# Supplementary material for: How does AI perform compared to human expert panels in medical Delphi studies? A pilot study through the lens of pathology
Source: J Pathol Inform. 2026 Apr 15;21:100661. doi: 10.1016/j.jpi.2026.100661 (PMC13185839; doi:10.1016/j.jpi.2026.100661)
Supplement: Supplementary material 1 — Original data used in the study and code for the Delphi-GPT application. [file mmc1.zip]

Archive with 162 entries (152 files):
- Delphi-Results-&-Code-Sent-to-copy/
- __MACOSX/._Delphi-Results-&-Code-Sent-to-copy
- Delphi-Results-&-Code-Sent-to-copy/Category-5-Run-Results/
- __MACOSX/Delphi-Results-&-Code-Sent-to-copy/._Category-5-Run-Results
- Delphi-Results-&-Code-Sent-to-copy/Documenation & Codes-for-each-of-the-Category-runs/
- __MACOSX/Delphi-Results-&-Code-Sent-to-copy/._Documenation & Codes-for-each-of-the-Category-runs
- Delphi-Results-&-Code-Sent-to-copy/.DS_Store
- __MACOSX/Delphi-Results-&-Code-Sent-to-copy/._.DS_Store
- Delphi-Results-&-Code-Sent-to-copy/Category-3-Run-Results/
- __MACOSX/Delphi-Results-&-Code-Sent-to-copy/._Category-3-Run-Results
- Delphi-Results-&-Code-Sent-to-copy/Category-6-Run-Results/
- __MACOSX/Delphi-Results-&-Code-Sent-to-copy/._Category-6-Run-Results
- Delphi-Results-&-Code-Sent-to-copy/Category-1-Run-Results/
- __MACOSX/Delphi-Results-&-Code-Sent-to-copy/._Category-1-Run-Results
- Delphi-Results-&-Code-Sent-to-copy/Category-4-Run-Results/
- __MACOSX/Delphi-Results-&-Code-Sent-to-copy/._Category-4-Run-Results
- Delphi-Results-&-Code-Sent-to-copy/Category-7-Run-Results/
- __MACOSX/Delphi-Results-&-Code-Sent-to-copy/._Category-7-Run-Results
- Delphi-Results-&-Code-Sent-to-copy/original-excel-files 1-7 & word file 1-7 prompt/
- __MACOSX/Delphi-Results-&-Code-Sent-to-copy/._original-excel-files 1-7 & word file 1-7 prompt
- Delphi-Results-&-Code-Sent-to-copy/Category-2-Run-Results/
- __MACOSX/Delphi-Results-&-Code-Sent-to-copy/._Category-2-Run-Results
- Delphi-Results-&-Code-Sent-to-copy/Category-5-Run-Results/completed-ai-survey5-GPT3.5-temp07-w-avg.csv
- __MACOSX/Delphi-Results-&-Code-Sent-to-copy/Category-5-Run-Results/._completed-ai-survey5-GPT3.5-temp07-w-avg.csv
- Delphi-Results-&-Code-Sent-to-copy/Category-5-Run-Results/completed-ai-survey5-GPT4o-temp07-w-avg.csv
- __MACOSX/Delphi-Results-&-Code-Sent-to-copy/Category-5-Run-Results/._completed-ai-survey5-GPT4o-temp07-w-avg.csv
- Delphi-Results-&-Code-Sent-to-copy/Category-5-Run-Results/completed-ai-survey5-GPT4o-temp00-w-avg.csv
- __MACOSX/Delphi-Results-&-Code-Sent-to-copy/Category-5-Run-Results/._completed-ai-survey5-GPT4o-temp00-w-avg.csv
- Delphi-Results-&-Code-Sent-to-copy/Category-5-Run-Results/completed-ai-survey5-GPT3.5-temp00-w-avg.csv
- __MACOSX/Delphi-Results-&-Code-Sent-to-copy/Category-5-Run-Results/._completed-ai-survey5-GPT3.5-temp00-w-avg.csv
- Delphi-Results-&-Code-Sent-to-copy/Category-5-Run-Results/completed-ai-survey5-GPT3.5-temp1-w-avg.csv
- __MACOSX/Delphi-Results-&-Code-Sent-to-copy/Category-5-Run-Results/._completed-ai-survey5-GPT3.5-temp1-w-avg.csv
- Delphi-Results-&-Code-Sent-to-copy/Category-5-Run-Results/completed-ai-survey5-GPT4o-temp1-w-avg.csv
- __MACOSX/Delphi-Results-&-Code-Sent-to-copy/Category-5-Run-Results/._completed-ai-survey5-GPT4o-temp1-w-avg.csv
- Delphi-Results-&-Code-Sent-to-copy/Category-5-Run-Results/Category-5.csv
- __MACOSX/Delphi-Results-&-Code-Sent-to-copy/Category-5-Run-Results/._Category-5.csv
- Delphi-Results-&-Code-Sent-to-copy/Documenation & Codes-for-each-of-the-Category-runs/4-explaination-5-AI-ratings-delphi-app.py
- __MACOSX/Delphi-Results-&-Code-Sent-to-copy/Documenation & Codes-for-each-of-the-Category-runs/._4-explaination-5-AI-ratings-delphi-app.py
- Delphi-Results-&-Code-Sent-to-copy/Documenation & Codes-for-each-of-the-Category-runs/5-explaination-5-AI-ratings-delphi-app.py
- __MACOSX/Delphi-Results-&-Code-Sent-to-copy/Documenation & Codes-for-each-of-the-Category-runs/._5-explaination-5-AI-ratings-delphi-app.py
- Delphi-Results-&-Code-Sent-to-copy/Documenation & Codes-for-each-of-the-Category-runs/.DS_Store
- __MACOSX/Delphi-Results-&-Code-Sent-to-copy/Documenation & Codes-for-each-of-the-Category-runs/._.DS_Store
- Delphi-Results-&-Code-Sent-to-copy/Documenation & Codes-for-each-of-the-Category-runs/7-explaination-5-AI-ratings-delphi-app.py
- __MACOSX/Delphi-Results-&-Code-Sent-to-copy/Documenation & Codes-for-each-of-the-Category-runs/._7-explaination-5-AI-ratings-delphi-app.py
- Delphi-Results-&-Code-Sent-to-copy/Documenation & Codes-for-each-of-the-Category-runs/requirements.txt
- __MACOSX/Delphi-Results-&-Code-Sent-to-copy/Documenation & Codes-for-each-of-the-Category-runs/._requirements.txt
- Delphi-Results-&-Code-Sent-to-copy/Documenation & Codes-for-each-of-the-Category-runs/6-explaination-5-AI-ratings-delphi-app.py
- __MACOSX/Delphi-Results-&-Code-Sent-to-copy/Documenation & Codes-for-each-of-the-Category-runs/._6-explaination-5-AI-ratings-delphi-app.py
- Delphi-Results-&-Code-Sent-to-copy/Documenation & Codes-for-each-of-the-Category-runs/2-explaination-5-AI-ratings-delphi-app.py
- __MACOSX/Delphi-Results-&-Code-Sent-to-copy/Documenation & Codes-for-each-of-the-Category-runs/._2-explaination-5-AI-ratings-delphi-app.py
- Delphi-Results-&-Code-Sent-to-copy/Documenation & Codes-for-each-of-the-Category-runs/3-explaination-5-AI-ratings-delphi-app.py
- __MACOSX/Delphi-Results-&-Code-Sent-to-copy/Documenation & Codes-for-each-of-the-Category-runs/._3-explaination-5-AI-ratings-delphi-app.py
- Delphi-Results-&-Code-Sent-to-copy/Documenation & Codes-for-each-of-the-Category-runs/1-explaination-5-AI-ratings-delphi-app.py
- __MACOSX/Delphi-Results-&-Code-Sent-to-copy/Documenation & Codes-for-each-of-the-Category-runs/._1-explaination-5-AI-ratings-delphi-app.py
- Delphi-Results-&-Code-Sent-to-copy/Documenation & Codes-for-each-of-the-Category-runs/Delphi-App-documentation.docx
- __MACOSX/Delphi-Results-&-Code-Sent-to-copy/Documenation & Codes-for-each-of-the-Category-runs/._Delphi-App-documentation.docx
- Delphi-Results-&-Code-Sent-to-copy/Category-3-Run-Results/completed-ai-survey3-GPT4o-temp00-w-avg.csv
- __MACOSX/Delphi-Results-&-Code-Sent-to-copy/Category-3-Run-Results/._completed-ai-survey3-GPT4o-temp00-w-avg.csv
- Delphi-Results-&-Code-Sent-to-copy/Category-3-Run-Results/completed-ai-survey3-GPT-3.5-temp1-w-avg.csv
- __MACOSX/Delphi-Results-&-Code-Sent-to-copy/Category-3-Run-Results/._completed-ai-survey3-GPT-3.5-temp1-w-avg.csv
- Delphi-Results-&-Code-Sent-to-copy/Category-3-Run-Results/completed-ai-survey3-GPT4o-temp07-w-avg.csv
- __MACOSX/Delphi-Results-&-Code-Sent-to-copy/Category-3-Run-Results/._completed-ai-survey3-GPT4o-temp07-w-avg.csv
- Delphi-Results-&-Code-Sent-to-copy/Category-3-Run-Results/completed-ai-survey3-GPT4o-temp1-w-avg.csv
- __MACOSX/Delphi-Results-&-Code-Sent-to-copy/Category-3-Run-Results/._completed-ai-survey3-GPT4o-temp1-w-avg.csv
- Delphi-Results-&-Code-Sent-to-copy/Category-3-Run-Results/completed-ai-survey3-GPT-3.5-temp07-w-avg.csv
- __MACOSX/Delphi-Results-&-Code-Sent-to-copy/Category-3-Run-Results/._completed-ai-survey3-GPT-3.5-temp07-w-avg.csv
- Delphi-Results-&-Code-Sent-to-copy/Category-3-Run-Results/Category-3.csv
- __MACOSX/Delphi-Results-&-Code-Sent-to-copy/Category-3-Run-Results/._Category-3.csv
- Delphi-Results-&-Code-Sent-to-copy/Category-3-Run-Results/completed-ai-survey3-GPT-3.5-temp00-w-avg.csv
- __MACOSX/Delphi-Results-&-Code-Sent-to-copy/Category-3-Run-Results/._completed-ai-survey3-GPT-3.5-temp00-w-avg.csv
- Delphi-Results-&-Code-Sent-to-copy/Category-6-Run-Results/completed-ai-survey6-GPT3.5-temp00-w-avg.csv
- __MACOSX/Delphi-Results-&-Code-Sent-to-copy/Category-6-Run-Results/._completed-ai-survey6-GPT3.5-temp00-w-avg.csv
- Delphi-Results-&-Code-Sent-to-copy/Category-6-Run-Results/completed-ai-survey6-GPT4o-temp07-w-avg.csv
- __MACOSX/Delphi-Results-&-Code-Sent-to-copy/Category-6-Run-Results/._completed-ai-survey6-GPT4o-temp07-w-avg.csv
- Delphi-Results-&-Code-Sent-to-copy/Category-6-Run-Results/completed-ai-survey6-GPT4o-temp00-w-avg.csv
- __MACOSX/Delphi-Results-&-Code-Sent-to-copy/Category-6-Run-Results/._completed-ai-survey6-GPT4o-temp00-w-avg.csv
- Delphi-Results-&-Code-Sent-to-copy/Category-6-Run-Results/completed-ai-survey6-GPT4o-temp1-w-avg.csv
- __MACOSX/Delphi-Results-&-Code-Sent-to-copy/Category-6-Run-Results/._completed-ai-survey6-GPT4o-temp1-w-avg.csv
- Delphi-Results-&-Code-Sent-to-copy/Category-6-Run-Results/completed-ai-survey6-GPT3.5-temp07-w-avg.csv
- __MACOSX/Delphi-Results-&-Code-Sent-to-copy/Category-6-Run-Results/._completed-ai-survey6-GPT3.5-temp07-w-avg.csv
- Delphi-Results-&-Code-Sent-to-copy/Category-6-Run-Results/completed-ai-survey6-GPT3.5-temp1-w-avg.csv
- __MACOSX/Delphi-Results-&-Code-Sent-to-copy/Category-6-Run-Results/._completed-ai-survey6-GPT3.5-temp1-w-avg.csv
- Delphi-Results-&-Code-Sent-to-copy/Category-6-Run-Results/Category-6.csv
- __MACOSX/Delphi-Results-&-Code-Sent-to-copy/Category-6-Run-Results/._Category-6.csv
- Delphi-Results-&-Code-Sent-to-copy/Category-1-Run-Results/completed-ai-survey1-GPT-3.5-temp00-w-avg.csv
- __MACOSX/Delphi-Results-&-Code-Sent-to-copy/Category-1-Run-Results/._completed-ai-survey1-GPT-3.5-temp00-w-avg.csv
- Delphi-Results-&-Code-Sent-to-copy/Category-1-Run-Results/completed-ai-survey1-GPT-4o-temp00-w-avg.csv
- __MACOSX/Delphi-Results-&-Code-Sent-to-copy/Category-1-Run-Results/._completed-ai-survey1-GPT-4o-temp00-w-avg.csv
- Delphi-Results-&-Code-Sent-to-copy/Category-1-Run-Results/completed-ai-survey1-GPT-4o-temp07-w-avg.csv
- __MACOSX/Delphi-Results-&-Code-Sent-to-copy/Category-1-Run-Results/._completed-ai-survey1-GPT-4o-temp07-w-avg.csv
- Delphi-Results-&-Code-Sent-to-copy/Category-1-Run-Results/completed-ai-survey1-GPT-3.5-temp07-w-avg.csv
- __MACOSX/Delphi-Results-&-Code-Sent-to-copy/Category-1-Run-Results/._completed-ai-survey1-GPT-3.5-temp07-w-avg.csv
- Delphi-Results-&-Code-Sent-to-copy/Category-1-Run-Results/Category-1.csv
- __MACOSX/Delphi-Results-&-Code-Sent-to-copy/Category-1-Run-Results/._Category-1.csv
- Delphi-Results-&-Code-Sent-to-copy/Category-1-Run-Results/completed-ai-survey1-GPT-4o-temp1-w-avg.csv
- __MACOSX/Delphi-Results-&-Code-Sent-to-copy/Category-1-Run-Results/._completed-ai-survey1-GPT-4o-temp1-w-avg.csv
- Delphi-Results-&-Code-Sent-to-copy/Category-1-Run-Results/completed-ai-survey1-GPT-3.5-temp1-w-avg.csv
- __MACOSX/Delphi-Results-&-Code-Sent-to-copy/Category-1-Run-Results/._completed-ai-survey1-GPT-3.5-temp1-w-avg.csv
- Delphi-Results-&-Code-Sent-to-copy/Category-4-Run-Results/.DS_Store
- __MACOSX/Delphi-Results-&-Code-Sent-to-copy/Category-4-Run-Results/._.DS_Store
- Delphi-Results-&-Code-Sent-to-copy/Category-4-Run-Results/completed-ai-survey4-GPT-4o-temp1-w-avg.csv
- __MACOSX/Delphi-Results-&-Code-Sent-to-copy/Category-4-Run-Results/._completed-ai-survey4-GPT-4o-temp1-w-avg.csv
- Delphi-Results-&-Code-Sent-to-copy/Category-4-Run-Results/completed-ai-survey4-GPT3.5-temp07-w-avg.csv
- __MACOSX/Delphi-Results-&-Code-Sent-to-copy/Category-4-Run-Results/._completed-ai-survey4-GPT3.5-temp07-w-avg.csv
- Delphi-Results-&-Code-Sent-to-copy/Category-4-Run-Results/completed-ai-survey4-GPT-4o-temp00-w-avg.csv
- __MACOSX/Delphi-Results-&-Code-Sent-to-copy/Category-4-Run-Results/._completed-ai-survey4-GPT-4o-temp00-w-avg.csv
- Delphi-Results-&-Code-Sent-to-copy/Category-4-Run-Results/completed-ai-survey4-GPT-4o-temp07-w-avg.csv
- __MACOSX/Delphi-Results-&-Code-Sent-to-copy/Category-4-Run-Results/._completed-ai-survey4-GPT-4o-temp07-w-avg.csv
- Delphi-Results-&-Code-Sent-to-copy/Category-4-Run-Results/completed-ai-survey4-GPT3.5-temp00-w-avg.csv
- __MACOSX/Delphi-Results-&-Code-Sent-to-copy/Category-4-Run-Results/._completed-ai-survey4-GPT3.5-temp00-w-avg.csv
- Delphi-Results-&-Code-Sent-to-copy/Category-4-Run-Results/completed-ai-survey4-GPT3.5-temp1-w-avg.csv
- __MACOSX/Delphi-Results-&-Code-Sent-to-copy/Category-4-Run-Results/._completed-ai-survey4-GPT3.5-temp1-w-avg.csv
- Delphi-Results-&-Code-Sent-to-copy/Category-4-Run-Results/Category-4.csv
- __MACOSX/Delphi-Results-&-Code-Sent-to-copy/Category-4-Run-Results/._Category-4.csv
- Delphi-Results-&-Code-Sent-to-copy/Category-7-Run-Results/completed-ai-survey7-GPT4o-temp00-w-avg.csv
- __MACOSX/Delphi-Results-&-Code-Sent-to-copy/Category-7-Run-Results/._completed-ai-survey7-GPT4o-temp00-w-avg.csv
- Delphi-Results-&-Code-Sent-to-copy/Category-7-Run-Results/completed-ai-survey7-GPT4o-temp07-w-avg.csv
- __MACOSX/Delphi-Results-&-Code-Sent-to-copy/Category-7-Run-Results/._completed-ai-survey7-GPT4o-temp07-w-avg.csv
- Delphi-Results-&-Code-Sent-to-copy/Category-7-Run-Results/completed-ai-survey7-GPT3.5-temp00-w-avg.csv
- __MACOSX/Delphi-Results-&-Code-Sent-to-copy/Category-7-Run-Results/._completed-ai-survey7-GPT3.5-temp00-w-avg.csv
- Delphi-Results-&-Code-Sent-to-copy/Category-7-Run-Results/completed-ai-survey7-GPT4o-temp1-w-avg.csv
- __MACOSX/Delphi-Results-&-Code-Sent-to-copy/Category-7-Run-Results/._completed-ai-survey7-GPT4o-temp1-w-avg.csv
- Delphi-Results-&-Code-Sent-to-copy/Category-7-Run-Results/completed-ai-survey7-GPT3.5-temp07-w-avg.csv
- __MACOSX/Delphi-Results-&-Code-Sent-to-copy/Category-7-Run-Results/._completed-ai-survey7-GPT3.5-temp07-w-avg.csv
- Delphi-Results-&-Code-Sent-to-copy/Category-7-Run-Results/completed-ai-survey7-GPT3.5-temp1-w-avg.csv
- __MACOSX/Delphi-Results-&-Code-Sent-to-copy/Category-7-Run-Results/._completed-ai-survey7-GPT3.5-temp1-w-avg.csv
- Delphi-Results-&-Code-Sent-to-copy/Category-7-Run-Results/Category-7.csv
- __MACOSX/Delphi-Results-&-Code-Sent-to-copy/Category-7-Run-Results/._Category-7.csv
- Delphi-Results-&-Code-Sent-to-copy/original-excel-files 1-7 & word file 1-7 prompt/General Prompts Doc.docx
- __MACOSX/Delphi-Results-&-Code-Sent-to-copy/original-excel-files 1-7 & word file 1-7 prompt/._General Prompts Doc.docx
- Delphi-Results-&-Code-Sent-to-copy/original-excel-files 1-7 & word file 1-7 prompt/.DS_Store
- __MACOSX/Delphi-Results-&-Code-Sent-to-copy/original-excel-files 1-7 & word file 1-7 prompt/._.DS_Store
- Delphi-Results-&-Code-Sent-to-copy/original-excel-files 1-7 & word file 1-7 prompt/~$neral Prompts Doc.docx
- __MACOSX/Delphi-Results-&-Code-Sent-to-copy/original-excel-files 1-7 & word file 1-7 prompt/._~$neral Prompts Doc.docx
- Delphi-Results-&-Code-Sent-to-copy/original-excel-files 1-7 & word file 1-7 prompt/CSV Category 5.csv
- __MACOSX/Delphi-Results-&-Code-Sent-to-copy/original-excel-files 1-7 & word file 1-7 prompt/._CSV Category 5.csv
- Delphi-Results-&-Code-Sent-to-copy/original-excel-files 1-7 & word file 1-7 prompt/CSV Category 4.csv
- __MACOSX/Delphi-Results-&-Code-Sent-to-copy/original-excel-files 1-7 & word file 1-7 prompt/._CSV Category 4.csv
- Delphi-Results-&-Code-Sent-to-copy/original-excel-files 1-7 & word file 1-7 prompt/CSV Category 6.csv
- __MACOSX/Delphi-Results-&-Code-Sent-to-copy/original-excel-files 1-7 & word file 1-7 prompt/._CSV Category 6.csv
- Delphi-Results-&-Code-Sent-to-copy/original-excel-files 1-7 & word file 1-7 prompt/CSV Category 7.csv
- __MACOSX/Delphi-Results-&-Code-Sent-to-copy/original-excel-files 1-7 & word file 1-7 prompt/._CSV Category 7.csv
- Delphi-Results-&-Code-Sent-to-copy/original-excel-files 1-7 & word file 1-7 prompt/CSV Category 3.csv
- __MACOSX/Delphi-Results-&-Code-Sent-to-copy/original-excel-files 1-7 & word file 1-7 prompt/._CSV Category 3.csv
- Delphi-Results-&-Code-Sent-to-copy/original-excel-files 1-7 & word file 1-7 prompt/CSV Category 2.csv
- __MACOSX/Delphi-Results-&-Code-Sent-to-copy/original-excel-files 1-7 & word file 1-7 prompt/._CSV Category 2.csv
- Delphi-Results-&-Code-Sent-to-copy/original-excel-files 1-7 & word file 1-7 prompt/CSV Category 1.csv
- __MACOSX/Delphi-Results-&-Code-Sent-to-copy/original-excel-files 1-7 & word file 1-7 prompt/._CSV Category 1.csv
- Delphi-Results-&-Code-Sent-to-copy/Category-2-Run-Results/completed-ai-survey2-GPT-4o-temp07-w-avg.csv
- __MACOSX/Delphi-Results-&-Code-Sent-to-copy/Category-2-Run-Results/._completed-ai-survey2-GPT-4o-temp07-w-avg.csv
- Delphi-Results-&-Code-Sent-to-copy/Category-2-Run-Results/completed-ai-survey2-GPT-4o-temp00-w-avg.csv
- __MACOSX/Delphi-Results-&-Code-Sent-to-copy/Category-2-Run-Results/._completed-ai-survey2-GPT-4o-temp00-w-avg.csv
- Delphi-Results-&-Code-Sent-to-copy/Category-2-Run-Results/completed-ai-survey2-GPT-3.5-temp1-w-avg.csv
- __MACOSX/Delphi-Results-&-Code-Sent-to-copy/Category-2-Run-Results/._completed-ai-survey2-GPT-3.5-temp1-w-avg.csv
- Delphi-Results-&-Code-Sent-to-copy/Category-2-Run-Results/completed-ai-survey2-GPT-3.5-temp00-w-avg.csv
- __MACOSX/Delphi-Results-&-Code-Sent-to-copy/Category-2-Run-Results/._completed-ai-survey2-GPT-3.5-temp00-w-avg.csv
- Delphi-Results-&-Code-Sent-to-copy/Category-2-Run-Results/completed-ai-survey2-GPT-3.5-temp07-w-avg.csv
- __MACOSX/Delphi-Results-&-Code-Sent-to-copy/Category-2-Run-Results/._completed-ai-survey2-GPT-3.5-temp07-w-avg.csv
- Delphi-Results-&-Code-Sent-to-copy/Category-2-Run-Results/Category-2.csv
- __MACOSX/Delphi-Results-&-Code-Sent-to-copy/Category-2-Run-Results/._Category-2.csv
- Delphi-Results-&-Code-Sent-to-copy/Category-2-Run-Results/completed-ai-survey2-GPT-4o-temp1-w-avg.csv
- __MACOSX/Delphi-Results-&-Code-Sent-to-copy/Category-2-Run-Results/._completed-ai-survey2-GPT-4o-temp1-w-avg.csv
