# Supplementary material for: How does AI perform compared to human expert panels in medical Delphi studies? A pilot study through the lens of pathology
Source: J Pathol Inform. 2026 Apr 15;21:100661. doi: 10.1016/j.jpi.2026.100661 (PMC13185839; doi:10.1016/j.jpi.2026.100661)
Supplement: Supplementary material 1 — Original data used in the study and code for the Delphi-GPT application. [file mmc1.zip › Delphi-Results-&-Code-Sent-to-copy/Category-5-Run-Results/completed-ai-survey5-GPT3.5-temp07-w-avg.csv]

Question #	Specified Statement	AI Rating 1	AI Explanation 1	AI Rating 2	AI Explanation 2	AI Rating 3	AI Explanation 3	AI Rating 4	AI Explanation 4	AI Rating 5	AI Explanation 5	Average AI Ratings
59	By 2030, the probability of AI tools for "AI-assisted laboratory workflow management, including workload assignments to pathologists, residents, and technicians," being used routinely in pathology labs isÉ	Invalid	Rationale: AI tools have already shown great potential in optimizing workflow management in various industries, including healthcare. By 2030, the integration of AI-assisted laboratory workflow management tools in pathology labs is likely to be routine as advancements in AI technology continue to improve efficiency, accuracy, and overall productivity in lab settings. Pathology labs will likely ad…	Invalid	Rationale/explanation: AI tools have already started to show significant potential in optimizing laboratory workflows, including workload assignments. By 2030, advancements in AI technology and increased adoption rates are likely to make AI-assisted laboratory workflow management a routine practice in pathology labs. The benefits of efficiency, accuracy, and resource allocation optimization will …	Invalid	Rationale: AI tools have already shown great potential in optimizing workflow management in various industries, including healthcare. By 2030, with further advancements in AI technology and increased integration in pathology labs, the probability of AI-assisted laboratory workflow management becoming routine is high. These tools can help streamline processes, improve efficiency, and enhance overa…	Invalid	6. Very likely (0.8 - 1) Rationale/Explanation: Given the advancements in AI technology and its increasing integration into various industries, it is highly probable that AI tools will be utilized for optimizing laboratory workflow management in pathology labs by 2030. These tools can significantly enhance efficiency, accuracy, and resource allocation, making them a valuable asset in improving ov…	Invalid	5 Likely (0.6 - 0.8) Rationale/Explanation: Given the rapid advancements in AI technology, the increasing complexity of pathology lab workflows, and the potential benefits of AI in optimizing workload assignments and streamlining processes, it is likely that AI tools will be routinely used in pathology labs for workflow management by 2030. AI has already demonstrated capabilities in improving eff…
60	By 2030, the probability of AI tools for "automatic QA/QC of macroscopic images and grossing" being used routinely in pathology labs isÉ	Invalid	Rationale/explanation: AI tools have shown significant progress in analyzing and processing images, including macroscopic images in pathology. By 2030, advancements in AI technology are likely to enable automatic quality assurance and quality control of these images, streamlining processes and improving efficiency in pathology labs. The potential benefits of using AI for this specific task make i…	Invalid	6. Very likely (0.8 - 1) Rationale/Explanation: AI technologies have been rapidly advancing in the field of pathology, particularly in image analysis and quality control tasks. By 2030, with the continued development and integration of AI tools, it is very likely that these tools will be routinely used for automatic QA/QC of macroscopic images and grossing in pathology labs. The potential for inc…	Invalid	Rationale/Explanation: The advancement of AI technology in image analysis has shown great promise in various fields, including pathology. By 2030, it is likely that AI tools will have significantly improved in terms of accuracy and efficiency in handling tasks like automatic QA/QC of macroscopic images and grossing in pathology labs. The increasing adoption of AI in healthcare settings, coupled w…	Invalid	Rationale/Explanation: The advancements in AI technology have shown great promise in automating various tasks in pathology labs, including image analysis and quality control. By 2030, it is highly likely that AI tools will be further developed and integrated into pathology labs to streamline processes such as QA/QC of macroscopic images and grossing. The potential for increased efficiency, accura…	Invalid	Rationale/explanation: AI tools have shown significant advancements in image analysis and quality control processes. By 2030, it is likely that AI will be routinely used for automatic quality assurance and quality control of macroscopic images and grossing in pathology labs. The technology is expected to continue to improve, making it more efficient and accurate than manual methods, leading to wi…
61	By 2030, the probability of AI tools for "automated ordering of IHC for specific applications/assisting with selection of immunohistochemical stains needed" being used routinely in pathology labs isÉ	Invalid	5. Likely (0.6 - 0.8) Rationale/Explanation: AI has shown great potential in improving efficiency and accuracy in pathology tasks, including image analysis and interpretation. By 2030, advancements in AI technology and algorithms are likely to enable automated ordering of IHC for specific applications and assisting with the selection of immunohistochemical stains needed in pathology labs. This co…	Invalid	5. Likely (0.6 - 0.8) Rationale/Explanation: Given the advancements in AI technology and its increasing integration into healthcare systems, it is plausible to expect that by 2030, AI tools will be commonly used in pathology labs for tasks such as automating the ordering of IHC tests and assisting with the selection of immunohistochemical stains. This automation can help improve efficiency, reduc…	Invalid	5. Likely (0.6 - 0.8) Rationale: AI has shown significant advancements in image analysis and pattern recognition tasks, which are crucial in the field of pathology. By 2030, it is likely that AI tools will be integrated into pathology labs to assist with the ordering of immunohistochemical stains based on specific applications, optimizing the selection process and enhancing efficiency in lab work…	Invalid	Rationale: AI tools have been showing significant progress in image analysis and pattern recognition, which are crucial aspects of immunohistochemistry (IHC) interpretation. By 2030, it is likely that AI tools will be advanced enough to assist with the automated ordering of IHC for specific applications and help in selecting the appropriate immunohistochemical stains needed in pathology labs. Thi…	Invalid	5. Likely (0.6 - 0.8) Rationale/Explanation: AI technologies are already making significant strides in image analysis and pattern recognition in pathology, including assisting with the selection of immunohistochemical stains. Given the rapid advancements in AI capabilities and the increasing adoption of AI in healthcare settings, it is likely that by 2030, AI tools will be routinely used in patho…
62	By 2030, the probability of AI tools for "automated QA/QC of IHC positive and negative controls" being used routinely in pathology labs isÉ	Invalid	5. Likely (0.6 - 0.8) Rationale: Automated quality assurance and quality control processes are crucial in pathology labs to ensure accurate and reliable results. AI tools have shown promise in streamlining such tasks, especially in image analysis and pattern recognition. By 2030, it is plausible to expect that AI will be commonly utilized for automated QA/QC of IHC controls in pathology labs to e…	6	Rationale: AI tools have shown significant advancements in image analysis and quality control processes in pathology labs. By 2030, with further development and integration, it is highly probable that AI tools will be routinely used for automated quality assurance and quality control of IHC positive and negative controls in pathology labs. The benefits of increased efficiency, accuracy, and stand…	Invalid	6 Very likely (0.8 - 1) Rationale: The advancements in AI technology, particularly in image analysis and quality control applications, have shown great promise in the field of pathology. By 2030, it is highly probable that AI tools will be widely adopted for automated quality assurance and quality control processes in pathology labs, including the assessment of IHC positive and negative controls.…	Invalid	Rationale/Explanation: AI technologies are advancing rapidly, particularly in the field of image analysis and pattern recognition. Given the increasing complexity of pathology diagnostics and the need for precise quality control measures, it is highly probable that by 2030, AI tools will be routinely utilized for automated QA/QC of IHC positive and negative controls in pathology labs. The potenti…	Invalid	6 Very likely (0.8 - 1) Rationale/Explanation: Automated QA/QC of IHC controls is a task that can benefit greatly from AI tools due to the need for accuracy, consistency, and efficiency in pathology labs. AI technologies have already shown significant advancements in image analysis and quality control processes, making it highly probable that by 2030, these tools will be routinely used to enhance…	6.0
63	By 2030, the probability of AI tools for "pre-selection of potentially cancer-positive samples for pathologist's review, while the bulk of clearly negative samples can be automatically processed," being used routinely in pathology labs isÉ	Invalid	Rationale/explanation: AI tools have shown significant advancements in image recognition and analysis, making them well-suited for tasks like pre-selecting potentially cancer-positive samples in pathology labs. By 2030, it is likely that AI tools will be routinely used for such tasks, as they can improve efficiency by reducing the workload on pathologists and ensuring accurate identification of a…	Invalid	5. Likely (0.6 - 0.8) Rationale/Explanation: Given the advancements in AI technology and its increasing integration into various fields, including healthcare, it is likely that by 2030, AI tools will be routinely used in pathology labs for tasks such as pre-selecting potentially cancer-positive samples. This application can help streamline the workflow, improve efficiency, and assist pathologists…	Invalid	Rationale: Given the advancements in AI technology and its increasing integration into healthcare systems, it is highly probable that AI tools will be routinely used in pathology labs for pre-selecting potentially cancer-positive samples by 2030. AI has shown great potential in assisting pathologists by automating repetitive tasks and identifying patterns that may be indicative of cancer. As the …	Invalid	6 Very likely (0.8 - 1) Rationale: AI technology is rapidly advancing in the field of healthcare, including pathology. By 2030, it is highly probable that AI tools will be sophisticated enough to accurately pre-select potentially cancer-positive samples for pathologist review, thereby streamlining the process and improving efficiency in pathology labs. The potential benefits of such AI applicatio…	Invalid	6. Very likely (0.8 - 1) Rationale/Explanation: AI technologies have shown significant advancements in image analysis and pattern recognition, making them well-suited for tasks like pre-selecting potentially cancer-positive samples in pathology labs. By 2030, with continued research and development, it is highly probable that AI tools will be routinely used for such tasks, improving efficiency an…
64	By 2030, the probability of AI tools for "triaging of cases to the most appropriate pathologist at the earliest possible time" being used routinely in pathology labs isÉ	Invalid	6. Very likely (0.8 - 1) Rationale: AI has shown significant advancements in triaging tasks, and by 2030, it is highly probable that AI tools will be routinely used in pathology labs to efficiently allocate cases to the most suitable pathologist promptly. The integration of AI in triaging can enhance workflow efficiency, reduce waiting times, and ensure that cases are handled by the right experts…	Invalid	6 - Very likely (0.8 - 1) Rationale/Explanation: AI tools have already shown great potential in automating various tasks in healthcare, including pathology. By 2030, with advancements in AI technology, it is very likely that AI will be routinely used in pathology labs for triaging cases to the most appropriate pathologist at the earliest possible time. This can help streamline workflow, improve e…	Invalid	Rationale: AI tools have already shown great promise in automating and streamlining various tasks in pathology labs. Given the rapid advancements in AI technology and its potential to improve efficiency and accuracy in triaging cases, it is likely that by 2030, AI tools will be routinely used for triaging cases to the most appropriate pathologist at the earliest possible time in pathology labs.	Invalid	6 Very likely (0.8 - 1) Rationale/Explanation: The use of AI for triaging cases in pathology labs has been steadily advancing, showing promising results in optimizing workflows and improving efficiency. By 2030, with further advancements in AI technology and increased integration in healthcare systems, it is highly probable that AI tools will be routinely used for triaging cases to ensure they re…	Invalid	5. Likely (0.6 - 0.8) Rationale/Explanation: AI has shown significant advancements in triaging tasks in various fields, including healthcare. By 2030, with further developments in AI algorithms and integration in pathology labs, it is likely that AI tools will be routinely used for efficiently triaging cases to the most appropriate pathologist at the earliest possible time. This can help streamli…
65	By 2030, the probability of AI tools for "generation of H&E-style WSI directly from fresh tissue (bypassing the need for frozen section slide creation)" being used routinely in pathology labs isÉ	Invalid	5 Likely (0.6 - 0.8) Rationale/explanation: Advances in AI technology are rapidly progressing, and the ability to generate high-quality whole-slide images directly from fresh tissue samples would be a significant development in the field of digital pathology. Given the current pace of AI innovation and the potential benefits of streamlining the pathology workflow, it is likely that by 2030, AI to…	Invalid	5 Likely (0.6 - 0.8) Rationale/Explanation: Advancements in AI technology, particularly in image processing and analysis, are rapidly progressing. By 2030, it is likely that AI tools will have been developed and refined enough to enable the generation of H&E-style WSI directly from fresh tissue samples. This could significantly streamline the pathology workflow, reduce the need for frozen section…	Invalid	Likert Scale: 5 Likely (0.6 - 0.8) Rationale/Explanation: Advancements in AI technologies have shown promising results in image processing and analysis tasks. By 2030, it is likely that AI tools will have been further developed to efficiently generate H&E-style whole slide images directly from fresh tissue samples, potentially eliminating the need for frozen section slide creation. This could str…	Invalid	Rationale/Explanation: Advancements in AI technology have already shown promising results in generating high-quality WSI from various types of tissue samples. Given the rapid progress in AI capabilities and the increasing adoption of AI in healthcare settings, it is likely that by 2030, AI tools will be routinely used in pathology labs for generating H&E-style WSI directly from fresh tissue sampl…	5	Rationale: The advancement of AI tools in pathology has shown great potential in various aspects of image analysis and interpretation. By 2030, it is likely that AI tools will have progressed to the point where they can generate H&E-style whole slide images directly from fresh tissue samples, bypassing the need for frozen section slide creation. This would streamline the pathology workflow, impro…	5.0
66	By 2030, the probability of AI tools for "up-front case classification, associated with IHC selection and followed by triaging to the specialist," being used routinely in pathology labs isÉ	Invalid	Rationale/Explanation: AI tools have shown significant promise in improving efficiency and accuracy in pathology tasks such as case classification and selection of immunohistochemistry (IHC) markers. By 2030, advancements in AI technology, increased data availability, and integration into pathology workflows are likely to make the routine use of AI tools for these tasks a common practice in patho…	Invalid	Rationale/explanation: By 2030, the integration of AI tools for up-front case classification, IHC selection, and triaging to specialists in pathology labs is likely to be routine. AI technologies are continually advancing, and their applications in streamlining pathology workflows and improving diagnostic accuracy are gaining traction. The potential for AI to assist in these specific tasks is pro…	Invalid	Rationale: By 2030, the advancements in AI technology are expected to significantly improve the capabilities of up-front case classification in pathology labs. With the increasing complexity of cases and the need for precise IHC selection, AI tools are likely to streamline these processes efficiently. Furthermore, the ability of AI to assist in triaging cases to the appropriate specialist based o…	Invalid	5. Likely (0.6 - 0.8) Rationale: AI tools have shown promise in assisting with case classification and selection of appropriate markers for IHC. By 2030, it is likely that further developments in AI technology will enable these tools to be integrated into routine pathology lab workflows, improving efficiency and accuracy in triaging cases to specialists.	Invalid	Rationale: AI tools have been increasingly utilized in pathology labs to assist in case classification and selection of appropriate tests such as immunohistochemistry (IHC). By 2030, advancements in AI technology are likely to further improve the accuracy and efficiency of these processes, leading to routine use in pathology labs. Additionally, the benefits of AI in streamlining workflows and aid…
67	By 2030, the probability of AI tools for "computer handling of routine specimens, thus freeing up time for pathologists to handle difficult cases," being used routinely in pathology labs isÉ	Invalid	6. Very likely (0.8 - 1) Rationale/explanation: AI technology is rapidly advancing and has already shown great potential in automating routine tasks in various fields, including pathology. By 2030, it is highly probable that AI tools will be further developed and integrated into pathology labs to handle routine specimens, allowing pathologists to focus more on complex and challenging cases. The b…	Invalid	5 Likely (0.6 - 0.8) Rationale/Explanation: AI technology has been advancing rapidly in recent years and has shown great potential in automating routine tasks in various fields, including pathology. By 2030, it is likely that AI tools will be further developed and integrated into pathology labs to handle routine specimens, allowing pathologists to focus more on challenging and complex cases. This…	Invalid	5 Likely (0.6 - 0.8) Rationale/Explanation: AI tools have shown significant advancements in automating routine tasks in various fields, including pathology. By 2030, it is likely that AI will be further developed and integrated into pathology labs to handle routine specimens, allowing pathologists to focus more on challenging cases that require human expertise and decision-making. The potential e…	Invalid	Rationale: AI tools have already shown significant potential in streamlining routine tasks in pathology labs, such as handling routine specimens. With advancements in AI technology and increasing integration of AI tools in healthcare settings, it is highly probable that by 2030, AI tools will be routinely used in pathology labs to handle routine specimens, thus allowing pathologists to focus more…	Invalid	5. Likely (0.6 - 0.8) Rationale/Explanation: Given the rapid advancements in AI technology and its increasing integration into various industries, it is reasonable to expect that AI tools for handling routine specimens in pathology labs will become more common by 2030. These tools have the potential to improve efficiency, accuracy, and speed in processing routine tasks, allowing pathologists more…
68	By 2030, the probability of AI tools for "proposing specific IHC or other molecular methods to solve a specific diagnostic problem" being used routinely in pathology labs isÉ	Invalid	5 Likely (0.6 - 0.8) Rationale/Explanation: AI has shown significant advancements in analyzing complex data and suggesting appropriate diagnostic methods in various fields, including pathology. By 2030, with further development and integration of AI tools, it is likely that these tools will be routinely used in pathology labs to propose specific IHC or molecular methods to solve diagnostic proble…	Invalid	5 Likely (0.6 - 0.8) Rationale: AI has shown significant advancements in image analysis and pattern recognition, making it increasingly capable of proposing specific IHC or molecular methods to address diagnostic challenges. With continued development and integration into pathology workflows, it is likely that AI tools will become routine in suggesting such methods by 2030.	Invalid	5 Likely (0.6 - 0.8) Rationale: AI tools are already making significant advancements in recommending specific diagnostic methods in pathology labs. With the continuous development and integration of AI technology in healthcare, it is likely that by 2030, these tools will be routinely used in pathology labs to propose specific IHC or other molecular methods for diagnostic problem-solving. The incr…	Invalid	6. Very likely (0.8 - 1) Rationale/Explanation: AI has shown significant advancements in the field of pathology, particularly in image analysis and diagnostics. By 2030, it is highly probable that AI tools will be sophisticated enough to not only analyze images but also recommend specific IHC or molecular methods to address specific diagnostic challenges. This can lead to more accurate and effici…	Invalid	6 Very likely (0.8 - 1) Rationale/Explanation: AI technologies are rapidly advancing in the field of pathology, particularly in image analysis and diagnostics. By 2030, it is highly probable that AI tools will be sophisticated enough to propose specific IHC or other molecular methods to address specific diagnostic challenges accurately and efficiently. The integration of AI into pathology workflo…
69	By 2030, the probability of AI tools for "prioritization of cases (such as cases with neoplasia and infectious organisms in immunosuppressed patients)" being used routinely in pathology labs isÉ	Invalid	Rationale/Explanation: AI tools have shown significant promise in assisting with the prioritization of cases in pathology labs, especially in identifying cases with neoplasia and infectious organisms in immunosuppressed patients. The advancements in AI technology, coupled with the increasing demand for efficient and accurate diagnostic processes, make it highly likely that by 2030, AI tools will …	Invalid	6. Very likely (0.8 - 1) Rationale/Explanation: AI has shown significant advancements in image recognition and analysis, which can greatly aid in the prioritization of cases based on specific criteria such as identifying neoplasia and infectious organisms in immunosuppressed patients. With the increasing utilization and integration of AI technologies in healthcare, it is highly probable that by 2…	Invalid	Rationale: AI tools have shown promise in assisting with the prioritization of cases in pathology labs, especially in identifying cases with neoplasia and infectious organisms in immunosuppressed patients. With the advancements in AI technology and the increasing need for efficiency in pathology workflows, it is likely that by 2030, AI tools will be routinely used for prioritizing such cases in p…	Invalid	5. Likely (0.6 - 0.8) Rationale/Explanation: Given the advancements in AI technologies and their increasing integration into healthcare systems, it is likely that by 2030, AI tools will be routinely used in pathology labs for the prioritization of cases, especially those involving complex conditions like neoplasia and infectious organisms in immunosuppressed patients. These tools can help patholo…	Invalid	Rationale/Explanation: Given the advancements in AI technology and its increasing integration into healthcare systems, it is likely that AI tools for prioritization of cases, especially those involving complex conditions like neoplasia and infectious organisms in immunosuppressed patients, will be routinely used in pathology labs by 2030. These tools can help pathologists in efficiently identifyi…
70	By 2030, the probability of AI tools for "generation of gross descriptions of pathology specimens" being used routinely in pathology labs isÉ	Invalid	5 Likely (0.6 - 0.8) Rationale/Explanation: AI technology has shown significant advancements in natural language processing and image recognition capabilities, which are essential for generating accurate and detailed descriptions of pathology specimens. With further development and integration of AI tools in pathology labs, it is likely that by 2030, these tools will be routinely used for generat…	Invalid	5. Likely (0.6 - 0.8) Rationale/Explanation: AI technology has been advancing rapidly in the field of pathology and has shown promising results in tasks such as image analysis and data interpretation. By 2030, it is likely that AI tools will have been further developed and integrated into pathology labs to assist in generating gross descriptions of pathology specimens. The potential for increased…	Invalid	5. Likely (0.6 - 0.8) Rationale/Explanation: AI technologies have shown significant progress in image recognition and natural language processing, which are essential for generating accurate and detailed descriptions of pathology specimens. With ongoing research and development, it is reasonable to expect that by 2030, AI tools will be commonly utilized for this task in pathology labs to improve …	Invalid	5. Likely (0.6 - 0.8) Rationale: AI technology has been advancing rapidly in the field of digital pathology, and the development of AI tools for generating gross descriptions of pathology specimens is an area where significant progress has already been made. By 2030, with further advancements and integration of AI tools into pathology labs, it is likely that these tools will be routinely used for…	Invalid	Rationale: AI tools have shown significant advancements in natural language processing and image recognition capabilities. By 2030, it is highly probable that AI tools will be able to accurately generate gross descriptions of pathology specimens. This technology can streamline the workflow in pathology labs, improve accuracy, and enhance efficiency, making it likely to be routinely used in labs b…
71	By 2030, the probability of AI tools for "identification of mislabeled specimens (e.g. a prostate biopsy case containing tissue from a different organ)" being used routinely in pathology labs isÉ	Invalid	Rationale/explanation: The identification of mislabeled specimens is a crucial task in pathology labs to ensure accurate diagnosis and treatment decisions. AI tools have shown significant advancements in image recognition and pattern detection, making it likely that by 2030, AI tools will be routinely used in pathology labs to identify mislabeled specimens. The potential for AI to streamline this…	Invalid	Rationale: The identification of mislabeled specimens is a critical task in pathology labs that can have significant implications on patient care. AI tools have shown promise in improving accuracy and efficiency in various diagnostic processes. By 2030, it is likely that AI tools will be routinely used in pathology labs to assist in the identification of mislabeled specimens, as they can help red…	Invalid	Rationale/explanation: AI tools have shown promising capabilities in image analysis and pattern recognition, which are essential for identifying mislabeled specimens in pathology labs. Given the advancements in AI technology and the potential benefits of reducing errors in specimen identification, it is likely that by 2030, AI tools will be routinely used for this specific task in pathology labs.	Invalid	Rationale/explanation: The identification of mislabeled specimens is a critical aspect of pathology that can have significant implications for patient care. AI tools have shown great promise in improving accuracy and efficiency in various tasks within pathology, including specimen identification. By 2030, with further advancements in AI technology and increased integration into pathology workflow…	6	Rationale/explanation: By 2030, advancements in AI technology are expected to greatly improve accuracy and efficiency in pathology labs. The identification of mislabeled specimens is a critical task that AI can excel at due to its ability to quickly analyze and compare vast amounts of data. With the potential for increased integration of AI tools into pathology workflows, it is very likely that A…	6.0
72	By 2030, the probability of AI tools for "automated routing of cases for workup by robotics" being used routinely in pathology labs isÉ	Invalid	5 Likely (0.6 - 0.8) Rationale/Explanation: Given the advancements in AI technology and robotics in recent years, it is feasible to expect that by 2030, AI tools for automated routing of cases for workup by robotics could be used routinely in pathology labs. The integration of AI for automated case routing can streamline workflows, improve efficiency, and enhance accuracy in the pathology lab set…	Invalid	5. Likely (0.6 - 0.8) Rationale/Explanation: Given the advancements in AI technology and robotics, it is probable that by 2030, AI tools will be utilized for automating the routing of cases for workup by robotics in pathology labs. This can lead to increased efficiency, accuracy, and productivity in the workflow of pathology labs, making it a likely scenario for adoption.	Invalid	6 Very likely (0.8 - 1) Rationale/Explanation: Given the advancements in AI technology and robotics, it is highly probable that by 2030, AI tools will be efficiently used for automated routing of cases for workup by robotics in pathology labs. This integration of AI and robotics can significantly enhance the efficiency and accuracy of case routing, leading to improved workflow and patient care ou…	Invalid	5. Likely (0.6 - 0.8) Rationale: By 2030, advancements in AI technology are expected to significantly improve automation in pathology labs. The integration of AI tools for automated case routing, combined with robotics, can streamline workflow efficiency and improve accuracy in specimen handling. With the pace of technological advancements in AI and robotics, it is likely that such automated syst…	Invalid	Rationale/explanation: By 2030, the probability of AI tools for automated routing of cases for workup by robotics being used routinely in pathology labs is likely due to the increasing integration of AI technologies in healthcare settings. As AI continues to advance, it is plausible that AI tools will be utilized for streamlining and optimizing workflows in pathology labs, including automated rou…
73	By 2030, the probability of AI tools for "quality control of whole-slide images (scanning process), and detection of poor-quality slides (tissue folds, poor staining)," being used routinely in pathology labs isÉ	Invalid	5. Likely (0.6 - 0.8) Rationale: AI technologies have shown significant advancements in image analysis and quality control processes. By 2030, it is reasonable to expect that AI tools will have become more sophisticated and widely adopted in pathology labs to assist in the quality control of whole-slide images and the detection of poor-quality slides, thereby increasing efficiency and accuracy in…	Invalid	Rationale: The quality control of whole-slide images and detection of poor-quality slides are critical tasks in pathology labs to ensure accurate diagnoses. AI tools have shown significant advancements in image analysis and quality control processes. By 2030, it is likely that AI tools will be routinely used in pathology labs for these specific tasks due to the potential for increased efficiency,…	Invalid	Rationale/Explanation: AI tools have shown significant promise in automating quality control processes in various industries, including healthcare. By 2030, advancements in AI technology are likely to have matured to a point where they can effectively handle tasks such as quality control of whole-slide images in pathology labs. The potential for AI to detect issues like tissue folds and poor stai…	Invalid	6. Very likely (0.8 - 1) Rationale: AI technology has shown significant advancements in image analysis and quality control tasks. By 2030, it is highly probable that AI tools will be integrated into pathology labs to improve the efficiency and accuracy of scanning processes and the detection of poor-quality slides. The potential for AI to streamline these tasks and enhance overall quality assuran…	Invalid	Rationale: AI has shown significant advancements in image analysis and quality control tasks. By 2030, it is highly probable that AI tools will be extensively used for quality control of whole-slide images in pathology labs. The ability of AI to detect poor-quality slides due to tissue folds or poor staining is crucial for accurate diagnosis and efficiency in pathology workflows. The widespread a…
74	By 2030, the probability of AI tools for "quality improvement of whole-slide images" being used routinely in pathology labs isÉ	Invalid	Rationale: AI tools have shown significant advancements in image analysis and quality improvement tasks in pathology labs. With the rapid development of AI technology and the increasing adoption of digital pathology, it is likely that AI tools for quality improvement of whole-slide images will be routinely used in pathology labs by 2030. This advancement can enhance accuracy, efficiency, and cons…	Invalid	Rationale: AI has been increasingly utilized in pathology for tasks such as image analysis and interpretation. Quality improvement of whole-slide images is crucial for accurate diagnosis and treatment planning. With advancements in AI technology and the growing adoption of digital pathology, it is highly likely that AI tools will be routinely used for enhancing the quality of whole-slide images i…	Invalid	5 Likely (0.6 - 0.8) Rationale/Explanation: AI tools have shown great potential in improving the quality of whole-slide images in pathology labs by enhancing accuracy, efficiency, and consistency. With ongoing advancements in AI technology and increasing adoption of digital pathology practices, it is likely that AI tools for quality improvement of whole-slide images will become a routine part of …	6	Rationale/Explanation: The quality improvement of whole-slide images is a critical aspect of digital pathology, and AI tools have shown significant advancements in image analysis and enhancement. By 2030, it is highly likely that AI tools will be routinely used in pathology labs for quality improvement of whole-slide images due to the increasing integration of AI technologies in healthcare and th…	Invalid	Rationale: AI has shown significant advancements in image analysis, including whole-slide images in pathology. By 2030, it is reasonable to expect that AI tools will be further developed and integrated into pathology labs to improve the quality of whole-slide images efficiently and effectively. The potential benefits in accuracy, speed, and consistency make it very likely that AI tools will be ro…	6.0
75	By 2030, the probability of AI tools that "bring up similar cases with their respective diagnoses for feature comparison" being used routinely in pathology labs isÉ	Invalid	Rationale/Explanation: AI tools that can analyze and compare features of different cases to aid in diagnosis are already showing promising results in the field of pathology. Given the rapid advancements in AI technology and its increasing integration into healthcare systems, it is likely that by 2030, these tools will be routinely used in pathology labs to assist pathologists in making more accur…	Invalid	6 Very likely (0.8 - 1) Rationale/explanation: AI has shown great promise in pattern recognition and image analysis tasks, which are critical in pathology for comparing features of different cases. With continued advancements and integration of AI tools in pathology workflows, it is highly probable that by 2030, such tools will be routinely used in labs to bring up similar cases for feature compa…	Invalid	Rationale/Explanation: By 2030, the advancements in AI technology are expected to significantly enhance the capabilities of pathology labs. The development of AI tools that can efficiently bring up similar cases with their respective diagnoses for feature comparison is a logical progression in the field of digital pathology. With the increasing amount of data available and the potential for AI to…	Invalid	Rationale: By 2030, advancements in AI technology are expected to significantly improve and become more integrated into pathology labs. The ability of AI tools to bring up similar cases with their respective diagnoses for feature comparison would greatly enhance the efficiency and accuracy of pathology diagnoses. With the increasing amount of data available and the rapid development of AI algorit…	Invalid	Rationale/explanation: AI tools that can bring up similar cases with their respective diagnoses for feature comparison have the potential to greatly enhance the efficiency and accuracy of pathology analysis. With advancements in AI technology and increased adoption of digital pathology practices, it is likely that by 2030, these tools will be routinely used in pathology labs to aid pathologists i…
76	By 2030, the probability of AI tools for "pre-selecting regions of interest suspicious for cancer for pathologists to view" being used routinely in pathology labs isÉ	Invalid	6 Very likely (0.8 - 1) Rationale/Explanation: By 2030, advancements in AI technology are expected to have progressed significantly, allowing for more accurate and efficient identification of regions of interest suspicious for cancer. This would greatly benefit pathologists by streamlining their workflow and potentially improving diagnostic accuracy. Given the rapid pace of AI development in heal…	Invalid	6. Very likely (0.8 - 1) Rationale/Explanation: AI technology has been rapidly advancing in the field of pathology, particularly in image analysis and pattern recognition. By 2030, it is highly probable that AI tools will be routinely used to assist pathologists in pre-selecting regions of interest suspicious for cancer. These tools can help improve efficiency, accuracy, and consistency in diagno…	Invalid	Rationale: AI tools have already shown promising results in assisting pathologists in identifying regions of interest suspicious for cancer. With ongoing advancements in AI technology and increased integration into pathology workflows, it is highly probable that by 2030, these tools will be routinely used in pathology labs to pre-select regions of interest for pathologists to review. The potentia…	Invalid	6. Very likely (0.8 - 1) Rationale/Explanation: Given the rapid advancements in AI technology and its increasing integration into healthcare systems, it is highly probable that AI tools specialized for identifying regions of interest suspicious for cancer will be routinely used in pathology labs by 2030. These tools can significantly aid pathologists in improving the efficiency and accuracy of ca…	6	Rationale: Given the rapid advancements in AI technology and its increasing integration into various fields, it is highly likely that AI tools for pre-selecting regions of interest suspicious for cancer will be routinely used in pathology labs by 2030. These tools can significantly enhance the efficiency and accuracy of cancer detection, leading to improved patient outcomes. The potential benefit…	6.0
77	By 2030, the probability of AI tools for "identification of hotspot areas" being used routinely in pathology labs isÉ	Invalid	Rationale/Explanation: The identification of hotspot areas is a task that can greatly benefit from the efficiency and accuracy of AI tools. By 2030, advancements in AI technology are likely to have reached a point where routine use of AI tools for identifying hotspot areas in pathology labs will be common practice. AI can help pathologists pinpoint specific regions of interest more quickly and ac…	Invalid	Rationale/explanation: AI tools have already shown great promise in assisting pathologists with tasks such as identifying hotspot areas in pathology slides. With continued advancements in technology and increasing integration of AI in healthcare settings, it is highly probable that by 2030, AI tools for the identification of hotspot areas will be routinely used in pathology labs. The potential fo…	Invalid	5. Likely (0.6 - 0.8) Rationale: The identification of hotspot areas in pathology slides is a task that requires precision and efficiency, which are areas where AI excels. By 2030, advancements in AI technology are likely to have reached a point where the routine use of AI tools for identifying hotspot areas in pathology labs becomes common practice. The potential for AI to enhance accuracy and s…	Invalid	Rationale/Explanation: AI tools for the identification of hotspot areas in pathology images have shown significant promise in improving efficiency and accuracy in detecting regions of interest. With advancements in AI algorithms and image analysis techniques, it is likely that by 2030, these tools will be routinely used in pathology labs to assist pathologists in identifying hotspot areas for fur…	Invalid	5 Likely (0.6 - 0.8) Rationale/Explanation: AI technologies have shown significant advancements in image analysis and pattern recognition, making them well-suited for tasks such as identifying hotspot areas in pathology slides. Given the rapid progress in AI applications in healthcare and the increasing adoption of AI in pathology labs, it is likely that AI tools for identifying hotspot areas wil…
78	By 2030, the probability of AI tools for "identification of micrometastases" being used routinely in pathology labs isÉ	6	Rationale: The identification of micrometastases is a crucial and intricate task in pathology, requiring precise and accurate analysis. AI technologies have shown great promise in image analysis and pattern recognition, which are essential for detecting micrometastases. Given the rapid advancements in AI algorithms and image processing capabilities, it is very likely that AI tools for the identif…	Invalid	5. Likely (0.6 - 0.8) Rationale/Explanation: AI has shown great potential in assisting pathologists in tasks such as image analysis and detection of abnormalities. The identification of micrometastases is a crucial aspect of pathology, and with advancements in AI technology improving rapidly, it is likely that AI tools will be routinely used in pathology labs for this specific task by 2030. The a…	6	Rationale: Given the rapid advancements in AI technology and its proven capability in image recognition tasks, it is highly probable that AI tools for the identification of micrometastases will be routinely used in pathology labs by 2030. These tools can greatly enhance the efficiency and accuracy of identifying micrometastases, leading to improved diagnostic capabilities and patient outcomes. Th…	Invalid	5. Likely (0.6 - 0.8) Rationale/Explanation: The identification of micrometastases is a task that can greatly benefit from AI technology in pathology labs due to its ability to analyze large amounts of data quickly and accurately. With the advancements in AI algorithms and image analysis capabilities, it is likely that by 2030, AI tools will be routinely used for the identification of micrometast…	Invalid	5. Likely (0.6 - 0.8) Rationale/Explanation: The advancement of AI technologies in image analysis and pattern recognition has shown great potential in aiding pathologists in detecting and identifying micrometastases accurately and efficiently. With further developments and integration of AI tools in pathology labs, it is likely that by 2030, these tools will be routinely used to assist in the ide…	6.0
79	By 2030, the probability of AI tools for "detection of lymph node metastases" being used routinely in pathology labs isÉ	Invalid	Rationale/Explanation: AI has shown great potential in assisting pathologists with tasks like image analysis and pattern recognition, which are crucial for detecting lymph node metastases. Given the advancements in AI technology and the growing interest in utilizing AI in healthcare, it is likely that by 2030, AI tools will be commonly used in pathology labs for the detection of lymph node metast…	Invalid	Rationale/Explanation: The detection of lymph node metastases is a crucial task in pathology that can benefit significantly from the capabilities of AI tools, especially in terms of accuracy and efficiency. Given the rapid advancements in AI technology and its increasing integration into healthcare systems, it is likely that by 2030, AI tools will have been further developed and adopted in pathol…	Invalid	Rationale/explanation: AI has shown significant promise in assisting pathologists with tasks such as image analysis and detection of abnormalities. The detection of lymph node metastases is a crucial aspect of pathology that could greatly benefit from AI technology. Given the advancements in AI algorithms and the increasing integration of AI tools in healthcare settings, it is likely that by 2030…	Invalid	Rationale/Explanation: AI has shown significant potential in assisting pathologists in the detection and classification of various types of cancer, including the detection of lymph node metastases. The advancements in AI technology, coupled with the increasing volume of pathology data and the need for more efficient and accurate diagnostic tools, make it very likely that AI tools for the detectio…	Invalid	5. Likely (0.6 - 0.8) Rationale/Explanation: AI tools have shown significant promise and advancements in the field of medical imaging and pathology. The detection of lymph node metastases is a crucial task in pathology that could greatly benefit from the capabilities of AI in terms of accuracy, efficiency, and consistency. With the rapid development and adoption of AI technologies in healthcare, …
80	By 2030, the probability of AI tools for "detection of signet ring-cell cancer" being used routinely in pathology labs isÉ	Invalid	5 Likely (0.6 - 0.8) Rationale/Explanation: Signet ring-cell cancer detection can be challenging and time-consuming for pathologists due to its unique characteristics. AI technologies have shown promising results in aiding the detection of various types of cancers, including signet ring-cell cancer. With continued advancements in AI algorithms and image analysis techniques, it is likely that by 2…	Invalid	Rationale/Explanation: Signet ring-cell cancer is a specific type of cancer that can be challenging to diagnose accurately due to its unique characteristics. AI tools have shown great promise in image analysis and pattern recognition tasks, which are crucial in identifying rare and distinct cell types like signet ring cells. With advancements in AI technology and increasing datasets for training …	Invalid	6 Very likely (0.8 - 1) Rationale/Explanation: AI technologies have shown significant advancements in image analysis and pattern recognition, making them well-suited for tasks like the detection of specific types of cancer cells, such as signet ring-cell cancer. With the continued development of AI algorithms, increased availability of digital pathology tools, and growing dataset for training AI …	Invalid	Rationale/Explanation: Signet ring-cell cancer is a rare and challenging type of cancer to detect accurately using traditional methods. AI has shown promising results in improving accuracy and efficiency in cancer detection tasks. By 2030, with further advancements in AI technology and increased adoption in pathology labs, it is likely that AI tools for the detection of signet ring-cell cancer wi…	Invalid	Rationale/Explanation: Signet ring-cell cancer is a rare subtype of cancer that can be challenging to detect accurately using traditional methods. AI tools have shown promise in improving the accuracy and efficiency of cancer detection in pathology labs. By 2030, with continued advancements in AI technology and increased adoption in healthcare settings, it is likely that AI tools specifically des…
81	By 2030, the probability of AI tools for "detection of microorganisms (AFB, H. pylori)" being used routinely in pathology labs isÉ	Invalid	6. Very likely (0.8 - 1) Rationale: AI has shown significant advancements in image recognition and pattern detection, making it highly probable that by 2030, AI tools will be routinely used in pathology labs for the detection of microorganisms such as AFB and H. pylori. The accuracy, speed, and efficiency that AI can offer in analyzing microscopic images make it a very likely scenario for widespr…	Invalid	6 Very likely (0.8 - 1) Rationale: The detection of microorganisms like AFB and H. pylori is a crucial aspect of pathology that can greatly benefit from the capabilities of AI technology. AI algorithms have shown significant advancements in image recognition and pattern detection, making them well-suited for identifying microorganisms in pathology samples. Given the rapid progress in AI developme…	Invalid	5. Likely (0.6 - 0.8) Rationale/Explanation: Advances in AI technology have shown promising results in the field of pathology, including the detection of microorganisms such as AFB and H. pylori. Given the rapid pace of AI development and the potential benefits of using AI tools for accurate and efficient detection in pathology labs, it is likely that by 2030, these AI tools will be routinely use…	Invalid	5. Likely (0.6 - 0.8) Rationale/Explanation: Given the advancements in AI technologies and their increasing application in healthcare settings, it is likely that AI tools will be routinely used in pathology labs for the detection of microorganisms such as AFB and H. pylori by 2030. These tools can enhance efficiency, accuracy, and speed in identifying and diagnosing such pathogens, leading to imp…	Invalid	5 Likely (0.6 - 0.8) Rationale/Explanation: Advancements in AI technology have shown promising results in the detection of microorganisms in various fields, including pathology. By 2030, it is highly likely that AI tools will be further developed and integrated into pathology labs to assist in the detection of microorganisms such as AFB and H. pylori. The potential benefits of increased accuracy,…
82	By 2030, the probability of AI tools for "assisting with tumor grading" being used routinely in pathology labs isÉ	Invalid	5. Likely (0.6 - 0.8) Rationale: Tumor grading is a crucial and time-consuming task in pathology that can greatly benefit from the assistance of AI tools. With advancements in AI technology and increasing integration of AI in healthcare, it is likely that by 2030, AI tools will be routinely used in pathology labs to assist with tumor grading. These tools can help improve accuracy, efficiency, and…	Invalid	Rationale: Tumor grading is a crucial aspect of pathology that can benefit greatly from the capabilities of AI tools. By 2030, advancements in AI technology are expected to significantly improve accuracy and efficiency in tumor grading, leading to widespread adoption in pathology labs. The potential for AI to assist pathologists in this specific task is high, making it very likely that AI tools f…	Invalid	6 Very likely (0.8 - 1) Rationale: Tumor grading is a crucial task in pathology that requires accuracy and consistency. AI has shown great potential in assisting pathologists with tumor grading by analyzing large amounts of data quickly and identifying patterns that may not be easily noticeable to the human eye. With the advancements in AI technology and the increasing adoption of AI tools in hea…	Invalid	Rationale: Tumor grading is a crucial task in pathology that can benefit greatly from the assistance of AI tools due to the complexity and subjectivity involved. With advancements in AI technology and increasing integration of AI into healthcare practices, it is likely that by 2030, AI tools will be routinely utilized in pathology labs to assist with tumor grading, leading to more accurate and ef…	Invalid	6 Very likely (0.8 - 1) Rationale: AI tools have shown significant advancements in image analysis and pattern recognition, making them highly suitable for tasks like tumor grading in pathology. With continued research and development in this area, it is very likely that AI tools will be integrated into pathology labs for assisting with tumor grading by 2030.
83	By 2030, the probability of AI tools for "identification of molecular biomarker status directly from H&E WSI, for automated mutation detection in cancer, such as non-small cell lung cancer" being used routinely in pathology labs isÉ	5	Rationale: Given the rapid advancements in AI technology and its increasing integration into pathology labs, it is likely that by 2030, AI tools will be routinely used for the identification of molecular biomarker status directly from H&E WSI for automated mutation detection in cancer, such as non-small cell lung cancer. The potential for AI to enhance efficiency and accuracy in identifying mutat…	6	Rationale: Given the rapid advancements in AI technology and its increasing integration into healthcare practices, it is highly likely that by 2030, AI tools will be routinely used in pathology labs for the identification of molecular biomarker status directly from H&E WSI for automated mutation detection in cancers such as non-small cell lung cancer. The potential for AI to enhance accuracy, eff…	Invalid	Rationale/Explanation: Given the rapid advancements in AI technology and the increasing importance of precision medicine in oncology, it is highly probable that by 2030, AI tools will be routinely used in pathology labs for the identification of molecular biomarker status directly from H&E WSI. The automation of mutation detection in cancer, such as non-small cell lung cancer, can significantly i…	6	Rationale: The identification of molecular biomarker status directly from H&E WSI for automated mutation detection in cancer, such as non-small cell lung cancer, is a highly specialized and complex task that can greatly benefit from the capabilities of AI. Given the rapid advancements in AI technology and its increasing integration into healthcare systems, it is very likely that by 2030, AI tools…	6	Rationale/Explanation: The identification of molecular biomarker status directly from H&E WSI for automated mutation detection in cancer, such as non-small cell lung cancer, is a complex and critical task in pathology. Given the rapid advancements in AI technology, particularly in image analysis and pattern recognition, it is highly probable that AI tools will be routinely used in pathology labs …	5.75
84	By 2030, the probability of AI tools for "identification of molecular biomarker status directly from H&E WSI, for prediction of clinical outcome and response to treatment, e.g. in colorectal cancer" being used routinely in pathology labs isÉ	Invalid	Rationale/Explanation: The identification of molecular biomarker status directly from H&E Whole Slide Images (WSI) for predicting clinical outcomes and treatment responses, especially in conditions like colorectal cancer, is an area where AI has shown significant promise. With the rapid advancements in AI technology, including machine learning algorithms and deep learning models, it is highly lik…	Invalid	Rationale/Explanation: AI tools have shown promising results in identifying molecular biomarker status from histopathology images, especially in cancer pathology. Given the rapid advancements in AI technology and the increasing need for personalized medicine, it is likely that by 2030, AI tools will be routinely used in pathology labs for identifying molecular biomarker status from H&E WSI to pre…	Invalid	Rationale/Explanation: Advances in AI technology have shown promise in the identification of molecular biomarkers from histopathology images. By 2030, it is likely that AI tools will be further developed and integrated into pathology labs for the direct identification of molecular biomarker status from H&E WSI in conditions such as colorectal cancer. This integration could enhance the prediction …	Invalid	Rationale/Explanation: The field of AI in pathology is rapidly advancing, and by 2030, it is highly likely that AI tools will have been further developed and integrated into pathology labs for tasks such as identifying molecular biomarker status from H&E WSI. Colorectal cancer is a common cancer type where such predictive tools could greatly impact patient outcomes, making it probable that these …	5	Rationale/Explanation: By 2030, advancements in AI technology are expected to greatly enhance the capabilities of pathology labs in analyzing complex data such as molecular biomarkers from H&E WSI. With the increasing emphasis on personalized medicine and precision oncology, the demand for accurate prediction of clinical outcomes and treatment responses in conditions like colorectal cancer will l…	5.0
85	By 2030, the probability of AI tools for "quantification of IHC or IF stains, such as Ki-67, ER, PgR, PD-L1" being used routinely in pathology labs isÉ	Invalid	6 Very likely (0.8 - 1) Rationale/Explanation: Given the rapid advancements in AI technology and its increasing integration into various fields, including healthcare, it is highly probable that AI tools will be routinely used in pathology labs for tasks such as quantifying IHC or IF stains by 2030. These tools can enhance accuracy, efficiency, and consistency in analyzing and interpreting complex…	Invalid	6. Very likely (0.8 - 1) Rationale: AI has shown significant advancements in image analysis and pattern recognition, making it increasingly capable of accurately quantifying immunohistochemistry (IHC) and immunofluorescence (IF) stains such as Ki-67, ER, PgR, and PD-L1. Given the rapid progress in AI technology and its potential to enhance efficiency and accuracy in pathology, it is very likely t…	Invalid	5 Likely (0.6 - 0.8) Rationale/Explanation: Given the rapid advancements in AI technology and its increasing integration into various fields, including healthcare, it is likely that by 2030, AI tools will be routinely used in pathology labs for tasks such as the quantification of IHC or IF stains. These tasks can benefit significantly from the speed, accuracy, and efficiency that AI tools can pro…	Invalid	6. Very likely (0.8 - 1) Rationale/explanation: AI has shown significant advancements in image analysis and pattern recognition, making it well-suited for tasks like quantifying IHC or IF stains in pathology. By 2030, it is highly probable that AI tools will have been further developed and integrated into routine pathology lab processes, enhancing efficiency and accuracy in quantification tasks.	Invalid	5. Likely (0.6 - 0.8) Rationale: The quantification of immunohistochemistry (IHC) or immunofluorescence (IF) stains is a time-consuming and labor-intensive task in pathology labs. AI has shown significant advancements in image analysis and pattern recognition, making it well-suited for automating such tasks. By 2030, it is likely that AI tools will be integrated into pathology labs to streamline …
86	By 2030, the probability of AI tools for "quantification of number of mitoses in H&E stained images" being used routinely in pathology labs isÉ	Invalid	Likert Scale: 6. Very likely (0.8 - 1) Rationale/Explanation: The quantification of the number of mitoses in H&E stained images is a crucial task in pathology that can benefit significantly from the capabilities of AI. AI technologies have shown great promise in image analysis and pattern recognition, which are essential for accurately identifying and quantifying mitoses. With the rapid advanceme…	Invalid	6 Very likely (0.8 - 1) Rationale/Explanation: AI tools have shown significant advancements in image analysis and pattern recognition, making them well-suited for tasks like quantifying mitoses in histopathology images. By 2030, with further development and integration of AI technologies, it is highly probable that these tools will be routinely used in pathology labs to enhance efficiency and acc…	Invalid	6. Very likely (0.8 - 1) Rationale/Explanation: Advancements in AI technology have shown significant progress in image analysis and pattern recognition tasks, making it increasingly feasible for AI tools to accurately quantify mitoses in histopathology images. Given the pace of development and integration of AI in healthcare, it is very likely that by 2030, AI tools will be routinely utilized in …	5	Rationale: The quantification of the number of mitoses in H&E stained images is a crucial aspect of pathology analysis, especially in cancer diagnosis and grading. AI tools have already shown promising results in automating this process, leading to increased efficiency and accuracy. Given the rapid advancements in AI technology and its increasing integration into pathology labs, it is likely that…	Invalid	5. Likely (0.6 - 0.8) Rationale/Explanation: Advances in AI technology have already shown promise in automating the process of identifying and quantifying mitoses in histopathology images. By 2030, with further development and refinement of these tools, it is likely that AI will be routinely used in pathology labs for this specific task. The potential for increased efficiency, accuracy, and consi…	5.0
87	By 2030, the probability of AI tools for "counting lymphocytes" being used routinely in pathology labs isÉ	Invalid	5. Likely (0.6 - 0.8) Rationale: AI has shown significant promise in automating various tasks in pathology, including image analysis and cell counting. Given the ongoing progress in AI algorithms and the increasing adoption of AI in healthcare settings, it is likely that by 2030, AI tools for counting lymphocytes will be routinely used in pathology labs to improve efficiency and accuracy in diagn…	Invalid	Rationale/Explanation: AI tools have shown significant advancements in image analysis and pattern recognition, making them increasingly reliable in tasks such as cell counting. By 2030, with continued development and integration of AI technology into pathology workflows, it is likely that AI tools will be routinely used for tasks like counting lymphocytes due to their accuracy and efficiency comp…	Invalid	Rationale: Counting lymphocytes is a task that can be time-consuming and prone to human error in pathology labs. AI tools have shown promising results in automating cell counting tasks, including lymphocytes. With the advancements in AI technology and the increasing focus on efficiency and accuracy in pathology labs, it is likely that AI tools for counting lymphocytes will be routinely used by 20…	Invalid	5. Likely (0.6 - 0.8) Rationale/Explanation: Counting lymphocytes is a task that can be time-consuming and prone to human error. AI tools have shown great promise in automating this process efficiently and accurately. Given the advancements in AI technology and the increasing adoption of AI in healthcare settings, it is likely that AI tools for counting lymphocytes will be routinely used in patho…	6	Rationale/Explanation: By 2030, the probability of AI tools for counting lymphocytes being used routinely in pathology labs is very likely. AI technologies are already showing great promise in automating cell counting tasks, including lymphocytes, with high accuracy and efficiency. With ongoing advancements in AI algorithms and increasing adoption of digital pathology practices, it is highly prob…	6.0
88	By 2030, the probability of AI tools for "quantification of eosinophils in eosinophilic esophagitis" being used routinely in pathology labs isÉ	Invalid	5 Likely (0.6 - 0.8) Rationale: AI technologies have shown significant advancements in image analysis and pattern recognition, making them well-suited for tasks like quantification of specific cell types in histological samples. Given the potential benefits of AI in improving efficiency and accuracy in pathology labs, it is likely that by 2030, AI tools for quantifying eosinophils in eosinophilic…	Invalid	Rationale: The quantification of eosinophils in eosinophilic esophagitis is a task that could greatly benefit from the application of AI tools in pathology labs. By 2030, advancements in AI technology are expected to further enhance the accuracy and efficiency of such quantification processes, leading to increased adoption of AI tools for this specific task in pathology labs.	Invalid	5. Likely (0.6 - 0.8) Rationale/Explanation: The quantification of eosinophils in eosinophilic esophagitis is a task that can benefit significantly from the capabilities of AI tools. By 2030, advancements in AI technology are likely to have sufficiently matured to provide accurate and efficient quantification of eosinophils, aiding in the diagnosis and management of eosinophilic esophagitis. As A…	Invalid	5 Likely (0.6 - 0.8) Rationale: AI technology has shown significant advancements in image analysis and pattern recognition, making it increasingly capable of accurately quantifying cell types in pathology samples. Given the specific nature of this task and the potential for AI to streamline and enhance the analysis process, it is likely that AI tools for quantifying eosinophils in eosinophilic es…	Invalid	5. Likely (0.6 - 0.8) Rationale/Explanation: Eosinophilic esophagitis is a condition that requires accurate quantification of eosinophils for diagnosis and monitoring. AI technologies have shown promising results in image analysis and cell counting tasks. By 2030, it is likely that AI tools will be further developed and integrated into pathology labs to assist in the quantification of eosinophils…
89	By 2030, the probability of AI tools for "quantitation of features (e.g., fibrosis in various organs, liver steatosis, etc.)" being used routinely in pathology labs isÉ	Invalid	5 Likely (0.6 - 0.8) Rationale/Explanation: AI technologies have shown significant advancements in image analysis and pattern recognition, making them increasingly capable of accurately quantifying various features in pathology slides. With ongoing research and development in this field, it is reasonable to expect that by 2030, AI tools will be routinely used in pathology labs for quantitation of…	Invalid	6. Very likely (0.8 - 1) Rationale: The development of AI tools for quantitation of features in various organs, such as fibrosis and liver steatosis, is already progressing rapidly in the field of digital pathology. With ongoing advancements in AI technology, including machine learning algorithms and image analysis techniques, it is highly probable that by 2030, these tools will be integrated int…	Invalid	Rationale/explanation: AI tools have already shown promising results in quantitating features such as fibrosis in various organs and liver steatosis. With ongoing advancements in AI technology, it is highly likely that by 2030, these tools will be further developed and integrated into routine pathology lab workflows for accurate and efficient quantitation of such features. The potential for impro…	Invalid	5. Likely (0.6 - 0.8) Rationale/Explanation: AI technologies are advancing rapidly and have already shown promising results in automating the quantitation of features in various medical imaging tasks. By 2030, with continued advancements in AI algorithms and increased adoption in healthcare settings, it is likely that AI tools will be routinely used in pathology labs for quantitating features suc…	Invalid	6 Very likely (0.8 - 1) Rationale/Explanation: AI technology has shown significant advancements in image analysis and pattern recognition, making it highly likely that by 2030, AI tools will be routinely used in pathology labs for the quantitation of features like fibrosis in various organs and liver steatosis. The ability of AI to accurately and efficiently analyze large amounts of data and imag…
90	By 2030, the probability of AI tools for "marking of perineural invasion, lymphovascular invasion" being used routinely in pathology labs isÉ	Invalid	Rationale/explanation: AI has shown significant advancements in image analysis and pattern recognition, making it highly probable that by 2030, AI tools will be routinely used in pathology labs for tasks such as marking perineural invasion and lymphovascular invasion. These tasks require precise identification and analysis of intricate patterns, which align well with the capabilities of AI algori…	Invalid	Rationale/Explanation: AI has shown promising capabilities in image analysis and pattern recognition tasks, which are crucial in identifying and marking features like perineural invasion and lymphovascular invasion in pathology slides. As AI technology continues to advance, the automation and accuracy provided by AI tools are likely to become more integrated into routine pathology lab workflows b…	Invalid	6 Very likely (0.8 - 1) Rationale/Explanation: AI technologies have shown significant advancements in image analysis and pattern recognition, making them well-suited for tasks like marking perineural and lymphovascular invasion in pathology slides. By 2030, the continued development and integration of AI tools in pathology labs are likely to lead to routine utilization for such tasks, enhancing e…	Invalid	Rationale/Explanation: AI has shown significant advancements in image analysis and pattern recognition, making it increasingly capable of assisting in tasks like identifying and marking perineural invasion and lymphovascular invasion in pathology slides. By 2030, with continued development and integration of AI tools in pathology labs, it is likely that the routine use of AI for such tasks will b…	Invalid	6 Very likely (0.8 - 1) Rationale: AI has shown significant advancements in image analysis and pattern recognition, making it highly likely that by 2030, AI tools will be routinely used in pathology labs for tasks such as marking perineural invasion and lymphovascular invasion. These tasks require precise identification and analysis of intricate patterns, which AI excels at, leading to increased …
91	By 2030, the probability of AI tools "that allow for computational staining instead of multiplexing" being used routinely in pathology labs isÉ	Invalid	5 Likely (0.6 - 0.8) Rationale: Given the rapid advancements in AI technology and its increasing integration into various fields, it is likely that by 2030, AI tools enabling computational staining in pathology labs will become more prevalent. These tools have the potential to streamline processes, improve efficiency, and enhance accuracy in pathology analysis, making them a promising solution fo…	Invalid	Rationale: Computational staining using AI tools has the potential to streamline and enhance the staining process in pathology labs by reducing the need for traditional multiplexing techniques. Advancements in AI technology are likely to improve the accuracy and efficiency of staining processes, making it a plausible scenario for routine use in pathology labs by 2030. The increasing adoption of A…	Invalid	Rationale/Explanation: Given the rapid advancements in AI technology and its potential to enhance efficiency in pathology labs, I believe it is likely that by 2030, AI tools enabling computational staining will become more prevalent in routine laboratory practices. This technology has the potential to streamline processes, improve accuracy, and offer cost-effective solutions in pathology diagnost…	Invalid	5. Likely (0.6 - 0.8) Rationale/Explanation: Computational staining using AI tools has the potential to streamline and enhance the staining process in pathology labs, leading to increased efficiency and accuracy in diagnostics. Given the rapid advancements in AI technology and its increasing integration into healthcare settings, it is likely that by 2030, AI tools enabling computational staining …	Invalid	Likert scale: 5 Likely (0.6 - 0.8) Rationale: Computational staining using AI tools has the potential to revolutionize the field of pathology by streamlining and enhancing the staining process. By 2030, advancements in AI technology are likely to have progressed to a point where computational staining could become a routine practice in pathology labs. This could lead to increased efficiency, accu…
92	By 2030, the probability of AI tools "that provide a set of differential diagnoses on difficult cases" being used routinely in pathology labs isÉ	Invalid	Rationale/Explanation: AI tools are continuously advancing in the field of pathology and have shown promising results in aiding pathologists in diagnosing difficult cases. By 2030, with further advancements in AI technology and increased integration into pathology workflows, it is likely that AI tools will be routinely used to provide a set of differential diagnoses on difficult cases in patholog…	Invalid	Rationale: AI tools that provide a set of differential diagnoses on difficult cases have the potential to significantly enhance the efficiency and accuracy of pathology labs. With advancements in AI technology and increasing integration of AI in healthcare settings, it is likely that by 2030, these tools will be routinely used in pathology labs to assist pathologists in diagnosing challenging cas…	Invalid	5 Likely (0.6 - 0.8) Rationale/Explanation: AI technologies have been advancing rapidly in the field of healthcare, including pathology. By 2030, it is reasonable to expect that AI tools will have further developed to the point where they can effectively provide a set of differential diagnoses on difficult cases routinely in pathology labs. This would enhance the accuracy and efficiency of pathol…	5	Rationale: AI tools that provide a set of differential diagnoses on difficult cases are already showing promising results in assisting pathologists in analyzing complex cases. With the rapid advancements in AI technology and the increasing need for more accurate and efficient diagnostic tools in pathology labs, it is likely that by 2030, these AI tools will be used routinely to aid pathologists i…	Invalid	Rationale/Explanation: Given the rapid advancements in AI technology and its increasing integration into various industries, it is quite likely that by 2030, AI tools will be routinely used in pathology labs to provide a set of differential diagnoses on difficult cases. These tools have the potential to significantly enhance the efficiency and accuracy of pathology diagnostics, leading to improve…	5.0
93	By 2030, the probability of AI tools "that propose specific additional tests for solving a diagnostic problem (e.g. AI algorithm suggesting STAT6 immunostaining on a spindle cell neoplasm of the pleura)" being used routinely in pathology labs isÉ	Invalid	Rationale: As AI technologies continue to advance rapidly, it is highly likely that by 2030, AI tools will be sophisticated and accurate enough to propose specific additional tests for solving diagnostic problems in pathology labs. These tools can enhance efficiency, accuracy, and decision-making in pathology, making it probable for them to be routinely used in labs by the specified time frame.	Invalid	Rationale/explanation: AI tools have shown significant advancements in proposing specific additional tests for diagnostic problem-solving in pathology. By 2030, it is likely that AI algorithms will be further developed and integrated into routine pathology lab processes to suggest specific additional tests based on complex diagnostic scenarios. This will improve efficiency, accuracy, and quality …	Invalid	Rationale: While AI tools have shown promise in assisting with diagnostic decision-making in pathology, the adoption of AI algorithms suggesting specific additional tests may face challenges related to validation, regulatory approval, integration into existing laboratory workflows, and acceptance by pathologists. By 2030, there is a possibility that these hurdles will be overcome, leading to the …	Invalid	5. Likely (0.6 - 0.8) Rationale/Explanation: AI algorithms have shown significant advancements in pattern recognition and diagnostic support in recent years. By 2030, it is likely that AI tools will be more integrated into pathology labs to provide specific recommendations for additional tests to enhance diagnostic accuracy and efficiency. This can improve the quality of pathology services and st…	Invalid	Rationale/explanation: AI technology has been advancing rapidly in the field of pathology, showing promise in assisting pathologists with complex diagnostic tasks. By 2030, it is likely that AI tools will have further evolved to the point where they can suggest specific additional tests to aid in solving diagnostic problems. This capability would enhance the efficiency and accuracy of pathology l…
94	By 2030, the probability of AI tools for "automated measurements (e.g., of tumor areas)" being used routinely in pathology labs isÉ	Invalid	6 Very likely (0.8 - 1) Rationale/Explanation: Automated measurements of tumor areas using AI tools have already shown significant advancements and promise in recent years. With the rapid development of AI technology and the increasing need for efficient and accurate pathology analysis, it is highly likely that by 2030, AI tools for automated measurements in pathology labs will be routinely used.…	Invalid	6 Very likely (0.8 - 1) Rationale: AI technologies have been advancing rapidly and have shown significant capabilities in automating tasks such as image analysis and measurements. Given the trajectory of AI development and its potential to enhance efficiency and accuracy in pathology labs, it is highly probable that AI tools for automated measurements of tumor areas will be routinely used by 2030.	Invalid	6 Very likely (0.8 - 1) Rationale: AI technologies have shown significant advancements in image analysis and pattern recognition, making automated measurements of tumor areas a highly probable application in pathology labs by 2030. The increasing accuracy and efficiency of AI algorithms in analyzing complex data sets, such as tumor images, suggest that routine use of AI tools for automated measur…	Invalid	6. Very likely (0.8 - 1) Rationale/Explanation: The advancements in AI technology, particularly in image analysis and pattern recognition, have shown great potential in accurately and efficiently measuring tumor areas in pathology slides. With ongoing research and development in this area, it is highly likely that AI tools will become an integral part of routine operations in pathology labs by 20…	Invalid	6. Very likely (0.8 - 1) Rationale/Explanation: AI has already shown significant advancements in image analysis and pattern recognition, making it well-suited for tasks like automated measurements of tumor areas in pathology. With ongoing research and development in AI technology, it is highly likely that by 2030, AI tools will be routinely used in pathology labs for such tasks due to their poten…
95	By 2030, the probability of AI tools for "ensuring all diagnostically relevant areas on the slide are viewed prior to report finalization" being used routinely in pathology labs isÉ	5	Rationale: AI tools have been rapidly advancing in the field of pathology, particularly in improving workflow efficiency and accuracy. By 2030, it is likely that AI tools will be routinely used in pathology labs to ensure that all diagnostically relevant areas on the slide are viewed prior to report finalization. This application can help pathologists reduce the risk of missing important details …	Invalid	5 Likely (0.6 - 0.8) Rationale/Explanation: AI tools have shown significant advancements in image recognition and analysis capabilities, making it increasingly feasible for AI to assist in ensuring all diagnostically relevant areas on slides are viewed before finalizing reports in pathology labs. Given the pace of technological development and the potential benefits of such a tool in improving di…	Invalid	Rationale: AI tools have already shown significant advancements in automating various tasks in pathology labs, including slide analysis. By 2030, it is highly probable that AI tools will be further developed to ensure that all diagnostically relevant areas on the slide are viewed before finalizing the report. The potential for increased accuracy, efficiency, and consistency in this process makes …	Invalid	5. Likely (0.6 - 0.8) Rationale/Explanation: AI tools have shown significant advancements in image analysis and pattern recognition, making them well-suited for tasks like ensuring all diagnostically relevant areas on a slide are reviewed. By 2030, it is likely that AI systems will be integrated into pathology labs to assist pathologists in thorough slide examination before finalizing reports, th…	Invalid	Rationale/Explanation: Given the advancements in AI technology and its increasing integration into healthcare systems, it is likely that by 2030 AI tools will be routinely used in pathology labs to ensure that all diagnostically relevant areas on the slide are viewed prior to finalizing reports. AI can assist pathologists in improving efficiency and accuracy by identifying and highlighting key ar…	5.0
96	By 2030, the probability of AI tools for "import of contextually-related data on a case, for quick review by the pathologist during diagnostic slide review," being used routinely in pathology labs isÉ	Invalid	5. Likely (0.6 - 0.8) Rationale/Explanation: Given the advancements in AI technology and the increasing integration of AI tools in healthcare settings, it is likely that by 2030, AI tools will be routinely used in pathology labs to import contextually-related data for quick review by pathologists during diagnostic slide review. This can enhance the efficiency and accuracy of pathology diagnoses, …	Invalid	Rationale/explanation: AI tools for importing contextually-related data to assist pathologists during diagnostic slide review have already shown significant advancements and potential in improving diagnostic accuracy and efficiency. With the rapid development of AI technologies and the increasing need for precision and speed in pathology diagnostics, it is highly likely that by 2030, these tools …	Invalid	Rationale: AI tools have already shown significant advancements in assisting pathologists with image analysis and diagnosis. By 2030, the integration of AI tools for importing contextually-related data to aid pathologists during diagnostic slide review is highly probable given the rapid pace of AI development in the field of pathology. This application can streamline the diagnostic process, impro…	Invalid	Rationale: AI tools have already shown significant advancements in analyzing and interpreting medical images, including pathology slides. By 2030, it is very likely that AI tools will be routinely used in pathology labs to import contextually-related data on a case for quick review by pathologists during diagnostic slide review. This would enhance the efficiency and accuracy of diagnoses, leading…	Invalid	Rationale/explanation: AI tools have shown significant advancements in processing and analyzing large amounts of data efficiently. By 2030, it is likely that AI tools will be commonly used in pathology labs to import contextually-related data for quick review by pathologists during diagnostic slide review. This technology can enhance the diagnostic process by providing pathologists with additiona…
97	By 2030, the probability of AI tools for "mandatory second reads when the pathologist diagnosis does not match the potential AI diagnosis (within a predefined range/percentage; e.g., if the AI tool detects potential tumor on a biopsy but the pathologist reads the biopsy as no evidence of tumor)" being used routinely in pathology labs isÉ	6	Rationale/Explanation: By 2030, the integration of AI tools for mandatory second reads when the pathologist's diagnosis does not align with the potential AI diagnosis is very likely to be routine in pathology labs. AI technologies are continuously advancing in accuracy and reliability, making them valuable as a quality control measure in pathology diagnostics. The ability of AI to quickly and acc…	Invalid	Rationale: By 2030, the use of AI tools for mandatory second reads in cases where the pathologist's diagnosis does not align with the potential AI diagnosis is likely to be routine in pathology labs. With advancements in AI technology and increasing integration of AI tools in healthcare settings, it is foreseeable that such systems will be widely adopted to improve diagnostic accuracy and reduce …	Invalid	Rationale: By 2030, the use of AI tools for mandatory second reads when the pathologist diagnosis does not match the potential AI diagnosis is likely to be routine in pathology labs. As AI continues to advance in accuracy and reliability, it is probable that such tools will be integrated into standard practice to enhance diagnostic accuracy and reduce errors. This approach can provide an added la…	Invalid	Rationale/explanation: By 2030, the integration of AI tools for mandatory second reads when the pathologist diagnosis does not match the potential AI diagnosis is very likely to be used routinely in pathology labs. As AI algorithms continue to improve in accuracy and reliability, they can serve as valuable tools for assisting pathologists in detecting potential discrepancies and ensuring thorough…	Invalid	Rationale: By 2030, the integration of AI tools for mandatory second reads in cases where the pathologist diagnosis differs from the potential AI diagnosis within a predefined range is likely to be routinely used in pathology labs. This is because AI technologies are continuously advancing in accuracy and reliability, making them valuable tools for enhancing diagnostic accuracy in pathology. Addi…	6.0
98	By 2030, the probability of AI tools for "standardization of pathology reports" being used routinely in pathology labs isÉ	Invalid	Rationale/Explanation: Standardization of pathology reports is a task that can greatly benefit from the application of AI tools to ensure consistency, accuracy, and efficiency in reporting. By 2030, advancements in AI technology are likely to have progressed to a point where routine use of AI tools for standardizing pathology reports in labs becomes common practice. The potential for AI to stream…	Invalid	6 Very likely (0.8 - 1) Rationale: Standardization of pathology reports is a crucial aspect of pathology practice to ensure consistency and accuracy in diagnoses. AI tools have already shown great promise in automating and standardizing reporting processes. With continued advancements in AI technology, it is highly likely that by 2030, AI tools will be routinely used in pathology labs for the sta…	Invalid	Rationale: The standardization of pathology reports is a crucial aspect of ensuring consistency and quality in healthcare practices. AI tools have already shown significant potential in streamlining and automating the process of generating standardized reports by extracting key information, reducing errors, and improving efficiency. Given the rapid advancements in AI technology and its increasing…	6	Rationale/Explanation: AI tools have been increasingly utilized in various aspects of healthcare to improve efficiency and standardization. By 2030, it is highly probable that AI tools will be routinely used in pathology labs for the standardization of pathology reports. AI can help streamline the reporting process, reduce errors, and enhance consistency in reporting standards, leading to improve…	Invalid	5 Likely (0.6 - 0.8) Rationale: Standardization of pathology reports is a crucial aspect of ensuring consistency and quality in healthcare. AI tools can significantly aid in automating this process, reducing errors, and improving efficiency in pathology labs. Given the advancements in AI technology and the increasing adoption of AI in healthcare settings, it is likely that AI tools for standardiz…	6.0
99	By 2030, the probability of AI tools for "pre-populating relevant report details from the medical record/gross description" being used routinely in pathology labs isÉ	Invalid	6 Very likely (0.8 - 1) Rationale/Explanation: By 2030, advancements in AI technology and natural language processing are expected to significantly improve the accuracy and efficiency of extracting relevant information from medical records and gross descriptions. This would streamline the reporting process in pathology labs, leading to increased adoption of AI tools for pre-populating report deta…	Invalid	Rationale: AI tools have shown significant advancements in natural language processing and data extraction capabilities. By 2030, it is likely that AI systems will be able to effectively pre-populate relevant report details from medical records and gross descriptions with a high degree of accuracy. This will streamline the reporting process in pathology labs, saving time and reducing the likeliho…	Invalid	5 Likely (0.6 - 0.8) Rationale/Explanation: Given the advancements in natural language processing and machine learning, it is highly likely that AI tools will be able to effectively pre-populate relevant report details from the medical record and gross description by 2030. This technology has the potential to significantly enhance efficiency and accuracy in pathology reporting, making it a probab…	Invalid	Rationale/Explanation: AI tools for pre-populating relevant report details from the medical record or gross description have shown significant advancements in natural language processing and data integration capabilities. By 2030, it is highly likely that these tools will become more refined, accurate, and integrated into pathology lab workflows. The potential benefits in terms of time-saving, ac…	Invalid	Rationale: AI tools have been increasingly utilized in healthcare settings for tasks such as data extraction and automation. By 2030, advancements in AI technology are likely to enable the routine use of AI tools for pre-populating relevant report details from medical records or gross descriptions in pathology labs. This would streamline workflow efficiency, reduce human error, and improve overal…
100	By 2030, the probability of AI tools for "selection of the appropriate synoptic report based on prior pathology findings, including the current case gross report" being used routinely in pathology labs isÉ	Invalid	5 Likely (0.6 - 0.8) Rationale: AI has shown significant progress in analyzing and interpreting complex data, which can be beneficial in selecting the appropriate synoptic report based on prior pathology findings and the current case gross report. By 2030, it is reasonable to expect that AI tools will be routinely used in pathology labs to streamline and enhance the accuracy of this process.	Invalid	5. Likely (0.6 - 0.8) Rationale/Explanation: The advancement of AI technologies in analyzing and interpreting vast amounts of data is progressing rapidly. By 2030, it is likely that AI tools will have significantly improved to the point where they can efficiently select the most appropriate synoptic report based on past pathology findings and the current case gross report. This would streamline t…	Invalid	Rationale/Explanation: AI tools have already shown significant promise in assisting with data analysis and synthesis in pathology labs. By 2030, it is likely that AI algorithms will be further developed and integrated into pathology workflows to help select the appropriate synoptic report based on prior findings and the current case gross report. This will not only streamline the process but also…	Invalid	5. Likely (0.6 - 0.8) Rationale/Explanation: Given the advancements in AI technology and its increasing integration into healthcare systems, it is likely that by 2030, AI tools will be routinely used in pathology labs for tasks such as selecting the appropriate synoptic report based on prior pathology findings and the current case gross report. AI has shown great potential in improving efficiency…	Invalid	6. Very likely (0.8 - 1) Rationale/Explanation: AI technologies are continuously advancing and becoming increasingly sophisticated in the field of pathology. By 2030, it is highly probable that AI tools will be developed to efficiently analyze prior pathology findings and the current case gross report to select the most appropriate synoptic report. The potential for AI to streamline and improve d…
101	By 2030, the probability of AI tools for "pre-populating reports based on AI interpretation of images" being used routinely in pathology labs isÉ	Invalid	5 Likely (0.6 - 0.8) Rationale/Explanation: AI tools are already making advancements in image interpretation and report generation in various fields, including pathology. By 2030, with further development and integration of AI technologies, it is likely that AI tools will be routinely used in pathology labs to pre-populate reports based on AI interpretation of images. The efficiency and accuracy …	6	Rationale: Given the rapid advancements in AI technology and its increasing integration into various industries, it is highly likely that AI tools for pre-populating reports based on AI interpretation of images will be routinely used in pathology labs by 2030. The efficiency gains, accuracy improvements, and potential cost savings associated with AI-driven automation make it a compelling choice f…	5	Rationale: By 2030, the technology and capabilities of AI tools are expected to significantly advance. Pre-populating reports based on AI interpretation of images is a task that aligns well with the capabilities of AI in image analysis and data processing. As AI algorithms continue to improve in accuracy and efficiency, it is likely that they will be routinely used in pathology labs to assist in …	Invalid	Rationale: Given the rapid advancements in AI technology and its increasing integration into various industries, it is likely that by 2030, AI tools will be commonly used in pathology labs to pre-populate reports based on AI interpretation of images. This could enhance efficiency, accuracy, and speed up the diagnostic process in pathology labs, making it a probable application of AI in the near f…	Invalid	Rationale/Explanation: Given the rapid advancement of AI technologies and their increasing integration into various industries, including healthcare, it is highly likely that by 2030, AI tools will be routinely used in pathology labs for tasks such as pre-populating reports based on AI interpretation of images. This application can significantly streamline the reporting process, improve accuracy,…	5.5
102	By 2030, the probability of AI tools for "finding the source of contaminants" being used routinely in pathology labs isÉ	5	Rationale: AI tools have shown significant advancements in image recognition and analysis, making them well-suited for tasks like finding the source of contaminants in pathology samples. By 2030, it is likely that AI tools will be routinely used in pathology labs for this purpose due to their ability to process vast amounts of data quickly and accurately, aiding pathologists in identifying and ad…	Invalid	5. Likely (0.6 - 0.8) Rationale: AI has shown significant advancements in image analysis and pattern recognition, which are crucial for identifying contaminants in pathology samples. By 2030, it is likely that AI tools will be routinely used in pathology labs to efficiently and accurately find the sources of contaminants in samples, enhancing the overall quality and speed of pathology lab operati…	Invalid	Rationale: By 2030, advancements in AI technology are expected to significantly improve the efficiency and accuracy of identifying sources of contaminants in pathology labs. AI can analyze vast amounts of data quickly, helping pathologists pinpoint the exact sources of contaminants in samples. With the increasing focus on quality control and precision in pathology labs, the adoption of AI tools f…	Invalid	Rationale: AI tools have shown significant advancements in image analysis and pattern recognition, which are crucial for identifying sources of contaminants in pathology samples. By 2030, it is highly probable that AI applications will be routinely used in pathology labs to assist in finding the source of contaminants, as these tools will likely improve efficiency, accuracy, and overall diagnosti…	Invalid	5. Likely (0.6 - 0.8) Rationale/Explanation: AI technology has shown significant advancements in pattern recognition and data analysis, making it well-suited for tasks like identifying sources of contaminants in pathology labs. By 2030, the continued development and integration of AI tools in pathology are likely to enable routine use for tasks such as this. The benefits of efficiency, accuracy, …	5.0
