# Supplementary material for: How does AI perform compared to human expert panels in medical Delphi studies? A pilot study through the lens of pathology
Source: J Pathol Inform. 2026 Apr 15;21:100661. doi: 10.1016/j.jpi.2026.100661 (PMC13185839; doi:10.1016/j.jpi.2026.100661)
Supplement: Supplementary material 1 — Original data used in the study and code for the Delphi-GPT application. [file mmc1.zip › Delphi-Results-&-Code-Sent-to-copy/Category-5-Run-Results/completed-ai-survey5-GPT4o-temp07-w-avg.csv]

Question #	Specified Statement	AI Rating 1	AI Explanation 1	AI Rating 2	AI Explanation 2	AI Rating 3	AI Explanation 3	AI Rating 4	AI Explanation 4	AI Rating 5	AI Explanation 5	Average AI Ratings
59	By 2030, the probability of AI tools for "AI-assisted laboratory workflow management, including workload assignments to pathologists, residents, and technicians," being used routinely in pathology labs isÉ	Invalid	**Likert Scale Ranking:** 5 (Likely) **Rationale/Explanation:** AI tools for managing laboratory workflows, including workload assignments, are already in development and seeing increasing implementation in various medical and industrial settings. These tools have the potential to enhance efficiency, reduce human error, and optimize resource allocation. Given the rapid advancements in AI technolo…	Invalid	**6 - Very likely (0.8 - 1)** ### Rationale/Explanation: AI tools for workflow management have been rapidly advancing across various domains, including healthcare. By 2030, it is very likely that these tools will be capable of efficiently managing laboratory workflows, including workload assignments to pathologists, residents, and technicians. Several factors inform this ranking: 1. **Current Tre…	6	**Rationale/Explanation:** AI-assisted laboratory workflow management has significant potential to improve efficiency and accuracy in pathology labs. By 2030, the routine use of AI tools to manage workload assignments is very likely due to several factors: 1. **Technological Advancements**: AI technology is rapidly advancing, and systems capable of intelligently managing workflows are already bei…	5	**Rationale/Explanation:** AI-assisted laboratory workflow management, including workload assignments, is an area where AI can significantly enhance efficiency and productivity. By 2030, several factors suggest that this application of AI will likely be routinely used in pathology labs: 1. **Technological Advancements**: AI technologies, particularly in terms of machine learning and data analytic…	6	### Rationale/Explanation: AI-assisted laboratory workflow management, including workload assignments to pathologists, residents, and technicians, is a highly feasible application of AI in pathology labs by 2030. Here are several reasons why: 1. **Technological Advancements**: AI algorithms have significantly advanced in terms of task automation and workflow optimization. These advancements have …	5.666666666666667
60	By 2030, the probability of AI tools for "automatic QA/QC of macroscopic images and grossing" being used routinely in pathology labs isÉ	Invalid	### Ranking: 5 (Likely) (0.6 - 0.8) ### Rationale: 1. **Current Trends and Developments:** - AI technology has been advancing at a significant pace, with substantial improvements in image recognition, machine learning, and data processing capabilities. - AI applications in pathology, such as digital slide analysis and diagnostic support, are already being developed and tested in clinical settings…	5	### Rationale/Explanation: 1. **Technological Advancements**: AI technology, particularly in image recognition and processing, has made significant strides in recent years. By 2030, it's reasonable to expect that AI tools will be advanced enough to perform automatic quality assurance (QA) and quality control (QC) of macroscopic images and grossing with high accuracy. 2. **Current Trends**: There …	Invalid	### Ranking: 5 (Likely) ### Rationale: 1. **Technological Advancements**: AI and machine learning technologies are advancing rapidly. There have been significant improvements in image recognition and processing capabilities, which are critical for the QA/QC of macroscopic images and grossing in pathology. 2. **Current Trends**: Many pathology labs are already integrating digital pathology and AI …	Invalid	### Specified statement: "By 2030, the probability of AI tools for 'automatic QA/QC of macroscopic images and grossing' being used routinely in pathology labs is..." **Likert Ranking: 5 (Likely)** ### Rationale/Explanation: 1. **Current Progress in AI and Pathology:** - AI technologies have already made significant strides in image recognition and analysis. Companies and research institutions are…	6	### Rationale/Explanation: AI has made significant strides in image analysis and quality assurance (QA) tasks across various fields. Pathology is no exception, especially as digital pathology continues to evolve. By 2030, it is very likely that AI tools for automatic QA/QC of macroscopic images and grossing will be routinely used in pathology labs for several reasons: 1. **Technological Advanceme…	5.5
61	By 2030, the probability of AI tools for "automated ordering of IHC for specific applications/assisting with selection of immunohistochemical stains needed" being used routinely in pathology labs isÉ	5	### Rationale/Explanation: By 2030, it is highly probable that AI tools will be used routinely for the automated ordering of immunohistochemistry (IHC) and assisting with the selection of immunohistochemical stains in pathology labs. Several factors contribute to this assessment: 1. **Technological Advancements**: AI and machine learning technologies have been advancing at a rapid pace. The devel…	6	### Rationale: The use of AI in pathology is rapidly advancing, and one of the key areas where AI shows significant promise is in the automation of routine tasks that require pattern recognition and decision-making based on established criteria. The automated ordering of immunohistochemical (IHC) stains and assisting with the selection of needed stains is a task that fits well within the capabili…	5	**Rationale/Explanation:** Automated ordering of immunohistochemical (IHC) stains and assistance with their selection is a task that AI is particularly well-suited for due to its ability to analyze large datasets, recognize patterns, and make decisions based on established protocols. By 2030, it is likely that pathology labs will adopt AI tools for this purpose for several reasons: 1. **Efficienc…	5	### Rationale/Explanation: 1. **Current Trends**: There has been significant progress in the development of AI tools for various applications in pathology, including image analysis and diagnostics. The integration of AI in routine pathology workflows is already underway in some areas, suggesting a trend towards increased adoption. 2. **Technology Advancement**: AI technologies, particularly in im…	5	**Rationale/Explanation:** The integration of AI tools for the automated ordering of immunohistochemical (IHC) stains and assistance with selecting the needed stains in pathology labs is progressing rapidly. By 2030, it is likely that AI will be capable of analyzing preliminary diagnostic data and suggesting appropriate IHC stains based on sophisticated algorithms and machine learning models. Her…	5.2
62	By 2030, the probability of AI tools for "automated QA/QC of IHC positive and negative controls" being used routinely in pathology labs isÉ	5	### Rationale/Explanation: Automated Quality Assurance (QA) and Quality Control (QC) for Immunohistochemistry (IHC) positive and negative controls is a highly specific and technical application within pathology that benefits significantly from AI advancements. Here’s why I rated it as likely by 2030: 1. **Technological Advancements**: AI and machine learning technologies have been rapidly advanci…	5	**Rationale/Explanation:** The application of AI in pathology, specifically for automated quality assurance (QA) and quality control (QC) of immunohistochemistry (IHC) positive and negative controls, is a promising and realistic advancement by 2030. Here are the reasons for this assessment: 1. **Current Trends in AI and Pathology:** AI technologies are already being integrated into various aspect…	6	### Rationale/Explanation: Automated Quality Assurance and Quality Control (QA/QC) for Immunohistochemistry (IHC) positive and negative controls is an area where AI can provide significant benefits. Current advancements in AI and machine learning, particularly in image analysis and pattern recognition, make it plausible that AI tools will be integrated into routine pathology workflows by 2030. He…	5	Rationale/Explanation: AI tools for Quality Assurance (QA) and Quality Control (QC) of Immunohistochemistry (IHC) positive and negative controls are a promising area within digital pathology due to the repetitive and highly standardized nature of these tasks. By 2030, it is reasonable to expect significant advancements and routine implementation of such AI tools for several reasons: 1. **Technolo…	6	### Rationale/Explanation: Automated Quality Assurance and Quality Control (QA/QC) for Immunohistochemistry (IHC) positive and negative controls is a task well-suited for AI applications for several reasons: 1. **Current Trends**: There are already significant advancements and investments in AI for pathology. Many research studies and commercial products are targeting automated IHC analysis, with…	5.4
63	By 2030, the probability of AI tools for "pre-selection of potentially cancer-positive samples for pathologist's review, while the bulk of clearly negative samples can be automatically processed," being used routinely in pathology labs isÉ	5	### Rationale: The application of AI for pre-selection of potentially cancer-positive samples for pathologist's review, while allowing the bulk of clearly negative samples to be automatically processed, is a highly promising area in pathology. Here are the reasons behind this ranking: 1. **Technological Advancements**: AI and machine learning technologies have made significant strides in recent y…	5	### Rationale/Explanation: By 2030, the use of AI tools for the pre-selection of potentially cancer-positive samples and the automatic processing of clearly negative samples in pathology labs is a highly probable application. Several factors contribute to this likelihood: 1. **Technological Advancements**: AI technology, particularly in image analysis and pattern recognition, has made significant…	6	### Rationale/Explanation: AI in pathology has made significant strides in recent years, particularly in image recognition and pattern analysis. The task of pre-selecting potentially cancer-positive samples is well-suited to AI due to its ability to process large amounts of data quickly and accurately. By 2030, it is very likely that AI tools will have advanced sufficiently to be routinely used f…	Invalid	Rationale/Explanation: AI technology, particularly in the field of image analysis and pattern recognition, has been advancing rapidly. By 2030, it is highly probable that AI tools will be sophisticated enough to assist in pre-selecting potentially cancer-positive samples for pathologist review. This application aligns well with the current trajectory of AI development in medical imaging and diagn…	5	### Rationale/Explanation: The use of AI in pre-selecting potentially cancer-positive samples for pathologist review while automatically processing clearly negative samples is a highly promising application of AI in pathology. Several factors contribute to this assessment: 1. **Technological Advancements**: AI and machine learning technologies have been rapidly advancing, particularly in image re…	5.25
64	By 2030, the probability of AI tools for "triaging of cases to the most appropriate pathologist at the earliest possible time" being used routinely in pathology labs isÉ	5	### Rationale/Explanation: Given the rapid advancements in AI technology and its growing integration into healthcare, it is quite plausible that by 2030, AI tools will be routinely used for triaging cases to the most appropriate pathologist at the earliest possible time. Here are key points supporting this probability: 1. **Current Trends in AI Development:** AI is already showing significant pro…	5	**Rationale/Explanation:** The use of AI tools for triaging cases to the most appropriate pathologist at the earliest possible time is a practical and achievable application of AI in pathology labs. Several factors contribute to this likelihood: 1. **Current Progress:** AI has already shown significant promise in triaging and prioritizing cases in various medical fields, including radiology and d…	5	**Rationale/Explanation:** By 2030, it is quite plausible that AI tools will be routinely used for the triaging of cases to the most appropriate pathologist at the earliest possible time. Here are the factors that informed this ranking: 1. **Current Trends in AI Development:** The development of AI in healthcare, particularly in pathology and radiology, has been accelerating. AI algorithms are al…	Invalid	6 - Very likely (0.8 - 1) ### Rationale/Explanation: - **Technological Advancements**: AI technologies have been rapidly advancing, particularly in the fields of machine learning and natural language processing. These advancements are making it increasingly feasible to develop robust AI systems capable of triaging pathology cases effectively. - **Current Trends**: There are already AI tools being…	5	**Rationale/Explanation:** The use of AI in triaging cases to the most appropriate pathologist is a promising application. By 2030, it is reasonable to expect that significant advancements in AI and machine learning algorithms will have been made, allowing these tools to effectively analyze and categorize pathology cases based on complexity, urgency, and specialty requirements. Several factors su…	5.0
65	By 2030, the probability of AI tools for "generation of H&E-style WSI directly from fresh tissue (bypassing the need for frozen section slide creation)" being used routinely in pathology labs isÉ	3	**Rationale/Explanation:** Generating H&E-style whole slide images (WSI) directly from fresh tissue without the need for frozen section slides is a highly innovative and ambitious application of AI in pathology. While there have been significant advancements in imaging technologies and AI algorithms, the task of transforming raw tissue data into diagnostically reliable H&E-equivalent images prese…	Invalid	**3 Unlikely (0.2 - 0.4)** **Rationale/Explanation:** The task of generating Hematoxylin and Eosin (H&E)-style Whole Slide Images (WSI) directly from fresh tissue, bypassing the need for frozen section slide creation, is a highly advanced and complex application of AI. While there have been promising research advancements in AI for digital pathology, this specific application presents significant…	4	### Rationale/Explanation: The idea of generating H&E-style whole slide images (WSI) directly from fresh tissue, bypassing the need for frozen section slide creation, is an ambitious and transformative application of AI in pathology. Here's why I have ranked it as an "Even chance/neutral": 1. **Technological Feasibility**: The technology required to generate H&E-style images directly from fresh t…	3	**Rationale/Explanation:** The generation of Hematoxylin and Eosin (H&E)-style Whole Slide Images (WSI) directly from fresh tissue bypassing the need for frozen section slide creation is an ambitious and complex task. While AI has shown significant advancements in image analysis and pattern recognition, the task of directly generating H&E-style images from fresh tissue involves several intricate …	3	**Rationale/Explanation:** The generation of H&E-style whole slide images (WSI) directly from fresh tissue, bypassing the need for frozen section slide creation, is a significant technological leap in the field of pathology. While AI has made substantial advancements, several challenges remain for this specific application to become routine by 2030: 1. **Technical Complexity**: Creating high-qual…	3.25
66	By 2030, the probability of AI tools for "up-front case classification, associated with IHC selection and followed by triaging to the specialist," being used routinely in pathology labs isÉ	5	### Rationale/Explanation: AI tools for "up-front case classification, associated with IHC (Immunohistochemistry) selection and followed by triaging to the specialist," have significant potential to be implemented in pathology labs by 2030. Several factors contribute to this likelihood: 1. **Technological Advancements**: AI and machine learning technologies have been rapidly advancing, particular…	Invalid	### Rationale: 1. **Current Trends and Technological Advancements**: AI in pathology has already made significant strides, particularly in image analysis and pattern recognition. The technology is continuously improving, and there are numerous startups and established companies dedicated to developing AI tools for pathology. 2. **Clinical Need and Efficiency**: The use of AI for up-front case cla…	5	### Rationale/Explanation: AI tools have shown significant advancements in image recognition, pattern identification, and decision-making in recent years. The specific application of AI for up-front case classification, associated with Immunohistochemistry (IHC) selection, and triaging to specialists is a logical extension of these capabilities. Here are the key points supporting this assessment:…	5	### Rationale/Explanation: By 2030, it is quite probable that AI tools will be routinely used for "up-front case classification, associated with IHC (Immunohistochemistry) selection and followed by triaging to the specialist" in pathology labs. Here are the reasons supporting this likelihood: 1. **Technological Advancements**: AI technology, especially in the field of machine learning and deep le…	5	**Rationale/Explanation:** AI tools have shown significant progress in various applications within pathology, including image analysis, pattern recognition, and diagnostic support. The task of "up-front case classification, associated with IHC (Immunohistochemistry) selection and followed by triaging to the specialist" involves several components that are well within the capabilities of current A…	5.0
67	By 2030, the probability of AI tools for "computer handling of routine specimens, thus freeing up time for pathologists to handle difficult cases," being used routinely in pathology labs isÉ	5	### Rationale/Explanation: The ranking of "Likely" (0.6 - 0.8) is based on several factors: 1. **Technological Advancements**: AI and machine learning technologies have been evolving rapidly. By 2030, it is reasonable to expect significant improvements in AI capabilities, especially in image recognition and processing, which are crucial for handling routine pathology specimens. 2. **Current Trend…	Invalid	#### Rationale/Explanation: 1. **Current Trends and Developments:** - There are already AI tools and systems being developed and implemented for handling routine specimens in various medical fields, including pathology. Companies and research institutions are actively working on improving these technologies to integrate them into routine workflows. 2. **Technological Advancements:** - The rapid a…	5	**Rationale:** By 2030, it is highly probable that AI tools will be widely adopted in pathology labs for handling routine specimens. The advancement and integration of AI in pathology have been progressing rapidly, with significant investments and research dedicated to improving these technologies. AI's capabilities in image analysis, pattern recognition, and data handling make it a strong candid…	5	Rationale/Explanation: By 2030, it is quite probable that AI tools will be routinely used in pathology labs for handling routine specimens. The primary driver for this is the rapid advancement in AI and machine learning technologies, which have already shown significant promise in automating various tasks in medical fields, including pathology. The use of AI for routine specimen handling is a rel…	5	#### Rationale/Explanation: By 2030, it is quite plausible that AI tools will be routinely used in pathology labs for handling routine specimens. AI technology has been rapidly advancing and integrating into various fields, including pathology. The use of AI for routine tasks can significantly streamline processes, reducing the workload on pathologists and allowing them to focus on more complex c…	5.0
68	By 2030, the probability of AI tools for "proposing specific IHC or other molecular methods to solve a specific diagnostic problem" being used routinely in pathology labs isÉ	5	Rationale/Explanation: AI tools have shown significant progress and potential in the field of pathology, particularly in tasks that require pattern recognition, data analysis, and decision support. By 2030, it is quite plausible that AI will be routinely used to propose specific immunohistochemistry (IHC) or other molecular methods to address diagnostic problems due to several reasons: 1. Data Av…	5	### Rationale/Explanation: AI tools are rapidly advancing in the field of pathology, and by 2030, it is very likely that these tools will be capable of proposing specific immunohistochemistry (IHC) or molecular methods to address particular diagnostic challenges. Here are some reasons supporting this likelihood: 1. **Technological Advances**: AI algorithms, particularly those involving machine le…	5	Rationale/Explanation: The use of AI tools in pathology is rapidly advancing, and one of the promising areas is the integration of AI to aid in diagnostic decision-making processes. By 2030, it is plausible that AI could be routinely used to propose specific immunohistochemistry (IHC) or other molecular methods to solve diagnostic problems due to several reasons: 1. **Technological Advancements**…	Invalid	**5 Likely (0.6 - 0.8)** ### Rationale/Explanation: 1. **Technological Advancements**: AI technology is advancing rapidly, and there have been significant improvements in machine learning algorithms, image analysis, and natural language processing. These advancements make it feasible for AI to propose specific immunohistochemistry (IHC) or other molecular methods to solve diagnostic problems. 2. …	Invalid	### Likert Ranking: 5 (Likely) ### Rationale/Explanation: 1. **Current Progress in AI and Pathology**: AI has already made significant strides in the field of pathology, particularly in image analysis and diagnostic assistance. Tools for identifying patterns and proposing further tests are in development and some are already in use in clinical trials or limited practice settings. 2. **Increasing …	5.0
69	By 2030, the probability of AI tools for "prioritization of cases (such as cases with neoplasia and infectious organisms in immunosuppressed patients)" being used routinely in pathology labs isÉ	5	#### Rationale/Explanation: By 2030, it is quite probable that AI tools for the prioritization of cases, especially those involving neoplasia and infectious organisms in immunosuppressed patients, will be used routinely in pathology labs. Here’s why: 1. **Current Trends and Developments**: AI is already being integrated into various aspects of healthcare, including pathology. Several AI algorithm…	6	Rationale: AI tools have shown significant progress in the field of pathology, particularly in image analysis and pattern recognition. The prioritization of cases, especially those involving neoplasia and infectious organisms in immunosuppressed patients, is a critical task that can benefit greatly from AI capabilities. AI can quickly analyze large volumes of pathology slides, flagging cases that…	6	**Rationale/Explanation:** AI tools for prioritization of cases, particularly those involving neoplasia and infectious organisms in immunosuppressed patients, are highly likely to be used routinely in pathology labs by 2030 for several reasons: 1. **Current Advancements**: There are already significant advancements in AI algorithms capable of detecting and prioritizing critical cases in digital i…	6	**Rationale/Explanation:** By 2030, it is very likely that AI tools for the prioritization of cases, especially those involving neoplasia and infectious organisms in immunosuppressed patients, will be used routinely in pathology labs. Here are the reasons for this assessment: 1. **Current Technological Advancements:** AI and machine learning technologies have already demonstrated considerable pot…	6	### Rationale/Explanation: There are several reasons why I believe it is very likely that AI tools for the prioritization of cases, such as those involving neoplasia and infectious organisms in immunosuppressed patients, will be routinely used in pathology labs by 2030: 1. **Technological Advancements**: AI and machine learning technologies are rapidly advancing, and significant progress has alre…	5.8
70	By 2030, the probability of AI tools for "generation of gross descriptions of pathology specimens" being used routinely in pathology labs isÉ	5	**Rationale/Explanation:** AI tools have shown substantial progress in image recognition and natural language processing, which are critical components for generating gross descriptions of pathology specimens. By 2030, it is likely that these AI technologies will have advanced further, enabling more accurate and efficient gross description generation. Several factors support this likelihood: 1. *…	4	### Rationale/Explanation: The task of generating gross descriptions of pathology specimens involves describing the size, shape, color, and other macroscopic features of tissue samples. While AI has made significant strides in image analysis and natural language processing, there are several factors that contribute to the uncertainty of this application being routinely used by 2030: 1. **Technica…	Invalid	Rationale: The generation of gross descriptions of pathology specimens is a structured and repetitive task that can benefit significantly from AI tools. AI has already shown promising results in natural language processing (NLP) and image recognition, which are critical for generating accurate and consistent descriptions. By 2030, advances in these AI technologies are expected to improve further,…	4	**Rationale/Explanation:** The application of AI for the generation of gross descriptions of pathology specimens represents a specific yet plausible use case. By 2030, AI advancements in natural language processing (NLP) and image analysis could potentially achieve the level of sophistication required to automatically generate gross descriptions based on images or scans of pathology specimens. Ho…	Invalid	4 Even chance/neutral (0.4 - 0.6) **Rationale/Explanation:** The use of AI tools for the generation of gross descriptions of pathology specimens by 2030 is plausible but not certain. Here are some factors influencing this probability: 1. **Current Progress**: AI in pathology is advancing, but gross descriptions require a nuanced understanding of various specimen types, which can be challenging fo…	4.333333333333333
71	By 2030, the probability of AI tools for "identification of mislabeled specimens (e.g. a prostate biopsy case containing tissue from a different organ)" being used routinely in pathology labs isÉ	6	**Rationale/Explanation:** The use of AI in pathology is rapidly advancing, and one of the key areas where AI has shown significant promise is in the identification of errors and anomalies, including mislabeled specimens. By 2030, it is very likely that AI tools specifically designed for this purpose will be routinely used in pathology labs for several reasons: 1. **Technological Advancements**: …	5	#### Rationale/Explanation: 1. **Current Technological Progress**: There have been significant advancements in AI and machine learning technologies, particularly in image recognition and pattern analysis. These advancements make it feasible for AI tools to identify discrepancies in tissue samples. 2. **Existing Applications**: AI is already being used in various aspects of digital pathology, such…	5	**Rationale/Explanation:** AI tools have already demonstrated significant potential in various aspects of pathology, including the identification and classification of tissues. The task of identifying mislabeled specimens is a relatively straightforward application for AI, given its capability to recognize patterns and anomalies in tissue samples. By 2030, it is reasonable to expect that AI will …	6	**Rationale/Explanation:** By 2030, it is very likely that AI tools will be routinely used in pathology labs for the identification of mislabeled specimens. There are several key reasons for this assessment: 1. **Technological Advancements:** The rapid advancements in AI and machine learning technologies are enabling more accurate and reliable detection of anomalies in medical imaging and patholo…	5	### Rationale: #### Advancements in AI: 1. **Current Progress**: AI has already demonstrated promising results in image recognition and pattern detection. Algorithms designed for identifying tissue types are continually improving, making it feasible to detect discrepancies like mislabeled specimens. 2. **Research and Development**: There is a significant amount of ongoing research focused on util…	5.4
72	By 2030, the probability of AI tools for "automated routing of cases for workup by robotics" being used routinely in pathology labs isÉ	Invalid	### Rationale/Explanation: The concept of automated case routing and workup by robotics in pathology labs is certainly intriguing and aligns with the increasing trend towards automation and AI integration in healthcare. However, there are several factors that make this application unlikely to be routine by 2030: 1. **Technical Complexity**: Automated routing of cases involves sophisticated decisi…	3	### Rationale: The concept of using AI tools for "automated routing of cases for workup by robotics" in pathology labs is intriguing and holds significant potential for improving efficiency and accuracy. However, several factors make it less probable that this application will be routine by 2030: 1. **Technological Maturity**: While AI and robotics are advancing rapidly, the integration of fully …	4	**Rationale/Explanation:** The concept of using AI for automated routing of cases and subsequent workup by robotics in pathology labs is technologically feasible and has seen some progress. However, there are several factors to consider when estimating its probability of routine use by 2030: 1. **Technological Advancement**: AI and robotics are developing rapidly, and their integration into patho…	Invalid	**Rationale/Explanation:** The field of AI in pathology is rapidly advancing, and there have been significant strides in developing AI tools for various applications. However, the implementation of AI tools for automated routing of cases for workup by robotics in pathology labs presents several challenges: 1. **Technical Feasibility:** While the technology for AI-driven automation exists and is i…	Invalid	3 Unlikely (0.2 - 0.4) **Rationale/Explanation:** - **Technological Challenges**: While AI has made significant strides, the integration of AI tools for automated routing of cases specifically by robotics presents complex technical challenges. This includes ensuring the reliability and accuracy of AI in diverse and unstructured real-world pathology cases. - **Regulatory Hurdles**: The regulatory …	3.5
73	By 2030, the probability of AI tools for "quality control of whole-slide images (scanning process), and detection of poor-quality slides (tissue folds, poor staining)," being used routinely in pathology labs isÉ	Invalid	**6 Very likely (0.8 - 1)** ### Rationale/Explanation: 1. **Current Trends and Developments:** - AI technology in imaging and diagnostics has already made significant strides. Companies and research institutions are actively developing and implementing AI tools for various quality control processes in digital pathology. - The scanning process and detection of poor-quality slides are areas where A…	6	**Rationale/Explanation:** The application of AI in the quality control of whole-slide images and the detection of poor-quality slides is very likely to become routine in pathology labs by 2030 due to several factors: 1. **Current Technological Advancements**: AI technologies, particularly in image recognition and analysis, have seen tremendous advancements in recent years. These advancements hav…	6	### Rationale/Explanation: The task of quality control in pathology, specifically the scanning process and detection of poor-quality slides, is highly amenable to automation through AI. Here are the key reasons for my ranking: 1. **Technical Feasibility**: AI algorithms, particularly those based on machine learning and computer vision, have shown substantial success in image analysis. The tasks o…	6	**Rationale/Explanation:** AI tools for quality control of whole-slide images and the detection of poor-quality slides (such as tissue folds and poor staining) are highly relevant and valuable for pathology labs. The technology for image recognition and analysis has made significant strides, and these specific tasks are well-suited to AI capabilities. By 2030, it is very likely that AI will be ro…	6	### Rationale/Explanation: AI applications in the medical field, particularly in pathology, have been advancing rapidly. By 2030, it is very likely that AI tools will be routinely used for quality control of whole-slide images and detection of poor-quality slides for several reasons: 1. **Technological Advancements**: The field of AI and machine learning has seen exponential growth in terms of ca…	6.0
74	By 2030, the probability of AI tools for "quality improvement of whole-slide images" being used routinely in pathology labs isÉ	6	Rationale/Explanation: The statement refers to the use of AI tools specifically for "quality improvement of whole-slide images" in pathology labs by 2030. AI has already shown significant potential in enhancing image quality across various fields, including medical imaging. The technology for improving whole-slide images is not only available but continually advancing. Given the current pace of A…	5	#### Rationale/Explanation: The use of AI for quality improvement of whole-slide images in pathology labs is a rapidly advancing area. By 2030, it is highly probable that AI tools will be routinely used for this purpose due to several factors: 1. **Technological Advancements**: AI and machine learning technologies are progressing at an unprecedented rate. The development of sophisticated algorith…	Invalid	**Ranking: 6 (Very likely)** **Rationale/Explanation:** The field of digital pathology has been rapidly advancing, and AI tools have shown significant promise in enhancing the quality of whole-slide images. Several factors contribute to this: 1. **Technological Advancements:** AI algorithms, particularly those involving deep learning, have made substantial progress in image processing and enhance…	Invalid	6 - Very likely (0.8 - 1) ### Rationale/Explanation: 1. **Current Trends**: AI in pathology has already made significant strides, particularly in image analysis and enhancement. Tools for improving the quality of whole-slide images, such as denoising, resolution enhancement, and artifact removal, are being actively developed and tested. 2. **Technological Progress**: The technological progress in…	6	**Rationale/Explanation:** The field of AI and machine learning has seen substantial advancements in recent years, particularly in image recognition and processing. Quality improvement of whole-slide images (WSIs) is a task well-suited for AI due to its ability to rapidly and accurately identify and correct imperfections, normalize staining, and enhance image clarity. By 2030, it is highly probab…	5.666666666666667
75	By 2030, the probability of AI tools that "bring up similar cases with their respective diagnoses for feature comparison" being used routinely in pathology labs isÉ	6	Rationale/Explanation: AI tools that bring up similar cases with their respective diagnoses for feature comparison are already being developed and used in various capacities, albeit not yet universally adopted. The primary advantage of such tools is their ability to enhance diagnostic accuracy and efficiency by providing pathologists with quick access to relevant case precedents. Given the rapid …	5	Rationale/Explanation: AI tools that bring up similar cases with their respective diagnoses for feature comparison are already in development and show significant promise in aiding pathologists. These tools can be highly beneficial for diagnostic accuracy and efficiency, allowing pathologists to compare new cases with a database of existing cases to identify patterns and similarities. Given the r…	Invalid	Rationale/Explanation: AI tools have been making significant strides in the field of pathology, particularly in image analysis and pattern recognition. The task of bringing up similar cases with their respective diagnoses for feature comparison is well within the capabilities of current AI technology and aligns with ongoing developments in machine learning and data processing. Several factors sup…	6	Rationale/Explanation: The ability for AI to "bring up similar cases with their respective diagnoses for feature comparison" leverages the strengths of machine learning in pattern recognition and data retrieval. Given the rapid advancements in AI and machine learning technologies, it is very likely that by 2030, AI will have both the capability and the integration necessary to assist pathologists…	Invalid	Rationale/Explanation: The application of AI tools to bring up similar cases with their respective diagnoses for feature comparison is already in development and seeing some implementation in various medical fields, including digital pathology. AI has shown significant promise in pattern recognition, which is essential for identifying similar cases. By 2030, it is plausible that this technology w…	5.666666666666667
76	By 2030, the probability of AI tools for "pre-selecting regions of interest suspicious for cancer for pathologists to view" being used routinely in pathology labs isÉ	6	Rationale: The development and integration of AI in medical fields, including pathology, has been progressing rapidly. By 2030, it is highly plausible that AI tools will have advanced to the point where they can reliably assist pathologists by pre-selecting regions of interest that are suspicious for cancer. Current AI technologies in image analysis and pattern recognition are already showing pro…	6	**Rationale/Explanation:** AI tools for pre-selecting regions of interest suspicious for cancer have been a significant focus of research and development in recent years. There are several reasons why I believe this application of AI will be very likely to be used routinely in pathology labs by 2030: 1. **Technological Advancements:** There have been continuous advancements in AI and machine lear…	6	**Rationale/Explanation:** AI tools have shown significant advancements in image analysis, especially in the medical field. Pre-selecting regions of interest suspicious for cancer is a task that can greatly benefit from AI due to its ability to process large volumes of images quickly and accurately. By 2030, it is very likely that AI will be routinely used in pathology labs for such tasks because…	6	### Rationale/Explanation: AI tools for pre-selecting regions of interest suspicious for cancer have shown significant promise and have already begun to be integrated into clinical workflows in some advanced pathology labs. Given the rapid advancements in AI and machine learning, along with the increasing digitization of pathology slides, it is reasonable to expect that by 2030, these tools will …	Invalid	### Rationale/Explanation: 1. **Current Advancements**: AI tools for image analysis, especially in the medical field, have already made significant strides. Numerous AI algorithms have been developed and are being tested for their ability to identify regions of interest (ROIs) in pathology slides with high accuracy. 2. **Clinical Trials and Approvals**: Several AI tools have passed clinical trial…	6.0
77	By 2030, the probability of AI tools for "identification of hotspot areas" being used routinely in pathology labs isÉ	6	**Rationale/Explanation:** The identification of hotspot areas, which are regions of interest within a tissue sample that show significant pathological changes, is a task well-suited for AI applications. AI algorithms, particularly those utilizing deep learning techniques, have shown substantial promise in image analysis and pattern recognition, which are core components of identifying hotspot ar…	6	#### Rationale/Explanation: The use of AI tools for identifying hotspot areas in pathology is advancing rapidly. By 2030, it is very likely that these tools will be routinely used in pathology labs for several reasons: 1. **Technological Advancements**: AI and machine learning technologies are progressing at an exponential rate. Current AI models are already demonstrating high accuracy and effici…	6	**Rationale/Explanation:** AI tools for the identification of hotspot areas in pathology have shown significant advancements and promise. These tools can analyze vast amounts of data quickly and accurately, identifying regions of interest that might be missed by human eyes due to fatigue or oversight. By 2030, it is very likely that these tools will be integrated into routine pathology workflows …	Invalid	6 (Very likely, 0.8 - 1) Rationale/Explanation: AI tools for the identification of hotspot areas in pathology are already showing promising results in research and development. With the rapid advancements in machine learning, computer vision, and big data analytics, AI systems are becoming increasingly capable of accurately identifying and marking areas of interest in tissue samples. These techno…	6	**Rationale/Explanation:** AI tools have seen significant advancements in recent years, particularly in image analysis and pattern recognition. The identification of hotspot areas in pathology, which involves pinpointing regions of interest in histopathological slides for further examination, is a task well-suited for AI due to the repetitive and pattern-based nature of the work. By 2030, it is h…	6.0
78	By 2030, the probability of AI tools for "identification of micrometastases" being used routinely in pathology labs isÉ	6	#### Rationale/Explanation: AI tools for identifying micrometastases are already being developed and tested in various research and clinical settings. The identification of micrometastases is a critical task in pathology that directly impacts patient management and treatment decisions, particularly in oncology. Here are several reasons why I believe it is very likely that AI tools for this applic…	6	**Rationale/Explanation:** By 2030, it is very likely that AI tools for the identification of micrometastases will be used routinely in pathology labs. There are several reasons for this assessment: 1. **Technological Advances:** AI and machine learning technologies are progressing rapidly, particularly in the field of image recognition and analysis. The ability of AI to process and analyze large…	Invalid	**Rationale/Explanation:** AI tools for the identification of micrometastases have shown significant promise and progress in recent years. Micrometastases detection is a task that benefits greatly from the precision and consistency that AI can provide, reducing the risk of human error and increasing the speed of diagnosis. By 2030, it is highly probable that these tools will be routinely used in …	6	**Rationale/Explanation:** AI in pathology, particularly for the identification of micrometastases, has shown significant promise and advancements in recent years. Micrometastases, which are small clusters of cancer cells that spread from the primary tumor site to other parts of the body, can be difficult to detect through traditional methods due to their size and subtlety. AI tools, specifically…	6	#### Rationale/Explanation: The field of pathology is rapidly evolving with advancements in AI technology. The identification of micrometastases, which are small clusters of cancer cells that have spread from the primary tumor to other parts of the body, is a critical task in cancer diagnosis and treatment planning. AI has shown significant promise in enhancing the accuracy and efficiency of dete…	6.0
79	By 2030, the probability of AI tools for "detection of lymph node metastases" being used routinely in pathology labs isÉ	6	Rationale/Explanation: AI has already made significant strides in the field of pathology, particularly in image analysis tasks such as detecting lymph node metastases. The advances in deep learning and machine learning algorithms have shown promising results in accurately identifying metastatic cells in histopathological slides. Several studies and clinical trials have demonstrated the efficacy o…	Invalid	**6 (Very likely - 0.8 to 1)** ### Rationale/Explanation: 1. **Current Research and Development**: There has been significant progress in the development of AI tools for detecting lymph node metastases. Numerous studies have already demonstrated the capability of AI systems to accurately identify metastases, sometimes even surpassing human performance. This is a strong indicator that AI is well o…	Invalid	6 Very likely (0.8 - 1) **Rationale/Explanation:** AI has been rapidly advancing in the field of medical imaging and pathology, particularly in the detection and diagnosis of cancer. Several AI algorithms have already been developed and tested for their ability to accurately detect lymph node metastases in histopathological slides. Notably, studies have shown that AI can achieve high sensitivity …	6	Rationale/Explanation: AI tools for the detection of lymph node metastases have already shown significant promise in recent years. Numerous studies have demonstrated that AI can achieve high accuracy in identifying metastatic cancer cells in lymph nodes, often with performance comparable to or exceeding that of human pathologists. The increasing availability of large annotated datasets and advanc…	6	**Rationale/Explanation:** The use of AI in detecting lymph node metastases has shown significant promise and advancements in recent years. Several studies and clinical trials have demonstrated that AI algorithms can achieve high accuracy and efficiency in identifying metastatic cells in lymph nodes, often outperforming human pathologists in terms of speed and sometimes in accuracy. These tools c…	6.0
80	By 2030, the probability of AI tools for "detection of signet ring-cell cancer" being used routinely in pathology labs isÉ	5	Rationale: Signet ring-cell cancer is a distinct and relatively rare form of cancer that can be challenging to identify due to its unique histological features. By 2030, advancements in AI and machine learning techniques, particularly in image recognition and pattern detection, are expected to significantly enhance pathology workflows. AI tools have already shown promise in accurately identifying…	5	### Rationale/Explanation: The detection of signet ring-cell cancer, a particularly challenging and critical task in pathology, is an area where AI can provide significant benefits. Given the advancements in machine learning, deep learning, and image recognition technologies, it is reasonable to expect that AI tools will be developed and refined enough to assist pathologists in detecting this typ…	4	**Rationale/Explanation:** The use of AI in pathology has been growing rapidly, and there are significant advancements in AI's ability to detect various types of cancer. Signet ring-cell cancer, a subtype of adenocarcinoma, is known for its distinct cellular morphology which could potentially be identified by AI tools. However, several factors temper the confidence in its routine use by 2030: 1. …	5	**Rationale/Explanation:** AI tools for the detection of specific cancer types, such as signet ring-cell cancer, are advancing rapidly. The likelihood of these tools being used routinely in pathology labs by 2030 is high due to several factors: 1. **Technological Advancements:** AI and machine learning algorithms are becoming more sophisticated, capable of analyzing complex histopathological imag…	5	**Rationale/Explanation:** The use of AI in pathology, particularly for the detection of specific types of cancers such as signet ring-cell cancer, has shown promising advancements. AI tools have demonstrated high accuracy in image recognition tasks, which are essential for detecting cancer cells. Signet ring-cell cancer, being a distinct histological subtype, can benefit from AI's capability to …	4.8
81	By 2030, the probability of AI tools for "detection of microorganisms (AFB, H. pylori)" being used routinely in pathology labs isÉ	6	### Rationale/Explanation: By 2030, it is very likely that AI tools for the detection of microorganisms such as Acid-Fast Bacilli (AFB) and Helicobacter pylori (H. pylori) will be used routinely in pathology labs due to several compelling reasons: 1. **Technological Advancements**: The field of AI, particularly in image recognition and analysis, is advancing rapidly. AI algorithms, especially tho…	6	### Rationale: The use of AI in the detection of microorganisms such as Acid-Fast Bacilli (AFB) and Helicobacter pylori (H. pylori) is highly probable by 2030 for several reasons: 1. **Advancements in AI Technology:** AI and machine learning algorithms have seen significant improvements in image recognition and analysis, making them highly effective for detecting microscopic organisms in patholog…	6	Rationale/Explanation: The use of AI in detecting microorganisms such as acid-fast bacilli (AFB) and Helicobacter pylori (H. pylori) is already showing significant promise. AI tools, particularly those involving image recognition and machine learning, have demonstrated high accuracy and efficiency in identifying these microorganisms in pathology slides. Given the current trajectory of technologic…	6	**Rationale/Explanation:** The detection of microorganisms such as Acid-Fast Bacilli (AFB) and Helicobacter pylori (H. pylori) is a well-defined and targeted task that AI tools are increasingly capable of performing with high accuracy. Advances in machine learning and image recognition technologies have demonstrated significant potential in identifying specific patterns associated with these micr…	5	**Rationale/Explanation:** AI tools for the detection of microorganisms such as Acid-Fast Bacilli (AFB) and Helicobacter pylori (H. pylori) in pathology labs are showing significant promise due to advancements in machine learning and image analysis. These tools have the potential to enhance accuracy, reduce human error, and expedite the diagnostic process, which are substantial benefits in clinic…	5.8
82	By 2030, the probability of AI tools for "assisting with tumor grading" being used routinely in pathology labs isÉ	Invalid	**6 (Very likely)** ### Rationale: 1. **Current Trends and Developments**: - AI technologies, particularly in the field of medical imaging and pathology, have seen significant advancements in recent years. Tools for image analysis and pattern recognition have become increasingly sophisticated. - There are already AI tools being developed and tested specifically for tumor grading, demonstrating ea…	6	Rationale/Explanation: The development and integration of AI tools in medical diagnostics, particularly in pathology, have seen significant advancements in recent years. AI has shown substantial promise in assisting with tumor grading through image analysis, pattern recognition, and predictive analytics. Several studies and pilot programs have demonstrated that AI can enhance accuracy, reduce var…	6	### Rationale/Explanation: AI tools for assisting with tumor grading have shown significant potential and progress in recent years. Research and development in this area have been robust, with multiple studies demonstrating AI's proficiency in accurately grading tumors, sometimes even surpassing human performance in terms of consistency and speed. Several AI-powered pathology tools are already in…	Invalid	**Likert Ranking:** 6 (Very likely) **Rationale/Explanation:** AI tools for assisting with tumor grading have shown significant promise and development in recent years. Several factors contribute to the likelihood of their routine use by 2030: 1. **Technological Advancements:** AI technologies, particularly in the field of deep learning and computer vision, have made remarkable progress. These ad…	Invalid	**Likert Ranking: 6 (Very likely)** **Rationale/Explanation:** 1. **Technological Progress:** AI and machine learning have made significant strides in image recognition and pattern analysis, which are critical for tumor grading. Current research and pilot programs already show promising results in this area. 2. **Efficiency and Accuracy:** AI tools can process large volumes of data quickly and co…	6.0
83	By 2030, the probability of AI tools for "identification of molecular biomarker status directly from H&E WSI, for automated mutation detection in cancer, such as non-small cell lung cancer" being used routinely in pathology labs isÉ	5	### Rationale/Explanation: The application of AI for the identification of molecular biomarker status directly from H&E (hematoxylin and eosin) whole slide images (WSI) for automated mutation detection in cancer, such as non-small cell lung cancer, has shown promising progress in recent years. Several factors contribute to the likelihood of these AI tools being used routinely in pathology labs by…	5	**Rationale/Explanation:** The use of AI tools for identifying molecular biomarker status directly from H&E (hematoxylin and eosin) whole slide images (WSI) for automated mutation detection in cancers such as non-small cell lung cancer (NSCLC) is a rapidly advancing field. Several factors contribute to the likelihood of this application being used routinely by 2030: 1. **Current Progress**: There…	5	### Rationale/Explanation: The application of AI in pathology, specifically for identifying molecular biomarker status directly from Hematoxylin and Eosin (H&E) Whole Slide Images (WSI) for automated mutation detection in cancers such as non-small cell lung cancer, is an area of significant research and development. Several factors contribute to this likelihood by 2030: 1. **Technological Advance…	5	**Rationale/Explanation:** The use of AI in pathology has been growing rapidly, and by 2030, it is quite plausible that AI tools will be used routinely for the identification of molecular biomarker status directly from H&E (hematoxylin and eosin) whole slide images (WSI). Here are some reasons supporting this likelihood: 1. **Technological Advancements**: AI, particularly deep learning and convol…	Invalid	**Rating: 5 (Likely)** **Rationale/Explanation:** 1. **Technological Advancements:** - AI and machine learning models have shown significant progress in image analysis and pattern recognition. There are already promising studies and prototypes demonstrating the ability of AI to identify molecular biomarkers directly from H&E (Hematoxylin and Eosin) stained whole slide images (WSI). 2. **Current R…	5.0
84	By 2030, the probability of AI tools for "identification of molecular biomarker status directly from H&E WSI, for prediction of clinical outcome and response to treatment, e.g. in colorectal cancer" being used routinely in pathology labs isÉ	Invalid	**5 Likely (0.6 - 0.8)** ### Rationale/Explanation: 1. **Current State of AI in Pathology**: AI in pathology has seen significant advancements in recent years, particularly in image analysis and pattern recognition from H&E (hematoxylin and eosin) whole slide images (WSI). There are already AI tools that assist in the identification of various histopathological features. 2. **Research and Develop…	Invalid	**Rationale/Explanation:** AI in pathology has seen significant advancements in recent years, particularly in image analysis and pattern recognition from H&E (Hematoxylin and Eosin) whole slide images (WSI). The specific application of identifying molecular biomarker status directly from H&E WSI for predicting clinical outcomes and treatment responses is a promising area of research. Several fact…	5	**Rationale/Explanation:** The field of AI in pathology, particularly in the analysis of histopathological images like H&E (Hematoxylin & Eosin) Whole Slide Images (WSI), has been making significant strides. Research and development in this area have shown promising results where AI models can identify molecular biomarker status directly from H&E images. These biomarkers are crucial for predictin…	Invalid	**Rating:** 5 (Likely) **Rationale/Explanation:** AI tools have made significant strides in the field of pathology, particularly in the analysis of whole slide images (WSI). The identification of molecular biomarkers directly from H&E stained slides represents a significant advancement that could streamline the diagnostic process, provide more rapid and accurate predictions of clinical outcomes, …	Invalid	5 Likely (0.6 - 0.8) Rationale/Explanation: The field of AI in pathology has been making significant strides, particularly in image analysis and pattern recognition, which are crucial for identifying molecular biomarkers from H&E (Hematoxylin and Eosin) whole-slide images (WSI). Several studies and pilot programs have already demonstrated the feasibility of using AI to predict molecular biomarker…	5.0
85	By 2030, the probability of AI tools for "quantification of IHC or IF stains, such as Ki-67, ER, PgR, PD-L1" being used routinely in pathology labs isÉ	6	**Rationale/Explanation:** The quantification of immunohistochemistry (IHC) or immunofluorescence (IF) stains, such as Ki-67, ER, PgR, and PD-L1, is a crucial task in pathology that requires precision and consistency. AI tools have shown significant promise in this area due to their ability to analyze large datasets with high accuracy and reproducibility. Several factors contribute to the high li…	6	**Rationale/Explanation:** By 2030, it is very likely that AI tools for quantification of IHC (Immunohistochemistry) or IF (Immunofluorescence) stains, such as Ki-67, ER (Estrogen Receptor), PgR (Progesterone Receptor), and PD-L1 (Programmed Death-Ligand 1), will be used routinely in pathology labs. There are several reasons for this: 1. **Current Progress and Adoption:** AI in pathology has alre…	6	#### Rationale/Explanation: - **Current Trends and Progress**: AI tools for quantification of immunohistochemistry (IHC) and immunofluorescence (IF) stains are already in development and in some cases, being adopted in research and clinical settings. These tools have shown significant promise in improving accuracy and consistency in quantifying markers such as Ki-67, ER, PgR, and PD-L1. - **Techn…	6	### Rationale/Explanation: AI tools for the quantification of immunohistochemistry (IHC) or immunofluorescence (IF) stains, such as Ki-67, ER, PgR, and PD-L1, are already showing significant promise in current research and development. There are several factors that support a high likelihood of these tools being used routinely in pathology labs by 2030: 1. **Current Technological Advancements**: …	6	#### Rationale/Explanation: The application of AI in quantifying Immunohistochemistry (IHC) and Immunofluorescence (IF) stains, such as Ki-67, ER, PgR, and PD-L1, is highly likely to be routine in pathology labs by 2030 for several reasons: 1. **Technological Advancements**: AI tools for image analysis have seen significant advancements in recent years. These tools can now provide highly accurate…	6.0
86	By 2030, the probability of AI tools for "quantification of number of mitoses in H&E stained images" being used routinely in pathology labs isÉ	6	#### Rationale/Explanation: By 2030, it is very likely that AI tools for the quantification of the number of mitoses in H&E stained images will be used routinely in pathology labs. This prediction is based on several factors: 1. **Technological Advancements:** - AI and machine learning algorithms have significantly advanced in the past few years, particularly in image analysis and pattern recogni…	6	#### Rationale/Explanation: The quantification of the number of mitoses in Hematoxylin and Eosin (H&E) stained images is a critical task in pathology, particularly for diagnosing and grading various cancers. The following points support the likelihood of AI tools being used routinely for this purpose by 2030: 1. **Technological Advancements**: AI, especially deep learning and convolutional neural…	6	Rationale/Explanation: The quantification of mitoses in H&E stained images is a well-defined task that is highly suited for AI applications due to its repetitive and visual nature. AI algorithms, particularly those based on deep learning, have shown significant promise in accurately identifying and counting mitotic figures in pathology images. Several studies and pilot projects have already demon…	6	**Rationale/Explanation:** AI tools for the quantification of the number of mitoses in H&E (hematoxylin and eosin) stained images have shown significant promise and progress in recent years. Several factors contribute to the high probability of these tools being used routinely in pathology labs by 2030: 1. **Technological Advancements**: There have been considerable advancements in AI algorithms,…	5	### Rationale/Explanation: The quantification of mitoses in H&E-stained images is a critical task in pathology, particularly for diagnosing and grading various types of cancer. This task is also highly repetitive and somewhat subjective when done manually, making it an ideal candidate for automation through AI. Here are the key factors influencing my decision: 1. **Technological Feasibility**: AI…	5.8
87	By 2030, the probability of AI tools for "counting lymphocytes" being used routinely in pathology labs isÉ	Invalid	6 (Very likely) ### Rationale/Explanation: The task of counting lymphocytes is a well-defined and routine aspect of pathology that can benefit greatly from automation. AI tools, particularly those based on machine learning and image analysis, have already shown significant promise in accurately identifying and counting cells in various types of tissue samples. Given the advancements in AI and com…	6	### Rationale/Explanation: The use of AI tools for tasks like counting lymphocytes is highly probable to be routine in pathology labs by 2030. Here are the reasons for this assessment: 1. **Technological Advancements**: AI and machine learning algorithms have shown significant progress in image recognition and analysis, which are critical for tasks such as counting cells. These advancements are e…	Invalid	**Ranking: 6 (Very likely)** **Rationale/Explanation:** AI tools for counting lymphocytes are already showing significant promise and utility in pathology. The advancements in AI technology, particularly in image analysis and pattern recognition, have made it feasible to automate and enhance tasks that were traditionally manual and time-consuming. By 2030, it is very likely that these tools will …	6	**Rationale/Explanation:** AI tools for counting lymphocytes have shown substantial progress and are already being integrated into some pathology labs. The task of counting lymphocytes is relatively straightforward for AI, given the advancements in image recognition and machine learning. These tools can significantly improve efficiency and accuracy, reducing the manual workload for pathologists a…	6	**Rationale/Explanation:** AI tools for counting lymphocytes are highly likely to be in routine use in pathology labs by 2030 for several reasons: 1. **Technological Advancement:** AI and machine learning technologies are rapidly advancing, particularly in image recognition and analysis, which are crucial for tasks like counting lymphocytes. Current AI models are already achieving high accuracy i…	6.0
88	By 2030, the probability of AI tools for "quantification of eosinophils in eosinophilic esophagitis" being used routinely in pathology labs isÉ	5	### Rationale/Explanation: The quantification of eosinophils in eosinophilic esophagitis (EoE) is a specific and repetitive task that relies heavily on image analysis, which is an area where AI has shown significant advancements. Here are several reasons that support the likelihood of this application being used routinely by 2030: 1. **Technological Advances:** AI, particularly in the field of im…	Invalid	**6 Very likely (0.8 - 1)** ### Rationale: 1. **Technological Advancements**: AI technology, particularly in image analysis and pattern recognition, has made significant strides. These advancements allow for precise quantification of specific cell types such as eosinophils. 2. **Current Trends**: There are already AI tools being developed and tested for similar tasks, indicating a strong trend to…	Invalid	**Ranking: 5 - Likely (0.6 - 0.8)** **Rationale/Explanation:** AI and machine learning have shown significant promise in the field of pathology, particularly in tasks involving image analysis and quantification. Eosinophilic esophagitis is a condition that is diagnosed and monitored by the quantification of eosinophils in esophageal tissue samples. This is a task that lends itself well to automat…	6	**Rationale/Explanation:** Eosinophilic esophagitis (EoE) is a chronic immune/antigen-mediated esophageal condition characterized by the presence of elevated eosinophils in the esophageal tissue. Accurate quantification of eosinophils is critical for diagnosis and monitoring treatment response. Given the increasing integration of AI technologies in pathology, it is quite plausible that AI tools w…	5	Rationale: Eosinophilic esophagitis is a chronic immune/antigen-mediated disease characterized by elevated eosinophils in the esophagus, which require accurate and often labor-intensive quantification for diagnosis and monitoring. AI tools have already shown considerable promise in automating and enhancing the accuracy of cell counting tasks in pathology. Given the advancements in AI and machine …	5.333333333333333
89	By 2030, the probability of AI tools for "quantitation of features (e.g., fibrosis in various organs, liver steatosis, etc.)" being used routinely in pathology labs isÉ	6	**Rationale/Explanation:** Advancements in AI and machine learning have significantly progressed in the field of medical imaging and pathology over the past decade. Quantification of features such as fibrosis, liver steatosis, and other histopathological parameters is a task that AI algorithms are well-suited for due to their ability to analyze large datasets and identify patterns that may be dif…	5	### Rationale: 1. **Current Advancements**: AI in medical imaging, including pathology, has already made significant progress. Techniques for quantifying features like fibrosis and liver steatosis using AI algorithms are actively being researched and developed. 2. **Clinical Need**: Quantitative analysis of features like fibrosis is crucial for diagnosing and staging diseases, leading to better p…	6	**Rationale/Explanation:** AI tools have shown significant promise in the quantitation of features such as fibrosis in various organs and liver steatosis. The advancements in machine learning, particularly in image recognition and analysis, have already demonstrated high accuracy and consistency compared to traditional manual methods. By 2030, it is very probable that these AI tools will be integ…	6	### Rationale/Explanation: The field of AI in pathology has made significant strides in recent years, particularly in the area of image analysis and quantitation. Tools that can measure features such as fibrosis in various organs or liver steatosis are already in development and some are even in clinical use. By 2030, it's very likely that these tools will be routinely used in pathology labs for …	6	**Rationale/Explanation:** AI tools for the quantitation of features such as fibrosis in various organs and liver steatosis have shown significant promise and development in recent years. The advancements in machine learning and deep learning algorithms have enabled the accurate and reproducible quantification of histopathological features, which are crucial for disease diagnosis, prognosis, and …	5.8
90	By 2030, the probability of AI tools for "marking of perineural invasion, lymphovascular invasion" being used routinely in pathology labs isÉ	5	**Rationale/Explanation:** AI tools for marking perineural invasion and lymphovascular invasion are highly specialized but critical tasks in pathology. These tasks involve identifying subtle histological features that can significantly affect patient management and treatment outcomes. Given the current rapid advancements in AI, particularly in image recognition and analysis, it's highly probable …	5	Rationale/Explanation: Marking of perineural invasion and lymphovascular invasion is a critical task in pathology that has significant implications for patient prognosis and treatment planning. AI tools have shown considerable promise in image analysis and pattern recognition, which are key components of this task. By 2030, it is highly probable that AI will have advanced sufficiently to accurate…	Invalid	**Rating:** 5 (Likely) **Rationale/Explanation:** AI has made significant strides in medical imaging and pathology over the past few years. The identification and marking of perineural invasion and lymphovascular invasion are complex tasks that require detailed and precise analysis, which AI is increasingly capable of performing. Several factors contribute to this likelihood: 1. **Technological A…	4	**Rationale/Explanation:** The application of AI in pathology is advancing rapidly, and there is ongoing research and development aimed at enhancing AI tools specifically in the field of histopathology. Marking perineural invasion (PNI) and lymphovascular invasion (LVI) are critical tasks in pathology, as they are important prognostic indicators in various cancers. 1. **Current Progress**: AI too…	Invalid	5 Likely (0.6 - 0.8) **Rationale/Explanation:** 1. **Current Trends and Developments**: AI and machine learning have already shown promising results in pathology, particularly in image analysis and pattern recognition tasks. There are ongoing research and pilot implementations in hospitals and pathology labs that demonstrate the feasibility and accuracy of AI in identifying various pathological f…	4.666666666666667
91	By 2030, the probability of AI tools "that allow for computational staining instead of multiplexing" being used routinely in pathology labs isÉ	5	**Rationale/Explanation:** 1. **Current Progress and Research Trends:** There has been significant progress in the development of AI tools for computational staining. Research in the field of digital pathology and AI-driven image analysis is advancing rapidly, with several promising studies showing that AI can effectively replicate and even enhance traditional staining methods. 2. **Benefits and …	4	**Rationale:** Computational staining, as opposed to traditional multiplexing, represents a significant shift in pathology workflows. While AI tools have shown great promise in various domains, their integration into routine pathology practices by 2030 still faces several challenges. These include regulatory approvals, validation against gold-standard methods, and gaining widespread acceptance am…	3	### Rationale/Explanation: Computational staining is an advanced AI application that aims to simulate the results of traditional staining techniques digitally, potentially reducing the need for physical staining processes. While this technology has shown promise in research settings, several factors limit its likelihood of routine use in pathology labs by 2030: 1. **Technological Maturity**: As o…	Invalid	**Rationale/Explanation:** 1. **Technological Advancements**: The field of AI, particularly in image analysis and computational methods, has seen rapid advancements. Companies and research institutions are increasingly developing AI tools that can analyze and interpret tissue samples without the need for traditional staining methods. 2. **Efficiency and Cost-Effectiveness**: Computational stainin…	Invalid	**Rationale/Explanation:** Computational staining is a promising application of AI that could revolutionize pathology by providing digital alternatives to traditional staining methods. This technology has the potential to save time, reduce costs, and minimize variability associated with manual staining processes. However, several factors contribute to my neutral ranking: 1. **Technological Maturi…	4.0
92	By 2030, the probability of AI tools "that provide a set of differential diagnoses on difficult cases" being used routinely in pathology labs isÉ	6	### Rationale/Explanation: The field of artificial intelligence has made significant advancements in medical diagnostics over recent years, and its application in pathology is no exception. By 2030, it is very plausible that AI tools designed to provide differential diagnoses on difficult cases will be routinely used in pathology labs for several reasons: 1. **Technological Progress**: AI algorit…	5	### Rationale/Explanation: The application of AI in providing differential diagnoses for difficult cases in pathology labs is a promising area with significant ongoing research and development. By 2030, it is highly probable that AI tools will be advanced enough to assist pathologists in routine workflows, especially for complex cases where a set of differential diagnoses can aid in narrowing dow…	Invalid	Moreover, the continuous improvement in AI algorithms, increased computational power, and the growing availability of high-quality annotated data sets enhance the likelihood of these tools becoming reliable and accurate enough for routine use. Regulatory bodies are also becoming more open to approving AI-based medical tools as their safety and efficacy are demonstrated. However, challenges such a…	6	### Rationale/Explanation: The use of AI tools to assist in providing differential diagnoses, especially in complex and difficult cases, is an area where significant progress has already been made and is expected to continue rapidly. Here are some key points to consider: 1. **Advancements in AI Technology**: AI algorithms have shown remarkable capabilities in image recognition and pattern detecti…	6	### Rationale/Explanation: The integration of AI tools into pathology labs has been steadily advancing, particularly in areas that require complex decision-making such as differential diagnosis. By 2030, it is highly probable that AI technologies will be sophisticated enough to routinely assist pathologists in providing a set of differential diagnoses for difficult cases. There are several reason…	5.75
93	By 2030, the probability of AI tools "that propose specific additional tests for solving a diagnostic problem (e.g. AI algorithm suggesting STAT6 immunostaining on a spindle cell neoplasm of the pleura)" being used routinely in pathology labs isÉ	5	Rationale/Explanation: The use of AI tools to propose specific additional tests for solving diagnostic problems is an application that leverages the strengths of AI in pattern recognition and data analysis. By 2030, it is highly probable that AI will have advanced significantly, and integration into medical workflows will be more commonplace. Pathology is a field that can greatly benefit from AI …	Invalid	### Rationale: 1. **Advancements in AI Technology**: The rapid progress in AI and machine learning technologies, particularly in the field of medical diagnostics, suggests that AI tools will become more capable of performing complex tasks. By 2030, it's reasonable to expect that these tools will be sophisticated enough to suggest specific additional tests based on initial diagnostic data. 2. **Da…	Invalid	6 - Very likely (0.8 - 1) ### Rationale 1. **Technological Progress:** AI technology is rapidly advancing, and there has been significant progress in developing algorithms capable of suggesting diagnostic tests based on preliminary findings. This includes AI systems that can process vast amounts of data and identify patterns that may not be immediately obvious to human pathologists. 2. **Clinical…	5	**Rationale/Explanation:** AI tools have shown significant advancements in the field of pathology, particularly in areas such as image analysis, pattern recognition, and decision support systems. By 2030, it is highly plausible that AI algorithms will be developed and refined to a point where they can suggest specific additional tests to solve diagnostic problems. Several factors contribute to th…	5	### Rationale/Explanation: AI tools that suggest specific additional tests to solve diagnostic problems, such as recommending a particular immunostaining based on initial findings, have a strong potential to be integrated into pathology labs by 2030. Here are the reasons that influenced my ranking: 1. **Current Trends and Advancements**: There have been significant advancements in AI and machine …	5.0
94	By 2030, the probability of AI tools for "automated measurements (e.g., of tumor areas)" being used routinely in pathology labs isÉ	6	**Rationale/Explanation:** By 2030, it is highly probable that AI tools for automated measurements, such as quantifying tumor areas, will be routinely used in pathology labs. Several factors contribute to this likelihood: 1. **Technological Advancements**: AI technology, particularly in image analysis and pattern recognition, has been rapidly advancing. These advancements enable more accurate and…	6	### Rationale/Explanation: Automated measurements, such as the quantification of tumor areas, are tasks that are well-suited to the capabilities of AI, particularly in the field of medical imaging and pathology. There are several reasons for this likelihood: 1. **Technological Advancements**: AI technologies, especially those related to image analysis and pattern recognition, have made significan…	Invalid	**6 Very likely (0.8 - 1)** **Rationale/Explanation:** 1. **Technological Advancements:** AI algorithms, particularly in image analysis, have shown significant improvements over the past few years. These advancements have enabled more accurate and efficient measurement of pathological features, such as tumor areas, which are critical for diagnosis and treatment planning. 2. **Clinical Demand:** T…	6	**Rationale/Explanation:** By 2030, it is highly probable that AI tools for automated measurements, such as quantifying tumor areas, will be routinely used in pathology labs. The technology for image analysis and pattern recognition has been advancing rapidly, and AI applications in medical imaging have already shown significant promise and success. 1. **Current Trends and Developments:** Numerou…	6	Rationale/Explanation: The application of AI in pathology, particularly for automated measurements such as tumor areas, is an area where significant advancements have already been made. AI tools have shown high accuracy and efficiency in quantifying measurements that are crucial for diagnosis and treatment planning. By 2030, it is very likely that these tools will be integrated into routine patho…	6.0
95	By 2030, the probability of AI tools for "ensuring all diagnostically relevant areas on the slide are viewed prior to report finalization" being used routinely in pathology labs isÉ	Invalid	**Rationale/Explanation:** 1. **Technological Advancements**: AI technology has been rapidly advancing and becoming more sophisticated in image recognition and analysis. By 2030, it is very likely that AI tools will have developed to a point where they can reliably identify diagnostically relevant areas on pathology slides. 2. **Clinical Demand**: There is a high demand for tools that can reduce …	5	**Rationale/Explanation:** AI tools have shown significant promise in assisting with diagnostic tasks in pathology, and ensuring that all diagnostically relevant areas on a slide are viewed prior to report finalization is a critical step that AI can effectively support. By 2030, it is likely that AI algorithms will be sophisticated enough to reliably highlight areas of interest and ensure compreh…	5	### Rationale/Explanation: The use of AI tools for ensuring that all diagnostically relevant areas on a slide are viewed prior to report finalization is likely to become routine in pathology labs by 2030. Here are the key points informing this rating: 1. **Current Advancements**: AI technologies have already made significant strides in image recognition and analysis. Tools such as computer vision…	5	### Rationale/Explanation: The integration of AI tools for ensuring all diagnostically relevant areas on pathology slides are viewed prior to report finalization is a highly plausible development by 2030, given the current trajectory of AI advancements in digital pathology. Here are the key reasons for this ranking: 1. **Technological Advances**: AI algorithms, particularly in computer vision and…	6	### Rationale/Explanation: The application of AI in ensuring that all diagnostically relevant areas on a slide are viewed before report finalization seems highly probable by 2030. There are several factors contributing to this likelihood: 1. **Advancements in AI Technology:** AI technology, particularly in image recognition and analysis, has been progressing rapidly. AI algorithms are becoming in…	5.25
96	By 2030, the probability of AI tools for "import of contextually-related data on a case, for quick review by the pathologist during diagnostic slide review," being used routinely in pathology labs isÉ	5	### Rationale/Explanation: By 2030, it is quite plausible that AI tools will be routinely used in pathology labs to import contextually-related data on a case for quick review by the pathologist during diagnostic slide review. The rationale for this ranking is grounded in several key factors: 1. **Technological Advancements**: AI and machine learning technologies are rapidly advancing, particular…	5	**Rationale:** AI tools have been rapidly advancing in the field of digital pathology and healthcare data integration. Importing contextually-related data on a case for quick review by the pathologist can significantly enhance diagnostic efficiency and accuracy. By 2030, it is reasonable to expect that such AI-driven capabilities will be routinely incorporated into pathology labs for several reas…	Invalid	**6 Very likely (0.8 - 1)** ### Rationale: 1. **Current Technological Trends**: AI and machine learning have already shown significant progress in the healthcare sector, including pathology. Tools for importing and integrating contextually-related data are not only feasible but have been developed to some extent in various pilot studies and research. 2. **Data Integration Importance**: The abilit…	5	Rationale/Explanation: By 2030, it is highly probable that AI tools designed to import contextually-related data on a case for quick review by the pathologist during diagnostic slide review will be used routinely in pathology labs. The rationale for this ranking is multifaceted: 1. **Technological Advancements**: The field of artificial intelligence, particularly in natural language processing an…	5	**Rationale/Explanation:** AI tools for importing contextually-related data on a case for quick review by the pathologist during diagnostic slide review have a significant potential to become routine in pathology labs by 2030. Here are several reasons for this belief: 1. **Technological Advancements:** The rate of advancement in AI and machine learning technologies is rapid. These tools are becom…	5.0
97	By 2030, the probability of AI tools for "mandatory second reads when the pathologist diagnosis does not match the potential AI diagnosis (within a predefined range/percentage; e.g., if the AI tool detects potential tumor on a biopsy but the pathologist reads the biopsy as no evidence of tumor)" being used routinely in pathology labs isÉ	5	Rationale/Explanation: The likelihood of AI tools being used for mandatory second reads in cases where there is a discrepancy between the AI diagnosis and the pathologist's diagnosis is quite high by 2030. Several factors contribute to this probability: 1. **Technological Advancements**: AI algorithms are rapidly improving in their ability to analyze medical images with high accuracy. By 2030, th…	5	### Rationale/Explanation: 1. **Current Trends and Research**: AI tools in pathology have already shown substantial promise in image analysis, particularly in detecting tumors and other abnormalities. Numerous studies and pilot projects have demonstrated that AI can achieve high sensitivity and specificity in these tasks. 2. **Regulatory and Clinical Adoption**: Regulatory bodies like the FDA hav…	5	**Rationale/Explanation:** The likelihood of AI tools being used for mandatory second reads in pathology labs by 2030 is quite high for several reasons: 1. **Technological Advancements:** AI technology, particularly in medical imaging and diagnostics, has been rapidly advancing. By 2030, it is reasonable to expect that AI tools will have achieved significant improvements in accuracy and reliabili…	6	### Rationale/Explanation: 1. **Current Trends and Developments**: AI tools in pathology have shown significant advancements over the past few years, particularly in image analysis and pattern recognition. Companies and research institutions are increasingly focusing on enhancing AI's capabilities to assist pathologists, which has led to improved diagnostic accuracy. 2. **Regulatory Environment**…	Invalid	**Rationale/Explanation:** The application of AI tools for mandatory second reads in pathology, particularly when there is a discrepancy between the pathologist's diagnosis and the AI's assessment, is quite probable by 2030. Here are the key reasons for this rating: 1. **Advancements in AI Accuracy:** AI algorithms are continually improving in their ability to detect abnormalities in pathology sl…	5.25
98	By 2030, the probability of AI tools for "standardization of pathology reports" being used routinely in pathology labs isÉ	5	### Rationale/Explanation: The task of standardizing pathology reports is well-suited for AI applications due to several factors: 1. **Structured Data**: Pathology reports often contain structured data, making it easier for AI systems to analyze and standardize the information. 2. **Current Progress**: Significant advancements have already been made in natural language processing (NLP) and machin…	5	### Rationale/Explanation: The standardization of pathology reports is a crucial aspect in ensuring consistency, accuracy, and quality in clinical diagnostics. AI tools are particularly well-suited for this task due to their capability to process large volumes of data quickly and uniformly, reducing human error and variability. 1. **Current Trends and Technological Advancements**: There are alrea…	6	#### Rationale/Explanation: 1. **Technological Advancements**: AI in pathology has made significant strides in recent years, particularly in image analysis, data processing, and natural language processing (NLP). These advancements are directly relevant to the standardization of reports, which often involves structured data extraction and template-based reporting. 2. **Current Trends**: There are…	5	### Rationale/Explanation: The use of AI tools for the standardization of pathology reports by 2030 is likely due to several compelling reasons: 1. **Technological Advancements**: AI technologies, particularly natural language processing (NLP) and machine learning, have made significant strides in recent years. These advancements enable AI to understand, generate, and standardize textual content …	5	**Rationale/Explanation:** The standardization of pathology reports is a task that highly benefits from the precision and consistency that AI can provide. AI tools can ensure uniformity in terminology, format, and content, which is crucial for accurate diagnosis, treatment planning, and research. Given the rapid advancements in natural language processing and machine learning, it is feasible that…	5.2
99	By 2030, the probability of AI tools for "pre-populating relevant report details from the medical record/gross description" being used routinely in pathology labs isÉ	5	**Rationale/Explanation:** AI has been making significant strides in natural language processing (NLP) and data extraction from various types of text, including medical records and gross descriptions. By 2030, it is very likely that AI will have advanced enough to reliably pre-populate relevant report details from these sources. Here are some reasons for this assessment: 1. **Current Trends:** Th…	Invalid	### Rationale/Explanation: AI tools for pre-populating relevant report details from the medical record and gross description are already under development and show significant promise. Several factors contribute to the high likelihood of this application being used routinely in pathology labs by 2030: 1. **Current Progress**: AI and Natural Language Processing (NLP) technologies have made conside…	5	### Rationale/Explanation: AI has made significant advancements in natural language processing (NLP) and data extraction from medical records. By 2030, it is highly plausible that these capabilities will have matured sufficiently to allow AI tools to routinely pre-populate relevant report details from the medical record and gross description in pathology labs. Several factors support this likelih…	6	### Rationale/Explanation: The integration of AI tools for pre-populating relevant report details from the medical record and gross description into pathology labs is highly plausible by 2030 for several reasons: 1. **Current Technological Advancements**: AI algorithms, particularly natural language processing (NLP) and machine learning, have made significant strides in understanding and processi…	5	### Rationale/Explanation: By 2030, it is likely that AI tools for pre-populating relevant report details from the medical record and gross description will be used routinely in pathology labs. Here’s why: 1. **Advancements in Natural Language Processing (NLP)**: AI-driven NLP has made significant progress in understanding and generating human language. This makes it highly plausible that by 2030…	5.25
100	By 2030, the probability of AI tools for "selection of the appropriate synoptic report based on prior pathology findings, including the current case gross report" being used routinely in pathology labs isÉ	5	Rationale/Explanation: The use of AI tools for the selection of the appropriate synoptic report based on prior pathology findings, including the current case gross report, is a task that leverages AI's strengths in data processing, pattern recognition, and information retrieval. By 2030, it is highly probable that pathology labs will routinely use AI for this purpose given the following reasons: …	5	**Rationale/Explanation:** AI tools have been rapidly advancing in the field of pathology, particularly in tasks that involve data interpretation and management. The selection of the appropriate synoptic report based on prior pathology findings, including the current case gross report, is a task that relies heavily on pattern recognition and data synthesis, areas where AI has shown significant pr…	4	**Rationale:** The application of AI for selecting the appropriate synoptic report based on prior pathology findings and the current case gross report is a specialized and complex task. Here are some factors that influenced my rating: 1. **Technological Advancements**: AI and machine learning technologies are advancing rapidly, and there is significant ongoing research in medical AI applications,…	5	**Rationale/Explanation:** The use of AI tools for the selection of appropriate synoptic reports based on prior pathology findings and the current case gross report is a task that aligns well with the capabilities of AI in terms of data processing, pattern recognition, and decision support. By 2030, it is reasonable to expect significant advancements in AI and machine learning technologies that w…	5	#### Rationale/Explanation: The application of AI for selecting the appropriate synoptic report based on prior pathology findings, including the current case's gross report, is highly plausible by 2030. 1. **Technological Advancements**: AI and machine learning technologies are rapidly advancing, and their integration into medical fields, including pathology, is progressing steadily. Current tren…	4.8
101	By 2030, the probability of AI tools for "pre-populating reports based on AI interpretation of images" being used routinely in pathology labs isÉ	Invalid	**6 (Very likely)** ### Rationale/Explanation: By 2030, it is very likely that AI tools for pre-populating reports based on AI interpretation of images will be used routinely in pathology labs for several reasons: 1. **Technological Advancements**: The rapid advancements in AI and machine learning, specifically in image recognition and natural language processing, make it highly probable that the…	5	### Rationale/Explanation: AI has made significant advances in image recognition and interpretation over the last decade. In the medical field, particularly in pathology, there is a growing interest and investment in AI-driven tools to assist with various tasks. Pre-populating reports based on AI interpretation of images is a logical extension of current capabilities and research directions. Seve…	5	Rationale/Explanation: The use of AI tools to pre-populate reports based on AI interpretation of images in pathology labs by 2030 is quite plausible. AI has already shown significant promise in image analysis and pattern recognition, two critical components in pathology. Moreover, the trend in medical technology is moving towards greater automation and efficiency, driven by advancements in machin…	5	#### Rationale/Explanation: The field of AI in pathology has made significant advancements in recent years, particularly in image analysis and pattern recognition. By 2030, it is quite feasible that AI tools will be routinely used to pre-populate pathology reports based on AI interpretation of images for several reasons: 1. **Technological Advancements**: AI algorithms, particularly those utilizi…	Invalid	6 Very likely (0.8 - 1) ### Rationale/Explanation: AI tools for pre-populating reports based on AI interpretation of images have been rapidly advancing, and their integration into pathology workflows has shown significant promise. By 2030, it is highly probable that these tools will be used routinely in pathology labs due to several reasons: 1. **Advancements in AI technology**: The field of AI, …	5.0
102	By 2030, the probability of AI tools for "finding the source of contaminants" being used routinely in pathology labs isÉ	5	#### Rationale/Explanation: AI tools have shown significant promise in various applications within pathology, especially in areas that require pattern recognition, anomaly detection, and data analysis. By 2030, it's highly probable that AI will be routinely used for finding the source of contaminants in pathology labs due to several factors: 1. **Advancements in AI Technology**: The field of AI i…	2	Rationale/Explanation: While AI in pathology is progressing, the specific task of "finding the source of contaminants" is quite specialized and typically falls under the domain of environmental microbiology or infection control rather than routine pathology lab operations. Pathology labs primarily focus on diagnosing diseases by examining tissues, cells, and bodily fluids. The identification of c…	3	**Rationale:** While AI tools have shown significant potential in various domains of pathology, the specific application of "finding the source of contaminants" in pathology labs seems less probable to be routine by 2030. Here are a few reasons for this ranking: 1. **Specialized Nature**: The task of identifying the source of contaminants is highly specialized and often requires contextual knowle…	Invalid	**4 (Even chance/neutral)** ### Rationale/Explanation: The application of AI tools for finding the source of contaminants in pathology labs by 2030 has potential but also faces some significant challenges. Here are the key considerations that led to the "Even chance/neutral" rating: 1. **Technological Feasibility**: AI technology is advancing rapidly, and its capability to analyze complex data se…	Invalid	**5 Likely (0.6 - 0.8)** ### Rationale/Explanation: 1. **Current Advancements in AI**: AI has shown significant progress in analyzing complex datasets and identifying patterns that might be missed by human observation. This includes applications in various fields such as genomics, proteomics, and other high-throughput data analyses, which are directly relevant to contaminant detection in patholog…	3.3333333333333335
