# Supplementary material for: How does AI perform compared to human expert panels in medical Delphi studies? A pilot study through the lens of pathology
Source: J Pathol Inform. 2026 Apr 15;21:100661. doi: 10.1016/j.jpi.2026.100661 (PMC13185839; doi:10.1016/j.jpi.2026.100661)
Supplement: Supplementary material 1 — Original data used in the study and code for the Delphi-GPT application. [file mmc1.zip › Delphi-Results-&-Code-Sent-to-copy/Category-5-Run-Results/completed-ai-survey5-GPT4o-temp00-w-avg.csv]

Question #	Specified Statement	AI Rating 1	AI Explanation 1	AI Rating 2	AI Explanation 2	AI Rating 3	AI Explanation 3	AI Rating 4	AI Explanation 4	AI Rating 5	AI Explanation 5	Average AI Ratings
59	By 2030, the probability of AI tools for "AI-assisted laboratory workflow management, including workload assignments to pathologists, residents, and technicians," being used routinely in pathology labs isÉ	5	**Rationale/Explanation:** AI-assisted laboratory workflow management, including workload assignments to pathologists, residents, and technicians, is an area where AI can provide significant benefits. By 2030, it is likely that AI tools will be routinely used in pathology labs for several reasons: 1. **Efficiency and Optimization:** AI can analyze large volumes of data quickly and efficiently, op…	5	**Rationale/Explanation:** AI-assisted laboratory workflow management, including workload assignments to pathologists, residents, and technicians, is an area where AI can provide significant benefits. By 2030, it is likely that AI tools will be routinely used in pathology labs for several reasons: 1. **Efficiency and Optimization:** AI can analyze large volumes of data quickly and efficiently, op…	5	**Rationale/Explanation:** AI-assisted laboratory workflow management, including workload assignments to pathologists, residents, and technicians, is an area where AI can provide significant benefits. By 2030, it is likely that AI tools will be routinely used in pathology labs for several reasons: 1. **Efficiency and Optimization:** AI can analyze large volumes of data quickly and efficiently, op…	5	**Rationale/Explanation:** AI-assisted laboratory workflow management, including workload assignments to pathologists, residents, and technicians, is an area where AI can provide significant benefits. By 2030, it is likely that AI tools will be routinely used in pathology labs for several reasons: 1. **Efficiency and Optimization:** AI can analyze large volumes of data quickly and efficiently, op…	5	**Rationale/Explanation:** AI-assisted laboratory workflow management, including workload assignments to pathologists, residents, and technicians, is an area where AI can provide significant benefits. By 2030, it is likely that AI tools will be routinely used in pathology labs for several reasons: 1. **Efficiency and Optimization:** AI can analyze large volumes of data quickly and efficiently, op…	5
60	By 2030, the probability of AI tools for "automatic QA/QC of macroscopic images and grossing" being used routinely in pathology labs isÉ	5	### Rationale/Explanation: The use of AI tools for automatic Quality Assurance (QA) and Quality Control (QC) of macroscopic images and grossing in pathology labs by 2030 is quite plausible for several reasons: 1. **Technological Advancements**: AI technology, particularly in image analysis and pattern recognition, has been advancing rapidly. By 2030, it is reasonable to expect that these technolo…	5	### Rationale/Explanation: The use of AI tools for automatic Quality Assurance (QA) and Quality Control (QC) of macroscopic images and grossing in pathology labs by 2030 is quite plausible for several reasons: 1. **Technological Advancements**: AI technology, particularly in image analysis and pattern recognition, has been advancing rapidly. By 2030, it is reasonable to expect that these technolo…	5	### Rationale/Explanation: The use of AI tools for automatic Quality Assurance (QA) and Quality Control (QC) of macroscopic images and grossing in pathology labs by 2030 is quite plausible for several reasons: 1. **Technological Advancements**: AI technology, particularly in image analysis and pattern recognition, has been advancing rapidly. By 2030, it is reasonable to expect that these technolo…	5	### Rationale/Explanation: The use of AI tools for automatic Quality Assurance (QA) and Quality Control (QC) of macroscopic images and grossing in pathology labs by 2030 is quite plausible for several reasons: 1. **Technological Advancements**: AI technology, particularly in image analysis and pattern recognition, has been advancing rapidly. By 2030, it is reasonable to expect that these technolo…	5	### Rationale/Explanation: The use of AI tools for automatic Quality Assurance (QA) and Quality Control (QC) of macroscopic images and grossing in pathology labs by 2030 is quite plausible for several reasons: 1. **Technological Advancements**: AI technology, particularly in image analysis and pattern recognition, has been advancing rapidly. By 2030, it is reasonable to expect that these technolo…	5
61	By 2030, the probability of AI tools for "automated ordering of IHC for specific applications/assisting with selection of immunohistochemical stains needed" being used routinely in pathology labs isÉ	5	**Rationale/Explanation:** The use of AI in pathology is rapidly advancing, and one of the areas where it shows significant promise is in the automation and assistance of routine tasks such as ordering immunohistochemical (IHC) stains. By 2030, it is likely that AI tools will be sophisticated enough to assist pathologists in selecting the appropriate IHC stains based on initial diagnostic data. S…	5	**Rationale/Explanation:** The use of AI in pathology is rapidly advancing, and one of the areas where it shows significant promise is in the automation and assistance of routine tasks such as ordering immunohistochemical (IHC) stains. By 2030, it is likely that AI tools will be sophisticated enough to assist pathologists in selecting the appropriate IHC stains based on initial diagnostic data. S…	5	**Rationale/Explanation:** The use of AI in pathology is rapidly advancing, and one of the areas where it shows significant promise is in the automation and assistance of routine tasks such as ordering immunohistochemical (IHC) stains. By 2030, it is likely that AI tools will be sophisticated enough to assist pathologists in selecting the appropriate IHC stains based on initial diagnostic data. S…	5	**Rationale/Explanation:** The use of AI in pathology is rapidly advancing, and one of the areas where it shows significant promise is in the automation and assistance of routine tasks such as ordering immunohistochemical (IHC) stains. By 2030, it is likely that AI tools will be sophisticated enough to assist pathologists in selecting the appropriate IHC stains based on initial diagnostic data. S…	5	**Rationale/Explanation:** The use of AI in pathology is rapidly advancing, and one of the areas where it shows significant promise is in the automation and assistance of routine tasks such as ordering immunohistochemical (IHC) stains. By 2030, it is likely that AI tools will be sophisticated enough to assist pathologists in selecting the appropriate IHC stains based on initial diagnostic data. S…	5
62	By 2030, the probability of AI tools for "automated QA/QC of IHC positive and negative controls" being used routinely in pathology labs isÉ	5	**Rationale/Explanation:** Automated Quality Assurance (QA) and Quality Control (QC) for Immunohistochemistry (IHC) positive and negative controls is a critical aspect of pathology that ensures the accuracy and reliability of diagnostic results. By 2030, it is likely that AI tools will be routinely used for this purpose due to several factors: 1. **Technological Advancements:** AI and machine lea…	5	**Rationale/Explanation:** Automated Quality Assurance (QA) and Quality Control (QC) for Immunohistochemistry (IHC) positive and negative controls is a critical aspect of pathology that ensures the accuracy and reliability of diagnostic results. By 2030, it is likely that AI tools will be routinely used for this purpose due to several factors: 1. **Technological Advancements:** AI and machine lea…	5	**Rationale/Explanation:** Automated Quality Assurance (QA) and Quality Control (QC) for Immunohistochemistry (IHC) positive and negative controls is a critical aspect of pathology that ensures the accuracy and reliability of diagnostic results. By 2030, it is likely that AI tools will be routinely used for this purpose due to several factors: 1. **Technological Advancements:** AI and machine lea…	5	**Rationale/Explanation:** Automated Quality Assurance (QA) and Quality Control (QC) for Immunohistochemistry (IHC) positive and negative controls is a critical aspect of pathology that ensures the accuracy and reliability of diagnostic results. By 2030, it is likely that AI tools will be routinely used for this purpose due to several factors: 1. **Technological Advancements:** AI and machine lea…	5	**Rationale/Explanation:** Automated Quality Assurance (QA) and Quality Control (QC) for Immunohistochemistry (IHC) positive and negative controls is a critical aspect of pathology that ensures the accuracy and reliability of diagnostic results. By 2030, it is likely that AI tools will be routinely used for this purpose due to several factors: 1. **Technological Advancements:** AI and machine lea…	5
63	By 2030, the probability of AI tools for "pre-selection of potentially cancer-positive samples for pathologist's review, while the bulk of clearly negative samples can be automatically processed," being used routinely in pathology labs isÉ	5	**Rationale/Explanation:** The use of AI in pathology, particularly for tasks such as pre-selection of potentially cancer-positive samples, is a rapidly advancing field. By 2030, it is highly probable that AI tools will be sophisticated enough to assist pathologists in this manner. Here are the key reasons for this ranking: 1. **Technological Advancements:** AI and machine learning technologies a…	5	**Rationale/Explanation:** The use of AI in pathology, particularly for tasks such as pre-selection of potentially cancer-positive samples, is a rapidly advancing field. By 2030, it is highly probable that AI tools will be sophisticated enough to assist pathologists in this manner. Here are the key reasons for this ranking: 1. **Technological Advancements:** AI and machine learning technologies a…	5	**Rationale/Explanation:** The use of AI in pathology, particularly for tasks such as pre-selection of potentially cancer-positive samples, is a rapidly advancing field. By 2030, it is highly probable that AI tools will be sophisticated enough to assist pathologists in this manner. Here are the key reasons for this ranking: 1. **Technological Advancements:** AI and machine learning technologies a…	5	**Rationale/Explanation:** The use of AI in pathology, particularly for tasks such as pre-selection of potentially cancer-positive samples, is a rapidly advancing field. By 2030, it is highly probable that AI tools will be sophisticated enough to assist pathologists in this manner. Here are the key reasons for this ranking: 1. **Technological Advancements:** AI and machine learning technologies a…	5	**Rationale/Explanation:** The use of AI in pathology, particularly for tasks such as pre-selection of potentially cancer-positive samples, is a rapidly advancing field. By 2030, it is highly probable that AI tools will be sophisticated enough to assist pathologists in this manner. Here are the key reasons for this ranking: 1. **Technological Advancements:** AI and machine learning technologies a…	5
64	By 2030, the probability of AI tools for "triaging of cases to the most appropriate pathologist at the earliest possible time" being used routinely in pathology labs isÉ	5	**Rationale/Explanation:** AI tools for triaging cases to the most appropriate pathologist at the earliest possible time have a high likelihood of being used routinely in pathology labs by 2030 for several reasons: 1. **Technological Advancements:** AI and machine learning technologies are rapidly advancing, and their application in medical fields, including pathology, is growing. By 2030, it is …	5	**Rationale/Explanation:** AI tools for triaging cases to the most appropriate pathologist at the earliest possible time have a high likelihood of being used routinely in pathology labs by 2030 for several reasons: 1. **Technological Advancements:** AI and machine learning technologies are rapidly advancing, and their application in medical fields, including pathology, is growing. By 2030, it is …	5	**Rationale/Explanation:** AI tools for triaging cases to the most appropriate pathologist at the earliest possible time have a high likelihood of being used routinely in pathology labs by 2030 for several reasons: 1. **Technological Advancements:** AI and machine learning technologies are rapidly advancing, and their application in medical fields, including pathology, is growing. By 2030, it is …	5	**Rationale/Explanation:** AI tools for triaging cases to the most appropriate pathologist at the earliest possible time have a high likelihood of being used routinely in pathology labs by 2030 for several reasons: 1. **Technological Advancements:** AI and machine learning technologies are rapidly advancing, and their application in medical fields, including pathology, is growing. By 2030, it is …	5	**Rationale/Explanation:** AI tools for triaging cases to the most appropriate pathologist at the earliest possible time have a high likelihood of being used routinely in pathology labs by 2030 for several reasons: 1. **Technological Advancements:** AI and machine learning technologies are rapidly advancing, and their application in medical fields, including pathology, is growing. By 2030, it is …	5
65	By 2030, the probability of AI tools for "generation of H&E-style WSI directly from fresh tissue (bypassing the need for frozen section slide creation)" being used routinely in pathology labs isÉ	3	**Rationale/Explanation:** The concept of generating H&E-style whole slide images (WSI) directly from fresh tissue using AI is an ambitious and innovative idea. However, there are several challenges that make it unlikely to be routinely used in pathology labs by 2030: 1. **Technological Maturity**: The technology required to accurately generate H&E-style images from fresh tissue is still in its i…	3	**Rationale/Explanation:** The concept of generating H&E-style whole slide images (WSI) directly from fresh tissue using AI is an ambitious and innovative idea. However, there are several challenges that make it unlikely to be routinely used in pathology labs by 2030: 1. **Technological Maturity**: The technology required to accurately generate H&E-style images from fresh tissue is still in its i…	3	**Rationale/Explanation:** The concept of generating H&E-style whole slide images (WSI) directly from fresh tissue using AI is an ambitious and innovative idea. However, there are several challenges that make it unlikely to be routinely used in pathology labs by 2030: 1. **Technological Maturity**: The technology required to accurately generate H&E-style images from fresh tissue is still in its i…	3	**Rationale/Explanation:** The concept of generating H&E-style whole slide images (WSI) directly from fresh tissue using AI is an ambitious and innovative idea. However, there are several challenges that make it unlikely to be routinely used in pathology labs by 2030: 1. **Technological Maturity**: The technology required to accurately generate H&E-style images from fresh tissue is still in its i…	3	**Rationale/Explanation:** The concept of generating H&E-style whole slide images (WSI) directly from fresh tissue using AI is an ambitious and innovative idea. However, there are several challenges that make it unlikely to be routinely used in pathology labs by 2030: 1. **Technological Maturity**: The technology required to accurately generate H&E-style images from fresh tissue is still in its i…	3
66	By 2030, the probability of AI tools for "up-front case classification, associated with IHC selection and followed by triaging to the specialist," being used routinely in pathology labs isÉ	5	**Rationale/Explanation:** The use of AI in pathology is rapidly advancing, and by 2030, it is quite plausible that AI tools will be routinely used for up-front case classification, IHC (Immunohistochemistry) selection, and triaging to specialists. Here are the key reasons for this ranking: 1. **Technological Advancements**: AI and machine learning technologies are progressing at an unprecedented…	5	**Rationale/Explanation:** The use of AI in pathology is rapidly advancing, and by 2030, it is quite plausible that AI tools will be routinely used for up-front case classification, IHC (Immunohistochemistry) selection, and triaging to specialists. Here are the key reasons for this ranking: 1. **Technological Advancements**: AI and machine learning technologies are progressing at an unprecedented…	5	**Rationale/Explanation:** The use of AI in pathology is rapidly advancing, and by 2030, it is quite plausible that AI tools will be routinely used for up-front case classification, IHC (Immunohistochemistry) selection, and triaging to specialists. Here are the key reasons for this ranking: 1. **Technological Advancements**: AI and machine learning technologies are progressing at an unprecedented…	5	**Rationale/Explanation:** The use of AI in pathology is rapidly advancing, and by 2030, it is quite plausible that AI tools will be routinely used for up-front case classification, IHC (Immunohistochemistry) selection, and triaging to specialists. Here are the key reasons for this ranking: 1. **Technological Advancements**: AI and machine learning technologies are progressing at an unprecedented…	5	**Rationale/Explanation:** The use of AI in pathology is rapidly advancing, and by 2030, it is quite plausible that AI tools will be routinely used for up-front case classification, IHC (Immunohistochemistry) selection, and triaging to specialists. Here are the key reasons for this ranking: 1. **Technological Advancements**: AI and machine learning technologies are progressing at an unprecedented…	5
67	By 2030, the probability of AI tools for "computer handling of routine specimens, thus freeing up time for pathologists to handle difficult cases," being used routinely in pathology labs isÉ	5	### Rationale/Explanation: The application of AI in pathology, particularly for handling routine specimens, is a rapidly advancing field. By 2030, it is highly probable that AI tools will be routinely used in pathology labs for several reasons: 1. **Technological Advancements**: AI and machine learning technologies are progressing at an unprecedented rate. Current AI tools are already capable of …	5	### Rationale/Explanation: The application of AI in pathology, particularly for handling routine specimens, is a rapidly advancing field. By 2030, it is highly probable that AI tools will be routinely used in pathology labs for several reasons: 1. **Technological Advancements**: AI and machine learning technologies are progressing at an unprecedented rate. Current AI tools are already capable of …	5	### Rationale/Explanation: The application of AI in pathology, particularly for handling routine specimens, is a rapidly advancing field. By 2030, it is highly probable that AI tools will be routinely used in pathology labs for several reasons: 1. **Technological Advancements**: AI and machine learning technologies are progressing at an unprecedented rate. Current AI tools are already capable of …	5	### Rationale/Explanation: The application of AI in pathology, particularly for handling routine specimens, is a rapidly advancing field. By 2030, it is highly probable that AI tools will be routinely used in pathology labs for several reasons: 1. **Technological Advancements**: AI and machine learning technologies are progressing at an unprecedented rate. Current AI tools are already capable of …	5	### Rationale/Explanation: The application of AI in pathology, particularly for handling routine specimens, is a rapidly advancing field. By 2030, it is highly probable that AI tools will be routinely used in pathology labs for several reasons: 1. **Technological Advancements**: AI and machine learning technologies are progressing at an unprecedented rate. Current AI tools are already capable of …	5
68	By 2030, the probability of AI tools for "proposing specific IHC or other molecular methods to solve a specific diagnostic problem" being used routinely in pathology labs isÉ	5	### Rationale/Explanation: The use of AI in pathology is rapidly advancing, and one of the promising areas is the application of AI tools to propose specific immunohistochemistry (IHC) or other molecular methods to solve diagnostic problems. Here are the key reasons for my ranking: 1. **Current Trends and Developments**: AI tools are already being developed and tested for various diagnostic appli…	5	### Rationale/Explanation: The use of AI in pathology is rapidly advancing, and one of the promising areas is the application of AI tools to propose specific immunohistochemistry (IHC) or other molecular methods to solve diagnostic problems. Here are the key reasons for my ranking: 1. **Current Trends and Developments**: AI tools are already being developed and tested for various diagnostic appli…	5	### Rationale/Explanation: The use of AI in pathology is rapidly advancing, and one of the promising areas is the application of AI tools to propose specific immunohistochemistry (IHC) or other molecular methods to solve diagnostic problems. Here are the key reasons for my ranking: 1. **Current Trends and Developments**: AI tools are already being developed and tested for various diagnostic appli…	5	### Rationale/Explanation: The use of AI in pathology is rapidly advancing, and one of the promising areas is the application of AI tools to propose specific immunohistochemistry (IHC) or other molecular methods to solve diagnostic problems. Here are the key reasons for my ranking: 1. **Current Trends and Developments**: AI tools are already being developed and tested for various diagnostic appli…	5	### Rationale/Explanation: The use of AI in pathology is rapidly advancing, and one of the promising areas is the application of AI tools to propose specific immunohistochemistry (IHC) or other molecular methods to solve diagnostic problems. Here are the key reasons for my ranking: 1. **Current Trends and Developments**: AI tools are already being developed and tested for various diagnostic appli…	5
69	By 2030, the probability of AI tools for "prioritization of cases (such as cases with neoplasia and infectious organisms in immunosuppressed patients)" being used routinely in pathology labs isÉ	6	**Rationale/Explanation:** AI tools for prioritization of cases, especially those involving neoplasia and infectious organisms in immunosuppressed patients, are highly probable to be used routinely in pathology labs by 2030. The rationale behind this ranking includes several factors: 1. **Current Advancements**: AI in pathology has already shown significant promise in identifying and prioritizing…	6	**Rationale/Explanation:** AI tools for prioritization of cases, especially those involving neoplasia and infectious organisms in immunosuppressed patients, are highly probable to be used routinely in pathology labs by 2030. The rationale behind this ranking includes several factors: 1. **Current Advancements**: AI in pathology has already shown significant promise in identifying and prioritizing…	6	**Rationale/Explanation:** AI tools for prioritization of cases, especially those involving neoplasia and infectious organisms in immunosuppressed patients, are highly probable to be used routinely in pathology labs by 2030. The rationale behind this ranking includes several factors: 1. **Current Advancements**: AI in pathology has already shown significant promise in identifying and prioritizing…	6	**Rationale/Explanation:** AI tools for prioritization of cases, especially those involving neoplasia and infectious organisms in immunosuppressed patients, are highly probable to be used routinely in pathology labs by 2030. The rationale behind this ranking includes several factors: 1. **Current Advancements**: AI in pathology has already shown significant promise in identifying and prioritizing…	6	**Rationale/Explanation:** AI tools for prioritization of cases, especially those involving neoplasia and infectious organisms in immunosuppressed patients, are highly probable to be used routinely in pathology labs by 2030. The rationale behind this ranking includes several factors: 1. **Current Advancements**: AI in pathology has already shown significant promise in identifying and prioritizing…	6
70	By 2030, the probability of AI tools for "generation of gross descriptions of pathology specimens" being used routinely in pathology labs isÉ	5	### Rationale/Explanation: The generation of gross descriptions of pathology specimens involves documenting the macroscopic features of tissue samples, which is a critical step in the pathology workflow. AI tools have shown significant promise in automating and enhancing various aspects of pathology, including image analysis and pattern recognition. By 2030, it is likely that AI will be advanced …	5	### Rationale/Explanation: The generation of gross descriptions of pathology specimens involves documenting the macroscopic features of tissue samples, which is a critical step in the pathology workflow. AI tools have shown significant promise in automating and enhancing various aspects of pathology, including image analysis and pattern recognition. By 2030, it is likely that AI will be advanced …	5	### Rationale/Explanation: The generation of gross descriptions of pathology specimens involves documenting the macroscopic features of tissue samples, which is a critical step in the pathology workflow. AI tools have shown significant promise in automating and enhancing various aspects of pathology, including image analysis and pattern recognition. By 2030, it is likely that AI will be advanced …	5	### Rationale/Explanation: The generation of gross descriptions of pathology specimens involves documenting the macroscopic features of tissue samples, which is a critical step in the pathology workflow. AI tools have shown significant promise in automating and enhancing various aspects of pathology, including image analysis and pattern recognition. By 2030, it is likely that AI will be advanced …	5	### Rationale/Explanation: The generation of gross descriptions of pathology specimens involves documenting the macroscopic features of tissue samples, which is a critical step in the pathology workflow. AI tools have shown significant promise in automating and enhancing various aspects of pathology, including image analysis and pattern recognition. By 2030, it is likely that AI will be advanced …	5
71	By 2030, the probability of AI tools for "identification of mislabeled specimens (e.g. a prostate biopsy case containing tissue from a different organ)" being used routinely in pathology labs isÉ	5	**Rationale/Explanation:** AI tools have shown significant promise in the field of pathology, particularly in tasks that involve pattern recognition and anomaly detection. The identification of mislabeled specimens is a critical task that can benefit greatly from AI due to its ability to analyze large datasets and detect inconsistencies that might be missed by human eyes. By 2030, it is likely th…	5	**Rationale/Explanation:** AI tools have shown significant promise in the field of pathology, particularly in tasks that involve pattern recognition and anomaly detection. The identification of mislabeled specimens is a critical task that can benefit greatly from AI due to its ability to analyze large datasets and detect inconsistencies that might be missed by human eyes. By 2030, it is likely th…	5	**Rationale/Explanation:** AI tools have shown significant promise in the field of pathology, particularly in tasks that involve pattern recognition and anomaly detection. The identification of mislabeled specimens is a critical task that can benefit greatly from AI due to its ability to analyze large datasets and detect inconsistencies that might be missed by human eyes. By 2030, it is likely th…	5	**Rationale/Explanation:** AI tools have shown significant promise in the field of pathology, particularly in tasks that involve pattern recognition and anomaly detection. The identification of mislabeled specimens is a critical task that can benefit greatly from AI due to its ability to analyze large datasets and detect inconsistencies that might be missed by human eyes. By 2030, it is likely th…	5	**Rationale/Explanation:** AI tools have shown significant promise in the field of pathology, particularly in tasks that involve pattern recognition and anomaly detection. The identification of mislabeled specimens is a critical task that can benefit greatly from AI due to its ability to analyze large datasets and detect inconsistencies that might be missed by human eyes. By 2030, it is likely th…	5
72	By 2030, the probability of AI tools for "automated routing of cases for workup by robotics" being used routinely in pathology labs isÉ	3	**Rationale/Explanation:** The concept of "automated routing of cases for workup by robotics" involves a high level of integration between AI and robotic systems, which requires significant advancements in both fields. While AI has made substantial progress in image analysis and diagnostics, the integration with robotics for automated case routing is a complex task that involves not only technolo…	3	**Rationale/Explanation:** The concept of "automated routing of cases for workup by robotics" involves a high level of integration between AI and robotic systems, which requires significant advancements in both fields. While AI has made substantial progress in image analysis and diagnostics, the integration with robotics for automated case routing is a complex task that involves not only technolo…	3	**Rationale/Explanation:** The concept of "automated routing of cases for workup by robotics" involves a high level of integration between AI and robotic systems, which requires significant advancements in both fields. While AI has made substantial progress in image analysis and diagnostics, the integration with robotics for automated case routing is a complex task that involves not only technolo…	3	**Rationale/Explanation:** The concept of "automated routing of cases for workup by robotics" involves a high level of integration between AI and robotic systems, which requires significant advancements in both fields. While AI has made substantial progress in image analysis and diagnostics, the integration with robotics for automated case routing is a complex task that involves not only technolo…	3	**Rationale/Explanation:** The concept of "automated routing of cases for workup by robotics" involves a high level of integration between AI and robotic systems, which requires significant advancements in both fields. While AI has made substantial progress in image analysis and diagnostics, the integration with robotics for automated case routing is a complex task that involves not only technolo…	3
73	By 2030, the probability of AI tools for "quality control of whole-slide images (scanning process), and detection of poor-quality slides (tissue folds, poor staining)," being used routinely in pathology labs isÉ	6	**Rationale/Explanation:** The use of AI tools for quality control of whole-slide images and detection of poor-quality slides is highly probable by 2030 for several reasons: 1. **Technological Advancements:** AI and machine learning technologies are rapidly advancing, and their application in image analysis is becoming increasingly sophisticated. These advancements are particularly relevant to th…	6	**Rationale/Explanation:** The use of AI tools for quality control of whole-slide images and detection of poor-quality slides is highly probable by 2030 for several reasons: 1. **Technological Advancements:** AI and machine learning technologies are rapidly advancing, and their application in image analysis is becoming increasingly sophisticated. These advancements are particularly relevant to th…	6	**Rationale/Explanation:** The use of AI tools for quality control of whole-slide images and detection of poor-quality slides is highly probable by 2030 for several reasons: 1. **Technological Advancements:** AI and machine learning technologies are rapidly advancing, and their application in image analysis is becoming increasingly sophisticated. These advancements are particularly relevant to th…	6	**Rationale/Explanation:** The use of AI tools for quality control of whole-slide images and detection of poor-quality slides is highly probable by 2030 for several reasons: 1. **Technological Advancements:** AI and machine learning technologies are rapidly advancing, and their application in image analysis is becoming increasingly sophisticated. These advancements are particularly relevant to th…	6	**Rationale/Explanation:** The use of AI tools for quality control of whole-slide images and detection of poor-quality slides is highly probable by 2030 for several reasons: 1. **Technological Advancements:** AI and machine learning technologies are rapidly advancing, and their application in image analysis is becoming increasingly sophisticated. These advancements are particularly relevant to th…	6
74	By 2030, the probability of AI tools for "quality improvement of whole-slide images" being used routinely in pathology labs isÉ	6	**Rationale/Explanation:** AI tools for quality improvement of whole-slide images (WSIs) are already showing significant promise and are being actively developed and tested in various research and clinical settings. These tools can enhance image resolution, correct artifacts, and standardize image quality, which are critical for accurate diagnosis and analysis. Given the rapid advancements in AI …	6	**Rationale/Explanation:** AI tools for quality improvement of whole-slide images (WSIs) are already showing significant promise and are being actively developed and tested in various research and clinical settings. These tools can enhance image resolution, correct artifacts, and standardize image quality, which are critical for accurate diagnosis and analysis. Given the rapid advancements in AI …	6	**Rationale/Explanation:** AI tools for quality improvement of whole-slide images (WSIs) are already showing significant promise and are being actively developed and tested in various research and clinical settings. These tools can enhance image resolution, correct artifacts, and standardize image quality, which are critical for accurate diagnosis and analysis. Given the rapid advancements in AI …	6	**Rationale/Explanation:** AI tools for quality improvement of whole-slide images (WSIs) are already showing significant promise and are being actively developed and tested in various research and clinical settings. These tools can enhance image resolution, correct artifacts, and standardize image quality, which are critical for accurate diagnosis and analysis. Given the rapid advancements in AI …	6	**Rationale/Explanation:** AI tools for quality improvement of whole-slide images (WSIs) are already showing significant promise and are being actively developed and tested in various research and clinical settings. These tools can enhance image resolution, correct artifacts, and standardize image quality, which are critical for accurate diagnosis and analysis. Given the rapid advancements in AI …	6
75	By 2030, the probability of AI tools that "bring up similar cases with their respective diagnoses for feature comparison" being used routinely in pathology labs isÉ	6	**Rationale/Explanation:** AI tools that bring up similar cases with their respective diagnoses for feature comparison are already in development and have shown promising results in various studies. These tools leverage large datasets and advanced machine learning algorithms to identify patterns and similarities in pathology images, which can significantly aid pathologists in making accurate diag…	6	**Rationale/Explanation:** AI tools that bring up similar cases with their respective diagnoses for feature comparison are already in development and have shown promising results in various studies. These tools leverage large datasets and advanced machine learning algorithms to identify patterns and similarities in pathology images, which can significantly aid pathologists in making accurate diag…	6	**Rationale/Explanation:** AI tools that bring up similar cases with their respective diagnoses for feature comparison are already in development and have shown promising results in various studies. These tools leverage large datasets and advanced machine learning algorithms to identify patterns and similarities in pathology images, which can significantly aid pathologists in making accurate diag…	6	**Rationale/Explanation:** AI tools that bring up similar cases with their respective diagnoses for feature comparison are already in development and have shown promising results in various studies. These tools leverage large datasets and advanced machine learning algorithms to identify patterns and similarities in pathology images, which can significantly aid pathologists in making accurate diag…	6	**Rationale/Explanation:** AI tools that bring up similar cases with their respective diagnoses for feature comparison are already in development and have shown promising results in various studies. These tools leverage large datasets and advanced machine learning algorithms to identify patterns and similarities in pathology images, which can significantly aid pathologists in making accurate diag…	6
76	By 2030, the probability of AI tools for "pre-selecting regions of interest suspicious for cancer for pathologists to view" being used routinely in pathology labs isÉ	6	**Rationale/Explanation:** AI tools for pre-selecting regions of interest suspicious for cancer are already showing significant promise in the field of pathology. These tools leverage advanced image analysis and machine learning algorithms to identify patterns and anomalies that may indicate the presence of cancer. Given the rapid advancements in AI technology and the increasing integration of AI…	6	**Rationale/Explanation:** AI tools for pre-selecting regions of interest suspicious for cancer are already showing significant promise in the field of pathology. These tools leverage advanced image analysis and machine learning algorithms to identify patterns and anomalies that may indicate the presence of cancer. Given the rapid advancements in AI technology and the increasing integration of AI…	6	**Rationale/Explanation:** AI tools for pre-selecting regions of interest suspicious for cancer are already showing significant promise in the field of pathology. These tools leverage advanced image analysis and machine learning algorithms to identify patterns and anomalies that may indicate the presence of cancer. Given the rapid advancements in AI technology and the increasing integration of AI…	6	**Rationale/Explanation:** AI tools for pre-selecting regions of interest suspicious for cancer are already showing significant promise in the field of pathology. These tools leverage advanced image analysis and machine learning algorithms to identify patterns and anomalies that may indicate the presence of cancer. Given the rapid advancements in AI technology and the increasing integration of AI…	6	**Rationale/Explanation:** AI tools for pre-selecting regions of interest suspicious for cancer are already showing significant promise in the field of pathology. These tools leverage advanced image analysis and machine learning algorithms to identify patterns and anomalies that may indicate the presence of cancer. Given the rapid advancements in AI technology and the increasing integration of AI…	6
77	By 2030, the probability of AI tools for "identification of hotspot areas" being used routinely in pathology labs isÉ	6	**Rationale/Explanation:** The identification of hotspot areas in pathology is a task that involves recognizing regions of interest within tissue samples that may indicate disease presence or progression. AI tools, particularly those leveraging deep learning and computer vision, have shown significant promise in this area. By 2030, it is very likely that these tools will be routinely used in path…	6	**Rationale/Explanation:** The identification of hotspot areas in pathology is a task that involves recognizing regions of interest within tissue samples that may indicate disease presence or progression. AI tools, particularly those leveraging deep learning and computer vision, have shown significant promise in this area. By 2030, it is very likely that these tools will be routinely used in path…	6	**Rationale/Explanation:** The identification of hotspot areas in pathology is a task that involves recognizing regions of interest within tissue samples that may indicate disease presence or progression. AI tools, particularly those leveraging deep learning and computer vision, have shown significant promise in this area. By 2030, it is very likely that these tools will be routinely used in path…	6	**Rationale/Explanation:** The identification of hotspot areas in pathology is a task that involves recognizing regions of interest within tissue samples that may indicate disease presence or progression. AI tools, particularly those leveraging deep learning and computer vision, have shown significant promise in this area. By 2030, it is very likely that these tools will be routinely used in path…	6	**Rationale/Explanation:** The identification of hotspot areas in pathology is a task that involves recognizing regions of interest within tissue samples that may indicate disease presence or progression. AI tools, particularly those leveraging deep learning and computer vision, have shown significant promise in this area. By 2030, it is very likely that these tools will be routinely used in path…	6
78	By 2030, the probability of AI tools for "identification of micrometastases" being used routinely in pathology labs isÉ	6	**Rationale/Explanation:** The identification of micrometastases is a critical task in pathology, particularly for cancer diagnosis and staging. AI tools have shown significant promise in this area due to their ability to analyze large volumes of data quickly and with high accuracy. By 2030, it is very likely that AI will be routinely used for this purpose in pathology labs for several reasons: 1…	6	**Rationale/Explanation:** The identification of micrometastases is a critical task in pathology, particularly for cancer diagnosis and staging. AI tools have shown significant promise in this area due to their ability to analyze large volumes of data quickly and with high accuracy. By 2030, it is very likely that AI will be routinely used for this purpose in pathology labs for several reasons: 1…	6	**Rationale/Explanation:** The identification of micrometastases is a critical task in pathology, particularly for cancer diagnosis and staging. AI tools have shown significant promise in this area due to their ability to analyze large volumes of data quickly and with high accuracy. By 2030, it is very likely that AI will be routinely used for this purpose in pathology labs for several reasons: 1…	6	**Rationale/Explanation:** The identification of micrometastases is a critical task in pathology, particularly for cancer diagnosis and staging. AI tools have shown significant promise in this area due to their ability to analyze large volumes of data quickly and with high accuracy. By 2030, it is very likely that AI will be routinely used for this purpose in pathology labs for several reasons: 1…	6	**Rationale/Explanation:** The identification of micrometastases is a critical task in pathology, particularly for cancer diagnosis and staging. AI tools have shown significant promise in this area due to their ability to analyze large volumes of data quickly and with high accuracy. By 2030, it is very likely that AI will be routinely used for this purpose in pathology labs for several reasons: 1…	6
79	By 2030, the probability of AI tools for "detection of lymph node metastases" being used routinely in pathology labs isÉ	6	**Rationale/Explanation:** The detection of lymph node metastases is a critical task in pathology, particularly for cancer staging and treatment planning. AI tools have shown significant promise in this area due to their ability to analyze large volumes of histopathological images quickly and with high accuracy. Several studies and pilot programs have already demonstrated that AI can match or eve…	6	**Rationale/Explanation:** The detection of lymph node metastases is a critical task in pathology, particularly for cancer staging and treatment planning. AI tools have shown significant promise in this area due to their ability to analyze large volumes of histopathological images quickly and with high accuracy. Several studies and pilot programs have already demonstrated that AI can match or eve…	6	**Rationale/Explanation:** The detection of lymph node metastases is a critical task in pathology, particularly for cancer staging and treatment planning. AI tools have shown significant promise in this area due to their ability to analyze large volumes of histopathological images quickly and with high accuracy. Several studies and pilot programs have already demonstrated that AI can match or eve…	6	**Rationale/Explanation:** The detection of lymph node metastases is a critical task in pathology, particularly for cancer staging and treatment planning. AI tools have shown significant promise in this area due to their ability to analyze large volumes of histopathological images quickly and with high accuracy. Several studies and pilot programs have already demonstrated that AI can match or eve…	6	**Rationale/Explanation:** The detection of lymph node metastases is a critical task in pathology, particularly for cancer staging and treatment planning. AI tools have shown significant promise in this area due to their ability to analyze large volumes of histopathological images quickly and with high accuracy. Several studies and pilot programs have already demonstrated that AI can match or eve…	6
80	By 2030, the probability of AI tools for "detection of signet ring-cell cancer" being used routinely in pathology labs isÉ	5	### Rationale/Explanation: The detection of signet ring-cell cancer, a subtype of adenocarcinoma, is a critical task in pathology due to its aggressive nature and poor prognosis. AI tools have shown significant promise in the field of pathology, particularly in image analysis and pattern recognition, which are essential for detecting specific cancer cell types. 1. **Advancements in AI Technology*…	5	### Rationale/Explanation: The detection of signet ring-cell cancer, a subtype of adenocarcinoma, is a critical task in pathology due to its aggressive nature and poor prognosis. AI tools have shown significant promise in the field of pathology, particularly in image analysis and pattern recognition, which are essential for detecting specific cancer cell types. 1. **Advancements in AI Technology*…	5	### Rationale/Explanation: The detection of signet ring-cell cancer, a subtype of adenocarcinoma, is a critical task in pathology due to its aggressive nature and poor prognosis. AI tools have shown significant promise in the field of pathology, particularly in image analysis and pattern recognition, which are essential for detecting specific cancer cell types. 1. **Advancements in AI Technology*…	5	### Rationale/Explanation: The detection of signet ring-cell cancer, a subtype of adenocarcinoma, is a critical task in pathology due to its aggressive nature and poor prognosis. AI tools have shown significant promise in the field of pathology, particularly in image analysis and pattern recognition, which are essential for detecting specific cancer cell types. 1. **Advancements in AI Technology*…	5	### Rationale/Explanation: The detection of signet ring-cell cancer, a subtype of adenocarcinoma, is a critical task in pathology due to its aggressive nature and poor prognosis. AI tools have shown significant promise in the field of pathology, particularly in image analysis and pattern recognition, which are essential for detecting specific cancer cell types. 1. **Advancements in AI Technology*…	5
81	By 2030, the probability of AI tools for "detection of microorganisms (AFB, H. pylori)" being used routinely in pathology labs isÉ	6	**Rationale/Explanation:** The detection of microorganisms such as Acid-Fast Bacilli (AFB) and Helicobacter pylori (H. pylori) is a task that can significantly benefit from AI tools due to the repetitive and pattern-recognition nature of the work. AI algorithms, particularly those based on deep learning, have shown great promise in image analysis and pattern recognition, which are critical for id…	6	**Rationale/Explanation:** The detection of microorganisms such as Acid-Fast Bacilli (AFB) and Helicobacter pylori (H. pylori) is a task that can significantly benefit from AI tools due to the repetitive and pattern-recognition nature of the work. AI algorithms, particularly those based on deep learning, have shown great promise in image analysis and pattern recognition, which are critical for id…	6	**Rationale/Explanation:** The detection of microorganisms such as Acid-Fast Bacilli (AFB) and Helicobacter pylori (H. pylori) is a task that can significantly benefit from AI tools due to the repetitive and pattern-recognition nature of the work. AI algorithms, particularly those based on deep learning, have shown great promise in image analysis and pattern recognition, which are critical for id…	6	**Rationale/Explanation:** The detection of microorganisms such as Acid-Fast Bacilli (AFB) and Helicobacter pylori (H. pylori) is a task that can significantly benefit from AI tools due to the repetitive and pattern-recognition nature of the work. AI algorithms, particularly those based on deep learning, have shown great promise in image analysis and pattern recognition, which are critical for id…	6	**Rationale/Explanation:** The detection of microorganisms such as Acid-Fast Bacilli (AFB) and Helicobacter pylori (H. pylori) is a task that can significantly benefit from AI tools due to the repetitive and pattern-recognition nature of the work. AI algorithms, particularly those based on deep learning, have shown great promise in image analysis and pattern recognition, which are critical for id…	6
82	By 2030, the probability of AI tools for "assisting with tumor grading" being used routinely in pathology labs isÉ	6	**Rationale/Explanation:** The use of AI in assisting with tumor grading is highly probable by 2030 for several reasons: 1. **Technological Advancements:** AI technology, particularly in the field of medical imaging and pathology, has been advancing rapidly. Machine learning algorithms and deep learning models have shown significant promise in accurately identifying and grading tumors in various …	6	**Rationale/Explanation:** The use of AI in assisting with tumor grading is highly probable by 2030 for several reasons: 1. **Technological Advancements:** AI technology, particularly in the field of medical imaging and pathology, has been advancing rapidly. Machine learning algorithms and deep learning models have shown significant promise in accurately identifying and grading tumors in various …	6	**Rationale/Explanation:** The use of AI in assisting with tumor grading is highly probable by 2030 for several reasons: 1. **Technological Advancements:** AI technology, particularly in the field of medical imaging and pathology, has been advancing rapidly. Machine learning algorithms and deep learning models have shown significant promise in accurately identifying and grading tumors in various …	6	**Rationale/Explanation:** The use of AI in assisting with tumor grading is highly probable by 2030 for several reasons: 1. **Technological Advancements:** AI technology, particularly in the field of medical imaging and pathology, has been advancing rapidly. Machine learning algorithms and deep learning models have shown significant promise in accurately identifying and grading tumors in various …	6	**Rationale/Explanation:** The use of AI in assisting with tumor grading is highly probable by 2030 for several reasons: 1. **Technological Advancements:** AI technology, particularly in the field of medical imaging and pathology, has been advancing rapidly. Machine learning algorithms and deep learning models have shown significant promise in accurately identifying and grading tumors in various …	6
83	By 2030, the probability of AI tools for "identification of molecular biomarker status directly from H&E WSI, for automated mutation detection in cancer, such as non-small cell lung cancer" being used routinely in pathology labs isÉ	5	**Rationale/Explanation:** The use of AI in pathology, particularly for the identification of molecular biomarker status directly from H&E (Hematoxylin and Eosin) whole slide images (WSI), is an area of active research and development. By 2030, it is likely that AI tools will be routinely used in pathology labs for several reasons: 1. **Technological Advancements:** AI and machine learning techno…	5	**Rationale/Explanation:** The use of AI in pathology, particularly for the identification of molecular biomarker status directly from H&E (Hematoxylin and Eosin) whole slide images (WSI), is an area of active research and development. By 2030, it is likely that AI tools will be routinely used in pathology labs for several reasons: 1. **Technological Advancements:** AI and machine learning techno…	5	**Rationale/Explanation:** The use of AI in pathology, particularly for the identification of molecular biomarker status directly from H&E (Hematoxylin and Eosin) whole slide images (WSI), is an area of active research and development. By 2030, it is likely that AI tools will be routinely used in pathology labs for several reasons: 1. **Technological Advancements:** AI and machine learning techno…	5	**Rationale/Explanation:** The use of AI in pathology, particularly for the identification of molecular biomarker status directly from H&E (Hematoxylin and Eosin) whole slide images (WSI), is an area of active research and development. By 2030, it is likely that AI tools will be routinely used in pathology labs for several reasons: 1. **Technological Advancements:** AI and machine learning techno…	5	**Rationale/Explanation:** The use of AI in pathology, particularly for the identification of molecular biomarker status directly from H&E (Hematoxylin and Eosin) whole slide images (WSI), is an area of active research and development. By 2030, it is likely that AI tools will be routinely used in pathology labs for several reasons: 1. **Technological Advancements:** AI and machine learning techno…	5
84	By 2030, the probability of AI tools for "identification of molecular biomarker status directly from H&E WSI, for prediction of clinical outcome and response to treatment, e.g. in colorectal cancer" being used routinely in pathology labs isÉ	5	### Rationale/Explanation: The use of AI tools for the identification of molecular biomarker status directly from Hematoxylin and Eosin (H&E) Whole Slide Images (WSI) for predicting clinical outcomes and responses to treatment, such as in colorectal cancer, is a rapidly advancing field. Several factors contribute to the likelihood of this application being used routinely in pathology labs by 2030…	5	### Rationale/Explanation: The use of AI tools for the identification of molecular biomarker status directly from Hematoxylin and Eosin (H&E) Whole Slide Images (WSI) for predicting clinical outcomes and responses to treatment, such as in colorectal cancer, is a rapidly advancing field. Several factors contribute to the likelihood of this application being used routinely in pathology labs by 2030…	5	### Rationale/Explanation: The use of AI tools for the identification of molecular biomarker status directly from Hematoxylin and Eosin (H&E) Whole Slide Images (WSI) for predicting clinical outcomes and responses to treatment, such as in colorectal cancer, is a rapidly advancing field. Several factors contribute to the likelihood of this application being used routinely in pathology labs by 2030…	5	### Rationale/Explanation: The use of AI tools for the identification of molecular biomarker status directly from Hematoxylin and Eosin (H&E) Whole Slide Images (WSI) for predicting clinical outcomes and responses to treatment, such as in colorectal cancer, is a rapidly advancing field. Several factors contribute to the likelihood of this application being used routinely in pathology labs by 2030…	5	### Rationale/Explanation: The use of AI tools for the identification of molecular biomarker status directly from Hematoxylin and Eosin (H&E) Whole Slide Images (WSI) for predicting clinical outcomes and responses to treatment, such as in colorectal cancer, is a rapidly advancing field. Several factors contribute to the likelihood of this application being used routinely in pathology labs by 2030…	5
85	By 2030, the probability of AI tools for "quantification of IHC or IF stains, such as Ki-67, ER, PgR, PD-L1" being used routinely in pathology labs isÉ	6	**Rationale/Explanation:** The use of AI tools for the quantification of immunohistochemistry (IHC) or immunofluorescence (IF) stains, such as Ki-67, ER, PgR, and PD-L1, is already showing significant promise and adoption in pathology labs. These tools offer several advantages, including increased accuracy, consistency, and efficiency in the analysis of these stains, which are critical for diagno…	6	**Rationale/Explanation:** The use of AI tools for the quantification of immunohistochemistry (IHC) or immunofluorescence (IF) stains, such as Ki-67, ER, PgR, and PD-L1, is already showing significant promise and adoption in pathology labs. These tools offer several advantages, including increased accuracy, consistency, and efficiency in the analysis of these stains, which are critical for diagno…	6	**Rationale/Explanation:** The use of AI tools for the quantification of immunohistochemistry (IHC) or immunofluorescence (IF) stains, such as Ki-67, ER, PgR, and PD-L1, is already showing significant promise and adoption in pathology labs. These tools offer several advantages, including increased accuracy, consistency, and efficiency in the analysis of these stains, which are critical for diagno…	6	**Rationale/Explanation:** The use of AI tools for the quantification of immunohistochemistry (IHC) or immunofluorescence (IF) stains, such as Ki-67, ER, PgR, and PD-L1, is already showing significant promise and adoption in pathology labs. These tools offer several advantages, including increased accuracy, consistency, and efficiency in the analysis of these stains, which are critical for diagno…	6	**Rationale/Explanation:** The use of AI tools for the quantification of immunohistochemistry (IHC) or immunofluorescence (IF) stains, such as Ki-67, ER, PgR, and PD-L1, is already showing significant promise and adoption in pathology labs. These tools offer several advantages, including increased accuracy, consistency, and efficiency in the analysis of these stains, which are critical for diagno…	6
86	By 2030, the probability of AI tools for "quantification of number of mitoses in H&E stained images" being used routinely in pathology labs isÉ	6	**Rationale/Explanation:** The quantification of the number of mitoses in H&E stained images is a task that is well-suited for AI applications due to its repetitive and pattern-recognition nature. AI algorithms, particularly those based on deep learning, have shown significant promise in accurately identifying and counting mitotic figures in histopathological images. Several studies and pilot pro…	6	**Rationale/Explanation:** The quantification of the number of mitoses in H&E stained images is a task that is well-suited for AI applications due to its repetitive and pattern-recognition nature. AI algorithms, particularly those based on deep learning, have shown significant promise in accurately identifying and counting mitotic figures in histopathological images. Several studies and pilot pro…	6	**Rationale/Explanation:** The quantification of the number of mitoses in H&E stained images is a task that is well-suited for AI applications due to its repetitive and pattern-recognition nature. AI algorithms, particularly those based on deep learning, have shown significant promise in accurately identifying and counting mitotic figures in histopathological images. Several studies and pilot pro…	6	**Rationale/Explanation:** The quantification of the number of mitoses in H&E stained images is a task that is well-suited for AI applications due to its repetitive and pattern-recognition nature. AI algorithms, particularly those based on deep learning, have shown significant promise in accurately identifying and counting mitotic figures in histopathological images. Several studies and pilot pro…	6	**Rationale/Explanation:** The quantification of the number of mitoses in H&E stained images is a task that is well-suited for AI applications due to its repetitive and pattern-recognition nature. AI algorithms, particularly those based on deep learning, have shown significant promise in accurately identifying and counting mitotic figures in histopathological images. Several studies and pilot pro…	6
87	By 2030, the probability of AI tools for "counting lymphocytes" being used routinely in pathology labs isÉ	6	**Rationale/Explanation:** AI tools for counting lymphocytes are already showing significant promise in the field of pathology. The task of counting lymphocytes is relatively straightforward for AI algorithms, as it involves pattern recognition and quantification, which are areas where AI excels. Current advancements in machine learning and image analysis have demonstrated high accuracy and effic…	6	**Rationale/Explanation:** AI tools for counting lymphocytes are already showing significant promise in the field of pathology. The task of counting lymphocytes is relatively straightforward for AI algorithms, as it involves pattern recognition and quantification, which are areas where AI excels. Current advancements in machine learning and image analysis have demonstrated high accuracy and effic…	6	**Rationale/Explanation:** AI tools for counting lymphocytes are already showing significant promise in the field of pathology. The task of counting lymphocytes is relatively straightforward for AI algorithms, as it involves pattern recognition and quantification, which are areas where AI excels. Current advancements in machine learning and image analysis have demonstrated high accuracy and effic…	6	**Rationale/Explanation:** AI tools for counting lymphocytes are already showing significant promise in the field of pathology. The task of counting lymphocytes is relatively straightforward for AI algorithms, as it involves pattern recognition and quantification, which are areas where AI excels. Current advancements in machine learning and image analysis have demonstrated high accuracy and effic…	6	**Rationale/Explanation:** AI tools for counting lymphocytes are already showing significant promise in the field of pathology. The task of counting lymphocytes is relatively straightforward for AI algorithms, as it involves pattern recognition and quantification, which are areas where AI excels. Current advancements in machine learning and image analysis have demonstrated high accuracy and effic…	6
88	By 2030, the probability of AI tools for "quantification of eosinophils in eosinophilic esophagitis" being used routinely in pathology labs isÉ	5	### Rationale/Explanation: The quantification of eosinophils in eosinophilic esophagitis (EoE) is a task that can benefit significantly from AI tools due to the repetitive and quantitative nature of the task. AI algorithms, particularly those based on deep learning, have shown great promise in image analysis and pattern recognition, which are crucial for identifying and counting eosinophils in hi…	5	### Rationale/Explanation: The quantification of eosinophils in eosinophilic esophagitis (EoE) is a task that can benefit significantly from AI tools due to the repetitive and quantitative nature of the task. AI algorithms, particularly those based on deep learning, have shown great promise in image analysis and pattern recognition, which are crucial for identifying and counting eosinophils in hi…	5	### Rationale/Explanation: The quantification of eosinophils in eosinophilic esophagitis (EoE) is a task that can benefit significantly from AI tools due to the repetitive and quantitative nature of the task. AI algorithms, particularly those based on deep learning, have shown great promise in image analysis and pattern recognition, which are crucial for identifying and counting eosinophils in hi…	5	### Rationale/Explanation: The quantification of eosinophils in eosinophilic esophagitis (EoE) is a task that can benefit significantly from AI tools due to the repetitive and quantitative nature of the task. AI algorithms, particularly those based on deep learning, have shown great promise in image analysis and pattern recognition, which are crucial for identifying and counting eosinophils in hi…	5	### Rationale/Explanation: The quantification of eosinophils in eosinophilic esophagitis (EoE) is a task that can benefit significantly from AI tools due to the repetitive and quantitative nature of the task. AI algorithms, particularly those based on deep learning, have shown great promise in image analysis and pattern recognition, which are crucial for identifying and counting eosinophils in hi…	5
89	By 2030, the probability of AI tools for "quantitation of features (e.g., fibrosis in various organs, liver steatosis, etc.)" being used routinely in pathology labs isÉ	6	Rationale/Explanation: AI tools for quantitation of features such as fibrosis in various organs and liver steatosis are already showing significant promise in research and early clinical applications. These tools leverage advanced image analysis and machine learning algorithms to provide precise and reproducible measurements, which are critical in pathology. Given the current trajectory of AI dev…	6	Rationale/Explanation: AI tools for quantitation of features such as fibrosis in various organs and liver steatosis are already showing significant promise in research and early clinical applications. These tools leverage advanced image analysis and machine learning algorithms to provide precise and reproducible measurements, which are critical in pathology. Given the current trajectory of AI dev…	6	Rationale/Explanation: AI tools for quantitation of features such as fibrosis in various organs and liver steatosis are already showing significant promise in research and early clinical applications. These tools leverage advanced image analysis and machine learning algorithms to provide precise and reproducible measurements, which are critical in pathology. Given the current trajectory of AI dev…	6	Rationale/Explanation: AI tools for quantitation of features such as fibrosis in various organs and liver steatosis are already showing significant promise in research and early clinical applications. These tools leverage advanced image analysis and machine learning algorithms to provide precise and reproducible measurements, which are critical in pathology. Given the current trajectory of AI dev…	6	Rationale/Explanation: AI tools for quantitation of features such as fibrosis in various organs and liver steatosis are already showing significant promise in research and early clinical applications. These tools leverage advanced image analysis and machine learning algorithms to provide precise and reproducible measurements, which are critical in pathology. Given the current trajectory of AI dev…	6
90	By 2030, the probability of AI tools for "marking of perineural invasion, lymphovascular invasion" being used routinely in pathology labs isÉ	5	### Rationale/Explanation: AI tools have shown significant promise in the field of pathology, particularly in tasks that involve image analysis and pattern recognition. The marking of perineural invasion and lymphovascular invasion are tasks that require meticulous examination of tissue samples, which AI can assist with by providing consistent and rapid analysis. 1. **Technological Advancements**…	5	### Rationale/Explanation: AI tools have shown significant promise in the field of pathology, particularly in tasks that involve image analysis and pattern recognition. The marking of perineural invasion and lymphovascular invasion are tasks that require meticulous examination of tissue samples, which AI can assist with by providing consistent and rapid analysis. 1. **Technological Advancements**…	5	### Rationale/Explanation: AI tools have shown significant promise in the field of pathology, particularly in tasks that involve image analysis and pattern recognition. The marking of perineural invasion and lymphovascular invasion are tasks that require meticulous examination of tissue samples, which AI can assist with by providing consistent and rapid analysis. 1. **Technological Advancements**…	5	### Rationale/Explanation: AI tools have shown significant promise in the field of pathology, particularly in tasks that involve image analysis and pattern recognition. The marking of perineural invasion and lymphovascular invasion are tasks that require meticulous examination of tissue samples, which AI can assist with by providing consistent and rapid analysis. 1. **Technological Advancements**…	5	### Rationale/Explanation: AI tools have shown significant promise in the field of pathology, particularly in tasks that involve image analysis and pattern recognition. The marking of perineural invasion and lymphovascular invasion are tasks that require meticulous examination of tissue samples, which AI can assist with by providing consistent and rapid analysis. 1. **Technological Advancements**…	5
91	By 2030, the probability of AI tools "that allow for computational staining instead of multiplexing" being used routinely in pathology labs isÉ	4	### Rationale/Explanation: The concept of computational staining, where AI algorithms simulate the staining process digitally rather than through traditional multiplexing techniques, is an emerging field with significant potential. However, several factors contribute to the uncertainty of its routine adoption by 2030: 1. **Technological Maturity**: While AI and machine learning have made substant…	4	### Rationale/Explanation: The concept of computational staining, where AI algorithms simulate the staining process digitally rather than through traditional multiplexing techniques, is an emerging field with significant potential. However, several factors contribute to the uncertainty of its routine adoption by 2030: 1. **Technological Maturity**: While AI and machine learning have made substant…	4	### Rationale/Explanation: The concept of computational staining, where AI algorithms simulate the staining process digitally rather than through traditional multiplexing techniques, is an emerging field with significant potential. However, several factors contribute to the uncertainty of its routine adoption by 2030: 1. **Technological Maturity**: While AI and machine learning have made substant…	4	### Rationale/Explanation: The concept of computational staining, where AI algorithms simulate the staining process digitally rather than through traditional multiplexing techniques, is an emerging field with significant potential. However, several factors contribute to the uncertainty of its routine adoption by 2030: 1. **Technological Maturity**: While AI and machine learning have made substant…	4	### Rationale/Explanation: The concept of computational staining, where AI algorithms simulate the staining process digitally rather than through traditional multiplexing techniques, is an emerging field with significant potential. However, several factors contribute to the uncertainty of its routine adoption by 2030: 1. **Technological Maturity**: While AI and machine learning have made substant…	4
92	By 2030, the probability of AI tools "that provide a set of differential diagnoses on difficult cases" being used routinely in pathology labs isÉ	5	**Rationale/Explanation:** AI tools have shown significant promise in the field of pathology, particularly in assisting with differential diagnoses. By 2030, it is reasonable to expect that AI will have advanced sufficiently to be routinely used in pathology labs for this purpose. Here are the key factors influencing this ranking: 1. **Technological Advancements**: AI and machine learning technol…	5	**Rationale/Explanation:** AI tools have shown significant promise in the field of pathology, particularly in assisting with differential diagnoses. By 2030, it is reasonable to expect that AI will have advanced sufficiently to be routinely used in pathology labs for this purpose. Here are the key factors influencing this ranking: 1. **Technological Advancements**: AI and machine learning technol…	5	**Rationale/Explanation:** AI tools have shown significant promise in the field of pathology, particularly in assisting with differential diagnoses. By 2030, it is reasonable to expect that AI will have advanced sufficiently to be routinely used in pathology labs for this purpose. Here are the key factors influencing this ranking: 1. **Technological Advancements**: AI and machine learning technol…	5	**Rationale/Explanation:** AI tools have shown significant promise in the field of pathology, particularly in assisting with differential diagnoses. By 2030, it is reasonable to expect that AI will have advanced sufficiently to be routinely used in pathology labs for this purpose. Here are the key factors influencing this ranking: 1. **Technological Advancements**: AI and machine learning technol…	5	**Rationale/Explanation:** AI tools have shown significant promise in the field of pathology, particularly in assisting with differential diagnoses. By 2030, it is reasonable to expect that AI will have advanced sufficiently to be routinely used in pathology labs for this purpose. Here are the key factors influencing this ranking: 1. **Technological Advancements**: AI and machine learning technol…	5
93	By 2030, the probability of AI tools "that propose specific additional tests for solving a diagnostic problem (e.g. AI algorithm suggesting STAT6 immunostaining on a spindle cell neoplasm of the pleura)" being used routinely in pathology labs isÉ	5	### Rationale/Explanation: AI tools that propose specific additional tests for solving diagnostic problems are a natural extension of current AI capabilities in pathology. By 2030, it is likely that AI will have advanced significantly in terms of data processing, pattern recognition, and decision support. Here are some reasons for this likelihood: 1. **Current Trends in AI Development**: AI algor…	5	### Rationale/Explanation: AI tools that propose specific additional tests for solving diagnostic problems are a natural extension of current AI capabilities in pathology. By 2030, it is likely that AI will have advanced significantly in terms of data processing, pattern recognition, and decision support. Here are some reasons for this likelihood: 1. **Current Trends in AI Development**: AI algor…	5	### Rationale/Explanation: AI tools that propose specific additional tests for solving diagnostic problems are a natural extension of current AI capabilities in pathology. By 2030, it is likely that AI will have advanced significantly in terms of data processing, pattern recognition, and decision support. Here are some reasons for this likelihood: 1. **Current Trends in AI Development**: AI algor…	5	### Rationale/Explanation: AI tools that propose specific additional tests for solving diagnostic problems are a natural extension of current AI capabilities in pathology. By 2030, it is likely that AI will have advanced significantly in terms of data processing, pattern recognition, and decision support. Here are some reasons for this likelihood: 1. **Current Trends in AI Development**: AI algor…	5	### Rationale/Explanation: AI tools that propose specific additional tests for solving diagnostic problems are a natural extension of current AI capabilities in pathology. By 2030, it is likely that AI will have advanced significantly in terms of data processing, pattern recognition, and decision support. Here are some reasons for this likelihood: 1. **Current Trends in AI Development**: AI algor…	5
94	By 2030, the probability of AI tools for "automated measurements (e.g., of tumor areas)" being used routinely in pathology labs isÉ	6	**Rationale/Explanation:** The use of AI tools for automated measurements, such as determining tumor areas, is already showing significant promise and utility in pathology labs. These tools can provide consistent, accurate, and rapid measurements that are crucial for diagnosis and treatment planning. Given the current trajectory of AI development and integration into medical fields, it is very li…	6	**Rationale/Explanation:** The use of AI tools for automated measurements, such as determining tumor areas, is already showing significant promise and utility in pathology labs. These tools can provide consistent, accurate, and rapid measurements that are crucial for diagnosis and treatment planning. Given the current trajectory of AI development and integration into medical fields, it is very li…	6	**Rationale/Explanation:** The use of AI tools for automated measurements, such as determining tumor areas, is already showing significant promise and utility in pathology labs. These tools can provide consistent, accurate, and rapid measurements that are crucial for diagnosis and treatment planning. Given the current trajectory of AI development and integration into medical fields, it is very li…	6	**Rationale/Explanation:** The use of AI tools for automated measurements, such as determining tumor areas, is already showing significant promise and utility in pathology labs. These tools can provide consistent, accurate, and rapid measurements that are crucial for diagnosis and treatment planning. Given the current trajectory of AI development and integration into medical fields, it is very li…	6	**Rationale/Explanation:** The use of AI tools for automated measurements, such as determining tumor areas, is already showing significant promise and utility in pathology labs. These tools can provide consistent, accurate, and rapid measurements that are crucial for diagnosis and treatment planning. Given the current trajectory of AI development and integration into medical fields, it is very li…	6
95	By 2030, the probability of AI tools for "ensuring all diagnostically relevant areas on the slide are viewed prior to report finalization" being used routinely in pathology labs isÉ	5	### Rationale/Explanation: AI tools for ensuring that all diagnostically relevant areas on a slide are viewed prior to report finalization have a strong potential to be integrated into routine pathology workflows by 2030. Here are the key reasons for this assessment: 1. **Technological Advancements**: AI and machine learning technologies are rapidly advancing, particularly in image recognition an…	5	### Rationale/Explanation: AI tools for ensuring that all diagnostically relevant areas on a slide are viewed prior to report finalization have a strong potential to be integrated into routine pathology workflows by 2030. Here are the key reasons for this assessment: 1. **Technological Advancements**: AI and machine learning technologies are rapidly advancing, particularly in image recognition an…	5	### Rationale/Explanation: AI tools for ensuring that all diagnostically relevant areas on a slide are viewed prior to report finalization have a strong potential to be integrated into routine pathology workflows by 2030. Here are the key reasons for this assessment: 1. **Technological Advancements**: AI and machine learning technologies are rapidly advancing, particularly in image recognition an…	5	### Rationale/Explanation: AI tools for ensuring that all diagnostically relevant areas on a slide are viewed prior to report finalization have a strong potential to be integrated into routine pathology workflows by 2030. Here are the key reasons for this assessment: 1. **Technological Advancements**: AI and machine learning technologies are rapidly advancing, particularly in image recognition an…	5	### Rationale/Explanation: AI tools for ensuring that all diagnostically relevant areas on a slide are viewed prior to report finalization have a strong potential to be integrated into routine pathology workflows by 2030. Here are the key reasons for this assessment: 1. **Technological Advancements**: AI and machine learning technologies are rapidly advancing, particularly in image recognition an…	5
96	By 2030, the probability of AI tools for "import of contextually-related data on a case, for quick review by the pathologist during diagnostic slide review," being used routinely in pathology labs isÉ	5	**Rationale/Explanation:** AI tools for importing contextually-related data on a case for quick review by the pathologist during diagnostic slide review have a high probability of being used routinely in pathology labs by 2030. Here are the reasons for this ranking: 1. **Technological Advancements**: AI and machine learning technologies are rapidly advancing, and their integration into various me…	5	**Rationale/Explanation:** AI tools for importing contextually-related data on a case for quick review by the pathologist during diagnostic slide review have a high probability of being used routinely in pathology labs by 2030. Here are the reasons for this ranking: 1. **Technological Advancements**: AI and machine learning technologies are rapidly advancing, and their integration into various me…	5	**Rationale/Explanation:** AI tools for importing contextually-related data on a case for quick review by the pathologist during diagnostic slide review have a high probability of being used routinely in pathology labs by 2030. Here are the reasons for this ranking: 1. **Technological Advancements**: AI and machine learning technologies are rapidly advancing, and their integration into various me…	5	**Rationale/Explanation:** AI tools for importing contextually-related data on a case for quick review by the pathologist during diagnostic slide review have a high probability of being used routinely in pathology labs by 2030. Here are the reasons for this ranking: 1. **Technological Advancements**: AI and machine learning technologies are rapidly advancing, and their integration into various me…	5	**Rationale/Explanation:** AI tools for importing contextually-related data on a case for quick review by the pathologist during diagnostic slide review have a high probability of being used routinely in pathology labs by 2030. Here are the reasons for this ranking: 1. **Technological Advancements**: AI and machine learning technologies are rapidly advancing, and their integration into various me…	5
97	By 2030, the probability of AI tools for "mandatory second reads when the pathologist diagnosis does not match the potential AI diagnosis (within a predefined range/percentage; e.g., if the AI tool detects potential tumor on a biopsy but the pathologist reads the biopsy as no evidence of tumor)" being used routinely in pathology labs isÉ	6	### Rationale/Explanation: The use of AI tools for mandatory second reads in pathology labs, especially when there is a discrepancy between the AI diagnosis and the pathologist's diagnosis, is highly probable by 2030 for several reasons: 1. **Technological Advancements**: AI technology, particularly in the field of medical imaging and diagnostics, has been advancing rapidly. By 2030, it is expect…	6	### Rationale/Explanation: The use of AI tools for mandatory second reads in pathology labs, especially when there is a discrepancy between the AI diagnosis and the pathologist's diagnosis, is highly probable by 2030 for several reasons: 1. **Technological Advancements**: AI technology, particularly in the field of medical imaging and diagnostics, has been advancing rapidly. By 2030, it is expect…	6	### Rationale/Explanation: The use of AI tools for mandatory second reads in pathology labs, especially when there is a discrepancy between the AI diagnosis and the pathologist's diagnosis, is highly probable by 2030 for several reasons: 1. **Technological Advancements**: AI technology, particularly in the field of medical imaging and diagnostics, has been advancing rapidly. By 2030, it is expect…	6	### Rationale/Explanation: The use of AI tools for mandatory second reads in pathology labs, especially when there is a discrepancy between the AI diagnosis and the pathologist's diagnosis, is highly probable by 2030 for several reasons: 1. **Technological Advancements**: AI technology, particularly in the field of medical imaging and diagnostics, has been advancing rapidly. By 2030, it is expect…	6	### Rationale/Explanation: The use of AI tools for mandatory second reads in pathology labs, especially when there is a discrepancy between the AI diagnosis and the pathologist's diagnosis, is highly probable by 2030 for several reasons: 1. **Technological Advancements**: AI technology, particularly in the field of medical imaging and diagnostics, has been advancing rapidly. By 2030, it is expect…	6
98	By 2030, the probability of AI tools for "standardization of pathology reports" being used routinely in pathology labs isÉ	6	**Rationale/Explanation:** The standardization of pathology reports is a critical aspect of ensuring consistency, accuracy, and efficiency in pathology labs. AI tools are particularly well-suited for this task due to their ability to process large amounts of data, recognize patterns, and ensure adherence to standardized formats and terminologies. Several factors contribute to the high likelihood …	6	**Rationale/Explanation:** The standardization of pathology reports is a critical aspect of ensuring consistency, accuracy, and efficiency in pathology labs. AI tools are particularly well-suited for this task due to their ability to process large amounts of data, recognize patterns, and ensure adherence to standardized formats and terminologies. Several factors contribute to the high likelihood …	6	**Rationale/Explanation:** The standardization of pathology reports is a critical aspect of ensuring consistency, accuracy, and efficiency in pathology labs. AI tools are particularly well-suited for this task due to their ability to process large amounts of data, recognize patterns, and ensure adherence to standardized formats and terminologies. Several factors contribute to the high likelihood …	6	**Rationale/Explanation:** The standardization of pathology reports is a critical aspect of ensuring consistency, accuracy, and efficiency in pathology labs. AI tools are particularly well-suited for this task due to their ability to process large amounts of data, recognize patterns, and ensure adherence to standardized formats and terminologies. Several factors contribute to the high likelihood …	6	**Rationale/Explanation:** The standardization of pathology reports is a critical aspect of ensuring consistency, accuracy, and efficiency in pathology labs. AI tools are particularly well-suited for this task due to their ability to process large amounts of data, recognize patterns, and ensure adherence to standardized formats and terminologies. Several factors contribute to the high likelihood …	6
99	By 2030, the probability of AI tools for "pre-populating relevant report details from the medical record/gross description" being used routinely in pathology labs isÉ	5	**Rationale/Explanation:** AI tools for pre-populating relevant report details from the medical record or gross description have a high probability of being used routinely in pathology labs by 2030 for several reasons: 1. **Technological Advancements:** AI and machine learning technologies are rapidly advancing, particularly in natural language processing (NLP) and data extraction. These advancem…	5	**Rationale/Explanation:** AI tools for pre-populating relevant report details from the medical record or gross description have a high probability of being used routinely in pathology labs by 2030 for several reasons: 1. **Technological Advancements:** AI and machine learning technologies are rapidly advancing, particularly in natural language processing (NLP) and data extraction. These advancem…	5	**Rationale/Explanation:** AI tools for pre-populating relevant report details from the medical record or gross description have a high probability of being used routinely in pathology labs by 2030 for several reasons: 1. **Technological Advancements:** AI and machine learning technologies are rapidly advancing, particularly in natural language processing (NLP) and data extraction. These advancem…	5	**Rationale/Explanation:** AI tools for pre-populating relevant report details from the medical record or gross description have a high probability of being used routinely in pathology labs by 2030 for several reasons: 1. **Technological Advancements:** AI and machine learning technologies are rapidly advancing, particularly in natural language processing (NLP) and data extraction. These advancem…	5	**Rationale/Explanation:** AI tools for pre-populating relevant report details from the medical record or gross description have a high probability of being used routinely in pathology labs by 2030 for several reasons: 1. **Technological Advancements:** AI and machine learning technologies are rapidly advancing, particularly in natural language processing (NLP) and data extraction. These advancem…	5
100	By 2030, the probability of AI tools for "selection of the appropriate synoptic report based on prior pathology findings, including the current case gross report" being used routinely in pathology labs isÉ	5	### Rationale/Explanation: The use of AI tools in pathology is rapidly advancing, and by 2030, it is quite plausible that AI will be routinely used for tasks such as selecting the appropriate synoptic report based on prior pathology findings, including the current case gross report. Here are the key reasons for this ranking: 1. **Technological Advancements**: AI and machine learning technologies …	5	### Rationale/Explanation: The use of AI tools in pathology is rapidly advancing, and by 2030, it is quite plausible that AI will be routinely used for tasks such as selecting the appropriate synoptic report based on prior pathology findings, including the current case gross report. Here are the key reasons for this ranking: 1. **Technological Advancements**: AI and machine learning technologies …	5	### Rationale/Explanation: The use of AI tools in pathology is rapidly advancing, and by 2030, it is quite plausible that AI will be routinely used for tasks such as selecting the appropriate synoptic report based on prior pathology findings, including the current case gross report. Here are the key reasons for this ranking: 1. **Technological Advancements**: AI and machine learning technologies …	5	### Rationale/Explanation: The use of AI tools in pathology is rapidly advancing, and by 2030, it is quite plausible that AI will be routinely used for tasks such as selecting the appropriate synoptic report based on prior pathology findings, including the current case gross report. Here are the key reasons for this ranking: 1. **Technological Advancements**: AI and machine learning technologies …	5	### Rationale/Explanation: The use of AI tools in pathology is rapidly advancing, and by 2030, it is quite plausible that AI will be routinely used for tasks such as selecting the appropriate synoptic report based on prior pathology findings, including the current case gross report. Here are the key reasons for this ranking: 1. **Technological Advancements**: AI and machine learning technologies …	5
101	By 2030, the probability of AI tools for "pre-populating reports based on AI interpretation of images" being used routinely in pathology labs isÉ	5	Rationale/Explanation: AI tools for pre-populating reports based on AI interpretation of images are already in development and have shown promising results in various studies and pilot implementations. By 2030, it is reasonable to expect that these tools will have matured significantly, benefiting from advancements in machine learning, image recognition, and natural language processing. The integ…	5	Rationale/Explanation: AI tools for pre-populating reports based on AI interpretation of images are already in development and have shown promising results in various studies and pilot implementations. By 2030, it is reasonable to expect that these tools will have matured significantly, benefiting from advancements in machine learning, image recognition, and natural language processing. The integ…	5	Rationale/Explanation: AI tools for pre-populating reports based on AI interpretation of images are already in development and have shown promising results in various studies and pilot implementations. By 2030, it is reasonable to expect that these tools will have matured significantly, benefiting from advancements in machine learning, image recognition, and natural language processing. The integ…	5	Rationale/Explanation: AI tools for pre-populating reports based on AI interpretation of images are already in development and have shown promising results in various studies and pilot implementations. By 2030, it is reasonable to expect that these tools will have matured significantly, benefiting from advancements in machine learning, image recognition, and natural language processing. The integ…	5	Rationale/Explanation: AI tools for pre-populating reports based on AI interpretation of images are already in development and have shown promising results in various studies and pilot implementations. By 2030, it is reasonable to expect that these tools will have matured significantly, benefiting from advancements in machine learning, image recognition, and natural language processing. The integ…	5
102	By 2030, the probability of AI tools for "finding the source of contaminants" being used routinely in pathology labs isÉ	4	### Rationale/Explanation: The application of AI tools for "finding the source of contaminants" in pathology labs by 2030 has an even chance of being realized. Here are the key factors influencing this ranking: 1. **Technological Advancements**: AI technology is rapidly advancing, and its application in various fields, including pathology, is growing. By 2030, it is plausible that AI could be sop…	4	### Rationale/Explanation: The application of AI tools for "finding the source of contaminants" in pathology labs by 2030 has an even chance of being realized. Here are the key factors influencing this ranking: 1. **Technological Advancements**: AI technology is rapidly advancing, and its application in various fields, including pathology, is growing. By 2030, it is plausible that AI could be sop…	4	### Rationale/Explanation: The application of AI tools for "finding the source of contaminants" in pathology labs by 2030 has an even chance of being realized. Here are the key factors influencing this ranking: 1. **Technological Advancements**: AI technology is rapidly advancing, and its application in various fields, including pathology, is growing. By 2030, it is plausible that AI could be sop…	4	### Rationale/Explanation: The application of AI tools for "finding the source of contaminants" in pathology labs by 2030 has an even chance of being realized. Here are the key factors influencing this ranking: 1. **Technological Advancements**: AI technology is rapidly advancing, and its application in various fields, including pathology, is growing. By 2030, it is plausible that AI could be sop…	4	### Rationale/Explanation: The application of AI tools for "finding the source of contaminants" in pathology labs by 2030 has an even chance of being realized. Here are the key factors influencing this ranking: 1. **Technological Advancements**: AI technology is rapidly advancing, and its application in various fields, including pathology, is growing. By 2030, it is plausible that AI could be sop…	4
