# Supplementary material for: How does AI perform compared to human expert panels in medical Delphi studies? A pilot study through the lens of pathology
Source: J Pathol Inform. 2026 Apr 15;21:100661. doi: 10.1016/j.jpi.2026.100661 (PMC13185839; doi:10.1016/j.jpi.2026.100661)
Supplement: Supplementary material 1 — Original data used in the study and code for the Delphi-GPT application. [file mmc1.zip › Delphi-Results-&-Code-Sent-to-copy/Category-5-Run-Results/completed-ai-survey5-GPT3.5-temp00-w-avg.csv]

Question #	Specified Statement	AI Rating 1	AI Explanation 1	AI Rating 2	AI Explanation 2	AI Rating 3	AI Explanation 3	AI Rating 4	AI Explanation 4	AI Rating 5	AI Explanation 5	Average AI Ratings
59	By 2030, the probability of AI tools for "AI-assisted laboratory workflow management, including workload assignments to pathologists, residents, and technicians," being used routinely in pathology labs isÉ	Invalid	6 Very likely (0.8 - 1) Rationale/Explanation: AI technologies are already making significant strides in optimizing workflow management in various industries, including healthcare. By 2030, advancements in AI algorithms, machine learning capabilities, and integration with existing laboratory systems are likely to make AI-assisted workflow management a common practice in pathology labs. The potent…	Invalid	6 Very likely (0.8 - 1) Rationale/Explanation: AI technologies are already making significant strides in optimizing workflow management in various industries, including healthcare. By 2030, advancements in AI algorithms, machine learning capabilities, and integration with existing laboratory systems are likely to make AI-assisted workflow management a common practice in pathology labs. The potent…	Invalid	6 Very likely (0.8 - 1) Rationale/Explanation: AI technologies are already making significant strides in optimizing workflow management in various industries, including healthcare. By 2030, advancements in AI algorithms, machine learning capabilities, and integration with existing laboratory systems are likely to make AI-assisted workflow management a common practice in pathology labs. The potent…	Invalid	6 Very likely (0.8 - 1) Rationale/Explanation: AI technologies are already making significant strides in optimizing workflow management in various industries, including healthcare. By 2030, advancements in AI algorithms, machine learning capabilities, and integration with existing laboratory systems are likely to make AI-assisted workflow management a common practice in pathology labs. The potent…	Invalid	6 Very likely (0.8 - 1) Rationale/Explanation: AI technologies are already making significant strides in optimizing workflow management in various industries, including healthcare. By 2030, advancements in AI algorithms, machine learning capabilities, and integration with existing laboratory systems are likely to make AI-assisted workflow management a common practice in pathology labs. The potent…
60	By 2030, the probability of AI tools for "automatic QA/QC of macroscopic images and grossing" being used routinely in pathology labs isÉ	Invalid	5. Likely (0.6 - 0.8) Rationale/Explanation: AI technologies have been advancing rapidly in the field of pathology, particularly in image analysis and quality control tasks. By 2030, it is reasonable to expect that AI tools will have been further developed and integrated into pathology labs to automate quality assurance and quality control processes for macroscopic images and grossing. The potent…	Invalid	5. Likely (0.6 - 0.8) Rationale/Explanation: AI technologies have been advancing rapidly in the field of pathology, particularly in image analysis and quality control tasks. By 2030, it is reasonable to expect that AI tools will have been further developed and integrated into pathology labs to automate quality assurance and quality control processes for macroscopic images and grossing. The potent…	Invalid	5. Likely (0.6 - 0.8) Rationale/Explanation: AI technologies have been advancing rapidly in the field of pathology, particularly in image analysis and quality control tasks. By 2030, it is reasonable to expect that AI tools will have been further developed and integrated into pathology labs to automate quality assurance and quality control processes for macroscopic images and grossing. The potent…	Invalid	5. Likely (0.6 - 0.8) Rationale/Explanation: AI technologies have been advancing rapidly in the field of pathology, particularly in image analysis and quality control tasks. By 2030, it is reasonable to expect that AI tools will have been further developed and integrated into pathology labs to automate quality assurance and quality control processes for macroscopic images and grossing. The potent…	Invalid	5. Likely (0.6 - 0.8) Rationale/Explanation: AI technologies have been advancing rapidly in the field of pathology, particularly in image analysis and quality control tasks. By 2030, it is reasonable to expect that AI tools will have been further developed and integrated into pathology labs to automate quality assurance and quality control processes for macroscopic images and grossing. The potent…
61	By 2030, the probability of AI tools for "automated ordering of IHC for specific applications/assisting with selection of immunohistochemical stains needed" being used routinely in pathology labs isÉ	Invalid	5. Likely (0.6 - 0.8) Rationale/Explanation: AI technologies have shown significant advancements in image analysis and pattern recognition, making them well-suited for tasks like assisting in the selection of immunohistochemical stains needed for specific applications. By 2030, it is likely that AI tools will be integrated into pathology labs to streamline and enhance the efficiency of such proce…	Invalid	5. Likely (0.6 - 0.8) Rationale/Explanation: AI technologies have shown significant advancements in image analysis and pattern recognition, making them well-suited for tasks like assisting in the selection of immunohistochemical stains needed for specific applications. By 2030, it is likely that AI tools will be integrated into pathology labs to streamline and enhance the efficiency of such proce…	Invalid	5. Likely (0.6 - 0.8) Rationale/Explanation: AI technologies have shown significant advancements in image analysis and pattern recognition, making them well-suited for tasks like assisting in the selection of immunohistochemical stains needed for specific applications. By 2030, it is likely that AI tools will be integrated into pathology labs to streamline and enhance the efficiency of such proce…	Invalid	5. Likely (0.6 - 0.8) Rationale/Explanation: AI technologies have shown significant advancements in image analysis and pattern recognition, making them well-suited for tasks like assisting in the selection of immunohistochemical stains needed for specific applications. By 2030, it is likely that AI tools will be integrated into pathology labs to streamline and enhance the efficiency of such proce…	Invalid	5. Likely (0.6 - 0.8) Rationale/Explanation: AI technologies have shown significant advancements in image analysis and pattern recognition, making them well-suited for tasks like assisting in the selection of immunohistochemical stains needed for specific applications. By 2030, it is likely that AI tools will be integrated into pathology labs to streamline and enhance the efficiency of such proce…
62	By 2030, the probability of AI tools for "automated QA/QC of IHC positive and negative controls" being used routinely in pathology labs isÉ	Invalid	5 Likely (0.6 - 0.8) Rationale/Explanation: Automated quality assurance and quality control processes are crucial in pathology labs to ensure accurate and reliable results. AI tools have shown significant advancements in image analysis and pattern recognition, making them well-suited for tasks like evaluating IHC positive and negative controls. By 2030, it is likely that AI tools will be integrat…	Invalid	5 Likely (0.6 - 0.8) Rationale/Explanation: Automated quality assurance and quality control processes are crucial in pathology labs to ensure accurate and reliable results. AI tools have shown significant advancements in image analysis and pattern recognition, making them well-suited for tasks like evaluating IHC positive and negative controls. By 2030, it is likely that AI tools will be integrat…	Invalid	5 Likely (0.6 - 0.8) Rationale/Explanation: Automated quality assurance and quality control processes are crucial in pathology labs to ensure accurate and reliable results. AI tools have shown significant advancements in image analysis and pattern recognition, making them well-suited for tasks like evaluating IHC positive and negative controls. By 2030, it is likely that AI tools will be integrat…	Invalid	5 Likely (0.6 - 0.8) Rationale/Explanation: Automated quality assurance and quality control processes are crucial in pathology labs to ensure accurate and reliable results. AI tools have shown significant advancements in image analysis and pattern recognition, making them well-suited for tasks like evaluating IHC positive and negative controls. By 2030, it is likely that AI tools will be integrat…	Invalid	5 Likely (0.6 - 0.8) Rationale/Explanation: Automated quality assurance and quality control processes are crucial in pathology labs to ensure accurate and reliable results. AI tools have shown significant advancements in image analysis and pattern recognition, making them well-suited for tasks like evaluating IHC positive and negative controls. By 2030, it is likely that AI tools will be integrat…
63	By 2030, the probability of AI tools for "pre-selection of potentially cancer-positive samples for pathologist's review, while the bulk of clearly negative samples can be automatically processed," being used routinely in pathology labs isÉ	Invalid	6. Very likely (0.8 - 1) Rationale/Explanation: Given the rapid advancements in AI technology and its increasing integration into various fields, including healthcare, it is highly probable that by 2030, AI tools will be routinely used in pathology labs for tasks such as pre-selecting potentially cancer-positive samples. This application can significantly enhance efficiency and accuracy in pathol…	Invalid	6. Very likely (0.8 - 1) Rationale/Explanation: Given the rapid advancements in AI technology and its increasing integration into various fields, including healthcare, it is highly probable that by 2030, AI tools will be routinely used in pathology labs for tasks such as pre-selecting potentially cancer-positive samples. This application can significantly enhance efficiency and accuracy in pathol…	Invalid	6. Very likely (0.8 - 1) Rationale/Explanation: Given the rapid advancements in AI technology and its increasing integration into various fields, including healthcare, it is highly probable that by 2030, AI tools will be routinely used in pathology labs for tasks such as pre-selecting potentially cancer-positive samples. This application can significantly enhance efficiency and accuracy in pathol…	Invalid	6. Very likely (0.8 - 1) Rationale/Explanation: Given the rapid advancements in AI technology and its increasing integration into various fields, including healthcare, it is highly probable that by 2030, AI tools will be routinely used in pathology labs for tasks such as pre-selecting potentially cancer-positive samples. This application can significantly enhance efficiency and accuracy in pathol…	Invalid	6. Very likely (0.8 - 1) Rationale/Explanation: Given the rapid advancements in AI technology and its increasing integration into various fields, including healthcare, it is highly probable that by 2030, AI tools will be routinely used in pathology labs for tasks such as pre-selecting potentially cancer-positive samples. This application can significantly enhance efficiency and accuracy in pathol…
64	By 2030, the probability of AI tools for "triaging of cases to the most appropriate pathologist at the earliest possible time" being used routinely in pathology labs isÉ	Invalid	Rationale/Explanation: AI tools have shown significant potential in streamlining processes and improving efficiency in various fields, including healthcare. By 2030, it is likely that AI tools will be further developed and integrated into pathology labs to assist in the triaging of cases to the most appropriate pathologist at the earliest possible time. This can help optimize workflow, prioritize…	Invalid	Rationale/Explanation: AI tools have shown significant potential in streamlining processes and improving efficiency in various fields, including healthcare. By 2030, it is likely that AI tools will be further developed and integrated into pathology labs to assist in the triaging of cases to the most appropriate pathologist at the earliest possible time. This can help optimize workflow, prioritize…	Invalid	Rationale/Explanation: AI tools have shown significant potential in streamlining processes and improving efficiency in various fields, including healthcare. By 2030, it is likely that AI tools will be further developed and integrated into pathology labs to assist in the triaging of cases to the most appropriate pathologist at the earliest possible time. This can help optimize workflow, prioritize…	Invalid	Rationale/Explanation: AI tools have shown significant potential in streamlining processes and improving efficiency in various fields, including healthcare. By 2030, it is likely that AI tools will be further developed and integrated into pathology labs to assist in the triaging of cases to the most appropriate pathologist at the earliest possible time. This can help optimize workflow, prioritize…	Invalid	Rationale/Explanation: AI tools have shown significant potential in streamlining processes and improving efficiency in various fields, including healthcare. By 2030, it is likely that AI tools will be further developed and integrated into pathology labs to assist in the triaging of cases to the most appropriate pathologist at the earliest possible time. This can help optimize workflow, prioritize…
65	By 2030, the probability of AI tools for "generation of H&E-style WSI directly from fresh tissue (bypassing the need for frozen section slide creation)" being used routinely in pathology labs isÉ	Invalid	5. Likely (0.6 - 0.8) Rationale/Explanation: Given the rapid advancements in AI technology and its increasing integration into various fields, including healthcare and pathology, it is likely that by 2030, AI tools will have advanced enough to generate H&E-style whole slide images directly from fresh tissue samples. This would streamline the pathology workflow, improve efficiency, and enhance dia…	Invalid	5. Likely (0.6 - 0.8) Rationale/Explanation: Given the rapid advancements in AI technology and its increasing integration into various fields, including healthcare and pathology, it is likely that by 2030, AI tools will have advanced enough to generate H&E-style whole slide images directly from fresh tissue samples. This would streamline the pathology workflow, improve efficiency, and enhance dia…	Invalid	5. Likely (0.6 - 0.8) Rationale/Explanation: Given the rapid advancements in AI technology and its increasing integration into various fields, including healthcare and pathology, it is likely that by 2030, AI tools will have advanced enough to generate H&E-style whole slide images directly from fresh tissue samples. This would streamline the pathology workflow, improve efficiency, and enhance dia…	Invalid	5. Likely (0.6 - 0.8) Rationale/Explanation: Given the rapid advancements in AI technology and its increasing integration into various fields, including healthcare and pathology, it is likely that by 2030, AI tools will have advanced enough to generate H&E-style whole slide images directly from fresh tissue samples. This would streamline the pathology workflow, improve efficiency, and enhance dia…	Invalid	5. Likely (0.6 - 0.8) Rationale/Explanation: Given the rapid advancements in AI technology and its increasing integration into various fields, including healthcare and pathology, it is likely that by 2030, AI tools will have advanced enough to generate H&E-style whole slide images directly from fresh tissue samples. This would streamline the pathology workflow, improve efficiency, and enhance dia…
66	By 2030, the probability of AI tools for "up-front case classification, associated with IHC selection and followed by triaging to the specialist," being used routinely in pathology labs isÉ	Invalid	5 Likely (0.6 - 0.8) Rationale/Explanation: AI tools have shown significant advancements in image analysis and pattern recognition, making them well-suited for tasks like case classification and IHC selection in pathology. By 2030, with further development and integration of AI technologies, it is likely that these tools will be routinely used in pathology labs to assist in these processes, impro…	Invalid	5 Likely (0.6 - 0.8) Rationale/Explanation: AI tools have shown significant advancements in image analysis and pattern recognition, making them well-suited for tasks like case classification and IHC selection in pathology. By 2030, with further development and integration of AI technologies, it is likely that these tools will be routinely used in pathology labs to assist in these processes, impro…	Invalid	5 Likely (0.6 - 0.8) Rationale/Explanation: AI tools have shown significant advancements in image analysis and pattern recognition, making them well-suited for tasks like case classification and IHC selection in pathology. By 2030, with further development and integration of AI technologies, it is likely that these tools will be routinely used in pathology labs to assist in these processes, impro…	Invalid	5 Likely (0.6 - 0.8) Rationale/Explanation: AI tools have shown significant advancements in image analysis and pattern recognition, making them well-suited for tasks like case classification and IHC selection in pathology. By 2030, with further development and integration of AI technologies, it is likely that these tools will be routinely used in pathology labs to assist in these processes, impro…	Invalid	5 Likely (0.6 - 0.8) Rationale/Explanation: AI tools have shown significant advancements in image analysis and pattern recognition, making them well-suited for tasks like case classification and IHC selection in pathology. By 2030, with further development and integration of AI technologies, it is likely that these tools will be routinely used in pathology labs to assist in these processes, impro…
67	By 2030, the probability of AI tools for "computer handling of routine specimens, thus freeing up time for pathologists to handle difficult cases," being used routinely in pathology labs isÉ	Invalid	5 Likely (0.6 - 0.8) Rationale/Explanation: AI tools have already shown great potential in automating routine tasks in pathology labs, such as slide analysis and specimen handling. With advancements in AI technology and increasing adoption in healthcare settings, it is likely that by 2030, AI tools will be routinely used to handle routine specimens, allowing pathologists to focus more on complex …	Invalid	5 Likely (0.6 - 0.8) Rationale/Explanation: AI tools have already shown great potential in automating routine tasks in pathology labs, such as slide analysis and specimen handling. With advancements in AI technology and increasing adoption in healthcare settings, it is likely that by 2030, AI tools will be routinely used to handle routine specimens, allowing pathologists to focus more on complex …	Invalid	5 Likely (0.6 - 0.8) Rationale/Explanation: AI tools have already shown great potential in automating routine tasks in pathology labs, such as slide analysis and specimen handling. With advancements in AI technology and increasing adoption in healthcare settings, it is likely that by 2030, AI tools will be routinely used to handle routine specimens, allowing pathologists to focus more on complex …	Invalid	5 Likely (0.6 - 0.8) Rationale/Explanation: AI tools have already shown great potential in automating routine tasks in pathology labs, such as slide analysis and specimen handling. With advancements in AI technology and increasing adoption in healthcare settings, it is likely that by 2030, AI tools will be routinely used to handle routine specimens, allowing pathologists to focus more on complex …	Invalid	5 Likely (0.6 - 0.8) Rationale/Explanation: AI tools have already shown great potential in automating routine tasks in pathology labs, such as slide analysis and specimen handling. With advancements in AI technology and increasing adoption in healthcare settings, it is likely that by 2030, AI tools will be routinely used to handle routine specimens, allowing pathologists to focus more on complex …
68	By 2030, the probability of AI tools for "proposing specific IHC or other molecular methods to solve a specific diagnostic problem" being used routinely in pathology labs isÉ	Invalid	5 Likely (0.6 - 0.8) Rationale/Explanation: AI technologies are advancing rapidly in the field of pathology, particularly in image analysis and pattern recognition. By 2030, it is likely that AI tools will have been further developed to the point where they can effectively propose specific IHC or other molecular methods to solve specific diagnostic problems in pathology labs. This would streamlin…	Invalid	5 Likely (0.6 - 0.8) Rationale/Explanation: AI technologies are advancing rapidly in the field of pathology, particularly in image analysis and pattern recognition. By 2030, it is likely that AI tools will have been further developed to the point where they can effectively propose specific IHC or other molecular methods to solve specific diagnostic problems in pathology labs. This would streamlin…	Invalid	5 Likely (0.6 - 0.8) Rationale/Explanation: AI technologies are advancing rapidly in the field of pathology, particularly in image analysis and pattern recognition. By 2030, it is likely that AI tools will have been further developed to the point where they can effectively propose specific IHC or other molecular methods to solve specific diagnostic problems in pathology labs. This would streamlin…	Invalid	5 Likely (0.6 - 0.8) Rationale/Explanation: AI technologies are advancing rapidly in the field of pathology, particularly in image analysis and pattern recognition. By 2030, it is likely that AI tools will have been further developed to the point where they can effectively propose specific IHC or other molecular methods to solve specific diagnostic problems in pathology labs. This would streamlin…	Invalid	5 Likely (0.6 - 0.8) Rationale/Explanation: AI technologies are advancing rapidly in the field of pathology, particularly in image analysis and pattern recognition. By 2030, it is likely that AI tools will have been further developed to the point where they can effectively propose specific IHC or other molecular methods to solve specific diagnostic problems in pathology labs. This would streamlin…
69	By 2030, the probability of AI tools for "prioritization of cases (such as cases with neoplasia and infectious organisms in immunosuppressed patients)" being used routinely in pathology labs isÉ	Invalid	5. Likely (0.6 - 0.8) Rationale/Explanation: AI tools have shown significant advancements in image recognition, pattern detection, and data analysis, which are crucial for prioritizing cases in pathology labs. By 2030, it is likely that AI will be routinely used to assist pathologists in identifying cases with neoplasia and infectious organisms in immunosuppressed patients, improving efficiency a…	Invalid	5. Likely (0.6 - 0.8) Rationale/Explanation: AI tools have shown significant advancements in image recognition, pattern detection, and data analysis, which are crucial for prioritizing cases in pathology labs. By 2030, it is likely that AI will be routinely used to assist pathologists in identifying cases with neoplasia and infectious organisms in immunosuppressed patients, improving efficiency a…	Invalid	5. Likely (0.6 - 0.8) Rationale/Explanation: AI tools have shown significant advancements in image recognition, pattern detection, and data analysis, which are crucial for prioritizing cases in pathology labs. By 2030, it is likely that AI will be routinely used to assist pathologists in identifying cases with neoplasia and infectious organisms in immunosuppressed patients, improving efficiency a…	Invalid	5. Likely (0.6 - 0.8) Rationale/Explanation: AI tools have shown significant advancements in image recognition, pattern detection, and data analysis, which are crucial for prioritizing cases in pathology labs. By 2030, it is likely that AI will be routinely used to assist pathologists in identifying cases with neoplasia and infectious organisms in immunosuppressed patients, improving efficiency a…	Invalid	5. Likely (0.6 - 0.8) Rationale/Explanation: AI tools have shown significant advancements in image recognition, pattern detection, and data analysis, which are crucial for prioritizing cases in pathology labs. By 2030, it is likely that AI will be routinely used to assist pathologists in identifying cases with neoplasia and infectious organisms in immunosuppressed patients, improving efficiency a…
70	By 2030, the probability of AI tools for "generation of gross descriptions of pathology specimens" being used routinely in pathology labs isÉ	Invalid	5 Likely (0.6 - 0.8) Rationale/Explanation: AI tools have shown significant advancements in image recognition and natural language processing capabilities. By 2030, it is likely that AI systems will be able to accurately generate gross descriptions of pathology specimens, aiding pathologists in their work and improving efficiency in pathology labs. The potential for AI to streamline this process …	Invalid	5 Likely (0.6 - 0.8) Rationale/Explanation: AI tools have shown significant advancements in image recognition and natural language processing capabilities. By 2030, it is likely that AI systems will be able to accurately generate gross descriptions of pathology specimens, aiding pathologists in their work and improving efficiency in pathology labs. The potential for AI to streamline this process …	Invalid	5 Likely (0.6 - 0.8) Rationale/Explanation: AI tools have shown significant advancements in image recognition and natural language processing capabilities. By 2030, it is likely that AI systems will be able to accurately generate gross descriptions of pathology specimens, aiding pathologists in their work and improving efficiency in pathology labs. The potential for AI to streamline this process …	Invalid	5 Likely (0.6 - 0.8) Rationale/Explanation: AI tools have shown significant advancements in image recognition and natural language processing capabilities. By 2030, it is likely that AI systems will be able to accurately generate gross descriptions of pathology specimens, aiding pathologists in their work and improving efficiency in pathology labs. The potential for AI to streamline this process …	Invalid	5 Likely (0.6 - 0.8) Rationale/Explanation: AI tools have shown significant advancements in image recognition and natural language processing capabilities. By 2030, it is likely that AI systems will be able to accurately generate gross descriptions of pathology specimens, aiding pathologists in their work and improving efficiency in pathology labs. The potential for AI to streamline this process …
71	By 2030, the probability of AI tools for "identification of mislabeled specimens (e.g. a prostate biopsy case containing tissue from a different organ)" being used routinely in pathology labs isÉ	Invalid	5 Likely (0.6 - 0.8) Rationale/Explanation: AI tools have shown significant promise in improving accuracy and efficiency in various tasks within pathology labs. The identification of mislabeled specimens is a critical aspect of pathology that can have serious consequences if not detected. By 2030, advancements in AI technology are likely to have matured to a point where routine use for such tasks…	Invalid	5 Likely (0.6 - 0.8) Rationale/Explanation: AI tools have shown significant promise in improving accuracy and efficiency in various tasks within pathology labs. The identification of mislabeled specimens is a critical aspect of pathology that can have serious consequences if not detected. By 2030, advancements in AI technology are likely to have matured to a point where routine use for such tasks…	Invalid	5 Likely (0.6 - 0.8) Rationale/Explanation: AI tools have shown significant promise in improving accuracy and efficiency in various tasks within pathology labs. The identification of mislabeled specimens is a critical aspect of pathology that can have serious consequences if not detected. By 2030, advancements in AI technology are likely to have matured to a point where routine use for such tasks…	Invalid	5 Likely (0.6 - 0.8) Rationale/Explanation: AI tools have shown significant promise in improving accuracy and efficiency in various tasks within pathology labs. The identification of mislabeled specimens is a critical aspect of pathology that can have serious consequences if not detected. By 2030, advancements in AI technology are likely to have matured to a point where routine use for such tasks…	Invalid	5 Likely (0.6 - 0.8) Rationale/Explanation: AI tools have shown significant promise in improving accuracy and efficiency in various tasks within pathology labs. The identification of mislabeled specimens is a critical aspect of pathology that can have serious consequences if not detected. By 2030, advancements in AI technology are likely to have matured to a point where routine use for such tasks…
72	By 2030, the probability of AI tools for "automated routing of cases for workup by robotics" being used routinely in pathology labs isÉ	Invalid	5. Likely (0.6 - 0.8) Rationale/Explanation: Given the advancements in AI technology and robotics, it is likely that by 2030, AI tools will be able to efficiently automate the routing of cases for workup by robotics in pathology labs. This automation can streamline processes, improve efficiency, and enhance accuracy in pathology diagnostics. The potential benefits make it probable that this appli…	Invalid	5. Likely (0.6 - 0.8) Rationale/Explanation: Given the advancements in AI technology and robotics, it is likely that by 2030, AI tools will be able to efficiently automate the routing of cases for workup by robotics in pathology labs. This automation can streamline processes, improve efficiency, and enhance accuracy in pathology diagnostics. The potential benefits make it probable that this appli…	Invalid	5. Likely (0.6 - 0.8) Rationale/Explanation: Given the advancements in AI technology and robotics, it is likely that by 2030, AI tools will be able to efficiently automate the routing of cases for workup by robotics in pathology labs. This automation can streamline processes, improve efficiency, and enhance accuracy in pathology diagnostics. The potential benefits make it probable that this appli…	Invalid	5. Likely (0.6 - 0.8) Rationale/Explanation: Given the advancements in AI technology and robotics, it is likely that by 2030, AI tools will be able to efficiently automate the routing of cases for workup by robotics in pathology labs. This automation can streamline processes, improve efficiency, and enhance accuracy in pathology diagnostics. The potential benefits make it probable that this appli…	Invalid	5. Likely (0.6 - 0.8) Rationale/Explanation: Given the advancements in AI technology and robotics, it is likely that by 2030, AI tools will be able to efficiently automate the routing of cases for workup by robotics in pathology labs. This automation can streamline processes, improve efficiency, and enhance accuracy in pathology diagnostics. The potential benefits make it probable that this appli…
73	By 2030, the probability of AI tools for "quality control of whole-slide images (scanning process), and detection of poor-quality slides (tissue folds, poor staining)," being used routinely in pathology labs isÉ	Invalid	6. Very likely (0.8 - 1) Rationale/Explanation: AI technology has been rapidly advancing in the field of digital pathology, particularly in image analysis and quality control. By 2030, it is highly probable that AI tools will be extensively integrated into pathology labs to enhance the scanning process and ensure the detection of poor-quality slides caused by issues such as tissue folds or poor s…	Invalid	6. Very likely (0.8 - 1) Rationale/Explanation: AI technology has been rapidly advancing in the field of digital pathology, particularly in image analysis and quality control. By 2030, it is highly probable that AI tools will be extensively integrated into pathology labs to enhance the scanning process and ensure the detection of poor-quality slides caused by issues such as tissue folds or poor s…	Invalid	6. Very likely (0.8 - 1) Rationale/Explanation: AI technology has been rapidly advancing in the field of digital pathology, particularly in image analysis and quality control. By 2030, it is highly probable that AI tools will be extensively integrated into pathology labs to enhance the scanning process and ensure the detection of poor-quality slides caused by issues such as tissue folds or poor s…	Invalid	6. Very likely (0.8 - 1) Rationale/Explanation: AI technology has been rapidly advancing in the field of digital pathology, particularly in image analysis and quality control. By 2030, it is highly probable that AI tools will be extensively integrated into pathology labs to enhance the scanning process and ensure the detection of poor-quality slides caused by issues such as tissue folds or poor s…	Invalid	6. Very likely (0.8 - 1) Rationale/Explanation: AI technology has been rapidly advancing in the field of digital pathology, particularly in image analysis and quality control. By 2030, it is highly probable that AI tools will be extensively integrated into pathology labs to enhance the scanning process and ensure the detection of poor-quality slides caused by issues such as tissue folds or poor s…
74	By 2030, the probability of AI tools for "quality improvement of whole-slide images" being used routinely in pathology labs isÉ	Invalid	6 Very likely (0.8 - 1) Rationale/Explanation: AI tools have shown significant advancements in image analysis and quality improvement tasks in various fields, including pathology. By 2030, with continued research and development in AI technology, it is highly probable that AI tools will be routinely used in pathology labs for enhancing the quality of whole-slide images. The potential for increase…	Invalid	6 Very likely (0.8 - 1) Rationale/Explanation: AI tools have shown significant advancements in image analysis and quality improvement tasks in various fields, including pathology. By 2030, with continued research and development in AI technology, it is highly probable that AI tools will be routinely used in pathology labs for enhancing the quality of whole-slide images. The potential for increase…	Invalid	6 Very likely (0.8 - 1) Rationale/Explanation: AI tools have shown significant advancements in image analysis and quality improvement tasks in various fields, including pathology. By 2030, with continued research and development in AI technology, it is highly probable that AI tools will be routinely used in pathology labs for enhancing the quality of whole-slide images. The potential for increase…	Invalid	6 Very likely (0.8 - 1) Rationale/Explanation: AI tools have shown significant advancements in image analysis and quality improvement tasks in various fields, including pathology. By 2030, with continued research and development in AI technology, it is highly probable that AI tools will be routinely used in pathology labs for enhancing the quality of whole-slide images. The potential for increase…	Invalid	6 Very likely (0.8 - 1) Rationale/Explanation: AI tools have shown significant advancements in image analysis and quality improvement tasks in various fields, including pathology. By 2030, with continued research and development in AI technology, it is highly probable that AI tools will be routinely used in pathology labs for enhancing the quality of whole-slide images. The potential for increase…
75	By 2030, the probability of AI tools that "bring up similar cases with their respective diagnoses for feature comparison" being used routinely in pathology labs isÉ	Invalid	5. Likely (0.6 - 0.8) Rationale/Explanation: Given the rapid advancements in AI technology and its increasing integration into various fields, including healthcare, it is likely that by 2030, AI tools will be routinely used in pathology labs to bring up similar cases with their respective diagnoses for feature comparison. This application can significantly aid pathologists in making more accurate…	Invalid	5. Likely (0.6 - 0.8) Rationale/Explanation: Given the rapid advancements in AI technology and its increasing integration into various fields, including healthcare, it is likely that by 2030, AI tools will be routinely used in pathology labs to bring up similar cases with their respective diagnoses for feature comparison. This application can significantly aid pathologists in making more accurate…	Invalid	5. Likely (0.6 - 0.8) Rationale/Explanation: Given the rapid advancements in AI technology and its increasing integration into various fields, including healthcare, it is likely that by 2030, AI tools will be routinely used in pathology labs to bring up similar cases with their respective diagnoses for feature comparison. This application can significantly aid pathologists in making more accurate…	Invalid	5. Likely (0.6 - 0.8) Rationale/Explanation: Given the rapid advancements in AI technology and its increasing integration into various fields, including healthcare, it is likely that by 2030, AI tools will be routinely used in pathology labs to bring up similar cases with their respective diagnoses for feature comparison. This application can significantly aid pathologists in making more accurate…	Invalid	5. Likely (0.6 - 0.8) Rationale/Explanation: Given the rapid advancements in AI technology and its increasing integration into various fields, including healthcare, it is likely that by 2030, AI tools will be routinely used in pathology labs to bring up similar cases with their respective diagnoses for feature comparison. This application can significantly aid pathologists in making more accurate…
76	By 2030, the probability of AI tools for "pre-selecting regions of interest suspicious for cancer for pathologists to view" being used routinely in pathology labs isÉ	Invalid	6. Very likely (0.8 - 1) Rationale/Explanation: AI tools have shown significant advancements in image recognition and analysis, particularly in the field of pathology. By 2030, it is highly probable that AI algorithms will be routinely used to pre-select regions of interest suspicious for cancer, thereby assisting pathologists in their diagnostic workflow and improving efficiency and accuracy in …	Invalid	6. Very likely (0.8 - 1) Rationale/Explanation: AI tools have shown significant advancements in image recognition and analysis, particularly in the field of pathology. By 2030, it is highly probable that AI algorithms will be routinely used to pre-select regions of interest suspicious for cancer, thereby assisting pathologists in their diagnostic workflow and improving efficiency and accuracy in …	Invalid	6. Very likely (0.8 - 1) Rationale/Explanation: AI tools have shown significant advancements in image recognition and analysis, particularly in the field of pathology. By 2030, it is highly probable that AI algorithms will be routinely used to pre-select regions of interest suspicious for cancer, thereby assisting pathologists in their diagnostic workflow and improving efficiency and accuracy in …	Invalid	6. Very likely (0.8 - 1) Rationale/Explanation: AI tools have shown significant advancements in image recognition and analysis, particularly in the field of pathology. By 2030, it is highly probable that AI algorithms will be routinely used to pre-select regions of interest suspicious for cancer, thereby assisting pathologists in their diagnostic workflow and improving efficiency and accuracy in …	Invalid	6. Very likely (0.8 - 1) Rationale/Explanation: AI tools have shown significant advancements in image recognition and analysis, particularly in the field of pathology. By 2030, it is highly probable that AI algorithms will be routinely used to pre-select regions of interest suspicious for cancer, thereby assisting pathologists in their diagnostic workflow and improving efficiency and accuracy in …
77	By 2030, the probability of AI tools for "identification of hotspot areas" being used routinely in pathology labs isÉ	Invalid	5 Likely (0.6 - 0.8) Rationale/Explanation: AI tools have shown significant advancements in image analysis and pattern recognition, making them well-suited for tasks like identifying hotspot areas in pathology slides. With the continued development and integration of AI technologies in healthcare, it is likely that by 2030, AI tools will be routinely used in pathology labs for tasks such as ident…	Invalid	5 Likely (0.6 - 0.8) Rationale/Explanation: AI tools have shown significant advancements in image analysis and pattern recognition, making them well-suited for tasks like identifying hotspot areas in pathology slides. With the continued development and integration of AI technologies in healthcare, it is likely that by 2030, AI tools will be routinely used in pathology labs for tasks such as ident…	Invalid	5 Likely (0.6 - 0.8) Rationale/Explanation: AI tools have shown significant advancements in image analysis and pattern recognition, making them well-suited for tasks like identifying hotspot areas in pathology slides. With the continued development and integration of AI technologies in healthcare, it is likely that by 2030, AI tools will be routinely used in pathology labs for tasks such as ident…	Invalid	5 Likely (0.6 - 0.8) Rationale/Explanation: AI tools have shown significant advancements in image analysis and pattern recognition, making them well-suited for tasks like identifying hotspot areas in pathology slides. With the continued development and integration of AI technologies in healthcare, it is likely that by 2030, AI tools will be routinely used in pathology labs for tasks such as ident…	Invalid	5 Likely (0.6 - 0.8) Rationale/Explanation: AI tools have shown significant advancements in image analysis and pattern recognition, making them well-suited for tasks like identifying hotspot areas in pathology slides. With the continued development and integration of AI technologies in healthcare, it is likely that by 2030, AI tools will be routinely used in pathology labs for tasks such as ident…
78	By 2030, the probability of AI tools for "identification of micrometastases" being used routinely in pathology labs isÉ	Invalid	5. Likely (0.6 - 0.8) Rationale/Explanation: The identification of micrometastases is a crucial task in pathology that can benefit greatly from the capabilities of AI tools. By 2030, advancements in AI technology, particularly in image analysis and pattern recognition, are expected to have progressed significantly. This progress will likely lead to the development of more accurate and efficient A…	Invalid	5. Likely (0.6 - 0.8) Rationale/Explanation: The identification of micrometastases is a crucial task in pathology that can benefit greatly from the capabilities of AI tools. By 2030, advancements in AI technology, particularly in image analysis and pattern recognition, are expected to have progressed significantly. This progress will likely lead to the development of more accurate and efficient A…	Invalid	5. Likely (0.6 - 0.8) Rationale/Explanation: The identification of micrometastases is a crucial task in pathology that can benefit greatly from the capabilities of AI tools. By 2030, advancements in AI technology, particularly in image analysis and pattern recognition, are expected to have progressed significantly. This progress will likely lead to the development of more accurate and efficient A…	Invalid	5. Likely (0.6 - 0.8) Rationale/Explanation: The identification of micrometastases is a crucial task in pathology that can benefit greatly from the capabilities of AI tools. By 2030, advancements in AI technology, particularly in image analysis and pattern recognition, are expected to have progressed significantly. This progress will likely lead to the development of more accurate and efficient A…	Invalid	5. Likely (0.6 - 0.8) Rationale/Explanation: The identification of micrometastases is a crucial task in pathology that can benefit greatly from the capabilities of AI tools. By 2030, advancements in AI technology, particularly in image analysis and pattern recognition, are expected to have progressed significantly. This progress will likely lead to the development of more accurate and efficient A…
79	By 2030, the probability of AI tools for "detection of lymph node metastases" being used routinely in pathology labs isÉ	Invalid	Rationale/Explanation: AI has shown significant promise in aiding pathologists in the detection and analysis of various types of cancer, including the detection of lymph node metastases. With ongoing advancements in AI technology, increased data availability, and improved algorithms, it is likely that by 2030, AI tools will be routinely used in pathology labs to assist in the accurate and efficie…	Invalid	Rationale/Explanation: AI has shown significant promise in aiding pathologists in the detection and analysis of various types of cancer, including the detection of lymph node metastases. With ongoing advancements in AI technology, increased data availability, and improved algorithms, it is likely that by 2030, AI tools will be routinely used in pathology labs to assist in the accurate and efficie…	Invalid	Rationale/Explanation: AI has shown significant promise in aiding pathologists in the detection and analysis of various types of cancer, including the detection of lymph node metastases. With ongoing advancements in AI technology, increased data availability, and improved algorithms, it is likely that by 2030, AI tools will be routinely used in pathology labs to assist in the accurate and efficie…	Invalid	Rationale/Explanation: AI has shown significant promise in aiding pathologists in the detection and analysis of various types of cancer, including the detection of lymph node metastases. With ongoing advancements in AI technology, increased data availability, and improved algorithms, it is likely that by 2030, AI tools will be routinely used in pathology labs to assist in the accurate and efficie…	Invalid	Rationale/Explanation: AI has shown significant promise in aiding pathologists in the detection and analysis of various types of cancer, including the detection of lymph node metastases. With ongoing advancements in AI technology, increased data availability, and improved algorithms, it is likely that by 2030, AI tools will be routinely used in pathology labs to assist in the accurate and efficie…
80	By 2030, the probability of AI tools for "detection of signet ring-cell cancer" being used routinely in pathology labs isÉ	Invalid	5 Likely (0.6 - 0.8) Rationale/Explanation: Signet ring-cell cancer is a rare and challenging type of cancer to detect accurately. AI technologies have shown promising results in improving the accuracy and efficiency of cancer detection in pathology labs. By 2030, with further advancements in AI algorithms and increased adoption of AI tools in healthcare settings, it is likely that AI tools speci…	Invalid	5 Likely (0.6 - 0.8) Rationale/Explanation: Signet ring-cell cancer is a rare and challenging type of cancer to detect accurately. AI technologies have shown promising results in improving the accuracy and efficiency of cancer detection in pathology labs. By 2030, with further advancements in AI algorithms and increased adoption of AI tools in healthcare settings, it is likely that AI tools speci…	Invalid	5 Likely (0.6 - 0.8) Rationale/Explanation: Signet ring-cell cancer is a rare and challenging type of cancer to detect accurately. AI technologies have shown promising results in improving the accuracy and efficiency of cancer detection in pathology labs. By 2030, with further advancements in AI algorithms and increased adoption of AI tools in healthcare settings, it is likely that AI tools speci…	Invalid	5 Likely (0.6 - 0.8) Rationale/Explanation: Signet ring-cell cancer is a rare and challenging type of cancer to detect accurately. AI technologies have shown promising results in improving the accuracy and efficiency of cancer detection in pathology labs. By 2030, with further advancements in AI algorithms and increased adoption of AI tools in healthcare settings, it is likely that AI tools speci…	Invalid	5 Likely (0.6 - 0.8) Rationale/Explanation: Signet ring-cell cancer is a rare and challenging type of cancer to detect accurately. AI technologies have shown promising results in improving the accuracy and efficiency of cancer detection in pathology labs. By 2030, with further advancements in AI algorithms and increased adoption of AI tools in healthcare settings, it is likely that AI tools speci…
81	By 2030, the probability of AI tools for "detection of microorganisms (AFB, H. pylori)" being used routinely in pathology labs isÉ	Invalid	6. Very likely (0.8 - 1) Rationale/Explanation: AI technologies have shown significant advancements in image recognition and pattern detection, making them well-suited for tasks like detecting microorganisms in pathology samples. By 2030, it is highly probable that AI tools will be integrated into pathology labs to enhance the accuracy and efficiency of detecting microorganisms such as AFB and H.…	Invalid	6. Very likely (0.8 - 1) Rationale/Explanation: AI technologies have shown significant advancements in image recognition and pattern detection, making them well-suited for tasks like detecting microorganisms in pathology samples. By 2030, it is highly probable that AI tools will be integrated into pathology labs to enhance the accuracy and efficiency of detecting microorganisms such as AFB and H.…	Invalid	6. Very likely (0.8 - 1) Rationale/Explanation: AI technologies have shown significant advancements in image recognition and pattern detection, making them well-suited for tasks like detecting microorganisms in pathology samples. By 2030, it is highly probable that AI tools will be integrated into pathology labs to enhance the accuracy and efficiency of detecting microorganisms such as AFB and H.…	Invalid	6. Very likely (0.8 - 1) Rationale/Explanation: AI technologies have shown significant advancements in image recognition and pattern detection, making them well-suited for tasks like detecting microorganisms in pathology samples. By 2030, it is highly probable that AI tools will be integrated into pathology labs to enhance the accuracy and efficiency of detecting microorganisms such as AFB and H.…	Invalid	6. Very likely (0.8 - 1) Rationale/Explanation: AI technologies have shown significant advancements in image recognition and pattern detection, making them well-suited for tasks like detecting microorganisms in pathology samples. By 2030, it is highly probable that AI tools will be integrated into pathology labs to enhance the accuracy and efficiency of detecting microorganisms such as AFB and H.…
82	By 2030, the probability of AI tools for "assisting with tumor grading" being used routinely in pathology labs isÉ	Invalid	6 Very likely (0.8 - 1) Rationale/Explanation: Tumor grading is a crucial task in pathology that requires accuracy and consistency. AI technologies have shown great promise in assisting pathologists with tumor grading by analyzing large amounts of data quickly and efficiently. With the rapid advancements in AI algorithms and technology, it is highly likely that by 2030, AI tools will be routinely…	Invalid	6 Very likely (0.8 - 1) Rationale/Explanation: Tumor grading is a crucial task in pathology that requires accuracy and consistency. AI technologies have shown great promise in assisting pathologists with tumor grading by analyzing large amounts of data quickly and efficiently. With the rapid advancements in AI algorithms and technology, it is highly likely that by 2030, AI tools will be routinely…	Invalid	6 Very likely (0.8 - 1) Rationale/Explanation: Tumor grading is a crucial task in pathology that requires accuracy and consistency. AI technologies have shown great promise in assisting pathologists with tumor grading by analyzing large amounts of data quickly and efficiently. With the rapid advancements in AI algorithms and technology, it is highly likely that by 2030, AI tools will be routinely…	Invalid	6 Very likely (0.8 - 1) Rationale/Explanation: Tumor grading is a crucial task in pathology that requires accuracy and consistency. AI technologies have shown great promise in assisting pathologists with tumor grading by analyzing large amounts of data quickly and efficiently. With the rapid advancements in AI algorithms and technology, it is highly likely that by 2030, AI tools will be routinely…	Invalid	6 Very likely (0.8 - 1) Rationale/Explanation: Tumor grading is a crucial task in pathology that requires accuracy and consistency. AI technologies have shown great promise in assisting pathologists with tumor grading by analyzing large amounts of data quickly and efficiently. With the rapid advancements in AI algorithms and technology, it is highly likely that by 2030, AI tools will be routinely…
83	By 2030, the probability of AI tools for "identification of molecular biomarker status directly from H&E WSI, for automated mutation detection in cancer, such as non-small cell lung cancer" being used routinely in pathology labs isÉ	Invalid	Rationale: The identification of molecular biomarker status directly from H&E WSI for automated mutation detection in cancer, such as non-small cell lung cancer, is a complex and crucial task in pathology. Given the rapid advancements in AI technology, particularly in image analysis and machine learning algorithms, it is highly probable that by 2030, AI tools will be routinely used in pathology l…	Invalid	Rationale: The identification of molecular biomarker status directly from H&E WSI for automated mutation detection in cancer, such as non-small cell lung cancer, is a complex and crucial task in pathology. Given the rapid advancements in AI technology, particularly in image analysis and machine learning algorithms, it is highly probable that by 2030, AI tools will be routinely used in pathology l…	Invalid	Rationale: The identification of molecular biomarker status directly from H&E WSI for automated mutation detection in cancer, such as non-small cell lung cancer, is a complex and crucial task in pathology. Given the rapid advancements in AI technology, particularly in image analysis and machine learning algorithms, it is highly probable that by 2030, AI tools will be routinely used in pathology l…	Invalid	Rationale: The identification of molecular biomarker status directly from H&E WSI for automated mutation detection in cancer, such as non-small cell lung cancer, is a complex and crucial task in pathology. Given the rapid advancements in AI technology, particularly in image analysis and machine learning algorithms, it is highly probable that by 2030, AI tools will be routinely used in pathology l…	Invalid	Rationale: The identification of molecular biomarker status directly from H&E WSI for automated mutation detection in cancer, such as non-small cell lung cancer, is a complex and crucial task in pathology. Given the rapid advancements in AI technology, particularly in image analysis and machine learning algorithms, it is highly probable that by 2030, AI tools will be routinely used in pathology l…
84	By 2030, the probability of AI tools for "identification of molecular biomarker status directly from H&E WSI, for prediction of clinical outcome and response to treatment, e.g. in colorectal cancer" being used routinely in pathology labs isÉ	Invalid	5. Likely (0.6 - 0.8) Rationale/Explanation: Given the rapid advancements in AI technology and its increasing integration into healthcare systems, it is likely that by 2030, AI tools will be routinely used in pathology labs for tasks such as identifying molecular biomarker status from H&E WSI in colorectal cancer. This application has the potential to enhance diagnostic accuracy, predict patient …	Invalid	5. Likely (0.6 - 0.8) Rationale/Explanation: Given the rapid advancements in AI technology and its increasing integration into healthcare systems, it is likely that by 2030, AI tools will be routinely used in pathology labs for tasks such as identifying molecular biomarker status from H&E WSI in colorectal cancer. This application has the potential to enhance diagnostic accuracy, predict patient …	Invalid	5. Likely (0.6 - 0.8) Rationale/Explanation: Given the rapid advancements in AI technology and its increasing integration into healthcare systems, it is likely that by 2030, AI tools will be routinely used in pathology labs for tasks such as identifying molecular biomarker status from H&E WSI in colorectal cancer. This application has the potential to enhance diagnostic accuracy, predict patient …	Invalid	5. Likely (0.6 - 0.8) Rationale/Explanation: Given the rapid advancements in AI technology and its increasing integration into healthcare systems, it is likely that by 2030, AI tools will be routinely used in pathology labs for tasks such as identifying molecular biomarker status from H&E WSI in colorectal cancer. This application has the potential to enhance diagnostic accuracy, predict patient …	Invalid	5. Likely (0.6 - 0.8) Rationale/Explanation: Given the rapid advancements in AI technology and its increasing integration into healthcare systems, it is likely that by 2030, AI tools will be routinely used in pathology labs for tasks such as identifying molecular biomarker status from H&E WSI in colorectal cancer. This application has the potential to enhance diagnostic accuracy, predict patient …
85	By 2030, the probability of AI tools for "quantification of IHC or IF stains, such as Ki-67, ER, PgR, PD-L1" being used routinely in pathology labs isÉ	Invalid	6. Very likely (0.8 - 1) Rationale: AI technologies have shown significant advancements in image analysis and pattern recognition, making them well-suited for tasks like quantifying immunohistochemistry (IHC) or immunofluorescence (IF) stains. By 2030, it is highly probable that AI tools will be integrated into pathology labs to streamline and enhance the quantification process, improving accurac…	Invalid	6. Very likely (0.8 - 1) Rationale: AI technologies have shown significant advancements in image analysis and pattern recognition, making them well-suited for tasks like quantifying immunohistochemistry (IHC) or immunofluorescence (IF) stains. By 2030, it is highly probable that AI tools will be integrated into pathology labs to streamline and enhance the quantification process, improving accurac…	Invalid	6. Very likely (0.8 - 1) Rationale: AI technologies have shown significant advancements in image analysis and pattern recognition, making them well-suited for tasks like quantifying immunohistochemistry (IHC) or immunofluorescence (IF) stains. By 2030, it is highly probable that AI tools will be integrated into pathology labs to streamline and enhance the quantification process, improving accurac…	Invalid	6. Very likely (0.8 - 1) Rationale: AI technologies have shown significant advancements in image analysis and pattern recognition, making them well-suited for tasks like quantifying immunohistochemistry (IHC) or immunofluorescence (IF) stains. By 2030, it is highly probable that AI tools will be integrated into pathology labs to streamline and enhance the quantification process, improving accurac…	Invalid	6. Very likely (0.8 - 1) Rationale: AI technologies have shown significant advancements in image analysis and pattern recognition, making them well-suited for tasks like quantifying immunohistochemistry (IHC) or immunofluorescence (IF) stains. By 2030, it is highly probable that AI tools will be integrated into pathology labs to streamline and enhance the quantification process, improving accurac…
86	By 2030, the probability of AI tools for "quantification of number of mitoses in H&E stained images" being used routinely in pathology labs isÉ	Invalid	6. Very likely (0.8 - 1) Rationale/Explanation: AI has shown significant advancements in image analysis and pattern recognition, making it highly probable that by 2030, AI tools will be routinely used in pathology labs for tasks such as quantifying the number of mitoses in H&E stained images. The accuracy, efficiency, and consistency that AI can provide in such tasks make it very likely that thes…	Invalid	6. Very likely (0.8 - 1) Rationale/Explanation: AI has shown significant advancements in image analysis and pattern recognition, making it highly probable that by 2030, AI tools will be routinely used in pathology labs for tasks such as quantifying the number of mitoses in H&E stained images. The accuracy, efficiency, and consistency that AI can provide in such tasks make it very likely that thes…	Invalid	6. Very likely (0.8 - 1) Rationale/Explanation: AI has shown significant advancements in image analysis and pattern recognition, making it highly probable that by 2030, AI tools will be routinely used in pathology labs for tasks such as quantifying the number of mitoses in H&E stained images. The accuracy, efficiency, and consistency that AI can provide in such tasks make it very likely that thes…	Invalid	6. Very likely (0.8 - 1) Rationale/Explanation: AI has shown significant advancements in image analysis and pattern recognition, making it highly probable that by 2030, AI tools will be routinely used in pathology labs for tasks such as quantifying the number of mitoses in H&E stained images. The accuracy, efficiency, and consistency that AI can provide in such tasks make it very likely that thes…	Invalid	6. Very likely (0.8 - 1) Rationale/Explanation: AI has shown significant advancements in image analysis and pattern recognition, making it highly probable that by 2030, AI tools will be routinely used in pathology labs for tasks such as quantifying the number of mitoses in H&E stained images. The accuracy, efficiency, and consistency that AI can provide in such tasks make it very likely that thes…
87	By 2030, the probability of AI tools for "counting lymphocytes" being used routinely in pathology labs isÉ	Invalid	5 Likely (0.6 - 0.8) Rationale/Explanation: Counting lymphocytes is a task that can be time-consuming and prone to human error. AI tools have shown great promise in automating this process efficiently and accurately. With the advancements in AI technology and the increasing adoption of AI in healthcare settings, it is likely that by 2030, AI tools for counting lymphocytes will be routinely used i…	Invalid	5 Likely (0.6 - 0.8) Rationale/Explanation: Counting lymphocytes is a task that can be time-consuming and prone to human error. AI tools have shown great promise in automating this process efficiently and accurately. With the advancements in AI technology and the increasing adoption of AI in healthcare settings, it is likely that by 2030, AI tools for counting lymphocytes will be routinely used i…	Invalid	5 Likely (0.6 - 0.8) Rationale/Explanation: Counting lymphocytes is a task that can be time-consuming and prone to human error. AI tools have shown great promise in automating this process efficiently and accurately. With the advancements in AI technology and the increasing adoption of AI in healthcare settings, it is likely that by 2030, AI tools for counting lymphocytes will be routinely used i…	Invalid	5 Likely (0.6 - 0.8) Rationale/Explanation: Counting lymphocytes is a task that can be time-consuming and prone to human error. AI tools have shown great promise in automating this process efficiently and accurately. With the advancements in AI technology and the increasing adoption of AI in healthcare settings, it is likely that by 2030, AI tools for counting lymphocytes will be routinely used i…	Invalid	5 Likely (0.6 - 0.8) Rationale/Explanation: Counting lymphocytes is a task that can be time-consuming and prone to human error. AI tools have shown great promise in automating this process efficiently and accurately. With the advancements in AI technology and the increasing adoption of AI in healthcare settings, it is likely that by 2030, AI tools for counting lymphocytes will be routinely used i…
88	By 2030, the probability of AI tools for "quantification of eosinophils in eosinophilic esophagitis" being used routinely in pathology labs isÉ	Invalid	5. Likely (0.6 - 0.8) Rationale/Explanation: Eosinophilic esophagitis is a condition that requires accurate quantification of eosinophils for diagnosis and monitoring. AI tools have shown promise in image analysis and quantification tasks in pathology. By 2030, advancements in AI technology and increased adoption in healthcare settings make it likely that AI tools will be routinely used for quant…	Invalid	5. Likely (0.6 - 0.8) Rationale/Explanation: Eosinophilic esophagitis is a condition that requires accurate quantification of eosinophils for diagnosis and monitoring. AI tools have shown promise in image analysis and quantification tasks in pathology. By 2030, advancements in AI technology and increased adoption in healthcare settings make it likely that AI tools will be routinely used for quant…	Invalid	5. Likely (0.6 - 0.8) Rationale/Explanation: Eosinophilic esophagitis is a condition that requires accurate quantification of eosinophils for diagnosis and monitoring. AI tools have shown promise in image analysis and quantification tasks in pathology. By 2030, advancements in AI technology and increased adoption in healthcare settings make it likely that AI tools will be routinely used for quant…	Invalid	5. Likely (0.6 - 0.8) Rationale/Explanation: Eosinophilic esophagitis is a condition that requires accurate quantification of eosinophils for diagnosis and monitoring. AI tools have shown promise in image analysis and quantification tasks in pathology. By 2030, advancements in AI technology and increased adoption in healthcare settings make it likely that AI tools will be routinely used for quant…	Invalid	5. Likely (0.6 - 0.8) Rationale/Explanation: Eosinophilic esophagitis is a condition that requires accurate quantification of eosinophils for diagnosis and monitoring. AI tools have shown promise in image analysis and quantification tasks in pathology. By 2030, advancements in AI technology and increased adoption in healthcare settings make it likely that AI tools will be routinely used for quant…
89	By 2030, the probability of AI tools for "quantitation of features (e.g., fibrosis in various organs, liver steatosis, etc.)" being used routinely in pathology labs isÉ	Invalid	6. Very likely (0.8 - 1) Rationale/Explanation: AI technologies have been rapidly advancing in the field of pathology, particularly in image analysis and quantification tasks. By 2030, it is highly probable that AI tools will have been further developed and integrated into pathology labs to assist in the quantitation of features like fibrosis and steatosis. These tools can enhance efficiency, acc…	Invalid	6. Very likely (0.8 - 1) Rationale/Explanation: AI technologies have been rapidly advancing in the field of pathology, particularly in image analysis and quantification tasks. By 2030, it is highly probable that AI tools will have been further developed and integrated into pathology labs to assist in the quantitation of features like fibrosis and steatosis. These tools can enhance efficiency, acc…	Invalid	6. Very likely (0.8 - 1) Rationale/Explanation: AI technologies have been rapidly advancing in the field of pathology, particularly in image analysis and quantification tasks. By 2030, it is highly probable that AI tools will have been further developed and integrated into pathology labs to assist in the quantitation of features like fibrosis and steatosis. These tools can enhance efficiency, acc…	Invalid	6. Very likely (0.8 - 1) Rationale/Explanation: AI technologies have been rapidly advancing in the field of pathology, particularly in image analysis and quantification tasks. By 2030, it is highly probable that AI tools will have been further developed and integrated into pathology labs to assist in the quantitation of features like fibrosis and steatosis. These tools can enhance efficiency, acc…	Invalid	6. Very likely (0.8 - 1) Rationale/Explanation: AI technologies have been rapidly advancing in the field of pathology, particularly in image analysis and quantification tasks. By 2030, it is highly probable that AI tools will have been further developed and integrated into pathology labs to assist in the quantitation of features like fibrosis and steatosis. These tools can enhance efficiency, acc…
90	By 2030, the probability of AI tools for "marking of perineural invasion, lymphovascular invasion" being used routinely in pathology labs isÉ	Invalid	5. Likely (0.6 - 0.8) Rationale/Explanation: AI technologies have shown significant advancements in image analysis and pattern recognition, making them well-suited for tasks like marking perineural invasion and lymphovascular invasion in pathology slides. By 2030, it is likely that AI tools will be integrated into pathology labs to assist pathologists in identifying and marking these critical fea…	Invalid	5. Likely (0.6 - 0.8) Rationale/Explanation: AI technologies have shown significant advancements in image analysis and pattern recognition, making them well-suited for tasks like marking perineural invasion and lymphovascular invasion in pathology slides. By 2030, it is likely that AI tools will be integrated into pathology labs to assist pathologists in identifying and marking these critical fea…	Invalid	5. Likely (0.6 - 0.8) Rationale/Explanation: AI technologies have shown significant advancements in image analysis and pattern recognition, making them well-suited for tasks like marking perineural invasion and lymphovascular invasion in pathology slides. By 2030, it is likely that AI tools will be integrated into pathology labs to assist pathologists in identifying and marking these critical fea…	Invalid	5. Likely (0.6 - 0.8) Rationale/Explanation: AI technologies have shown significant advancements in image analysis and pattern recognition, making them well-suited for tasks like marking perineural invasion and lymphovascular invasion in pathology slides. By 2030, it is likely that AI tools will be integrated into pathology labs to assist pathologists in identifying and marking these critical fea…	Invalid	5. Likely (0.6 - 0.8) Rationale/Explanation: AI technologies have shown significant advancements in image analysis and pattern recognition, making them well-suited for tasks like marking perineural invasion and lymphovascular invasion in pathology slides. By 2030, it is likely that AI tools will be integrated into pathology labs to assist pathologists in identifying and marking these critical fea…
91	By 2030, the probability of AI tools "that allow for computational staining instead of multiplexing" being used routinely in pathology labs isÉ	Invalid	5 Likely (0.6 - 0.8) Rationale/Explanation: Computational staining using AI tools has the potential to streamline and enhance the staining process in pathology labs, offering increased efficiency and accuracy. Given the rapid advancements in AI technology and its increasing integration into healthcare settings, it is likely that by 2030, AI tools enabling computational staining will become a rout…	Invalid	5 Likely (0.6 - 0.8) Rationale/Explanation: Computational staining using AI tools has the potential to streamline and enhance the staining process in pathology labs, offering increased efficiency and accuracy. Given the rapid advancements in AI technology and its increasing integration into healthcare settings, it is likely that by 2030, AI tools enabling computational staining will become a rout…	Invalid	5 Likely (0.6 - 0.8) Rationale/Explanation: Computational staining using AI tools has the potential to streamline and enhance the staining process in pathology labs, offering increased efficiency and accuracy. Given the rapid advancements in AI technology and its increasing integration into healthcare settings, it is likely that by 2030, AI tools enabling computational staining will become a rout…	Invalid	5 Likely (0.6 - 0.8) Rationale/Explanation: Computational staining using AI tools has the potential to streamline and enhance the staining process in pathology labs, offering increased efficiency and accuracy. Given the rapid advancements in AI technology and its increasing integration into healthcare settings, it is likely that by 2030, AI tools enabling computational staining will become a rout…	Invalid	5 Likely (0.6 - 0.8) Rationale/Explanation: Computational staining using AI tools has the potential to streamline and enhance the staining process in pathology labs, offering increased efficiency and accuracy. Given the rapid advancements in AI technology and its increasing integration into healthcare settings, it is likely that by 2030, AI tools enabling computational staining will become a rout…
92	By 2030, the probability of AI tools "that provide a set of differential diagnoses on difficult cases" being used routinely in pathology labs isÉ	Invalid	5. Likely (0.6 - 0.8) Rationale/Explanation: AI tools have shown significant advancements in assisting pathologists with complex cases and providing differential diagnoses. With the rapid development of AI technology and its integration into healthcare systems, it is likely that by 2030, AI tools will be routinely used in pathology labs to provide a set of differential diagnoses on difficult case…	Invalid	5. Likely (0.6 - 0.8) Rationale/Explanation: AI tools have shown significant advancements in assisting pathologists with complex cases and providing differential diagnoses. With the rapid development of AI technology and its integration into healthcare systems, it is likely that by 2030, AI tools will be routinely used in pathology labs to provide a set of differential diagnoses on difficult case…	Invalid	5. Likely (0.6 - 0.8) Rationale/Explanation: AI tools have shown significant advancements in assisting pathologists with complex cases and providing differential diagnoses. With the rapid development of AI technology and its integration into healthcare systems, it is likely that by 2030, AI tools will be routinely used in pathology labs to provide a set of differential diagnoses on difficult case…	Invalid	5. Likely (0.6 - 0.8) Rationale/Explanation: AI tools have shown significant advancements in assisting pathologists with complex cases and providing differential diagnoses. With the rapid development of AI technology and its integration into healthcare systems, it is likely that by 2030, AI tools will be routinely used in pathology labs to provide a set of differential diagnoses on difficult case…	Invalid	5. Likely (0.6 - 0.8) Rationale/Explanation: AI tools have shown significant advancements in assisting pathologists with complex cases and providing differential diagnoses. With the rapid development of AI technology and its integration into healthcare systems, it is likely that by 2030, AI tools will be routinely used in pathology labs to provide a set of differential diagnoses on difficult case…
93	By 2030, the probability of AI tools "that propose specific additional tests for solving a diagnostic problem (e.g. AI algorithm suggesting STAT6 immunostaining on a spindle cell neoplasm of the pleura)" being used routinely in pathology labs isÉ	Invalid	Rationale/explanation: AI tools have shown significant advancements in suggesting additional tests for diagnostic purposes in various fields, including pathology. By 2030, with further development and integration of AI algorithms, it is likely that AI tools will routinely propose specific additional tests to aid in solving diagnostic problems in pathology labs. This can enhance the accuracy and e…	Invalid	Rationale/explanation: AI tools have shown significant advancements in suggesting additional tests for diagnostic purposes in various fields, including pathology. By 2030, with further development and integration of AI algorithms, it is likely that AI tools will routinely propose specific additional tests to aid in solving diagnostic problems in pathology labs. This can enhance the accuracy and e…	Invalid	Rationale/explanation: AI tools have shown significant advancements in suggesting additional tests for diagnostic purposes in various fields, including pathology. By 2030, with further development and integration of AI algorithms, it is likely that AI tools will routinely propose specific additional tests to aid in solving diagnostic problems in pathology labs. This can enhance the accuracy and e…	Invalid	Rationale/explanation: AI tools have shown significant advancements in suggesting additional tests for diagnostic purposes in various fields, including pathology. By 2030, with further development and integration of AI algorithms, it is likely that AI tools will routinely propose specific additional tests to aid in solving diagnostic problems in pathology labs. This can enhance the accuracy and e…	Invalid	Rationale/explanation: AI tools have shown significant advancements in suggesting additional tests for diagnostic purposes in various fields, including pathology. By 2030, with further development and integration of AI algorithms, it is likely that AI tools will routinely propose specific additional tests to aid in solving diagnostic problems in pathology labs. This can enhance the accuracy and e…
94	By 2030, the probability of AI tools for "automated measurements (e.g., of tumor areas)" being used routinely in pathology labs isÉ	Invalid	6. Very likely (0.8 - 1) Rationale/Explanation: AI tools have shown significant advancements in image analysis and pattern recognition, making them well-suited for tasks like automated measurements of tumor areas in pathology. With the continued development and integration of AI technologies in healthcare, it is highly probable that by 2030, AI tools will be routinely used in pathology labs for s…	Invalid	6. Very likely (0.8 - 1) Rationale/Explanation: AI tools have shown significant advancements in image analysis and pattern recognition, making them well-suited for tasks like automated measurements of tumor areas in pathology. With the continued development and integration of AI technologies in healthcare, it is highly probable that by 2030, AI tools will be routinely used in pathology labs for s…	Invalid	6. Very likely (0.8 - 1) Rationale/Explanation: AI tools have shown significant advancements in image analysis and pattern recognition, making them well-suited for tasks like automated measurements of tumor areas in pathology. With the continued development and integration of AI technologies in healthcare, it is highly probable that by 2030, AI tools will be routinely used in pathology labs for s…	Invalid	6. Very likely (0.8 - 1) Rationale/Explanation: AI tools have shown significant advancements in image analysis and pattern recognition, making them well-suited for tasks like automated measurements of tumor areas in pathology. With the continued development and integration of AI technologies in healthcare, it is highly probable that by 2030, AI tools will be routinely used in pathology labs for s…	Invalid	6. Very likely (0.8 - 1) Rationale/Explanation: AI tools have shown significant advancements in image analysis and pattern recognition, making them well-suited for tasks like automated measurements of tumor areas in pathology. With the continued development and integration of AI technologies in healthcare, it is highly probable that by 2030, AI tools will be routinely used in pathology labs for s…
95	By 2030, the probability of AI tools for "ensuring all diagnostically relevant areas on the slide are viewed prior to report finalization" being used routinely in pathology labs isÉ	Invalid	5 Likely (0.6 - 0.8) Rationale/Explanation: AI tools have shown significant advancements in image recognition and analysis, making them well-suited for tasks like ensuring all diagnostically relevant areas on a slide are viewed. By 2030, it is likely that AI systems will be integrated into pathology labs to enhance efficiency and accuracy in reviewing slides before finalizing reports. The potenti…	Invalid	5 Likely (0.6 - 0.8) Rationale/Explanation: AI tools have shown significant advancements in image recognition and analysis, making them well-suited for tasks like ensuring all diagnostically relevant areas on a slide are viewed. By 2030, it is likely that AI systems will be integrated into pathology labs to enhance efficiency and accuracy in reviewing slides before finalizing reports. The potenti…	Invalid	5 Likely (0.6 - 0.8) Rationale/Explanation: AI tools have shown significant advancements in image recognition and analysis, making them well-suited for tasks like ensuring all diagnostically relevant areas on a slide are viewed. By 2030, it is likely that AI systems will be integrated into pathology labs to enhance efficiency and accuracy in reviewing slides before finalizing reports. The potenti…	Invalid	5 Likely (0.6 - 0.8) Rationale/Explanation: AI tools have shown significant advancements in image recognition and analysis, making them well-suited for tasks like ensuring all diagnostically relevant areas on a slide are viewed. By 2030, it is likely that AI systems will be integrated into pathology labs to enhance efficiency and accuracy in reviewing slides before finalizing reports. The potenti…	Invalid	5 Likely (0.6 - 0.8) Rationale/Explanation: AI tools have shown significant advancements in image recognition and analysis, making them well-suited for tasks like ensuring all diagnostically relevant areas on a slide are viewed. By 2030, it is likely that AI systems will be integrated into pathology labs to enhance efficiency and accuracy in reviewing slides before finalizing reports. The potenti…
96	By 2030, the probability of AI tools for "import of contextually-related data on a case, for quick review by the pathologist during diagnostic slide review," being used routinely in pathology labs isÉ	Invalid	Rationale: AI tools have shown significant advancements in processing and analyzing large amounts of data quickly and accurately. By 2030, it is highly probable that AI tools will be routinely used in pathology labs to import contextually-related data for quick review by pathologists during diagnostic slide review. This will enhance the efficiency and accuracy of pathology diagnoses, leading to i…	Invalid	Rationale: AI tools have shown significant advancements in processing and analyzing large amounts of data quickly and accurately. By 2030, it is highly probable that AI tools will be routinely used in pathology labs to import contextually-related data for quick review by pathologists during diagnostic slide review. This will enhance the efficiency and accuracy of pathology diagnoses, leading to i…	Invalid	Rationale: AI tools have shown significant advancements in processing and analyzing large amounts of data quickly and accurately. By 2030, it is highly probable that AI tools will be routinely used in pathology labs to import contextually-related data for quick review by pathologists during diagnostic slide review. This will enhance the efficiency and accuracy of pathology diagnoses, leading to i…	Invalid	Rationale: AI tools have shown significant advancements in processing and analyzing large amounts of data quickly and accurately. By 2030, it is highly probable that AI tools will be routinely used in pathology labs to import contextually-related data for quick review by pathologists during diagnostic slide review. This will enhance the efficiency and accuracy of pathology diagnoses, leading to i…	Invalid	Rationale: AI tools have shown significant advancements in processing and analyzing large amounts of data quickly and accurately. By 2030, it is highly probable that AI tools will be routinely used in pathology labs to import contextually-related data for quick review by pathologists during diagnostic slide review. This will enhance the efficiency and accuracy of pathology diagnoses, leading to i…
97	By 2030, the probability of AI tools for "mandatory second reads when the pathologist diagnosis does not match the potential AI diagnosis (within a predefined range/percentage; e.g., if the AI tool detects potential tumor on a biopsy but the pathologist reads the biopsy as no evidence of tumor)" being used routinely in pathology labs isÉ	Invalid	5. Likely (0.6 - 0.8) Rationale/Explanation: By 2030, advancements in AI technology are expected to have progressed significantly, making it likely that AI tools will be routinely used in pathology labs for providing mandatory second reads when there is a discrepancy between the pathologist's diagnosis and the potential AI diagnosis. This application can help improve diagnostic accuracy and reduc…	Invalid	5. Likely (0.6 - 0.8) Rationale/Explanation: By 2030, advancements in AI technology are expected to have progressed significantly, making it likely that AI tools will be routinely used in pathology labs for providing mandatory second reads when there is a discrepancy between the pathologist's diagnosis and the potential AI diagnosis. This application can help improve diagnostic accuracy and reduc…	Invalid	5. Likely (0.6 - 0.8) Rationale/Explanation: By 2030, advancements in AI technology are expected to have progressed significantly, making it likely that AI tools will be routinely used in pathology labs for providing mandatory second reads when there is a discrepancy between the pathologist's diagnosis and the potential AI diagnosis. This application can help improve diagnostic accuracy and reduc…	Invalid	5. Likely (0.6 - 0.8) Rationale/Explanation: By 2030, advancements in AI technology are expected to have progressed significantly, making it likely that AI tools will be routinely used in pathology labs for providing mandatory second reads when there is a discrepancy between the pathologist's diagnosis and the potential AI diagnosis. This application can help improve diagnostic accuracy and reduc…	Invalid	5. Likely (0.6 - 0.8) Rationale/Explanation: By 2030, advancements in AI technology are expected to have progressed significantly, making it likely that AI tools will be routinely used in pathology labs for providing mandatory second reads when there is a discrepancy between the pathologist's diagnosis and the potential AI diagnosis. This application can help improve diagnostic accuracy and reduc…
98	By 2030, the probability of AI tools for "standardization of pathology reports" being used routinely in pathology labs isÉ	Invalid	5. Likely (0.6 - 0.8) Rationale/Explanation: Standardization of pathology reports is a crucial aspect of ensuring consistency and accuracy in diagnoses. AI tools have shown great potential in automating and streamlining this process, leading to more efficient and standardized reports. Given the rapid advancements in AI technology and the increasing adoption of AI in healthcare settings, it is lik…	Invalid	5. Likely (0.6 - 0.8) Rationale/Explanation: Standardization of pathology reports is a crucial aspect of ensuring consistency and accuracy in diagnoses. AI tools have shown great potential in automating and streamlining this process, leading to more efficient and standardized reports. Given the rapid advancements in AI technology and the increasing adoption of AI in healthcare settings, it is lik…	Invalid	5. Likely (0.6 - 0.8) Rationale/Explanation: Standardization of pathology reports is a crucial aspect of ensuring consistency and accuracy in diagnoses. AI tools have shown great potential in automating and streamlining this process, leading to more efficient and standardized reports. Given the rapid advancements in AI technology and the increasing adoption of AI in healthcare settings, it is lik…	Invalid	5. Likely (0.6 - 0.8) Rationale/Explanation: Standardization of pathology reports is a crucial aspect of ensuring consistency and accuracy in diagnoses. AI tools have shown great potential in automating and streamlining this process, leading to more efficient and standardized reports. Given the rapid advancements in AI technology and the increasing adoption of AI in healthcare settings, it is lik…	Invalid	5. Likely (0.6 - 0.8) Rationale/Explanation: Standardization of pathology reports is a crucial aspect of ensuring consistency and accuracy in diagnoses. AI tools have shown great potential in automating and streamlining this process, leading to more efficient and standardized reports. Given the rapid advancements in AI technology and the increasing adoption of AI in healthcare settings, it is lik…
99	By 2030, the probability of AI tools for "pre-populating relevant report details from the medical record/gross description" being used routinely in pathology labs isÉ	Invalid	5. Likely (0.6 - 0.8) Rationale/Explanation: By 2030, advancements in AI technology are expected to significantly improve natural language processing capabilities and integration with electronic medical records. This would enable AI tools to efficiently extract and pre-populate relevant report details from medical records and gross descriptions, streamlining the pathology reporting process. The p…	Invalid	5. Likely (0.6 - 0.8) Rationale/Explanation: By 2030, advancements in AI technology are expected to significantly improve natural language processing capabilities and integration with electronic medical records. This would enable AI tools to efficiently extract and pre-populate relevant report details from medical records and gross descriptions, streamlining the pathology reporting process. The p…	Invalid	5. Likely (0.6 - 0.8) Rationale/Explanation: By 2030, advancements in AI technology are expected to significantly improve natural language processing capabilities and integration with electronic medical records. This would enable AI tools to efficiently extract and pre-populate relevant report details from medical records and gross descriptions, streamlining the pathology reporting process. The p…	Invalid	5. Likely (0.6 - 0.8) Rationale/Explanation: By 2030, advancements in AI technology are expected to significantly improve natural language processing capabilities and integration with electronic medical records. This would enable AI tools to efficiently extract and pre-populate relevant report details from medical records and gross descriptions, streamlining the pathology reporting process. The p…	Invalid	5. Likely (0.6 - 0.8) Rationale/Explanation: By 2030, advancements in AI technology are expected to significantly improve natural language processing capabilities and integration with electronic medical records. This would enable AI tools to efficiently extract and pre-populate relevant report details from medical records and gross descriptions, streamlining the pathology reporting process. The p…
100	By 2030, the probability of AI tools for "selection of the appropriate synoptic report based on prior pathology findings, including the current case gross report" being used routinely in pathology labs isÉ	Invalid	5. Likely (0.6 - 0.8) Rationale/Explanation: AI technologies are advancing rapidly in the field of pathology, particularly in image analysis and data interpretation. By 2030, it is likely that AI tools will have been further developed to efficiently analyze and interpret pathology findings, including selecting the appropriate synoptic report based on prior data and current case gross report. The …	Invalid	5. Likely (0.6 - 0.8) Rationale/Explanation: AI technologies are advancing rapidly in the field of pathology, particularly in image analysis and data interpretation. By 2030, it is likely that AI tools will have been further developed to efficiently analyze and interpret pathology findings, including selecting the appropriate synoptic report based on prior data and current case gross report. The …	Invalid	5. Likely (0.6 - 0.8) Rationale/Explanation: AI technologies are advancing rapidly in the field of pathology, particularly in image analysis and data interpretation. By 2030, it is likely that AI tools will have been further developed to efficiently analyze and interpret pathology findings, including selecting the appropriate synoptic report based on prior data and current case gross report. The …	Invalid	5. Likely (0.6 - 0.8) Rationale/Explanation: AI technologies are advancing rapidly in the field of pathology, particularly in image analysis and data interpretation. By 2030, it is likely that AI tools will have been further developed to efficiently analyze and interpret pathology findings, including selecting the appropriate synoptic report based on prior data and current case gross report. The …	Invalid	5. Likely (0.6 - 0.8) Rationale/Explanation: AI technologies are advancing rapidly in the field of pathology, particularly in image analysis and data interpretation. By 2030, it is likely that AI tools will have been further developed to efficiently analyze and interpret pathology findings, including selecting the appropriate synoptic report based on prior data and current case gross report. The …
101	By 2030, the probability of AI tools for "pre-populating reports based on AI interpretation of images" being used routinely in pathology labs isÉ	Invalid	Rationale/explanation: AI tools have shown significant advancements in image interpretation and report generation in various fields, including pathology. By 2030, it is likely that AI tools will be further developed and integrated into pathology labs to pre-populate reports based on AI interpretation of images. This can improve efficiency, accuracy, and consistency in reporting, making it a proba…	Invalid	Rationale/explanation: AI tools have shown significant advancements in image interpretation and report generation in various fields, including pathology. By 2030, it is likely that AI tools will be further developed and integrated into pathology labs to pre-populate reports based on AI interpretation of images. This can improve efficiency, accuracy, and consistency in reporting, making it a proba…	Invalid	Rationale/explanation: AI tools have shown significant advancements in image interpretation and report generation in various fields, including pathology. By 2030, it is likely that AI tools will be further developed and integrated into pathology labs to pre-populate reports based on AI interpretation of images. This can improve efficiency, accuracy, and consistency in reporting, making it a proba…	Invalid	Rationale/explanation: AI tools have shown significant advancements in image interpretation and report generation in various fields, including pathology. By 2030, it is likely that AI tools will be further developed and integrated into pathology labs to pre-populate reports based on AI interpretation of images. This can improve efficiency, accuracy, and consistency in reporting, making it a proba…	Invalid	Rationale/explanation: AI tools have shown significant advancements in image interpretation and report generation in various fields, including pathology. By 2030, it is likely that AI tools will be further developed and integrated into pathology labs to pre-populate reports based on AI interpretation of images. This can improve efficiency, accuracy, and consistency in reporting, making it a proba…
102	By 2030, the probability of AI tools for "finding the source of contaminants" being used routinely in pathology labs isÉ	Invalid	5. Likely (0.6 - 0.8) Rationale/Explanation: AI tools have shown significant advancements in image analysis and pattern recognition, which are crucial for identifying contaminants in pathology samples. By 2030, it is likely that AI algorithms will be further developed and integrated into pathology labs to efficiently and accurately detect the source of contaminants, improving diagnostic accuracy …	Invalid	5. Likely (0.6 - 0.8) Rationale/Explanation: AI tools have shown significant advancements in image analysis and pattern recognition, which are crucial for identifying contaminants in pathology samples. By 2030, it is likely that AI algorithms will be further developed and integrated into pathology labs to efficiently and accurately detect the source of contaminants, improving diagnostic accuracy …	Invalid	5. Likely (0.6 - 0.8) Rationale/Explanation: AI tools have shown significant advancements in image analysis and pattern recognition, which are crucial for identifying contaminants in pathology samples. By 2030, it is likely that AI algorithms will be further developed and integrated into pathology labs to efficiently and accurately detect the source of contaminants, improving diagnostic accuracy …	Invalid	5. Likely (0.6 - 0.8) Rationale/Explanation: AI tools have shown significant advancements in image analysis and pattern recognition, which are crucial for identifying contaminants in pathology samples. By 2030, it is likely that AI algorithms will be further developed and integrated into pathology labs to efficiently and accurately detect the source of contaminants, improving diagnostic accuracy …	Invalid	5. Likely (0.6 - 0.8) Rationale/Explanation: AI tools have shown significant advancements in image analysis and pattern recognition, which are crucial for identifying contaminants in pathology samples. By 2030, it is likely that AI algorithms will be further developed and integrated into pathology labs to efficiently and accurately detect the source of contaminants, improving diagnostic accuracy …
