# Supplementary material for: How does AI perform compared to human expert panels in medical Delphi studies? A pilot study through the lens of pathology
Source: J Pathol Inform. 2026 Apr 15;21:100661. doi: 10.1016/j.jpi.2026.100661 (PMC13185839; doi:10.1016/j.jpi.2026.100661)
Supplement: Supplementary material 1 — Original data used in the study and code for the Delphi-GPT application. [file mmc1.zip › Delphi-Results-&-Code-Sent-to-copy/Category-5-Run-Results/completed-ai-survey5-GPT3.5-temp1-w-avg.csv]

Question #	Specified Statement	AI Rating 1	AI Explanation 1	AI Rating 2	AI Explanation 2	AI Rating 3	AI Explanation 3	AI Rating 4	AI Explanation 4	AI Rating 5	AI Explanation 5	Average AI Ratings
59	By 2030, the probability of AI tools for "AI-assisted laboratory workflow management, including workload assignments to pathologists, residents, and technicians," being used routinely in pathology labs isÉ	6	Rationale/explanation: AI tools have already been showing great potential in managing workflows efficiently in various industries, including healthcare. By 2030, the integration of AI for laboratory workflow management in pathology labs is expected to be well-established, as it can significantly improve efficiency, accuracy, and overall productivity by streamlining workload assignments to patholo…	Invalid	Rationale/Explanation: AI technology is rapidly advancing and showing great promise in streamlining workflow management processes. By 2030, it is highly likely that AI tools will be routinely utilized in pathology labs to assist in managing laboratory workflows, including workload assignments to pathologists, residents, and technicians. This will help optimize efficiency, resource utilization, an…	Invalid	6 Very likely (0.8 - 1) Rationale: AI technologies have shown significant advancements in optimizing workflows and streamlining processes in various industries. Given the rapid development and adoption of AI tools in healthcare settings, it is highly probable that by 2030, AI will be extensively used for laboratory workflow management in pathology labs to enhance efficiency, accuracy, and resourc…	Invalid	Rationale: AI has already shown promising results in optimizing workflow management in various industries, including healthcare. Given the rapid advancements in AI technology and the increasing integration of AI tools in pathology labs, it is highly probable that by 2030, AI will be routinely used to assist in laboratory workflow management, including workload assignments to pathologists, residen…	6	Rationale: The integration of AI tools for AI-assisted laboratory workflow management, including workload assignments to pathologists, residents, and technicians, is likely to become routine in pathology labs by 2030. AI has shown significant capabilities in automating and optimizing workflow processes, leading to increased efficiency and accuracy in various industries. Given the accelerating adv…	6.0
60	By 2030, the probability of AI tools for "automatic QA/QC of macroscopic images and grossing" being used routinely in pathology labs isÉ	Invalid	Rationale/Explanation: Advancements in AI technology have shown significant promise in automating quality assurance/quality control processes in various industries, including healthcare. By 2030, with further development and integration of AI tools specifically tailored to pathology labs, it is highly probable that AI will be routinely utilized for automatic QA/QC of macroscopic images and grossi…	Invalid	Rationale/explanation: By 2030, the probability of AI tools for automatic quality assurance/quality control (QA/QC) of macroscopic images and grossing being used routinely in pathology labs is likely. AI has shown significant advancements in image analysis and recognition tasks, which could improve the efficiency and accuracy of macroscopic image analysis. This could lead to faster processing tim…	Invalid	Rationale/Explanation: The use of AI tools for automatic quality assurance/quality control (QA/QC) of macroscopic images and grossing in pathology labs has been advancing rapidly in recent years. With the ongoing technological developments, the integration of AI for QA/QC tasks in pathology labs is expected to become routine by 2030. The benefits of increased efficiency, accuracy, and standardiza…	Invalid	Rationale/explanation: Advancements in AI technology are rapidly expanding the capabilities of automation in pathology labs. By 2030, the utilization of AI tools for automatic QA/QC of macroscopic images and grossing is likely to become routine as AI systems continue to improve in accuracy, efficiency, and reliability. The potential benefits of speeding up the image analysis process, reducing err…	Invalid	Rationale/Explanation: As AI continues to advance, it is expected that by 2030, the technology will have matured enough to effectively automate quality assurance and quality control processes for macroscopic images and grossing in pathology labs. With the increasing demand for efficiency and accuracy in pathology procedures, the adoption of AI tools for automatic QA/QC is highly likely to become …
61	By 2030, the probability of AI tools for "automated ordering of IHC for specific applications/assisting with selection of immunohistochemical stains needed" being used routinely in pathology labs isÉ	5	Rationale/Explanation: I believe that by 2030, the probability of AI tools being used routinely in pathology labs for automated ordering of IHC for specific applications and assisting with the selection of immunohistochemical stains needed is quite high. As AI technologies continue to advance, they are expected to play a significant role in streamlining and optimizing various processes in patholo…	6	Rationale/explanation: The use of AI tools for automated ordering of IHC and assisting with the selection of immunohistochemical stains is already showing promising results in pathology labs. Given the rapid advancements in AI technology and its potential to improve efficiency and accuracy in this specific task, it is very likely that by 2030, AI tools will be routinely used for this purpose in p…	Invalid	Rationale/Explanation: Immunohistochemistry (IHC) is a critical technique in pathology that can benefit greatly from AI tools. By 2030, advancements in AI algorithms and technology are likely to have matured to the point where they can effectively assist in automating the ordering of IHC for specific applications and aid in selecting the appropriate immunohistochemical stains needed. This can sig…	Invalid	5. Likely (0.6 - 0.8) Rationale/explanation: By 2030, advancements in AI technology are expected to continue improving, leading to more sophisticated algorithms that can assist pathologists in selecting the appropriate immunohistochemical stains needed for specific applications. The potential for AI to streamline and automate this process could significantly enhance efficiency and accuracy in pat…	Invalid	Rationale: AI technologies have shown significant advancements in image analysis and pattern recognition, making them well-suited for assisting with the selection of immunohistochemical stains in pathology. By 2030, it is likely that AI tools will be routinely used in pathology labs to automate the process of ordering IHC for specific applications, streamlining workflows, reducing human error, an…	5.5
62	By 2030, the probability of AI tools for "automated QA/QC of IHC positive and negative controls" being used routinely in pathology labs isÉ	Invalid	6 Very likely (0.8 - 1) Rationale: Automated quality assurance and quality control processes are crucial in pathology labs to ensure accurate and reliable results. AI technologies have shown significant advancements in image analysis and pattern recognition, making them well-suited for tasks like evaluating IHC positive and negative controls. By 2030, the integration of AI tools for automated QA/…	Invalid	Likert scale: 5 Likely (0.6 - 0.8) Rationale: AI algorithms are continuously improving in their ability to perform quality assurance and quality control tasks. By 2030, it is highly likely that AI tools will be routinely used in pathology labs for automated QA/QC of IHC positive and negative controls. This would streamline processes, enhance accuracy, and increase efficiency in pathology labs. Th…	5	Rationale: Advances in artificial intelligence and machine learning technologies are rapidly improving the capabilities of automated quality assurance and quality control processes in various industries, including pathology. By 2030, it is likely that AI tools will have been further developed and optimized to perform automated QA/QC of IHC positive and negative controls routinely in pathology lab…	Invalid	Rationale/Explanation: Automated QA/QC (Quality Assurance/Quality Control) for IHC (Immunohistochemistry) positive and negative controls is a crucial aspect of pathology labs to ensure accurate and reliable results. AI technologies have shown significant advancements in image analysis and interpretation, which can enhance the efficiency and accuracy of QA/QC processes. By 2030, it is likely that …	Invalid	Rationale/Explanation: Given the rapid advancements in AI technology and its increasing integration into healthcare practices, it is likely that by 2030, AI tools will have been developed and adopted for automated quality assurance and quality control of IHC positive and negative controls in pathology labs. This specific application can greatly enhance efficiency and accuracy in the analysis proc…	5.0
63	By 2030, the probability of AI tools for "pre-selection of potentially cancer-positive samples for pathologist's review, while the bulk of clearly negative samples can be automatically processed," being used routinely in pathology labs isÉ	Invalid	6. Very likely (0.8 - 1) Rationale/Explanation: Given the advancements in AI technologies, especially in image recognition and pattern detection, it is highly probable that by 2030, AI tools will be routinely used in pathology labs for pre-selecting potentially cancer-positive samples. These tools can assist pathologists in efficiently managing the large volume of samples by automating the screen…	Invalid	Rationale: By 2030, advancements in AI technology are expected to further improve the accuracy and efficiency of pre-selecting potentially cancer-positive samples for pathologists' review. AI systems can help filter out clearly negative samples, allowing pathologists to focus their attention on the more critical cases. With the continued development and integration of AI tools in pathology labs, …	Invalid	6. Very likely (0.8 - 1) Rationale/Explanation: The advancements in AI technology, particularly in image recognition and pattern detection, have shown great promise in optimizing processes within pathology labs. By 2030, it is highly likely that AI tools will be routinely utilized for pre-selecting potentially cancer-positive samples, streamlining the workflow for pathologists and improving effic…	Invalid	Rationale: Given the rapid advancements in AI technologies and the potential benefits in terms of efficiency and accuracy in pathology analysis, it is highly probable that AI tools will be routinely used for pre-selecting cancer-positive samples by 2030. With the increasing volume of samples and the need for timely and accurate diagnoses, AI can play a crucial role in prioritizing high-risk cases…	Invalid	Rationale/Explanation: By 2030, it is highly probable that AI tools will be extensively utilized for the pre-selection of potentially cancer-positive samples in pathology labs. The advancements in machine learning algorithms and image analysis technologies suggest that AI can significantly enhance the efficiency and accuracy of sample screening processes. Given the potential benefits in terms of …
64	By 2030, the probability of AI tools for "triaging of cases to the most appropriate pathologist at the earliest possible time" being used routinely in pathology labs isÉ	Invalid	Rationale/explanation: AI tools have the potential to significantly streamline the triaging process in pathology labs by quickly and accurately assigning cases to the most appropriate pathologist based on urgency and expertise. This can lead to more efficient workflow management, faster diagnosis, and improved patient outcomes. With the rapid advancements in AI technology and increasing integrati…	Invalid	Rationale/Explanation: One of the key advantages of AI in pathology labs is its ability to assist in triaging cases efficiently by quickly identifying patterns and abnormalities in patient samples. Given the advancements in AI technology and increasing integration of AI tools in healthcare settings, it is likely that by 2030, AI will be routinely used for triaging cases to ensure they are directe…	6	Rationale: AI tools have shown significant progress in optimizing processes and improving efficiency in various fields, including healthcare. By 2030, it is highly probable that AI tools will be routinely used in pathology labs for the triaging of cases to the most appropriate pathologist at the earliest possible time. These tools can analyze and prioritize cases based on urgency, complexity, and…	Invalid	Rationale: AI tools have shown significant progress in optimizing workflow and efficiency in various fields, including healthcare. By 2030, it is likely that AI tools will be advanced enough to accurately triage cases to the most appropriate pathologist quickly and efficiently. This can help streamline the workload distribution, reduce wait times, and improve overall patient care in pathology lab…	Invalid	6. Very likely (0.8 - 1) Rationale/Explanation: AI technologies are continuously advancing and becoming more sophisticated in their capabilities. By 2030, it is highly probable that AI tools will be extensively integrated into pathology labs to assist in efficiently triaging cases to the most suitable pathologist. The ability of AI to quickly analyze and prioritize cases based on various factors …	6.0
65	By 2030, the probability of AI tools for "generation of H&E-style WSI directly from fresh tissue (bypassing the need for frozen section slide creation)" being used routinely in pathology labs isÉ	Invalid	Rationale/Explanation: By 2030, advancements in AI technology are expected to greatly enhance the capabilities of generating high-quality whole-slide images directly from fresh tissue samples in pathology labs. The increased efficiency, accuracy, and speed offered by AI tools in creating H&E-style WSI without the need for frozen section slide preparation are likely to lead to routine adoption in …	Invalid	Rationale/explanation: The generation of H&E-style WSI directly from fresh tissue without the need for frozen section slide creation would require advanced AI tools capable of high-quality image processing and analysis. While significant advancements in AI technology are expected by 2030, the complexity and variability of fresh tissue specimens present challenges that may not be fully overcome wi…	Invalid	6 Very likely (0.8 - 1) Rationale/Explanation: AI has been making significant strides in the field of digital pathology, particularly in the development of tools for image analysis and interpretation. The generation of H&E-style WSI directly from fresh tissue would streamline the pathology workflow, saving time and resources. Given the rapid progress in AI capabilities and the increasing adoption…	Invalid	Rationale/Explanation: The generation of H&E-style whole slide images (WSI) directly from fresh tissue samples using AI tools holds great potential to streamline the pathology workflow and improve diagnostic accuracy. With the rapid advancements in AI technology and the increasing demand for efficient pathology processes, it is likely that AI tools for generating WSI directly from fresh tissue wi…	Invalid	Rationale/explanation: While advancements in AI technology have shown promise in generating digital pathology slides, the complex nature of creating high-quality whole-slide images directly from fresh tissue without relying on the traditional frozen section slide creation process presents significant challenges. Current limitations in sample preparation, imaging techniques, and the need for preci…
66	By 2030, the probability of AI tools for "up-front case classification, associated with IHC selection and followed by triaging to the specialist," being used routinely in pathology labs isÉ	Invalid	5. Likely (0.6 - 0.8) Rationale/Explanation: Advances in AI technology are already showing great potential in improving pathology workflows, including case classification, selection of immunohistochemistry (IHC) markers, and triaging of cases to specialists. By 2030, continued progress and refinement of AI tools in this area are likely to lead to routine adoption in pathology labs to enhance effi…	5	Rationale: Given the advancements in AI technology and its increasing integration into various fields, the probability of AI tools being used routinely for up-front case classification, IHC selection, and specialist triaging in pathology labs by 2030 is high. AI has shown promise in aiding pathologists with accurate diagnoses and treatment decisions, which can lead to improved patient outcomes. A…	Invalid	5. Likely (0.6 - 0.8) Rationale/Explanation: Given the advancements in machine learning and AI technologies, it is highly likely that AI tools will be developed and integrated into pathology labs by 2030 for tasks such as up-front case classification, IHC selection, and triaging to specialists. These specific tasks involve pattern recognition and decision-making, which can be effectively augmente…	Invalid	**Likert Scale Rating: 5 Likely (0.6 - 0.8)** **Rationale/Explanation:** The integration of AI tools for up-front case classification, IHC selection, and triaging in pathology labs can significantly streamline the diagnostic process, enhance accuracy, and optimize workflow. Given the rapid advancements in AI technology and its potential to augment pathologists' capabilities, it is probable that b…	Invalid	5. Likely (0.6 - 0.8) Rationale/Explanation: This specific task of utilizing AI tools for up-front case classification, IHC selection, and then triaging to specialists holds substantial promise in transforming the efficiency and accuracy of pathology labs. By 2030, given the rapid advancements in AI technology and its demonstrated potential in aiding healthcare tasks, it is likely that AI tools w…	5.0
67	By 2030, the probability of AI tools for "computer handling of routine specimens, thus freeing up time for pathologists to handle difficult cases," being used routinely in pathology labs isÉ	Invalid	5 Likely (0.6 - 0.8) Rationale/Explanation: AI technology is advancing rapidly, and by 2030, it is highly probable that AI tools will be integrated into pathology labs to handle routine specimens. This will help optimize workflow by automating repetitive tasks, allowing pathologists to focus more on complex cases that require their expertise. The benefits of increased efficiency and accuracy prov…	6	Rationale/Explanation: By 2030, the probability of AI tools being used for computer handling of routine specimens in pathology labs is very likely. The advancements in AI technology are rapidly improving, making it more efficient and accurate in handling routine tasks. This can help free up time for pathologists to focus on more complex and challenging cases, ultimately improving overall producti…	Invalid	5 Likely (0.6 - 0.8) Rationale: By 2030, it is highly probable that AI tools will be further developed and integrated into pathology labs to assist in handling routine specimens. These tools can automate repetitive tasks, providing more time for pathologists to focus on complex cases that require human expertise. The advancement of AI technologies and their proven utility in streamlining processe…	5	Rationale/Explanation: AI tools are continually advancing in their capabilities to handle routine tasks efficiently. By 2030, it is expected that AI tools will be further developed to automate the handling of routine specimens in pathology labs, allowing pathologists to focus more on challenging cases that require human expertise. Given the trend of AI integration in healthcare and the potential …	Invalid	6 Very likely (0.8 - 1) Rationale/Explanation: By 2030, the probability of AI tools being used routinely in pathology labs for computer handling of routine specimens, thus freeing up time for pathologists to handle difficult cases, is very high. Advances in AI technologies are likely to continue improving efficiency and accuracy in processing routine specimens, allowing pathologists to focus more…	5.5
68	By 2030, the probability of AI tools for "proposing specific IHC or other molecular methods to solve a specific diagnostic problem" being used routinely in pathology labs isÉ	Invalid	5 Likely (0.6 - 0.8) Rationale/explanation: AI has shown promising capabilities in suggesting specific molecular methods and diagnoses in pathology. By 2030, advancements in AI technology are likely to further improve accuracy and efficiency, making it probable that AI tools will be routinely used to propose specific IHC or other molecular methods to solve diagnostic problems in pathology labs.	Invalid	5 Likely (0.6 - 0.8) Rationale: AI technologies are already showing promise in selecting appropriate diagnostic tests and treatment strategies based on complex data analysis. With further advancements in AI capabilities and increased integration into pathology workflows, it is likely that AI tools will become routine in proposing specific IHC or molecular methods to solve diagnostic problems by 2…	Invalid	Rationale/Explanation: Given the rapid advancements in AI technology and its growing applications in healthcare, it is likely that by 2030, AI tools will be developed and implemented to propose specific IHC or other molecular methods to solve diagnostic problems in pathology labs. These tools have the potential to enhance diagnostic accuracy, streamline workflows, and improve patient outcomes, ma…	Invalid	6. Very likely (0.8 - 1) Rationale: AI has already shown significant advancements in assisting with diagnostic decision-making in pathology. By 2030, I believe that AI tools will have further developed to the point where they can accurately propose specific IHC or other molecular methods to solve specific diagnostic problems routinely in pathology labs. The continued improvements in AI technology…	Invalid	6 Very likely (0.8 - 1) Rationale/Explanation: AI technologies are advancing rapidly in the field of healthcare, including pathology. By 2030, it is highly probable that AI tools will have evolved to the point where they can effectively propose specific IHC or other molecular methods to solve diagnostic problems in pathology labs. This advancement will significantly enhance the efficiency and acc…
69	By 2030, the probability of AI tools for "prioritization of cases (such as cases with neoplasia and infectious organisms in immunosuppressed patients)" being used routinely in pathology labs isÉ	Invalid	5. Likely (0.6 - 0.8) Rationale/Explanation: AI has been increasingly demonstrating its capabilities in assisting pathologists with tasks like case prioritization. By 2030, considering the advancements in AI technology, continued research in this area, and the potential benefits for improving efficiency and accuracy in pathology labs, it is likely that AI tools for prioritization of cases will be…	Invalid	5. Likely (0.6 - 0.8) Rationale/Explanation: Given the advancements we are witnessing in AI technologies, particularly in healthcare and medical fields, it is probable that by 2030, AI tools will be routinely used in pathology labs for the prioritization of cases. These tools can help pathologists in efficiently identifying and managing cases with neoplasia and infectious organisms in immunosuppr…	Invalid	6 Very likely (0.8 - 1) Rationale/Explanation: With advancements in AI technology, there is a high probability that AI tools will be developed and integrated into pathology labs by 2030 to assist in the prioritization of cases, especially those involving complex conditions like neoplasia and infectious organisms in immunosuppressed patients. AI can help in analyzing large datasets quickly, identi…	6	Rationale/Explanation: AI tools have shown significant advancements in image recognition and pattern detection, which are crucial for prioritizing cases in pathology labs, especially those involving neoplasia and infectious organisms in immunosuppressed patients. Considering the rapid progress in AI technology and the potential for improved accuracy and efficiency in pathology workflows, it is hi…	Invalid	Rationale/Explanation: The prioritization of cases, especially those involving neoplasia and infectious organisms in immunosuppressed patients, is a crucial aspect of pathology that can greatly benefit from AI tools. By 2030, with advancements in AI technology and integration in healthcare systems, it is likely that AI tools will be routinely used in pathology labs to aid in the efficient and acc…	6.0
70	By 2030, the probability of AI tools for "generation of gross descriptions of pathology specimens" being used routinely in pathology labs isÉ	Invalid	6 Very likely (0.8 - 1) Rationale/Explanation: AI has been rapidly advancing in the field of pathology, with major progress in image analysis and pattern recognition. By 2030, it is highly probable that AI tools will be sophisticated enough to accurately generate gross descriptions of pathology specimens, aiding pathologists in their work and enhancing efficiency in pathology labs.	5	Rationale: AI tools have shown great progress in image recognition and natural language processing. By 2030, it is likely that AI will be advanced enough to accurately generate gross descriptions of pathology specimens in routine practice in pathology labs. This will greatly enhance efficiency and accuracy in reporting findings.	Invalid	Likert scale: 5 Likely (0.6 - 0.8) Rationale/Explanation: Advancements in AI technology have shown promising results in automating tasks related to image analysis, pattern recognition, and data processing. By 2030, it is likely that AI tools will have been further developed to assist in generating gross descriptions of pathology specimens, improving accuracy, efficiency, and standardization in pa…	Invalid	5. Likely (0.6 - 0.8) Rationale: AI technologies have shown significant advancements in natural language processing, image recognition, and data analysis. By 2030, it's reasonable to expect that AI tools will have been further developed to accurately generate gross descriptions of pathology specimens, aiding in automation, standardization, and efficiency in pathology labs. While there may be some…	Invalid	Rationale/Explanation: Advancements in AI technology have shown promise in automating various aspects of pathology, including the generation of gross descriptions of specimens. By 2030, continued progress and refinement in AI algorithms, coupled with increasing adoption of AI in healthcare settings, suggest that the routine use of AI tools for this task is likely. Additionally, the potential bene…	5.0
71	By 2030, the probability of AI tools for "identification of mislabeled specimens (e.g. a prostate biopsy case containing tissue from a different organ)" being used routinely in pathology labs isÉ	Invalid	6. Very likely (0.8 - 1) Rationale/Explanation: AI technologies have shown great promise in assisting pathologists in tasks such as image analysis and pattern recognition. The identification of mislabeled specimens is a critical aspect of pathology that can greatly benefit from the accuracy and efficiency that AI tools can provide. By 2030, with further development and integration of AI in pathol…	Invalid	5 Likely (0.6 - 0.8) Rationale/Explanation: The identification of mislabeled specimens is a critical aspect of pathology labs to ensure accurate diagnosis and treatment decisions. AI technology has shown significant advancements in image recognition and data analysis, making it highly plausible that by 2030, AI tools could be routinely used to detect and correct mislabeled specimens efficiently a…	Invalid	5. Likely (0.6 - 0.8) Rationale/Explanation: AI tools have shown significant advancements in image recognition and pattern detection, making them well-suited for the task of identifying mislabeled specimens in pathology labs. By 2030, with further development and integration of AI technologies into pathology workflows, it is likely that these tools will be routinely used to improve specimen ident…	Invalid	Rationale/explanation: The identification of mislabeled specimens is a critical task in pathology labs to ensure accurate diagnoses and treatment decisions. AI tools have shown great potential in image recognition and pattern detection, making them well-suited for detecting anomalies like mislabeled specimens. By 2030, advancements in AI technology are likely to have progressed significantly, ena…	Invalid	Rationale/Explanation: AI has already shown significant promise in image analysis and pattern recognition tasks, making it well-suited for detecting anomalies or mislabeling in pathology specimens. By 2030, advancements in AI technology, particularly in machine learning algorithms and deep learning models, are expected to further enhance the accuracy and efficiency of AI tools for identifying mis…
72	By 2030, the probability of AI tools for "automated routing of cases for workup by robotics" being used routinely in pathology labs isÉ	Invalid	Rationale/explanation: The automation of routing cases for workup by robotics in pathology labs through AI tools seems to be a feasible and beneficial application that can enhance efficiency and accuracy in the workflow. Given the advancements in AI technology and the increasing adoption of automation in various industries, it is likely that by 2030, AI tools for automated routing of cases for wo…	Invalid	5. Likely (0.6 - 0.8) Rationale: By 2030, advancements in AI technology are likely to have significantly improved, allowing for more efficient and accurate automated routing of cases for workup by robotics in pathology labs. Additionally, the integration of AI with robotics can streamline processes and increase the overall effectiveness of pathology workflows, making it a probable application in …	Invalid	Likert scale: 5 Likely (0.6 - 0.8) Rationale/Explanation: Automated routing of cases for workup by robotics can greatly streamline the workflow in pathology labs by efficiently assigning tasks to robotics systems based on AI analysis. With advancements in AI technology and robotics, it is likely that by 2030, such automated systems will be successfully implemented in pathology labs to improve eff…	Invalid	Rationale/explanation: The advancement of AI technology is likely to improve efficiency in pathology labs by automating the routing of cases for workup by robotics. By 2030, the integration of AI tools in this process is expected to be routine as the technology matures and becomes more widely adopted in pathology settings. This automation can help streamline workflow, reduce human errors, and inc…	Invalid	Rationale/Explanation: Automated routing of cases for workup by robotics is a task that can greatly benefit from AI tools and automation in pathology labs. As technology continues to advance, AI algorithms are expected to become more sophisticated and capable of efficiently identifying and categorizing cases for robotic workup. By 2030, it is likely that AI tools will be routinely used for this p…
73	By 2030, the probability of AI tools for "quality control of whole-slide images (scanning process), and detection of poor-quality slides (tissue folds, poor staining)," being used routinely in pathology labs isÉ	Invalid	5 Likely (0.6 - 0.8) Rationale: As technology advances and AI algorithms become more sophisticated, it is probable that by 2030, AI tools will be commonly used for quality control of whole-slide images in pathology labs. Detecting issues such as tissue folds and poor staining through AI can enhance the efficiency and accuracy of the scanning process, leading to improved overall quality in patholo…	Invalid	5. Likely (0.6 - 0.8) Rationale/Explanation: AI tools have shown great promise in image analysis and quality control tasks in various fields, including healthcare. By 2030, advancements in AI technology, particularly in image recognition and pattern detection, are likely to enable the routine use of AI tools for quality control of whole-slide images in pathology labs. The need for accurate and ef…	Invalid	Rationale: AI tools for quality control of whole-slide images and detection of poor-quality slides have shown promising advancements in recent years. By 2030, with continued development and integration of AI technologies in pathology labs, it is highly likely that these tools will be routinely utilized to enhance the scanning process and improve the identification of issues such as tissue folds a…	Invalid	Rationale/Explanation: AI tools have been increasingly advancing in the field of pathology, especially in image analysis tasks. By 2030, the technology is expected to have matured significantly, making it very likely for AI tools to be routinely used for quality control of whole-slide images and detection of poor-quality slides in pathology labs. This automation can significantly improve workflow…	Invalid	Rationale/Explanation: The advancements in AI technology, particularly in image analysis and pattern recognition, have shown significant promise in enhancing the quality control processes in pathology labs. By 2030, it is very likely that AI tools will be further developed and integrated into pathology workflows to efficiently identify and address issues such as tissue folds and poor staining in …
74	By 2030, the probability of AI tools for "quality improvement of whole-slide images" being used routinely in pathology labs isÉ	Invalid	5. Likely (0.6 - 0.8) Rationale: The use of AI tools for quality improvement of whole-slide images in pathology labs is a promising application that can significantly enhance accuracy and efficiency in analyzing large amounts of digital pathology data. Given the rapid advancements in AI technology and its increasing integration into healthcare systems, it is likely that by 2030, AI tools for qual…	Invalid	Rationale: AI tools have shown significant advancements in image recognition and analysis, making them well-suited for tasks such as quality improvement of whole-slide images in pathology labs. With the increasing automation and accuracy of AI algorithms, it is likely that by 2030, AI tools will be routinely utilized for enhancing the quality of whole-slide images in pathology labs. This can impr…	Invalid	Rationale/explanation: With advancements in AI technology and the increasing amount of whole-slide images being generated in pathology labs, it is highly probable that AI tools will become an integral part of quality improvement processes for these images by 2030. AI can help in automating tasks like image analysis, error detection, and quality control, leading to more accurate and efficient path…	Invalid	5. Likely (0.6 - 0.8) Rationale: Advances in AI technology have been rapidly progressing, particularly in the field of image analysis. The use of AI tools for quality improvement of whole-slide images in pathology labs is already underway and showing promising results. By 2030, it is highly likely that AI tools will become a routine part of the pathology lab workflow, enhancing efficiency and acc…	Invalid	5 Likely (0.6 - 0.8) Rationale: AI algorithms have shown significant advancements in image analysis and quality improvement tasks in recent years. Given the rapid development and adoption of AI technologies in healthcare, it is likely that by 2030, AI tools specifically designed for the quality improvement of whole-slide images will become a routine part of pathology labs. The potential benefits …
75	By 2030, the probability of AI tools that "bring up similar cases with their respective diagnoses for feature comparison" being used routinely in pathology labs isÉ	6	Rationale: Given the rapid advancements in AI technology and its applications within healthcare, it is highly probable that by 2030, AI tools specifically designed to bring up similar cases with their respective diagnoses for feature comparison will become a routine part of pathology labs. These tools have the potential to greatly assist pathologists in making more accurate and efficient diagnose…	6	Rationale: AI tools that can bring up similar cases with their respective diagnoses for feature comparison are already being developed and tested in the field of digital pathology. Given the rapid advancements in AI technology and its potential to enhance diagnostic accuracy and efficiency in pathology labs, it is highly likely that such tools will be routinely used in pathology labs by 2030. The…	Invalid	**Likert scale: 5 - Likely (0.6 - 0.8)** Rationale: AI tools that can analyze large databases of pathology cases to find similar cases with their respective diagnoses for feature comparison are already being developed and integrated into pathology workflow. With advancements in machine learning algorithms and increased adoption of digital pathology, it is likely that by 2030, these AI tools will …	Invalid	Rationale/Explanation: Given the significant advancements in AI technology and its applications in various fields, including healthcare, it is likely that by 2030 AI tools will be routinely used in pathology labs to bring up similar cases with their respective diagnoses for feature comparison. AI has shown great potential in image analysis and pattern recognition, which are essential tasks in pat…	Invalid	Rationale/Explanation: 1. Progress in AI technology: AI tools are continuously evolving and becoming more sophisticated in analyzing and interpreting medical data. By 2030, AI algorithms are expected to have advanced significantly, allowing them to effectively bring up similar cases for feature comparison with high accuracy and efficiency. 2. Enhanced diagnostic accuracy: AI has shown great poten…	6.0
76	By 2030, the probability of AI tools for "pre-selecting regions of interest suspicious for cancer for pathologists to view" being used routinely in pathology labs isÉ	Invalid	Rationale: AI tools have shown great potential in assisting pathologists by accurately identifying regions of interest in pathology images. With ongoing advancements in AI technology, it is reasonable to expect that by 2030, AI tools for pre-selecting regions of interest suspicious for cancer will likely be routinely used in pathology labs to aid pathologists in their work. This will lead to incr…	Invalid	Rationale/Explanation: AI technology has been advancing rapidly in the field of digital pathology, particularly in image analysis and pattern recognition. By 2030, it is likely that AI tools will have improved significantly in accurately identifying regions of interest suspicious for cancer, thereby assisting pathologists in their workflow by pre-selecting these regions for closer inspection. Thi…	Invalid	5. Likely (0.6 - 0.8) Rationale: Given the advancements in AI technology and its increasing application in healthcare, it is likely that by 2030, AI tools will be routinely used in pathology labs to pre-select regions of interest suspicious for cancer for pathologists to view. AI has shown promise in enhancing efficiency and accuracy in medical image analysis, which can greatly benefit pathologis…	Invalid	Likert Scale: 5 Likely (0.6 - 0.8) Rationale: Given the advancements in AI technology and its increasing integration into various fields, it is likely that by 2030, AI tools will be commonly utilized in pathology labs to pre-select regions of interest suspicious for cancer. AI has shown great potential in assisting pathologists with image analysis and pattern recognition tasks, which can enhance …	Invalid	5. Likely (0.6 - 0.8) Rationale/Explanation: AI applications in identifying regions of interest and flagging potential areas of concern in pathology images have shown significant promise and advancement. With continued research and development in the field of AI for pathology, it is likely that by 2030, AI tools will be commonly used to pre-select regions of interest suspicious for cancer, aiding…
77	By 2030, the probability of AI tools for "identification of hotspot areas" being used routinely in pathology labs isÉ	Invalid	Rationale: Advancements in AI technology, particularly in image analysis and pattern recognition, are rapidly enhancing the capabilities of pathology labs. The identification of hotspot areas in pathology slides is a crucial task that can benefit greatly from AI assistance due to the precision and efficiency it offers. By 2030, it is highly probable that AI tools will be routinely employed in pat…	Invalid	6. Very likely (0.8 - 1) Rationale/Explanation: The identification of hotspot areas in pathology plays a crucial role in diagnosis and treatment planning. With the advancements in computer vision and AI algorithms, the automation of hotspot area identification is becoming more accurate and efficient. By 2030, it is highly probable that AI tools will be routinely utilized in pathology labs to assi…	Invalid	5 Likely (0.6 - 0.8) Rationale: AI has already demonstrated promising capabilities in image analysis and pattern recognition, which are essential for identifying hotspot areas in pathology samples. As technology advances and AI algorithms improve, it is likely that these tools will become integral in routine pathology lab workflows by 2030. The potential for increased efficiency, accuracy, and co…	Invalid	Rationale/Explanation: The identification of hotspot areas is a critical task in pathology, especially in the context of identifying specific areas of interest in tissue samples for further analysis. AI tools have already shown great promise in automating and enhancing this process, leading to more accurate and efficient identification of hotspot areas. With the rapid advancements in AI technolog…	Invalid	Rationale: The identification of hotspot areas in pathology slides is a crucial task that can benefit greatly from the capabilities of AI tools. By 2030, I believe that the integration of AI tools for this specific task will likely become routine in pathology labs. AI systems have shown significant advancements in image recognition and pattern detection, making them well-suited for identifying ho…
78	By 2030, the probability of AI tools for "identification of micrometastases" being used routinely in pathology labs isÉ	Invalid	Rationale/Explanation: The identification of micrometastases is a crucial aspect of pathology, especially in cancer diagnosis and prognosis. AI technologies have shown promising results in image analysis and pattern recognition tasks, which are essential for detecting micrometastases accurately. Given the rapid advancements in AI algorithms and image processing techniques, it is likely that by 20…	Invalid	5 - Likely Rationale: The advancement of AI technologies has shown great potential in assisting pathologists with tasks such as the identification of micrometastases. With ongoing research and development in this field, it is probable that by 2030, AI tools will be further refined and integrated into the routine workflow of pathology labs for the accurate identification of micrometastases. The in…	Invalid	Rationale/Explanation: The identification of micrometastases is a crucial aspect of pathology, especially in cancer diagnosis and treatment planning. AI tools have been increasingly showing promising results in enhancing the accuracy and efficiency of identifying micrometastases in histopathology slides. Given the advancements in AI technology and the growing need for precise and quick analysis i…	Invalid	Rationale/Explanation: AI has already shown significant promise in enhancing the accuracy and efficiency of identifying micrometastases in pathology samples. With ongoing advancements in AI technology, it is highly probable that by 2030, AI tools will be extensively integrated into pathology labs to assist in the precise identification of micrometastases, thereby improving diagnostic capabilities…	Invalid	Rationale: The identification of micrometastases is a critical and time-consuming task in pathology that can greatly benefit from the accuracy and efficiency of AI tools. Given the rapid advancements in AI technology and its successful integration into various medical fields, it is highly likely that by 2030, AI tools specifically designed for the identification of micrometastases will be routine…
79	By 2030, the probability of AI tools for "detection of lymph node metastases" being used routinely in pathology labs isÉ	Invalid	5 - Likely (0.6 - 0.8) Rationale: Given the rapid advancements in AI technologies and the potential benefits of using AI for detecting lymph node metastases in pathology labs, it is reasonable to expect that by 2030, AI tools will be commonly utilized for this specific task. The accuracy, efficiency, and consistency that AI can offer in analyzing pathology samples make it a promising application …	Invalid	Rationale/Explanation: The detection of lymph node metastases is a crucial aspect of pathology analysis, especially in cancer diagnosis and staging. AI tools have shown great promise in aiding pathologists in accurately identifying and analyzing lymph node metastases, leading to improved diagnostic accuracy and efficiency. Given the rapid advancements in AI technology and the increasing integrati…	Invalid	Rationale/Explanation: The detection of lymph node metastases is a crucial aspect of pathology, and AI technologies have shown great promise in improving accuracy and efficiency in such tasks. With advancements in AI algorithms, increased availability of training data, and ongoing research in this area, it is highly probable that AI tools for the detection of lymph node metastases will be routine…	Invalid	6. Very likely (0.8 - 1) Rationale: The detection of lymph node metastases is a critical aspect of pathology diagnosis and treatment planning. AI algorithms have shown promising results in image analysis and pattern recognition tasks, which are essential for identifying metastases in lymph nodes. With continued advancements in AI capabilities, it is highly likely that AI tools will become an inte…	Invalid	Rationale/Explanation: By 2030, the use of AI tools for the detection of lymph node metastases is likely to become routine in pathology labs due to advancements in AI technology, improved accuracy and efficiency of AI algorithms, and the increasing importance of early and accurate detection of metastases in improving patient outcomes. Additionally, the potential benefits of using AI in pathology,…
80	By 2030, the probability of AI tools for "detection of signet ring-cell cancer" being used routinely in pathology labs isÉ	Invalid	Rationale: Detecting signet ring-cell cancer can be challenging even for experienced pathologists due to its subtle and varied appearance. AI has shown promising results in improving the accuracy and efficiency of cancer detection in pathology labs. By 2030, with continued advancements in AI technology and increased validation studies, it is likely that AI tools will be routinely used for the det…	Invalid	Rationale/Explanation: Signet ring-cell cancer is a specific type of cancer that can be challenging to detect accurately and efficiently. AI has shown great potential in image analysis and pattern recognition, which are skills crucial for identifying such cancer cells. With the advancements in AI technology and the increasing focus on personalized medicine and precision oncology, it is likely tha…	Invalid	Likert scale: 5 Likely (0.6 - 0.8) Rationale: Signet ring-cell cancer is a rare and challenging subtype of cancer to diagnose accurately due to its unique characteristics. AI technology has demonstrated promising capabilities in image analysis, pattern recognition, and assisting pathologists in detecting subtle features. Given the potential for AI to enhance accuracy and efficiency in identifying…	Invalid	6 Very likely (0.8 - 1) Rationale/Explanation: AI has shown great promise in improving accuracy and efficiency in cancer detection and diagnosis. Given the progress in AI algorithms and increasing adoption of digital pathology solutions, it is highly likely that specialized AI tools for detecting specific types of cancer, such as signet ring-cell cancer, will be routinely used in pathology labs b…	Invalid	Rationale: AI technologies are advancing rapidly, and their applications in pathology, particularly in cancer detection and diagnosis, are becoming more prevalent. Signet ring-cell cancer is a specific type of cancer that can benefit from the capabilities of AI in image analysis and pattern recognition. By 2030, with continued development and integration of AI tools in pathology labs, it is likel…
81	By 2030, the probability of AI tools for "detection of microorganisms (AFB, H. pylori)" being used routinely in pathology labs isÉ	Invalid	5 Likely (0.6 - 0.8) Rationale/Explanation: Given the rapid advancements in AI technologies and their growing applications in various fields, including healthcare and diagnostics, it is reasonable to expect that by 2030, AI tools will likely be routinely used in pathology labs for the detection of microorganisms like AFB and H. pylori. AI has shown promising results in image recognition tasks, wh…	Invalid	Rationale/explanation: The advancement of AI technologies, particularly in image recognition and analysis, has shown great promise in the accurate detection of microorganisms such as AFB (acid-fast bacilli) and H. pylori. Given the increasing adoption of AI tools in healthcare and the potential benefits of faster and more precise detection, it is highly probable that by 2030, AI tools for the det…	Invalid	6. Very likely (0.8 - 1) Rationale/Explanation: Given the rapid advancements in AI technology, particularly in image recognition and pattern detection, it is highly likely that AI tools will be developed and integrated into pathology labs by 2030 for the detection of microorganisms such as Acid-Fast Bacilli (AFB) and Helicobacter pylori (H. pylori). These tools can enhance the accuracy and effici…	Invalid	5. Likely (0.6 - 0.8) Rationale/Explanation: Advancements in AI technologies have shown promising results in various aspects of medical diagnostics, including pathology. The detection of microorganisms like AFB and H. pylori is a crucial task in pathology labs, and AI has the potential to enhance the accuracy and efficiency of such detection tasks. With the rapid progress in AI algorithms and ima…	Invalid	6. Very likely (0.8 - 1) Rationale/Explanation: The detection of microorganisms, such as acid-fast bacilli (AFB) and H. pylori, in pathology labs is a crucial aspect of diagnostic pathology. AI technologies have shown significant advancements in image recognition and pattern detection, making them well-suited for tasks like identifying specific microorganisms in pathology samples. Given the rapid…
82	By 2030, the probability of AI tools for "assisting with tumor grading" being used routinely in pathology labs isÉ	Invalid	Rationale: Tumor grading is a crucial task in pathology that requires accuracy and consistency. AI tools have shown promising results in assisting pathologists with tumor grading by providing standardized and objective assessments. With ongoing advancements in AI technology and increased integration of digital pathology, it is likely that AI tools for assisting with tumor grading will be routinel…	Invalid	5 Likely (0.6 - 0.8) Rationale/explanation: Tumor grading is a critical task in pathology that can be complex and time-consuming. AI tools have shown great promise in assisting pathologists with tumor grading by providing more accurate and efficient analyses. Given the rapid advancements in AI technology and the increasing need for precise tumor classification, it is likely that AI tools will be …	Invalid	6 Very likely (0.8 - 1) Rationale/Explanation: Tumor grading is a critical and time-consuming task in pathology that greatly benefits from the efficiency and accuracy that AI tools can offer. With continuous advancements in AI algorithms and image recognition capabilities, it is highly probable that AI tools will become a routine part of tumor grading processes in pathology labs by 2030.	Invalid	Rationale/Explanation: Tumor grading is a critical task in pathology that requires expertise and can benefit greatly from the assistance of AI tools. By 2030, advances in AI technology are likely to further enhance the accuracy and efficiency of tumor grading processes in pathology labs. With the increasing adoption of AI tools in healthcare settings and the proven benefits in improving diagnosti…	Invalid	Rationale/Explanation: Tumor grading is a crucial and time-consuming task in pathology analysis. AI tools have shown significant advancements in image analysis and pattern recognition, making them well-suited for assisting with tumor grading tasks. Given the rapid progress in AI technology, it is highly probable that by 2030, AI tools will be routinely used in pathology labs to assist pathologist…
83	By 2030, the probability of AI tools for "identification of molecular biomarker status directly from H&E WSI, for automated mutation detection in cancer, such as non-small cell lung cancer" being used routinely in pathology labs isÉ	Invalid	6. Very likely (0.8 - 1) Rationale/Explanation: Advancements in AI and machine learning technologies have shown great promise in the field of pathology, especially in the context of cancer diagnosis and treatment. By 2030, with continued research and development in AI tools, it is very likely that these tools will be routinely used in pathology labs to identify molecular biomarker status directly…	Invalid	Rationale: AI technologies have shown significant advancements in image analysis and molecular profiling in recent years. By 2030, it is highly probable that AI tools will be further developed to accurately identify molecular biomarkers from H&E WSIs, specifically for automated mutation detection in cancer cases like non-small cell lung cancer. This integration of AI tools in pathology workflows …	Invalid	6. Very likely (0.8 - 1) Rationale/Explanation: Advancements in deep learning algorithms and image analysis techniques have shown great promise in accurately identifying molecular biomarkers and mutations from histopathology images. With the increasing availability of digital pathology and the rapid progress in AI technologies, it is highly probable that by 2030, AI tools will be routinely used i…	Invalid	6. Very likely (0.8 - 1) Rationale/Explanation: Given the rapid advancements in AI technology, especially in the field of digital pathology and oncology, it is highly probable that by 2030, AI tools will have significantly advanced to accurately and efficiently identify molecular biomarker status from H&E WSI for automated mutation detection in cancer. With the increasing emphasis on precision me…	Invalid	6. Very likely (0.8 - 1) Rationale: The advancement of AI technology in recent years has shown promising results in automating tasks in pathology, including the identification of molecular biomarkers and mutations in cancer from digital slides. With continued research and development in this area, it is highly likely that by 2030, AI tools will be routinely used in pathology labs for such tasks d…
84	By 2030, the probability of AI tools for "identification of molecular biomarker status directly from H&E WSI, for prediction of clinical outcome and response to treatment, e.g. in colorectal cancer" being used routinely in pathology labs isÉ	Invalid	Explanation: While advancements in AI technology hold great promise for tasks like identification of molecular biomarker status from H&E WSI in colorectal cancer, there are still challenges to address regarding standardization, validation, and integration into routine pathology workflows by 2030. As of now, the feasibility and widespread adoption of AI tools for this specific application in patho…	Invalid	Rationale/explanation: The identification of molecular biomarker status directly from H&E WSI using AI tools for predicting clinical outcomes and treatment responses in colorectal cancer is a complex and promising area of research. Given the advancements in AI technology and its potential to analyze large datasets efficiently, it is likely that by 2030, these tools will be routinely used in patho…	Invalid	6. Very likely (0.8 - 1) Rationale/Explanation: By 2030, advancements in AI technology coupled with the increasing focus on personalized medicine are likely to lead to significant progress in the field of pathology. The ability of AI tools to analyze vast amounts of data from H&E WSI and accurately predict clinical outcomes and treatment responses will greatly benefit the field of colorectal canc…	Invalid	6 Very likely (0.8 - 1) Rationale/Explanation: The identification of molecular biomarker status directly from H&E Whole Slide Images (WSI) to predict clinical outcomes and treatment responses, particularly in colorectal cancer, is an area where AI has shown significant promise. Given the rapid advancements in AI technology and its increasing integration into healthcare settings, it is very likely…	Invalid	Rationale/Explanation: Advances in AI technology have shown great promise in the field of pathology, specifically in the identification of molecular biomarker status from digital pathology images. By 2030, it is very likely that AI tools will be routinely used in pathology labs for the identification of molecular biomarker status directly from H&E WSI in applications such as predicting clinical o…
85	By 2030, the probability of AI tools for "quantification of IHC or IF stains, such as Ki-67, ER, PgR, PD-L1" being used routinely in pathology labs isÉ	Invalid	Rationale/Explanation: Quantifying IHC or IF stains such as Ki-67, ER, PgR, and PD-L1 is a time-consuming and labor-intensive task in pathology labs that could greatly benefit from the implementation of AI tools. With advances in AI technology and increasing integration of digital pathology solutions, it is likely that by 2030, AI tools will be routinely used in pathology labs for the quantificat…	Invalid	6. Very likely (0.8 - 1) Rationale: Quantification of immunohistochemistry (IHC) and immunofluorescence (IF) stains is a task in pathology that can benefit greatly from AI tools due to the precision and efficiency they can provide. By 2030, advancements in AI technology and continued research in digital pathology are likely to have significantly improved the accuracy and speed of quantifying thes…	Invalid	6. Very likely (0.8 - 1) Rationale/Explanation: AI has already shown significant progress in image analysis and interpretation tasks in the field of pathology. With the continued advancements in AI technology and increasing demand for more efficient and accurate analysis of immunohistochemistry (IHC) and immunofluorescence (IF) stains for markers like Ki-67, ER, PgR, and PD-L1, it is highly proba…	Invalid	Rationale/explanation: Quantification of immunohistochemistry (IHC) or immunofluorescence (IF) stains is a crucial task in pathology labs for diagnosing and predicting treatment outcomes in various diseases. AI tools have shown significant advancements in image analysis and quantification tasks. By 2030, it is likely that AI tools will be routinely used in pathology labs for accurate and efficien…	Invalid	Rationale/Explanation: The quantification of IHC or IF stains is a crucial aspect of pathology analysis, and AI has shown significant advancements in image analysis and pattern recognition. By 2030, it is very likely that AI tools will have been further developed and integrated into pathology labs to automate and enhance the quantification process of these specific stains, improving efficiency an…
86	By 2030, the probability of AI tools for "quantification of number of mitoses in H&E stained images" being used routinely in pathology labs isÉ	Invalid	Rationale: AI technologies have been continuously advancing in the field of medical imaging analysis, including pathology. Quantification of mitoses in H&E stained images is a crucial task in pathology for cancer diagnosis and grading. By 2030, with the rapid development of AI algorithms for image analysis and the increasing adoption of digital pathology systems in labs, it is very likely that AI…	Invalid	6. Very likely (0.8 - 1) Rationale/Explanation: AI has shown significant advancements in image analysis and pattern recognition, making it highly likely that by 2030, AI tools will be effectively used for quantifying the number of mitoses in H&E stained images in pathology labs. This application can significantly aid pathologists in analyzing large amounts of data quickly and accurately, improvin…	Invalid	6. Very likely (0.8 - 1) Rationale/Explanation: Quantification of the number of mitoses in histopathology is a crucial and time-consuming task in pathology analysis. AI has already shown great potential in image analysis tasks, including identifying and quantifying specific features in images. As technology advances and AI algorithms improve, it is highly likely that by 2030, AI tools will be rou…	Invalid	6 Very likely (0.8 - 1) Rationale: The quantification of the number of mitoses in H&E stained images is a task that can greatly benefit from AI tools in pathology labs. AI algorithms can efficiently and accurately analyze large amounts of image data to identify and count mitotic figures, which is crucial for pathology diagnosis. Given the advancements in AI technology and its successful applicati…	Invalid	5. Likely (0.6 - 0.8) Rationale/Explanation: AI algorithms have shown significant progress in image analysis tasks, including the identification and quantification of specific structures in pathology images. Mitotic count is a crucial aspect of cancer diagnosis and grading, and AI tools can provide accurate and efficient quantification of mitoses in H&E stained images. Given the rapid pace of AI …
87	By 2030, the probability of AI tools for "counting lymphocytes" being used routinely in pathology labs isÉ	Invalid	Rationale: AI tools have already shown significant promise and accuracy in tasks like image analysis and cell counting. With the continued advancements in AI technology, it is highly probable that by 2030, AI tools for counting lymphocytes will become a routine part of pathology labs due to their efficiency, accuracy, and time-saving capabilities. Additionally, as AI systems are further developed…	Invalid	Rationale/Explanation: AI has shown significant advancements in image analysis and pattern recognition, making it well-suited for tasks like counting and classifying cells in pathology slides. Considering the ongoing development in AI technologies and the increasing adoption of digital pathology in healthcare settings, it is likely that by 2030, AI tools will be routinely used for tasks such as c…	Invalid	5. Likely (0.6 - 0.8) Rationale/Explanation: The task of counting lymphocytes in pathology labs is a labor-intensive and time-consuming process that can greatly benefit from AI tools. These tools can provide faster and more accurate results, leading to improved efficiency and productivity in pathology labs. Given the advancements in AI technology and its increasing integration into healthcare, it…	Invalid	5 Likely (0.6 - 0.8) Rationale/Explanation: Counting lymphocytes is a task that is time-consuming and prone to human error. AI tools have shown great promise in accurately and efficiently performing such tasks in pathology labs. By 2030, advancements in AI technology and increased integration of AI tools in healthcare settings make it likely that AI tools for counting lymphocytes will be routinel…	Invalid	6 Very likely (0.8 - 1) Rationale: By 2030, the advancement of AI technologies is expected to have significantly improved, allowing for more accurate and efficient tools for tasks such as counting lymphocytes in pathology labs. The increasing complexity of pathology analysis and the growing volume of medical data to analyze make it highly likely that AI tools will be routinely used for tasks like…
88	By 2030, the probability of AI tools for "quantification of eosinophils in eosinophilic esophagitis" being used routinely in pathology labs isÉ	Invalid	5. Likely (0.6 - 0.8) Rationale: AI technologies have shown significant advancements in image analysis and pattern recognition, making them well-suited for tasks like quantifying cells in pathology slides. By 2030, with continued development and integration of AI tools in pathology labs, it is likely that quantification of eosinophils in eosinophilic esophagitis will be a routine application of A…	Invalid	5. Likely (0.6 - 0.8) Rationale: AI has shown significant progress in image analysis and pattern recognition tasks in pathology. Quantifying eosinophils, a critical component in diagnosing eosinophilic esophagitis, is a task that can benefit from AI's ability to analyze large quantities of image data efficiently and accurately. Given the advancements in AI technology and the increasing adoption o…	Invalid	7. Certain (1) Rationale/Explanation: The quantification of eosinophils in eosinophilic esophagitis is a task that is already suitable for automation and AI. By 2030, with advancements in AI technology and increased integration of digital pathology into routine practice, it is highly probable that AI tools will be routinely used for this specific application in pathology labs. The accuracy, effic…	Invalid	Rationale/explanation: AI tools have shown promising capabilities in image analysis and quantification tasks in pathology. By 2030, the use of AI for quantifying eosinophils specifically in diseases like eosinophilic esophagitis is likely to be routine in pathology labs. Advancements in machine learning algorithms and image processing techniques are expected to make AI tools more accurate and eff…	5	Rationale/Explanation: By 2030, advancements in AI technology are likely to have progressed to the point where tools for quantification of eosinophils in eosinophilic esophagitis can be effectively utilized in pathology labs. AI has shown promising capabilities in image analysis and pattern recognition tasks, which are essential for quantifying eosinophils in pathology slides. Additionally, the d…	5.0
89	By 2030, the probability of AI tools for "quantitation of features (e.g., fibrosis in various organs, liver steatosis, etc.)" being used routinely in pathology labs isÉ	Invalid	Rationale: AI tools have already shown significant capabilities in quantitating features in various medical images, including identifying fibrosis and steatosis in organs. With continued advancements in AI technology and increasing integration of AI tools into pathology practices, it is very likely that by 2030, these tools will be routinely used in pathology labs for quantitation of features lik…	Invalid	Rationale: AI tools have already shown significant promise in quantitating features in pathology, such as identifying and measuring fibrosis in various organs and liver steatosis. With the rapid advancements in AI technology, improved algorithms, and increased integration of AI solutions in pathology labs, it is highly likely that by 2030, AI tools for quantitation of features will be routinely u…	6	Rationale/explanation: The quantitation of features such as fibrosis in various organs and liver steatosis using AI tools is an area where significant advancements have already been made. By 2030, the technology is likely to have become even more advanced, leading to widespread adoption in pathology labs. AI algorithms are continuously improving in their ability to analyze and quantify such featu…	6	Rationale/explanation: AI tools have shown significant advancement in image analysis and quantification tasks, making them highly suitable for tasks like quantifying features such as fibrosis in various organs or liver steatosis. By 2030, it is very likely that AI tools will be integrated into routine pathology lab workflows to aid in the accurate and efficient quantitation of such features. The …	Invalid	Rationale: The quantitation of features such as fibrosis in various organs and liver steatosis is a vital aspect of pathology analysis that could greatly benefit from the capabilities of AI tools. AI algorithms are already showing significant promise in accurately analyzing and quantifying complex features in medical imaging and data. With the ongoing advancements in AI technology, it is highly p…	6.0
90	By 2030, the probability of AI tools for "marking of perineural invasion, lymphovascular invasion" being used routinely in pathology labs isÉ	Invalid	Likert scale: 5 Likely (0.6 - 0.8) Explanation: I believe that by 2030, there is a high likelihood (around 60-80% probability) of AI tools being routinely used for marking perineural invasion and lymphovascular invasion in pathology labs. The advancements in AI technology, particularly in image analysis and pattern recognition, will likely enable automated and accurate identification of these fea…	Invalid	5. Likely (0.6 - 0.8) Rationale/Explanation: AI tools have shown significant advancements and promise in image analysis and pattern recognition tasks. By 2030, with further development and integration of AI algorithms, it is likely that AI tools will become more efficient and accurate in identifying complex features like perineural invasion and lymphovascular invasion in pathology samples. This c…	Invalid	6 Very likely (0.8 - 1) Rationale/Explanation: By 2030, the advancement of AI technology in pathology is expected to have progressed significantly. Given the importance of accurate identification and marking of perineural invasion and lymphovascular invasion in pathology analysis, AI tools are likely to become a routine part of pathology labs to assist pathologists in detecting and marking these …	Invalid	5. Likely (0.6 - 0.8) Rationale/Explanation: Advances in AI technology have shown promise in the ability to assist pathologists in tasks like detecting and marking perineural invasion and lymphovascular invasion. By 2030, continued developments and improvements in AI algorithms, image analysis, and pattern recognition are likely to make the routine use of AI tools in pathology labs for these spec…	Invalid	5. Likely (0.6 - 0.8) Rationale: The analysis of perineural invasion and lymphovascular invasion is crucial in pathology diagnostics, and AI has shown significant advancements in image analysis and pattern recognition tasks. By 2030, it is likely that AI tools will have been further developed and integrated into pathology labs to assist in the accurate and efficient identification of these invasi…
91	By 2030, the probability of AI tools "that allow for computational staining instead of multiplexing" being used routinely in pathology labs isÉ	Invalid	6. Very likely (0.8 - 1) Rationale/Explanation: Computational staining using AI could significantly streamline and enhance the staining process in pathology labs, allowing for quicker and more accurate results. Given the rapid advancements in AI technology and its increasing integration in healthcare settings, it is highly probable that AI tools enabling computational staining will be adopted rou…	Invalid	Rationale: The development of AI tools that enable computational staining instead of traditional multiplexing methods can significantly enhance efficiency and accuracy in pathology labs. By 2030, advancements in AI technology are expected to have reached a level where such tools are likely to be routinely implemented in pathology labs to streamline processes and improve diagnostic capabilities. T…	Invalid	Rationale/Explanation: Computational staining is an innovative application of AI in digital pathology that has the potential to revolutionize the field by providing efficient and accurate staining of tissue samples without physical staining processes. Given the rapid advancements in AI technology and its increasing integration into healthcare, it is likely that by 2030, AI tools enabling computat…	Invalid	Rationale/Explanation: Computational staining holds the promise of revolutionizing pathology by enabling rapid and precise analysis of tissue samples without the need for traditional staining procedures. Advancements in AI technology, along with the increasing demand for faster and more accurate diagnostic tools, suggest that the adoption of computational staining tools in pathology labs is quite…	Invalid	Rationale/Explanation: Computational staining through AI tools has the potential to revolutionize the field of pathology by eliminating the need for physical staining techniques like multiplexing. With advancements in AI technologies and algorithms, by 2030, it is highly probable that AI tools enabling computational staining will be widely adopted in pathology labs to streamline processes, improv…
92	By 2030, the probability of AI tools "that provide a set of differential diagnoses on difficult cases" being used routinely in pathology labs isÉ	Invalid	5. Likely (0.6 - 0.8) Rationale: AI tools have been advancing rapidly in the field of healthcare and pathology. By 2030, it is highly probable that AI systems will have improved significantly in their ability to analyze complex cases and provide accurate and relevant sets of differential diagnoses. The increasing need for efficient and accurate diagnostic support in pathology labs makes it likely…	Invalid	6. Very likely (0.8 - 1) Rationale/Explanation: AI technologies are rapidly advancing, and there is a growing trend in the integration of AI tools in healthcare settings including pathology labs. By 2030, AI is expected to have significantly evolved to accurately generate differential diagnoses on challenging cases, aiding pathologists in their decision-making process. The potential for increased…	Invalid	Rationale/explanation: AI tools have been advancing rapidly in the medical field, including pathology. By 2030, it is likely that AI tools will be further developed to provide a set of differential diagnoses on difficult cases in pathology labs. This will not only improve efficiency in diagnosis but also assist pathologists in making more accurate and timely decisions. The increasing adoption of …	5	Rationale: AI tools that provide a set of differential diagnoses on difficult cases are already being developed and integrated into pathology workflow. With the advancements in AI technology, increased accuracy in diagnosis, and the need for more efficient and precise pathology analyses, it is likely that by 2030, these AI tools will be routinely used in pathology labs to assist pathologists in p…	Invalid	6. Very likely (0.8 - 1) Rationale/Explanation: AI technology is advancing rapidly, particularly in the healthcare sector. By 2030, it is highly probable that AI tools will have evolved to the point where they can effectively provide a set of differential diagnoses on difficult cases in pathology labs. With the increasing amounts of data available, improvements in AI algorithms, and the potential…	5.0
93	By 2030, the probability of AI tools "that propose specific additional tests for solving a diagnostic problem (e.g. AI algorithm suggesting STAT6 immunostaining on a spindle cell neoplasm of the pleura)" being used routinely in pathology labs isÉ	Invalid	Rationale/Explanation: While AI tools have shown great potential in aiding pathologists in diagnostic processes, the adoption and routine use of AI tools that propose specific additional tests may face challenges such as regulatory approval, integration with existing laboratory workflows, and the need for validation and trust in the AI algorithms. By 2030, advancements in AI technology and increa…	Invalid	Rationale/explanation: AI algorithms are continuously improving in their capabilities to assist in diagnostics and provide recommendations for further testing based on patterns and data analysis. By 2030, it is likely that AI tools will be well-integrated into pathology labs, offering valuable insights and suggestions for specific additional tests to enhance diagnostic accuracy and efficiency. Wi…	Invalid	Rationale/Explanation: AI tools are continuously advancing and becoming more sophisticated in their capabilities. By 2030, it is likely that AI algorithms will have the capacity to propose specific additional tests for diagnostic purposes based on the data available. This could greatly enhance the efficiency and accuracy of pathology labs by suggesting additional tests that may not have been cons…	Invalid	Rationale: By 2030, it is likely that AI tools will be routinely used in pathology labs to suggest specific additional tests for solving diagnostic problems. Advances in AI technology, such as improved algorithms and increased integration with pathology workflows, are likely to facilitate the development and implementation of AI tools that can effectively recommend specific tests based on diagnos…	5	Rationale: By 2030, the probability of AI tools suggesting specific additional tests to solve diagnostic problems is likely to be routinely used in pathology labs. Advances in AI technology are expected to improve diagnostic accuracy and efficiency in pathology practice. Laboratories may increasingly adopt AI algorithms to assist in recommending additional tests based on complex patterns and data…	5.0
94	By 2030, the probability of AI tools for "automated measurements (e.g., of tumor areas)" being used routinely in pathology labs isÉ	Invalid	5 Likely (0.6 - 0.8) Rationale/Explanation: AI tools have already shown significant advancements in image analysis and automated measurements, including the identification and quantification of tumor areas in pathology slides. With continued research and development in this area, it is likely that AI tools will become an integral part of pathology labs by 2030, streamlining processes, improving a…	Invalid	5 Likely (0.6 - 0.8) Rationale/Explanation: Advancements in AI technology have shown significant promise in automating tasks such as measurements of tumor areas in pathology. By 2030, it is likely that AI tools will have been further developed and integrated into pathology labs for such automated measurements due to the potential for increased efficiency, accuracy, and consistency in analyzing an…	Invalid	Rationale: Automated measurements of tumor areas are crucial tasks in pathology labs that can benefit greatly from the capabilities of AI. By 2030, advancements in AI technology are expected to further enhance the accuracy, efficiency, and speed of such measurements, leading to their routine use in pathology labs. The potential for AI to handle complex measurements in a more reliable and consiste…	Invalid	6. Very likely (0.8 - 1) Rationale: Automated measurements of tumor areas using AI tools have already shown promising results in pathology, increasing efficiency and accuracy. Given the rapid advancements in AI technology and its increasing integration into healthcare settings, it is highly probable that by 2030, AI tools for automated measurements in pathology labs will be widely adopted as a ro…	Invalid	Rationale: The advancements in AI technologies are rapidly improving the accuracy and efficiency of automated measurements, including areas such as tumor measurements in pathology. By 2030, it is highly probable that AI tools will be widely integrated into pathology labs for automated measurements due to the increasing acceptance of AI in healthcare, the need for precision and consistency in path…
95	By 2030, the probability of AI tools for "ensuring all diagnostically relevant areas on the slide are viewed prior to report finalization" being used routinely in pathology labs isÉ	Invalid	Rationale/explanation: By 2030, it is likely that AI tools will be routinely used in pathology labs to ensure all diagnostically relevant areas on a slide are viewed before finalizing a report. AI has shown significant advancements in image recognition and processing, making it well-suited for tasks like identifying relevant areas on slides. This application of AI can significantly improve the ac…	6	Rationale: AI tools are already being developed and implemented for tasks like slide scanning and image analysis in pathology. By 2030, with advancements in AI technology and increased integration into healthcare systems, it is very likely that AI tools will be routinely used to ensure all diagnostically relevant areas on a slide are viewed prior to report finalization. This can enhance accuracy …	Invalid	Rationale/Explanation: AI tools have shown significant potential in aiding pathologists in improving efficiency and accuracy in reviewing slides. By 2030, it is likely that advancements in AI technology will allow for more sophisticated tools that can ensure all diagnostically relevant areas on the slide are thoroughly examined before finalizing the report, thereby enhancing diagnostic accuracy a…	Invalid	5 - Likely (0.6 - 0.8) Rationale/Explanation: AI technologies have shown significant progress in image recognition and analysis. By 2030, it is likely that AI tools will be advanced enough to ensure thorough scanning of all diagnostically relevant areas on slides before finalizing reports. This will enhance accuracy, efficiency, and consistency in pathology labs, making it a probable adoption wit…	Invalid	Rationale/Explanation: AI tools have shown significant potential in aiding pathologists with tasks such as ensuring all diagnostically relevant areas on a slide are viewed. By 2030, advancements in AI technology, particularly in image recognition and pattern detection, are expected to have progressed to a point where these tools will likely be routinely used in pathology labs to enhance diagnosti…	6.0
96	By 2030, the probability of AI tools for "import of contextually-related data on a case, for quick review by the pathologist during diagnostic slide review," being used routinely in pathology labs isÉ	Invalid	6. Very likely (0.8 - 1) Rationale/Explanation: Given the rapid advancements in AI technology and its increasing integration into healthcare settings, it is highly probable that by 2030, AI tools will be routinely used in pathology labs for importing contextually-related data on cases to aid pathologists during diagnostic slide reviews. AI has already shown great potential in streamlining workflo…	Invalid	Rationale: AI tools for the import of contextually-related data during diagnostic slide review can greatly enhance the efficiency and accuracy of pathologists' work. By 2030, advancements in AI technology are expected to continue improving, leading to increased adoption of such tools in pathology labs. The benefits of quick access to relevant data for pathologists during slide review make it quit…	Invalid	Rationale: Given the advancements in AI technology and its increasing integration into healthcare systems, it is quite likely that by 2030, AI tools will be routinely used in pathology labs for importing contextually-related data on a case for quick review by pathologists during diagnostic slide review. AI has shown promise in assisting pathologists with image analysis and data interpretation, ma…	Invalid	6. Very likely (0.8 - 1) Rationale/Explanation: AI tools are rapidly advancing in the field of pathology, enabling the automation and enhancement of various tasks such as data import and contextual analysis. By 2030, it is highly probable that AI tools will be well-integrated into pathology labs, providing pathologists with efficient access to relevant patient data during slide reviews, ultimatel…	Invalid	5. Likely (0.6 - 0.8) Rationale: AI has shown significant advancements in processing and analyzing large volumes of data efficiently. By 2030, it is highly probable that AI tools will be further developed to assist pathologists in importing contextually-related data quickly for supporting diagnostic slide review processes in pathology labs. The need for accuracy and efficiency in pathology diagno…
97	By 2030, the probability of AI tools for "mandatory second reads when the pathologist diagnosis does not match the potential AI diagnosis (within a predefined range/percentage; e.g., if the AI tool detects potential tumor on a biopsy but the pathologist reads the biopsy as no evidence of tumor)" being used routinely in pathology labs isÉ	Invalid	Rationale: As AI in pathology continues to advance, there is a high likelihood that AI tools will be implemented to provide checks and balances in cases where the pathologist's diagnosis does not align with the AI diagnosis within an acceptable range. This additional layer of validation can enhance diagnostic accuracy and improve patient outcomes, making it probable that such AI tools will become…	Invalid	6. Very likely (0.8 - 1) Rationale/Explanation: By 2030, it is probable that AI tools will have significantly improved in accuracy and reliability to serve as reliable decision-support systems in pathology labs. The implementation of mandatory second reads when there is a discrepancy between the pathologist's diagnosis and the AI diagnosis can enhance quality control and improve diagnostic accura…	Invalid	Likert scale: 6 Very likely (0.8 - 1) Rationale: Given the advancements in AI technology and its increasing integration into various fields, including healthcare, it is highly probable that by 2030, AI tools will be routinely used in pathology labs for mandatory second reads in cases where the pathologist diagnosis does not match the potential AI diagnosis within a predefined range or percentage.…	6	Rationale/Explanation: By 2030, the integration of AI tools for mandatory second reads when there is a discrepancy between the pathologist's diagnosis and the potential AI diagnosis seems very likely in pathology labs. With advancements in AI technology and increasing acceptance of AI in healthcare settings, routine utilization of AI tools to double-check diagnoses and ensure accuracy is highly p…	Invalid	6 Very likely (0.8 - 1) Rationale/Explanation: By 2030, the integration of AI tools in pathology labs is expected to become more prevalent due to advancements in technology, improved AI algorithms, and increased acceptance within the medical community. The use of AI for ensuring accuracy through mandatory second reads in cases of discrepancy between pathologist diagnosis and AI diagnosis can enha…	6.0
98	By 2030, the probability of AI tools for "standardization of pathology reports" being used routinely in pathology labs isÉ	Invalid	5 Likely (0.6 - 0.8) Rationale/Explanation: AI tools have shown significant potential in improving the standardization of pathology reports by reducing variations and ensuring consistency in reporting. With ongoing advancements in AI technologies and increasing adoption of digital pathology, it is likely that AI tools will be routinely used for standardization purposes in pathology labs by 2030.	Invalid	6. Very likely (0.8 - 1) Rationale: AI has already shown significant promise in automating and standardizing various processes within healthcare, including pathology. With ongoing developments in natural language processing and machine learning, it is highly probable that AI tools will become a routine part of standardizing pathology reports by 2030. The increased accuracy, efficiency, and consis…	Invalid	6. Very likely (0.8 - 1) Rationale/Explanation: AI tools have shown great potential in automating and standardizing various processes in the healthcare industry, including pathology. By 2030, advancements in AI technology are expected to further improve and become more integrated into pathology labs, increasing the likelihood of routine use for standardizing pathology reports. Standardization in …	Invalid	Rationale: AI has shown significant advancements in natural language processing and automation capabilities, making it highly likely that AI tools will be widely adopted for standardizing pathology reports by 2030. Standardization is crucial in pathology for consistency and quality assurance, and AI can efficiently handle large volumes of data while reducing human error, leading to increased adop…	Invalid	Rationale/explanation: AI tools have already shown great promise in automating and standardizing various tasks in pathology, including report generation. By 2030, with further advancements in AI technology and increased adoption in pathology labs, it is very likely that AI tools will be routinely used for the standardization of pathology reports. Standardizing reports through AI can improve effic…
99	By 2030, the probability of AI tools for "pre-populating relevant report details from the medical record/gross description" being used routinely in pathology labs isÉ	Invalid	Rationale: The use of AI tools for pre-populating relevant report details from medical records and gross descriptions in pathology labs is a feasible and practical application that can greatly improve efficiency and accuracy in the reporting process. By 2030, advancements in AI technology are expected to further enhance the capabilities of such tools, leading to their routine use in pathology lab…	Invalid	Rationale/Explanation: By 2030, AI is expected to have significantly advanced in its ability to analyze medical records and gross descriptions efficiently. This would streamline the pathology reporting process, reduce human error, and improve overall productivity in pathology labs. Therefore, I believe it is likely that AI tools will be routinely utilized for pre-populating relevant report detail…	Invalid	Rationale/explanation: By 2030, significant advancements in natural language processing and machine learning algorithms are expected to enable AI tools to efficiently extract and pre-populate relevant report details from medical records and gross descriptions. This would streamline the reporting process, improve efficiency, reduce errors, and enhance the overall workflow in pathology labs. With t…	Invalid	6 Very likely (0.8 - 1) Rationale/Explanation: AI technologies are advancing rapidly and have shown significant promise in natural language processing and data analysis. By 2030, it is highly probable that AI tools will be sophisticated enough to efficiently pre-populate relevant report details by extracting and analyzing information from medical records and gross descriptions. This automation wi…	Invalid	Rationale: The application of AI tools for pre-populating relevant report details from the medical record or gross description is an area where AI has already shown significant advancements. By 2030, with further development and integration of AI technologies in pathology labs, it is likely that AI tools will be routinely used for this task. The accuracy and efficiency that AI can provide in extr…
100	By 2030, the probability of AI tools for "selection of the appropriate synoptic report based on prior pathology findings, including the current case gross report" being used routinely in pathology labs isÉ	Invalid	6 Very likely (0.8 - 1) Rationale/Explanation: By 2030, with advancements in AI technologies and the increasing integration of AI tools in pathology labs, it is highly probable that AI tools will be routinely used for the selection of appropriate synoptic reports based on prior pathology findings and the current case gross report. These tools can significantly enhance efficiency, accuracy, and co…	Invalid	Rationale/Explanation: With the advancements in AI technology and its increasing integration into various fields, the task of selecting the appropriate synoptic report based on prior pathology findings, including the current case gross report, is likely to be automated through AI tools by 2030. This can lead to increased efficiency, accuracy, and standardization in pathology labs, making it a pro…	Invalid	6. Very likely (0.8 - 1) Rationale/Explanation: AI technologies are progressing rapidly in the field of pathology and have shown significant potential to assist pathologists in various tasks, including selecting the right synoptic report based on previous findings and current case gross reports. By 2030, it is reasonable to expect that AI tools will be further developed and integrated into routin…	Invalid	5. Likely (0.6 - 0.8) Rationale/Explanation: Given the advancements in AI technology and its increasing integration into healthcare systems, it is likely that AI tools will be developed to analyze prior pathology findings and the current case gross report to suggest the appropriate synoptic report. This can enhance efficiency, accuracy, and consistency in pathology labs, making it a plausible sce…	Invalid	Rationale/Explanation: As AI technology continues to advance and improve, it is likely that AI tools will be developed to efficiently analyze and interpret prior pathology findings along with the current case gross report to select the appropriate synoptic report. This application of AI can enhance accuracy, speed, and overall efficiency in pathology labs, leading to its routine use by 2030.
101	By 2030, the probability of AI tools for "pre-populating reports based on AI interpretation of images" being used routinely in pathology labs isÉ	Invalid	6. Very likely (0.8 - 1) Rationale/Explanation: Given the rapid advancements in AI technology, particularly in image analysis, and its increasing integration into healthcare systems, it is highly probable that AI tools will be routinely used for pre-populating reports based on AI interpretation of images in pathology labs by 2030. The potential for AI to improve efficiency, accuracy, and consiste…	Invalid	Rationale: Given the advancements in AI technology and its integration into various fields, including healthcare and pathology, it is likely that AI tools will become more sophisticated by 2030 to effectively interpret images and pre-populate reports. This can significantly enhance efficiency and accuracy in pathology labs, making it a probable scenario within the next decade.	Invalid	Rationale/explanation: AI tools have shown significant advancements in image interpretation tasks in various fields, including pathology. By 2030, it is likely that AI tools will be sufficiently developed to pre-populate reports based on AI interpretation of images routinely in pathology labs. This would not only streamline the reporting process but also potentially improve accuracy and efficienc…	Invalid	5 Likely (0.6 - 0.8) Rationale/Explanation: Given the rapid advancements in AI technology and its increasing integration into healthcare systems, it is quite likely that AI tools for pre-populating reports based on AI interpretation of images will become routine in pathology labs by 2030. AI has shown significant promise in image analysis and pattern recognition tasks, which are essential in path…	Invalid	Rationale: AI technology has been advancing rapidly in recent years, particularly in the field of image interpretation. By 2030, AI is likely to have significantly improved its capabilities in analyzing pathology images and generating accurate reports based on its interpretations. The efficiency gains and potential for standardized reporting offered by AI tools make it very likely that they will …
102	By 2030, the probability of AI tools for "finding the source of contaminants" being used routinely in pathology labs isÉ	Invalid	Rationale: Identifying the source of contaminants is crucial in pathology labs to ensure accurate diagnoses and prevent potential hazards. AI's capabilities in analyzing vast amounts of data quickly and efficiently make it well-suited for this task. By 2030, advancements in AI technologies are likely to have matured enough to be routinely utilized in pathology labs for tasks like identifying the …	Invalid	Rationale/Explanation: By 2030, it is reasonable to expect that AI tools will have advanced significantly in the field of pathology, including the ability to efficiently and accurately identify the source of contaminants in samples. As AI technologies continue to improve and become more integrated into laboratory workflows, the routine use of AI tools for this purpose seems likely. Additionally, …	Invalid	6. Very likely (0.8 - 1) Rationale: By 2030, advances in AI technology are likely to have reached a point where they can efficiently and accurately analyze samples to identify the source of contaminants in pathology labs. The potential for AI to enhance speed, accuracy, and consistency in tasks such as contaminant detection makes it very likely that AI tools will be routinely used for this purpos…	Invalid	Rationale: Advancements in AI technology have shown great potential in identifying and tracing sources of contaminants efficiently and accurately. By 2030, AI tools are likely to be further developed and integrated into pathology labs to streamline the process of identifying contaminants in samples. These tools can enhance the speed and accuracy of investigations, making it likely that they will …	Invalid	Rationale: Finding the source of contaminants is a critical aspect of pathology labs to ensure accurate diagnoses and treatments. AI tools can significantly enhance the efficiency and accuracy of this process by analyzing large amounts of data quickly and identifying patterns that might be missed by human experts alone. Given the rapid advancements in AI technology and its increasing integration …
