# Supplementary material for: How does AI perform compared to human expert panels in medical Delphi studies? A pilot study through the lens of pathology
Source: J Pathol Inform. 2026 Apr 15;21:100661. doi: 10.1016/j.jpi.2026.100661 (PMC13185839; doi:10.1016/j.jpi.2026.100661)
Supplement: Supplementary material 1 — Original data used in the study and code for the Delphi-GPT application. [file mmc1.zip › Delphi-Results-&-Code-Sent-to-copy/Category-5-Run-Results/completed-ai-survey5-GPT4o-temp1-w-avg.csv]

Question #	Specified Statement	AI Rating 1	AI Explanation 1	AI Rating 2	AI Explanation 2	AI Rating 3	AI Explanation 3	AI Rating 4	AI Explanation 4	AI Rating 5	AI Explanation 5	Average AI Ratings
59	By 2030, the probability of AI tools for "AI-assisted laboratory workflow management, including workload assignments to pathologists, residents, and technicians," being used routinely in pathology labs isÉ	Invalid	**Rationale/Explanation:** AI technologies have shown significant promise in optimizing workflow management across various industries, including healthcare. By 2030, several advancements in both AI technology and data integration are expected to occur: 1. **Technological Maturity:** AI models for workflow management are likely to mature significantly over the next few years. Current AI systems ar…	6	Rationale: The utilization of AI tools for laboratory workflow management, including workload assignments to pathologists, residents, and technicians, has been an area of considerable interest and development. By 2030, it's expected that advances in AI algorithms and integration with laboratory information systems (LIS) will significantly enhance workflow efficiency and resource allocation. Such …	Invalid	**6 Very likely (0.8 - 1)** ### Rationale: 1. **Current State of AI in Workflow Management**: AI applications in workflow management are already being deployed across various sectors, including healthcare, imaging, and laboratory settings. AI has demonstrated significant potential in optimizing resource allocation and workflow processes. 2. **Advancements in AI Technology**: By 2030, AI technolog…	5	#### Rationale/Explanation: 1. **Current Advancements:** - AI tools for workflow management are already being developed and implemented in various sectors, including healthcare. - There are existing AI solutions designed to optimize laboratory operations, though their use is not yet widespread. 2. **Efficiency Gains:** - AI has the potential to significantly improve efficiency in laboratory workf…	6	**Rationale/Explanation:** AI-assisted laboratory workflow management, which includes tasks such as workload assignments to pathologists, residents, and technicians, is an area where AI can offer significant improvements in efficiency and accuracy. Given the advancements in AI technologies and their increasing integration into healthcare systems, it is very likely that by 2030, such AI tools will…	5.666666666666667
60	By 2030, the probability of AI tools for "automatic QA/QC of macroscopic images and grossing" being used routinely in pathology labs isÉ	Invalid	**Likert Scale Ranking: 5 (Likely)** **Rationale/Explanation:** The advancement of AI in image analysis and quality control has been rapid and impactful, especially in fields requiring precise and consistent evaluation, such as pathology. By 2030, it's realistic to expect that AI will be significantly integrated into routine laboratory processes, including automatic quality assurance (QA) and qua…	Invalid	5 Likely (0.6 - 0.8) ### Rationale/Explanation: AI tools for automatic QA/QC (quality assurance/quality control) of macroscopic images and grossing are an area of active research and development. The use of AI in pathology is gaining traction because of its potential to increase efficiency, accuracy, and consistency in various diagnostic tasks. By 2030, I expect that: 1. **Technological Advanceme…	5	Rationale/Explanation: Automatic quality assurance (QA) and quality control (QC) of macroscopic images and grossing processes are areas where AI has shown promising advancements. These tasks involve the analysis and standardization of images, which are well-suited for AI due to its capabilities in image recognition and pattern analysis. There are already developments in AI that can assist with th…	Invalid	**Likert Ranking: 5 (Likely, 0.6 - 0.8)** **Rationale:** 1. **Technological Advancements:** AI and machine learning technologies are rapidly advancing. By 2030, it is highly probable that AI will have made significant strides in image analysis and quality control, making such tools practical for routine use. 2. **Current Progress:** There is already ongoing research and implementation of AI in va…	5	Rationale/Explanation: 1. **Technological Advances**: The field of artificial intelligence has seen substantial improvements in image recognition and analysis. By 2030, AI tools that can handle the quality assurance and quality control (QA/QC) of macroscopic images and grossing are likely to be sophisticated enough for routine use. 2. **Operational Efficiency**: The application of AI to QA/QC tas…	5.0
61	By 2030, the probability of AI tools for "automated ordering of IHC for specific applications/assisting with selection of immunohistochemical stains needed" being used routinely in pathology labs isÉ	5	**Rationale/Explanation:** The field of AI in pathology is advancing rapidly, and by 2030, it's reasonable to expect that AI tools for tasks such as automated ordering of immunohistochemical (IHC) stains or assisting with the selection of needed IHC stains will be in regular use. Current AI systems already show substantial promise in identifying patterns and making predictive analyses based on hi…	5	Rationale/Explanation: By 2030, it is quite plausible that AI tools will be routinely used for automated ordering of immunohistochemistry (IHC) and assisting with the selection of specific immunohistochemical stains needed in pathology labs. Here are several reasons for this likelihood: 1. **Technological Advancements**: AI and machine learning are rapidly advancing, with significant progress alr…	Invalid	### Probable Likert Ranking: **5 – Likely (0.6 to 0.8 probability)** ### Rationale/Explanation: AI tools have already made significant advancements in the healthcare and pathology fields, showing substantial promise in automating tasks and improving efficiency. By 2030, it is quite probable that AI-driven applications will have evolved further, specifically in the context of ordering IHC (Immunoh…	6	**Rationale/Explanation:** Automated ordering of immunohistochemical (IHC) stains and assistance with selection of appropriate stains are tasks that align well with the strengths of AI, specifically with machine learning and pattern recognition technologies. Current advancements in AI, particularly in areas such as image analysis, decision-support systems, and natural language processing, suggest…	6	Rationale/Explanation: The development and implementation of AI in pathology are progressing rapidly. By 2030, AI tools are expected to have advanced significantly, especially in automating decision-making processes and routine tasks. Given the current trends and breakthroughs in machine learning algorithms and the increasing integration of AI in various medical fields, it is very likely that AI …	5.5
62	By 2030, the probability of AI tools for "automated QA/QC of IHC positive and negative controls" being used routinely in pathology labs isÉ	Invalid	**6 - Very likely (0.8 - 1)** ### Rationale/Explanation: 1. **Technological Advancements**: AI, particularly in the realm of image analysis and pattern recognition, has made significant strides over the past few years. This momentum is expected to continue, making it feasible for AI to handle routine, repetitive tasks like QA/QC, which require high precision but can often be tedious for human ope…	Invalid	"By 2030, the probability of AI tools for 'automated QA/QC of IHC positive and negative controls' being used routinely in pathology labs isÉ" ### Likert Ranking: **5 (Likely)** ### Rationale/Explanation: AI tools for the automated quality assurance (QA) and quality control (QC) of immunohistochemistry (IHC) positive and negative controls are likely to be used routinely in pathology labs by 2030 f…	Invalid	#### Rationale/Explanation: By 2030, it is very likely that AI tools for "automated QA/QC of IHC positive and negative controls" will be used routinely in pathology labs due to several key factors: 1. **Technological Advancements**: - The field of AI, particularly in image analysis and pattern recognition, is advancing rapidly. AI algorithms have shown exceptional capability in analyzing histopat…	Invalid	5 Likely (0.6 - 0.8) **Rationale/Explanation:** Quality assurance (QA) and quality control (QC) are critical components in pathology labs to ensure the accuracy and reliability of immunohistochemistry (IHC) results. AI tools have shown significant potential in automating and enhancing consistency in various diagnostic processes, including the evaluation of IHC slides. 1. **Current Trends**: AI an…	Invalid	Rationale/Explanation: Quality Assurance (QA) and Quality Control (QC) are critical components in pathology to ensure accurate and reliable diagnostic results. Immunohistochemistry (IHC) testing, which relies on precise staining and control mechanisms, benefits immensely from automation due to its repetitive and standardized nature. AI tools excel in identifying patterns and variances that are in…
63	By 2030, the probability of AI tools for "pre-selection of potentially cancer-positive samples for pathologist's review, while the bulk of clearly negative samples can be automatically processed," being used routinely in pathology labs isÉ	5	**Rationale/Explanation:** The application of AI in pathology, particularly for tasks such as pre-selection of potentially cancer-positive samples, is a highly promising area. By 2030, it is likely (60% - 80% probability) that this specific use case will be routinely employed in pathology labs. Here are several factors supporting this likelihood: 1. **Technological Advancements**: AI and machine …	6	Rationale/Explanation: The use of AI in pathology for tasks such as the pre-selection of potentially cancer-positive samples is highly promising and aligns with current advancements in AI technology and digital pathology. By 2030, it is very likely that AI tools will be sufficiently advanced and integrated into clinical workflows to assist with the sorting of samples, enhancing efficiency and acc…	6	**Rationale:** 1. **Technological Advancements**: AI technology, especially in machine learning and image recognition, has advanced significantly. By 2030, it is highly plausible that AI-driven tools will be capable of performing the pre-selection of potentially cancer-positive samples with high accuracy. 2. **Existing Applications**: There are already AI tools and systems in place that can aid i…	6	### Rationale: 1. **Current Advancements**: As of now, AI in medical imaging, including pathology, has seen significant advancement. Numerous AI algorithms have already been developed and tested for tasks like identifying cancerous tissues, and some are showing high accuracy rates comparable to human pathologists. 2. **Technological Readiness**: The technology for pre-selection of biopsies and ot…	6	**Rationale/Explanation:** AI tools for the pre-selection of potentially cancer-positive samples have shown substantial promise due to their advanced image recognition and pattern detection capabilities. Recent advances in machine learning, particularly in deep learning and convolutional neural networks, have significantly enhanced the accuracy and reliability of such systems. By 2030, it is high…	5.8
64	By 2030, the probability of AI tools for "triaging of cases to the most appropriate pathologist at the earliest possible time" being used routinely in pathology labs isÉ	Invalid	**6 (Very likely: 0.8 - 1)** ### Rationale/Explanation: 1. **Current Progress in AI and Pathology**: AI has been making significant strides in the field of medical diagnostics and patient care. AI algorithms, particularly in machine learning and deep learning, have shown effectiveness in analyzing complex medical data and images, which is foundational to pathology. 2. **Efficiency and Accuracy**:…	5	Rationale/Explanation: The prognosis for the routine use of AI in triaging pathology cases by 2030 is promising due to several factors. 1. **Technological advancements**: AI has shown considerable progress in image analysis, diagnosis, and data management, crucial skills for triaging pathology cases. 2. **Efficiency and workflows**: AI tools can significantly optimize workflow efficiency. By quic…	Invalid	**Rationale:** The adoption of AI in pathology for routine tasks such as triaging cases to the most appropriate pathologist is highly probable by 2030 for several reasons: 1. **Technological Advancements:** AI tools, especially those leveraging machine learning and natural language processing, have significantly advanced in recent years. These technologies are becoming more sophisticated in analy…	6	Rationale: By 2030, the adoption of AI-driven tools for triaging cases to the most appropriate pathologist is very likely to be a routine practice in pathology labs. AI in healthcare, particularly in fields like pathology, is advancing rapidly. AI algorithms can already analyze vast amounts of data swiftly and accurately, identifying patterns that might be missed by human eyes. The integration of…	5	### Rationale: By 2030, it is quite likely that AI tools will be used routinely for triaging cases to the most appropriate pathologist at the earliest possible time for several reasons: 1. **Technological Advancements**: The rapid pace of AI development is increasing the sophistication of algorithms designed to analyze large sets of data with high accuracy. AI models can already process and inter…	5.333333333333333
65	By 2030, the probability of AI tools for "generation of H&E-style WSI directly from fresh tissue (bypassing the need for frozen section slide creation)" being used routinely in pathology labs isÉ	2	**Rationale/Explanation:** The generation of Hematoxylin and Eosin (H&E)-style Whole Slide Images (WSIs) directly from fresh tissue represents a significant technological leap in digital pathology. While the concept is innovative and promising, several factors make it very unlikely to be routine in pathology labs by 2030: 1. **Technological and Research Hurdles:** The process of generating H&E-eq…	3	Rationale/Explanation: While advancements in AI and imaging technologies have been significant, the application of AI to generate H&E-style Whole Slide Images (WSI) directly from fresh tissue presents several challenges that make routine use by 2030 unlikely. Firstly, the process of replicating the detailed and nuanced histological features seen in H&E stained slides is highly complex. This requi…	3	**Rationale/Explanation:** The concept of generating H&E-style whole-slide images (WSI) directly from fresh tissue using AI represents a significant leap in pathology workflows. Currently, the standard process involves preparing frozen sections, staining them, and then digitizing these stained slides for analysis. While notable advancements have been made in AI-driven image analysis and tissue pr…	3	### Rationale: 1. **Technical Challenges**: Generating H&E-style Whole Slide Images (WSI) directly from fresh tissue would require complex algorithms that accurately replicate histological features. While there have been advancements in image generation using AI, achieving the finesse and detail that can be obtained through traditional staining methods poses significant challenges. 2. **Validatio…	3	**Rationale/Explanation:** As of now, the technology for generating H&E-style Whole Slide Images (WSI) directly from fresh tissue samples without the intermediate step of frozen section slide creation is in early research and developmental stages. While there has been progress in this field, several challenges remain that need to be overcome for this to be operational on a routine basis by 2030. …	2.8
66	By 2030, the probability of AI tools for "up-front case classification, associated with IHC selection and followed by triaging to the specialist," being used routinely in pathology labs isÉ	Invalid	**Likert ranking: 5 (Likely)** **Rationale/Explanation:** The application of AI for up-front case classification, including Immunohistochemistry (IHC) selection and subsequent triaging to specialists, is a task that aligns well with the strengths of machine learning and AI in pattern recognition and decision support. By 2030, the technological advancements we are witnessing suggest several key po…	5	**Rationale/Explanation:** 1. **Advancements in AI and Machine Learning:** - AI and machine learning algorithms have shown significant progress in recent years, particularly in image analysis and pattern recognition. These advancements are directly relevant to pathology, where AI tools can assist in analyzing complex tissue samples and identifying specific features required for case classificatio…	5	**Rationale/Explanation:** By 2030, it is plausible that AI tools for up-front case classification, associated with immunohistochemistry (IHC) selection and subsequent triaging to specialists, will be used routinely in pathology labs. The progression in AI technology, particularly in areas of machine learning and image analysis, underpins this probability. Several factors support this likelihood:…	Invalid	### Rationale: 1. **Current Advancements**: AI tools for image analysis, specifically in histopathology, have shown significant advancements in recent years. Techniques like convolutional neural networks (CNNs) are already being used for detecting and classifying cancerous tissues with a high degree of accuracy. 2. **Workflow Integration**: AI integration into pathology workflows can streamline t…	Invalid	**Rationale/Explanation:** Advancements in AI, especially in the realms of image recognition and machine learning, have made significant strides in recent years. By 2030, it is relatively plausible that AI tools will be sophisticated enough to handle "up-front case classification" in pathology labs, primarily due to the following reasons: 1. **Technological Progress:** The rapid advancements in A…	5.0
67	By 2030, the probability of AI tools for "computer handling of routine specimens, thus freeing up time for pathologists to handle difficult cases," being used routinely in pathology labs isÉ	Invalid	5 Likely (0.6 - 0.8) **Rationale/Explanation:** 1. **Current Trends:** There has been significant progress in the development and implementation of AI tools in medical fields, particularly in imaging and diagnostic applications. Many pathology labs are already exploring and implementing AI-based systems for various tasks. 2. **Efficiency and Accuracy:** AI algorithms have shown potential in handl…	5	Rationale/Explanation: Given the current trajectory of AI development and integration into various medical fields, it is likely that by 2030 AI will play a substantial role in the handling of routine specimens. AI algorithms and tools are being increasingly sophisticated and are already showing promising results in automating routine tasks that do not necessarily require human intervention. This …	5	#### Rationale: 1. **Technological Advancements**: Current strides in AI and machine learning are rapidly improving the capabilities of automation and image recognition. Given this trajectory, it is plausible that by 2030, AI systems will have matured enough to handle routine tasks effectively. 2. **Prototype Systems**: Present-day AI systems are already capable of analyzing specific aspects of p…	Invalid	**Likert Ranking: 5 (Likely)** **Rationale/Explanation:** AI in pathology has made significant advances in recent years, particularly in the analysis and handling of routine specimens. This includes tasks like slide scanning, image analysis, and initial diagnostic processes that are often time-consuming but relatively straightforward. Given the rapid pace of technological development and the incr…	Invalid	6 Very likely (0.8 - 1) ### Rationale/Explanation: - **Advancements in AI and Automation:** Over the past decade, there have been significant advancements in AI technologies and automation. These include AI algorithms that can handle routine and repetitive tasks efficiently, which is a key driver for their adoption in various fields, including pathology. - **Current Trends in Healthcare AI:** The…	5.0
68	By 2030, the probability of AI tools for "proposing specific IHC or other molecular methods to solve a specific diagnostic problem" being used routinely in pathology labs isÉ	Invalid	### Likert Ranking: 5 (Likely) ### Rationale/Explanation: By 2030, it's highly probable that AI tools will have advanced to a stage where they can routinely assist pathologists in proposing specific immunohistochemistry (IHC) or other molecular methods to tackle diagnostic problems. My rationale for this ranking considers several factors: 1. **Current Advancements**: As of now, AI technologies in…	6	### Rationale/Explanation: AI tools have shown significant potential in proposing specific immunohistochemistry (IHC) or other molecular methods to solve diagnostic problems. The adoption of AI in this area is driven by several technological advancements and practical needs: 1. **Technological Advancements**: Machine learning algorithms are increasingly capable of analyzing vast datasets and iden…	Invalid	**Rating: 5 Likely (0.6 - 0.8)** **Rationale/Explanation:** The likelihood of AI tools proposing specific immunohistochemistry (IHC) or other molecular methods to solve diagnostic problems in pathology labs by 2030 appears quite high due to several ongoing advancements and trends in the field: 1. **Current Trends in AI Development:** AI models have been making significant strides in image recogni…	5	### Rationale/Explanation: By 2030, AI tools proposing specific immunohistochemistry (IHC) or other molecular methods to solve diagnostic problems in pathology labs are quite probable for various reasons: 1. **Technological Advancements**: The current trajectory of AI and machine learning in medical diagnostics shows significant advancements. AI systems are increasingly becoming adept at analyzin…	6	### Rationale: - **Technological advancements:** AI has shown significant progress in suggesting and optimizing diagnostic and therapeutic options across various medical fields. Given the current trends, it is very plausible that AI tools, with their capability to analyze vast amounts of data and discern patterns, will be sophisticated enough to propose specific IHC (Immunohistochemistry) or mole…	5.666666666666667
69	By 2030, the probability of AI tools for "prioritization of cases (such as cases with neoplasia and infectious organisms in immunosuppressed patients)" being used routinely in pathology labs isÉ	5	**Rationale/Explanation:** AI tools for the prioritization of cases, such as those involving neoplasia and infectious organisms in immunosuppressed patients, have significant potential benefits for pathology labs. These tools can assist in triaging cases that require urgent attention, thereby improving workflow efficiency and patient care outcomes. 1. **Current Trends:** There have been considera…	Invalid	**Rationale/Explanation:** 1. **Current Progress and Trend Analysis:** Significant advancements have already been made in the field of AI and machine learning, specifically within medical diagnostics. AI tools have shown capability in identifying patterns and abnormalities which can be pivotal in prioritizing cases, especially those involving critical conditions like neoplasia or infections in im…	5	**Rationale/Explanation:** AI tools for prioritization of cases in pathology labs, particularly for identifying neoplasia and infectious organisms in immunosuppressed patients, hold significant promise due to several factors. Firstly, the advanced capabilities of AI in image and pattern recognition have been successfully demonstrated in various healthcare applications, including radiology and der…	Invalid	**Likert ranking:** 6 (Very likely) **Rationale/Explanation:** AI has made significant strides in the field of medical diagnostics, especially in areas requiring pattern recognition and anomaly detection. Given the current trajectory of AI development, it is very plausible that by 2030, AI tools will be highly proficient at identifying and prioritizing cases needing urgent attention, such as thos…	6	**Rationale/Explanation:** AI technology in healthcare, particularly in fields like pathology, has been advancing rapidly. One of the significant benefits of AI is its ability to process and analyze large volumes of data quickly and accurately. Prioritization of cases, such as identifying neoplasia or infections in immunosuppressed patients, is a task well-suited for AI tools due to the following…	5.333333333333333
70	By 2030, the probability of AI tools for "generation of gross descriptions of pathology specimens" being used routinely in pathology labs isÉ	Invalid	### Rationale/Explanation: 1. **Technological Advancements**: AI has already made significant strides in natural language processing (NLP) and image recognition, which are critical for generating gross descriptions of pathology specimens. Given the rapid pace of advancements, this trend is likely to continue and even accelerate by 2030. 2. **Existing Applications**: There are already AI tools and…	Invalid	**Rationale/Explanation:** AI applications in pathology are advancing rapidly, particularly in image analysis and diagnostic support. However, the generation of gross descriptions of pathology specimens involves several nuanced factors. Here are some considerations influencing this ranking: 1. **Advancements in NLP and Image Analysis:** Recent advancements in natural language processing (NLP) and…	Invalid	**Ranking: 4 Even chance/neutral (0.4 - 0.6)** **Rationale:** The application of AI in generating gross descriptions of pathology specimens holds potential, but there are several factors that contribute to an even chance/neutral perspective for its routine application by 2030: 1. **Current Progress:** The development of AI for gross description generation is in progress, with some successful prot…	5	#### Rationale/Explanation: The task of "generation of gross descriptions of pathology specimens" involves the evaluation and summarization of physical characteristics of specimens, such as size, shape, color, and the presence of any visible abnormalities. This type of work often requires a standardized and repetitive approach to ensure consistency and accuracy. **Reasons for Likely (0.6 - 0.8) P…	5	### Rationale/Explanation: AI tools for the "generation of gross descriptions of pathology specimens" have a strong potential to be adopted routinely in pathology labs by 2030. Here are a few reasons why: 1. **Advancements in AI Technology**: AI algorithms, especially in natural language processing (NLP) and image recognition, have seen rapid improvements. These technologies are increasingly capa…	5.0
71	By 2030, the probability of AI tools for "identification of mislabeled specimens (e.g. a prostate biopsy case containing tissue from a different organ)" being used routinely in pathology labs isÉ	5	**Rationale/Explanation:** Advancements in artificial intelligence, particularly in the realm of image recognition and pattern detection, have been progressing at a rapid pace. By 2030, it is very plausible that AI tools will be highly effective at identifying mislabeled specimens in pathology labs. The routine use of AI for this purpose is likely for several reasons: 1. **Technological Advanceme…	5	#### Rationale/Explanation: AI has shown significant promise in revolutionizing various aspects of pathology, including the identification of mislabeled specimens. By 2030, it is likely that AI algorithms will have advanced sufficiently to be reliable tools in detecting discrepancies, such as tissue samples that do not match the expected organ type. 1. **Technological Advancements**: The current …	5	Rationale/Explanation: The identification of mislabeled specimens can have significant consequences for patient care, and this task lends itself well to AI applications due to the pattern recognition and anomaly detection capabilities of AI algorithms. By 2030, it's likely that AI tools designed for such specific and critical tasks will be increasingly incorporated into pathology labs due to thei…	5	**Rationale:** AI tools for identifying mislabeled specimens leverage image recognition and pattern matching capabilities, which are areas where AI has already shown significant progress. By 2030, it is plausible that these tools will be refined and integrated into pathology labs to routinely assist with identifying discrepancies in specimen labeling. Since these errors can have serious clinical …	6	**Rationale:** The use of AI in pathology, particularly for tasks requiring meticulous attention to detail, is promising and aligns well with advancements we've observed in related fields. Specimen mislabeling is a high-impact issue in pathology labs due to potential diagnostic errors. AI tools designed to detect inconsistencies between the labeled specimen and the tissue morphology can significa…	5.2
72	By 2030, the probability of AI tools for "automated routing of cases for workup by robotics" being used routinely in pathology labs isÉ	3	### Rationale: While advancements in AI have shown promise in various fields, including pathology, the integration of AI tools for "automated routing of cases for workup by robotics" involves several challenges that might hinder widespread routine use by 2030. 1. **Technological Maturity**: For AI to handle case routing and robotic workup effectively, the technology must be highly advanced and re…	Invalid	### Rationale: Automated routing of cases for workup by robotics involves a high level of complexity and integration. While AI advancements have been significant, implementing such sophisticated robotics in routine pathology labs by 2030 faces several challenges: 1. **Technological Hurdles**: Developing AI tools capable of accurately and efficiently routing cases for robotic workup involves advan…	Invalid	**Rationale/Explanation:** The concept of "automated routing of cases for workup by robotics" involves sophisticated AI and robotic integration within pathology labs. By 2030, while advancements in AI and robotics are expected to be significant, several factors can impact the routine use of such tools: 1. **Technological Maturity:** AI and robotics technologies are rapidly advancing, and by 2030,…	Invalid	Rationale/Explanation: The concept of "automated routing of cases for workup by robotics" in pathology labs by 2030 involves several advanced technologies working in harmony, such as AI algorithms for case routing and sophisticated robotics to physically manage specimens. While AI technology is progressing rapidly, the integration of robotics to a level where they can autonomously and accurately …	3	### Rationale/Explanation: - **Current Technological Development**: While advancements in AI are rapid and promising, automated systems for routing cases and robotics integration are still nascent. These technologies require significant development to achieve the reliability and precision necessary for routine use in pathology labs. - **Regulatory Hurdles**: Implementing AI-based systems in medic…	3.0
73	By 2030, the probability of AI tools for "quality control of whole-slide images (scanning process), and detection of poor-quality slides (tissue folds, poor staining)," being used routinely in pathology labs isÉ	6	### Rationale/Explanation: AI tools for quality control of whole-slide images and detection of poor-quality slides are already showing promising developments in research and early adoption phases. By 2030, these applications are highly probable for the following reasons: 1. **Early Adoption and Current Trends:** There are already several AI solutions being developed and slowly integrated into pat…	5	**Rationale/Explanation:** The use of AI for quality control of whole-slide images and detection of poor-quality slides such as those with tissue folds or poor staining appears to be a likely development by 2030 for several reasons: 1. **Technological Advancements:** AI technology, particularly in image recognition and analysis, has made significant strides in recent years. By 2030, these technol…	6	Rationale/Explanation: The application of AI tools for quality control of whole-slide images and the detection of poor-quality slides is poised to become routine in pathology labs by 2030. The digitization of pathology slides is already underway, and AI-driven tools have shown significant accuracy and efficiency in identifying issues like tissue folds and poor staining. Given the rapid advancemen…	5	#### Rationale: The likelihood of AI tools being used for quality control of whole-slide images and detection of poor-quality slides by 2030 is quite high, considering current trends and advancements in AI and machine learning technologies. Here are several key points that support this Likely ranking: 1. **Current State of AI in Pathology**: - AI applications in medical imaging and analysis have …	5	**Rationale/Explanation:** AI tools for quality control of whole-slide images and detection of poor-quality slides are increasingly becoming sophisticated. These tools can identify imperfections such as tissue folds, poor staining, and other anomalies with a high degree of accuracy. Given the advancement in AI technology and the pressing need for consistent, high-quality diagnostic images in path…	5.4
74	By 2030, the probability of AI tools for "quality improvement of whole-slide images" being used routinely in pathology labs isÉ	5	**Rationale/Explanation:** The integration of AI tools for quality improvement of whole-slide images (WSI) in pathology labs is a rapidly evolving area, and there are several key factors to consider when estimating their routine use by 2030: 1. **Current Advances and Adoption:** - **Technological Progress:** Significant progress has already been made in deep learning and image processing, particu…	6	**Rationale/Explanation:** Quality improvement of whole-slide images is an area where AI has already shown significant promise. The enhancement of image resolution, noise reduction, and correction of image artifacts are tasks that AI-powered tools are particularly well-suited for. Given the rapid pace of advancements in AI technology, as well as the growing body of research and successful pilot p…	5	#### Rationale/Explanation: Given the rapid development seen in AI technologies and their applications, it is reasonable to expect that AI tools for quality improvement of whole-slide images will be commonly used in pathology labs by 2030. 1. **Current Trends and Research**: There has been significant progress in image analysis and enhancement through AI. Tools like convolutional neural networks …	Invalid	**Rationale/Explanation:** The application of AI for quality improvement of whole-slide images in pathology labs is very promising and likely to be adopted routinely by 2030 due to several factors: 1. **Technological Advancements:** AI technology, especially in image processing and enhancement, is rapidly advancing. Current AI models are already capable of enhancing image quality, reducing artifa…	Invalid	Rationale/Explanation: 1. The technology for image enhancement and denoising using AI is already being researched and developed quite intensively. 2. Pathology as a field stands to benefit immensely due to the detailed nature of the examinations required. 3. Adoption rates of digital pathology have been steadily increasing, with AI playing a pivotal role in enhancing digital workflows. 4. By 2030…	5.333333333333333
75	By 2030, the probability of AI tools that "bring up similar cases with their respective diagnoses for feature comparison" being used routinely in pathology labs isÉ	Invalid	**6 - Very likely (0.8 - 1)** ### Rationale: 1. **Current Advances**: AI technology has already made considerable strides in the field of digital pathology. Tools that can compare cases and suggest potential diagnoses are examples of functionality currently being tested and, in some cases, implemented. 2. **Pattern Recognition and Feature Matching**: AI is particularly strong in tasks involving p…	Invalid	5 (Likely) ### Rationale/Explanation: 1. **Current Trends in AI and Pathology**: - AI technology, particularly in image recognition and data handling, has made significant advances over recent years. These advancements are actively being integrated into various medical fields, including pathology. 2. **Existing Use Cases**: - There are already emerging AI tools and platforms demonstrating capabil…	Invalid	6 Very likely (0.8 - 1) ### Rationale/Explanation: By 2030, the implementation of AI tools that can bring up similar cases with their respective diagnoses for feature comparison in pathology labs appears highly probable. Here are the reasons for this assessment: 1. **Advancements in AI Technology**: With rapid advancements in machine learning and AI, specifically in image recognition and natural …	Invalid	**Rationale/Explanation:** 1. **Current Trends**: The advancements in AI, particularly in image recognition and processing, are rapidly progressing. Several AI tools are already in development that can identify features in medical images and provide relevant case comparisons. 2. **Technological Feasibility**: The computational power required for such tasks has increased significantly and is expec…	6	**Rationale/Explanation:** AI tools that bring up similar cases for feature comparison and respective diagnoses have a high potential to be adopted widely by 2030 due to a number of factors: 1. **Current Technological Progress:** There have already been significant advancements in AI-driven image recognition and data retrieval systems within the medical field. Tools that can identify similar case…	6.0
76	By 2030, the probability of AI tools for "pre-selecting regions of interest suspicious for cancer for pathologists to view" being used routinely in pathology labs isÉ	6	Rationale/Explanation: The implementation of AI in the realm of pathology is seeing significant advancements, particularly in the area of helping pathologists identify regions of interest that could be suspicious for cancer. Current AI technologies are already capable of handling vast amounts of digitized pathology slides efficiently and effectively. They can pre-screen and highlight areas that w…	6	Rationale: Advances in AI and machine learning have shown significant promise in the field of pathology, particularly in image analysis. Current developments in AI algorithms have demonstrated the ability to accurately identify regions of interest (ROIs) in pathology slides that are suspicious for cancer, with some AI tools already being used in research and limited clinical settings. The technol…	6	### Rationale/Explanation: AI tools for pre-selecting regions of interest suspicious for cancer are already in active development and have shown great promise in research and some pilot implementations. These tools can significantly reduce the workload of pathologists and improve diagnostic accuracy, making the overall process more efficient and consistent. Given the rapid advancements in AI tech…	5	Rationale: The use of AI tools to pre-select regions of interest suspicious for cancer in pathology labs by 2030 is highly feasible and likely. Significant advancements in AI and machine learning algorithms have already demonstrated considerable success in identifying and flagging potential cancerous regions in histopathological images. These tools can assist pathologists by reducing the time and…	6	**Rationale:** The field of pathology is increasingly adopting AI technologies, and the task of pre-selecting regions of interest suspicious for cancer is one where AI can significantly augment the efficiency and accuracy of pathologists. Current advancements in AI and machine learning, particularly in image analysis and pattern recognition, suggest a strong trend towards integration of these tec…	5.8
77	By 2030, the probability of AI tools for "identification of hotspot areas" being used routinely in pathology labs isÉ	6	### Rationale: By 2030, it is highly probable that AI tools for the identification of hotspot areas will be routinely used in pathology labs. AI and image analysis technologies have already made significant strides in digital pathology and are showing great promise in identifying specific areas of interest in digital slides, such as regions with high cell density or certain morphological features…	6	**Rationale/Explanation:** AI in digital pathology has been rapidly advancing, particularly in tasks that require pattern recognition and classification. The identification of hotspot areas, which refers to regions with a high density of specific features or pathologies, is a task well-suited to AI. This is because AI algorithms, especially those based on deep learning, excel in analyzing large d…	6	#### Rationale: The identification of hotspot areas in pathology is a task that is well-suited for AI applications. Computer vision and deep learning algorithms have already shown significant promise in analyzing medical images with high accuracy. By 2030, it is very likely that AI will be routinely used for this purpose because of several reasons: 1. **Advancements in AI Technology:** - AI techn…	6	Rationale/explanation: The task of identifying hotspot areas is quite well-suited to AI capabilities due to its nature of involving pattern recognition and quantification of features within images—tasks at which AI, particularly image recognition algorithms such as convolutional neural networks (CNNs), excels. By 2030, it is very likely that AI tools will have matured to a point where they can re…	6	**Rationale:** The use of AI tools in pathology has been rapidly advancing, especially in tasks that can be highly automated with significant benefits. "Identification of hotspot areas" is a prime candidate for such automation due to the following reasons: 1. **Technological Feasibility:** The technology required for identifying hotspot areas in pathology slides already exists and is being tested…	6.0
78	By 2030, the probability of AI tools for "identification of micrometastases" being used routinely in pathology labs isÉ	5	RATIONALE: The application of AI in medical fields, particularly in pathology, has seen substantial progress in recent years. The identification of micrometastases is a critical and complex task that influences patient treatment and outcomes. Current advancements in computer vision and machine learning have shown great promise in accurately detecting subtle abnormalities in medical images, includ…	Invalid	6 (Very likely) ### Rationale: I based my response on several key considerations regarding the development and adoption of AI tools in pathology: 1. **Technological Advancements**: AI and machine learning technologies have been rapidly evolving. The capability of AI systems to analyze large sets of medical images with great accuracy has already been demonstrated in numerous studies. By 2030, it's…	5	**Rationale/Explanation:** Identification of micrometastases is a critical task in pathology, often requiring meticulous examination of tissue samples. AI tools have shown significant promise in enhancing the accuracy and efficiency of such tasks. Several factors contribute to the likely adoption of AI in this domain by 2030: 1. **Technological Advancements:** AI-based image analysis tools are be…	Invalid	### Rationale: 1. **Current Developments**: As of now, there are AI tools already being developed and tested specifically for identifying micrometastases in pathology. Several studies and trials have shown promising results where AI can outperform or match human pathologists in detecting micrometastases, suggesting that such technology could be feasible soon. 2. **Technological Advancements**: Ad…	5	**Rationale:** AI tools have shown substantial promise in the field of pathology, particularly for tasks that involve pattern recognition and image analysis. Micrometastases are small and often challenging to detect with the naked eye, but AI algorithms are adept at identifying subtle differences in tissue samples that can indicate the presence of micrometastases. Several factors support the like…	5.0
79	By 2030, the probability of AI tools for "detection of lymph node metastases" being used routinely in pathology labs isÉ	Invalid	**Rationale:** The use of AI tools for the detection of lymph node metastases in pathology is a fast-evolving area with promising results. Many studies and commercial solutions have already shown that AI algorithms can significantly improve the accuracy and speed of detecting metastases in lymph nodes compared to traditional methods. The advancements in deep learning and image analysis have resul…	6	**Rationale/Explanation:** The detection of lymph node metastases is a critical step in the staging and treatment planning for cancer patients. AI tools have already shown great promise in this area, demonstrating the ability to enhance accuracy, reduce variability, and increase efficiency compared to traditional human-based assessments. By 2030, it is reasonable to expect that these tools will h…	Invalid	**Likert Ranking**: 6 (Very likely) **Rationale/Explanation**: The use of AI in detecting lymph node metastases is highly plausible by 2030 due to several compelling reasons: 1. **Current Research and Development**: There has been significant progress in the development and validation of AI algorithms for pathology, especially in tasks like detecting metastases. Numerous studies have already demo…	6	**Rationale:** The field of pathology is rapidly advancing with the integration of AI technologies, particularly in tasks that involve object detection and classification within medical images. Detection of lymph node metastases is a specific application where AI has already shown significant promise and efficacy. Machine learning algorithms, especially those based on deep learning, have demonstr…	6	Rationale: AI tools for detecting lymph node metastases are already being researched and developed extensively. Various studies have shown that AI algorithms can achieve high accuracy in identifying metastases in lymph nodes from histopathological slides. Companies and research institutions are investing heavily in this area, and some tools are already progressing through regulatory approvals. Gi…	6.0
80	By 2030, the probability of AI tools for "detection of signet ring-cell cancer" being used routinely in pathology labs isÉ	5	### Rationale/Explanation: AI tools have shown remarkable progress in image recognition and analysis, which are crucial for pathology tasks such as detecting cancers, including signet ring-cell cancer. Given the acceleration in AI development, especially in the medical and pathology fields, it's reasonable to expect that AI will be proficient in routinely detecting specific types of cancers like …	Invalid	**Rationale/Explanation:** 1. **Technological Advancement**: AI and machine learning technologies have already shown significant promise in detecting various cancer types. The specific challenge of detecting signet ring-cell cancer, which often presents a distinct cellular morphology, makes it particularly suitable for AI-based analysis due to the potential for pattern recognition and anomaly det…	5	Rationale: The detection of signet ring-cell cancer presents a unique challenge due to its morphological characteristics, which are often difficult to identify accurately without expert interpretation. However, advances in AI and machine learning, particularly in the field of computer vision and deep learning, have demonstrated significant progress in recognizing complex patterns and subtle featu…	5	Rationale/Explanation: AI and machine learning have shown significant advancements in the medical field, particularly in pathology, where image analysis and pattern recognition are crucial. Signet ring-cell cancer, a specific type of carcinoma characterized by the presence of signet ring cells, can be particularly challenging to identify due to its unique morphological features. Given the continu…	Invalid	#### Rationale/Explanation: The use of AI in pathology is advancing rapidly, and significant progress has already been made in the development of AI tools for detecting various types of cancers and cellular abnormalities. However, signet ring-cell carcinoma (SRC) is a specific sub-type of adenocarcinoma that can be more challenging to detect due to its unique histological features, which are ofte…	5.0
81	By 2030, the probability of AI tools for "detection of microorganisms (AFB, H. pylori)" being used routinely in pathology labs isÉ	6	Rationale/Explanation: The field of artificial intelligence (AI) has made substantial advances in medical diagnostics, particularly in image analysis. By 2030, it is very likely that AI tools will be routinely used in pathology labs for the detection of microorganisms such as Acid-Fast Bacilli (AFB) and Helicobacter pylori (H. pylori). These applications are especially promising for several reaso…	6	### Rationale/Explanation: There are several factors that contribute to this high probability of adoption of AI tools for detecting microorganisms such as Acid-fast bacilli (AFB) and Helicobacter pylori (H. pylori) in pathology labs by 2030: 1. **Technological Advancements**: AI, particularly in image recognition and pattern detection, has made significant strides in recent years. The tools avail…	6	### Rationale: AI tools for the detection of microorganisms like Acid-Fast Bacilli (AFB) and Helicobacter pylori (H. pylori) are progressing rapidly. They offer significant advantages in terms of accuracy, efficiency, and reproducibility compared to traditional methods. Here's why I believe it's very likely that such tools will be used routinely in pathology labs by 2030: 1. **Technological Advan…	5	**Rationale/Explanation:** The detection of microorganisms such as Acid-Fast Bacilli (AFB) and Helicobacter pylori (H. pylori) is a critical task in pathology labs. By 2030, it is quite probable that AI tools will be routinely used for such specific detection purposes. Here are the reasons for this rating: 1. **Advances in AI and Machine Learning:** AI technology, particularly in the field of ima…	5	**Rationale/Explanation:** The detection of microorganisms such as Acid-Fast Bacilli (AFB) and Helicobacter pylori (H. pylori) is already a well-defined task that often involves specific staining techniques and can be highly repetitive. AI technologies, particularly those designed for image analysis, are well-suited to this kind of task because they can be trained on vast datasets to recognize sp…	5.6
82	By 2030, the probability of AI tools for "assisting with tumor grading" being used routinely in pathology labs isÉ	Invalid	**6 (Very likely)** ### Rationale/Explanation: 1. **Current Advances**: As of the most recent developments, AI and machine learning technologies have already shown significant promise in the field of tumor grading. Various studies and pilot projects have demonstrated AI's capability to analyze histopathological images with high accuracy and consistency. 2. **Integration with Digital Pathology**: …	5	Rationale/Explanation: AI tools have made significant progress in the field of medical imaging and diagnostics, particularly in the realm of pathology. Assisting with tumor grading is a complex task that often requires nuanced analysis and pattern recognition, areas where AI has shown strong potential. By 2030, it is likely that AI will have advanced sufficiently to be integrated routinely into p…	6	Rationale/Explanation: The field of AI in medical diagnostics, particularly in pathology, has seen significant advancements in recent years. Tumor grading is a critical task that traditionally relies on the expertise and experience of human pathologists. AI tools have demonstrated a capability to assist in this process by providing consistent, objective, and reproducible results. Several AI-power…	Invalid	Rationale/Explanation: The use of AI tools for assisting with tumor grading is already showing promise in the field of pathology. Current advancements in machine learning and image recognition have been particularly successful in the domain of medical imaging, including pathology. Several studies and pilot programs have demonstrated that AI can analyze histopathological images with high accuracy,…	6	**Rationale/Explanation:** AI tools have already shown significant promise in assisting with tumor grading by offering increased accuracy, speed, and consistency when compared to manual assessments. By 2030, it is very likely that these tools will be refined and validated to the point where they become a routine part of the diagnostic process in pathology labs. Several factors support this probab…	5.666666666666667
83	By 2030, the probability of AI tools for "identification of molecular biomarker status directly from H&E WSI, for automated mutation detection in cancer, such as non-small cell lung cancer" being used routinely in pathology labs isÉ	Invalid	### Rationale/Explanation: Identifying molecular biomarker status directly from Hematoxylin and Eosin (H&E) whole slide images (WSI) for automated mutation detection is a significant advancement in pathology and cancer diagnostics. Currently, most mutation detections rely on molecular techniques like polymerase chain reaction (PCR) and next-generation sequencing (NGS). While these methods are hig…	4	**Rationale/Explanation:** 1. **Current Advances and Integration:** - As of now, AI tools have shown promise in the identification of molecular biomarkers from H&E (hematoxylin and eosin) whole slide images (WSI). Research in this area is progressing rapidly and there have already been some proof-of-concept studies indicating that AI can identify molecular markers such as mutations. 2. **Technolo…	Invalid	6 Very likely (0.8 - 1) ### Rationale/Explanation: AI in pathology, particularly for the identification of molecular biomarkers directly from H&E (hematoxylin and eosin) whole slide images (WSI), is progressing rapidly. Non-small cell lung cancer (NSCLC) is a prominent area of focus due to its high mutation burden and the critical importance of accurate mutation detection for targeted therapies. …	5	**Rationale/Explanation:** I have assigned a ranking of 5 (Likely) to the specified statement regarding the routine use of AI tools for the identification of molecular biomarker status directly from H&E (Hematoxylin and Eosin) Whole Slide Imaging (WSI) for automated mutation detection in cancer by 2030. Here are the key reasons behind this decision: 1. **Advancements in AI and Machine Learning:**…	5	#### Rationale/Explanation: The field of AI in pathology has been making significant strides, particularly with deep learning models for image analysis. Hematoxylin and eosin (H&E) stained whole slide images (WSI) are standard in pathology, and the AI-driven identification of molecular biomarkers directly from these images is a fast-evolving area of research. There have been several promising stu…	4.666666666666667
84	By 2030, the probability of AI tools for "identification of molecular biomarker status directly from H&E WSI, for prediction of clinical outcome and response to treatment, e.g. in colorectal cancer" being used routinely in pathology labs isÉ	Invalid	### Rationale/Explanation: 1. **Current Progress**: The field of AI in pathology has seen significant advancements in recent years. AI algorithms are already capable of analyzing histopathological images and providing insights into molecular characteristics. Studies have showcased the ability of AI to predict genetic mutations and molecular subtypes from hematoxylin and eosin (H&E) stained whole …	5	#### Rationale/Explanation: - **Current Technological Advancements:** - **Progress in AI Models**: Substantial advancements have been made in AI technologies, particularly in deep learning and computer vision, which provide robust tools for analyzing histopathological images. - **Existing Research**: There is already a significant volume of research that demonstrates the potential for AI to ident…	Invalid	**Ranking: 5 (Likely: 0.6 - 0.8)** **Rationale/Explanation:** The field of AI in pathology is rapidly advancing, with significant research and development already being devoted to the integration of AI tools in identifying molecular biomarkers from H&E (Hematoxylin and Eosin) whole slide images (WSI). AI algorithms, particularly those involving deep learning, have shown promising results in analy…	5	**Rationale/Explanation:** By 2030, the integration of AI in pathology labs, specifically for identifying molecular biomarker status directly from H&E Whole Slide Images (WSI) to predict clinical outcomes and response to treatment, such as in colorectal cancer, seems highly probable. Several factors contribute to this assessment: 1. **Current Advancements**: Significant strides have already been …	Invalid	6 (Very likely (0.8 - 1)). ### Rationale/Explanation: 1. **Advancements in AI and Machine Learning**: There has been significant progress in AI and ML technologies in the last decade, particularly in deep learning and computer vision which are pivotal for analyzing histopathological images. 2. **Promising Research Outcomes**: There are already numerous studies and preliminary applications of AI i…	5.0
85	By 2030, the probability of AI tools for "quantification of IHC or IF stains, such as Ki-67, ER, PgR, PD-L1" being used routinely in pathology labs isÉ	6	**Rationale:** AI tools for the quantification of immunohistochemistry (IHC) or immunofluorescence (IF) stains such as Ki-67, ER, PgR, PD-L1 are already being developed and, in some cases, are starting to be implemented in select pathology labs. These stains are crucial for diagnosing and assessing certain cancers, and their quantification requires precision and consistency. Human variability can…	Invalid	6 (Very likely) ### Rationale/Explanation: The probability of AI tools for quantification of Immunohistochemistry (IHC) or Immunofluorescence (IF) stains, such as Ki-67, ER, PgR, and PD-L1, being used routinely in pathology labs by 2030 is very likely. Here are the reasons supporting this ranking: 1. **Technological Advances**: Significant advancements have been made in AI and machine learning, p…	6	**Rationale/Explanation**: AI tools for the quantification of immunohistochemistry (IHC) or immunofluorescence (IF) stains such as Ki-67, ER, PgR, and PD-L1 are already in development and testing phases, and some have even been implemented in clinical settings. Given the rapid advancements in AI and machine learning, along with the increasing demand for precision and efficiency in pathology, it i…	6	### Rationale/Explanation: The application of AI in the quantification of immunohistochemistry (IHC) and immunofluorescence (IF) stains, such as Ki-67, ER, PgR, and PD-L1, holds significant promise due to several key reasons: 1. **Established Research and Development**: - AI algorithms tailored to the quantification of IHC and IF stains have seen substantial advancement in recent years. Both acad…	6	#### Rationale: By 2030, the routine use of AI tools for the quantification of immunohistochemistry (IHC) or immunofluorescence (IF) stains, such as Ki-67, ER, PgR, PD-L1, is highly probable for several reasons: 1. **Technological Advancements:** - **AI Development:** AI algorithms, particularly in image analysis and pattern recognition, are rapidly advancing. These technologies are becoming incr…	6.0
86	By 2030, the probability of AI tools for "quantification of number of mitoses in H&E stained images" being used routinely in pathology labs isÉ	6	**Rationale/Explanation:** The quantification of mitoses in H&E (hematoxylin and eosin) stained images is a critical task in pathology labs, particularly for cancer diagnosis and grading. AI and machine learning algorithms have shown significant promise in automating and accurately performing this task. Recent advancements in deep learning and image analysis technologies have greatly enhanced the…	5	### Rationale/Explanation: AI in pathology has been rapidly advancing, and one of the key areas with significant progress is the quantification of mitoses in Hematoxylin and Eosin (H&E) stained images. The rationale behind this ranking is based on the following points: 1. **Technological Advances:** As of 2023, there already exist several AI tools that can accurately identify and quantify mitoses…	6	### Rationale: The application of AI for the quantification of the number of mitoses in H&E-stained images is very likely to be used routinely in pathology labs by 2030 for several reasons: 1. **Technological Advancements**: Significant progress has been made in machine learning and computer vision, particularly in medical image analysis. AI algorithms have shown a remarkable ability to identify …	Invalid	### Rationale: The task of quantifying mitoses in H&E stained images is highly repetitive and involves identifying and counting specific histopathological features. This is a perfect candidate for automation through AI, as the algorithms have shown significant promise in pattern recognition and quantitative analysis. Several factors contribute to this probability: 1. **Technological Advances**: A…	5	**Rationale/Explanation:** The task of quantifying the number of mitoses in H&E stained images is a well-defined and structured task that can benefit significantly from AI due to its reliance on image analysis, pattern recognition, and counting. These tasks align well with the capabilities of AI, particularly in the domain of computer vision and deep learning. Current AI tools have shown promise …	5.5
87	By 2030, the probability of AI tools for "counting lymphocytes" being used routinely in pathology labs isÉ	6	### Rationale/Explanation: The task of "counting lymphocytes" is a relatively well-defined and repetitive one that is ideally suited for automation. AI and machine learning algorithms have already demonstrated significant potential in identifying and quantifying specific cell types within histological samples. Given the advancements in image recognition and machine learning technologies up to thi…	6	**Rationale/Explanation**: AI tools for counting lymphocytes are already in development, and there have been several studies demonstrating high accuracy and efficiency of AI algorithms in performing this task. The counting of lymphocytes is a repetitive and well-defined task, making it particularly suitable for AI applications. Advancements in machine learning and image analysis are rapidly impro…	Invalid	**Ranking:** 6 (Very likely) **Rationale/Explanation:** AI tools for counting lymphocytes are among the more straightforward applications of AI in pathology. Lymphocyte counting is a well-defined task with clear parameters that AI can handle efficiently, especially when leveraging advances in image recognition and machine learning. 1. **Technological Advancements:** - Significant progress has bee…	6	**Rationale/Explanation:** Counting lymphocytes is a task that involves pattern recognition and quantification within tissue samples, both of which are areas where AI, specifically machine learning and deep learning algorithms, can excel. With advancements in image recognition technologies, AI tools have shown significant promise in accurately identifying and counting cells in histopathology imag…	6	**Rationale/Explanation:** AI tools for counting lymphocytes are a specific application within the broader category of cellular analysis in digital pathology. Due to the targeted nature of this task, AI algorithms can be trained effectively to identify and count lymphocytes with high accuracy and efficiency. By 2030, advancements in machine learning and image recognition technology will likely ha…	6.0
88	By 2030, the probability of AI tools for "quantification of eosinophils in eosinophilic esophagitis" being used routinely in pathology labs isÉ	Invalid	**Rationale:** 1. **Current Progress:** AI technologies are rapidly advancing in the field of pathology, and eosinophilic esophagitis (EoE) is a condition that could benefit significantly from automated quantification due to the labor-intensive and repetitive nature of counting eosinophils manually. 2. **Clinical Need:** Accurate quantification of eosinophils is crucial for the diagnosis and moni…	Invalid	6 (Very likely, 0.8 - 1) ### Rationale: 1. **Technological Advancements**: AI technologies have rapidly advanced, particularly in the field of medical imaging and pathology. The task of quantifying cells such as eosinophils is well within the capability of current AI tools. 2. **Clinical Relevance**: The accurate quantification of eosinophils is crucial for diagnosing eosinophilic esophagitis (Eo…	Invalid	### Likert Scale Ranking: 5 (Likely) ### Rationale/Explanation: 1. **Current Advancements in AI**: AI technologies, especially in image recognition and classification, have made significant advancements. These tools are already being successfully applied in various fields of medicine for quantifying and classifying different cell types. 2. **Specificity and Feasibility**: Eosinophilic esophagitis…	4	**Rationale/Explanation:** Eosinophilic esophagitis (EoE) is a chronic immune-mediated disorder characterized by eosinophilic infiltration of the esophagus, which can lead to symptoms such as dysphagia and food impaction. Quantifying eosinophils in tissue samples is crucial for the diagnosis and monitoring of EoE. Given the advancements in AI, particularly in image analysis and pattern recognitio…	Invalid	### Rationale/Explanation: The quantification of eosinophils in eosinophilic esophagitis (EoE) is a relatively well-defined and repetitive task that lends itself well to automation using AI tools. Here are some reasons supporting the "Likely" rating: 1. **Current Advances and Integration:** AI and machine learning systems are already being developed and integrated into pathology labs for a variet…	4.0
89	By 2030, the probability of AI tools for "quantitation of features (e.g., fibrosis in various organs, liver steatosis, etc.)" being used routinely in pathology labs isÉ	7	**Rationale/Explanation:** The use of AI tools for quantitation of features such as fibrosis in various organs and liver steatosis is already showing significant progress in research and early adoption stages. Given the advancements in machine learning, particularly in image analysis and pattern recognition, AI has demonstrated high accuracy and efficiency in quantifying histological features, wh…	6	**Rationale/Explanation:** AI tools for the quantitation of features such as fibrosis in various organs and liver steatosis are already showing significant promise and are actively being developed and tested in various research and development settings. These tools leverage advanced image analysis and machine learning algorithms to provide precise and reproducible quantification, which is highly …	6	**Rationale/Explanation:** Quantitative analysis of histological features like fibrosis and liver steatosis is an area where AI has already shown significant promise and progress. There are multiple factors contributing to this high probability: 1. **Advances in Imaging Technologies:** Recent advancements in whole-slide imaging and digital pathology provide high-quality images that serve as an ex…	6	Rationale: The development and integration of AI tools in pathology have shown significant advancements over the past few years, demonstrating clear potential for the quantitation of histopathological features. AI's capability to analyze large volumes of data quickly and accurately makes it an excellent candidate for tasks such as quantifying fibrosis, liver steatosis, and other specific features…	5	#### Rationale/Explanation: The quantitation of features such as fibrosis and liver steatosis is a task well-suited for AI due to its nature of requiring precise, repetitive, and high-volume analysis, which can benefit significantly from digitized methods and machine learning algorithms. **Supporting Points:** 1. **Technological Advancements**: There have been rapid advancements in AI algorithms,…	6.0
90	By 2030, the probability of AI tools for "marking of perineural invasion, lymphovascular invasion" being used routinely in pathology labs isÉ	5	Rationale/Explanation: AI tools have already made significant strides in image analysis and pattern recognition, which are foundational to pathology tasks such as marking of perineural invasion and lymphovascular invasion. By 2030, it is reasonable to expect that advancements in AI, particularly in deep learning and computer vision, will have further refined these capabilities. The growing body o…	5	### Rationale: The application of AI tools for marking perineural invasion and lymphovascular invasion in pathology labs holds considerable promise, and advancements in AI and machine learning technologies have been accelerating rapidly. Given the following factors, it seems likely that by 2030, such tools will be routinely used: 1. **Technological Advancements**: AI, particularly deep learning a…	5	### Rationale/Explanation: By 2030, it is likely that AI tools for marking perineural invasion and lymphovascular invasion will be used routinely in pathology labs for several reasons: 1. **Technological Advances**: AI in medical imaging and pathology has been experiencing rapid advances. Deep learning algorithms and image analysis techniques have shown significant promise in identifying complex …	Invalid	**Rationale/Explanation:** By 2030, it is probable that AI tools specifically designed for marking perineural invasion (PNI) and lymphovascular invasion (LVI) will be in routine use in pathology labs. Here are the reasons supporting this: 1. **Advancements in AI and Machine Learning:** AI and machine learning algorithms have made significant progress in image recognition and analysis. This progre…	Invalid	1. **Development and Validation**: AI tools have shown tremendous progress in image recognition tasks, which are essential for identifying perineural invasion and lymphovascular invasion. However, such systems need extensive validation and regulatory approval. 2. **Clinical Acceptance**: Pathology labs require highly reliable and validated tools. Current trends show a growing acceptance of AI in …	5.0
91	By 2030, the probability of AI tools "that allow for computational staining instead of multiplexing" being used routinely in pathology labs isÉ	Invalid	5 (Likely) ### Rationale/Explanation: The development and integration of AI tools for computational staining have shown significant progress over the last few years. Several research studies and pilot projects have demonstrated the feasibility and effectiveness of AI-based computational staining techniques. These techniques offer the potential to save time, reduce costs, and minimize the need for…	4	**Rationale/Explanation:** The concept of computational staining, which uses machine learning to simulate immunostaining techniques without the need for multiplexing, is currently in its infancy but shows considerable promise. The accuracy, reproducibility, and cost-effectiveness of such AI tools are critical factors that determine their adoption. While there have been promising research developm…	Invalid	4 Even chance/neutral (0.4 - 0.6) ### Rationale/Explanation: Advancements in artificial intelligence and machine learning are progressing rapidly, and their integration into pathology could potentially streamline processes and reduce costs. Computational staining, an AI application allowing for reconstructions of tissue staining without the need for physical multiplex staining, is a developing fi…	Invalid	#### Likert Scale Ranking: 5 (Likely, 0.6 - 0.8) #### Rationale/Explanation: AI technology is already showing promise in various aspects of pathology, including image analysis, diagnosis assistance, and pattern recognition. Computational staining, which involves using AI to simulate the effects of traditional staining techniques, has significant potential to become a routine tool in pathology lab…	4	**Rationale/Explanation:** By 2030, the use of AI tools for computational staining instead of multiplexing is at an even chance of becoming routine in pathology labs for the following reasons: 1. **Technological Progress**: AI and machine learning technologies are advancing rapidly, and significant progress can be expected in the next decade. This includes improvements in algorithms and computati…	4.0
92	By 2030, the probability of AI tools "that provide a set of differential diagnoses on difficult cases" being used routinely in pathology labs isÉ	5	### Rationale/Explanation: AI in pathology is witnessing significant advancements and is steadily being integrated into various aspects of medical diagnostics. By 2030, it is realistic to anticipate that AI tools offering differential diagnoses for challenging cases will be employed routinely due to several reasons: 1. **Technological Advancements**: AI and machine learning technologies are advan…	6	### Rationale/Explanation: By 2030, the probability of AI tools "that provide a set of differential diagnoses on difficult cases" being used routinely in pathology labs is very high. Here’s why: 1. **Current Trajectory & Development**: AI and machine learning algorithms are already demonstrating significant efficacy in various medical imaging and diagnostic tasks, including pathology. Companies a…	Invalid	**6 - Very likely (0.8 - 1)** ### Rationale/Explanation: By 2030, it is very likely that AI tools capable of providing a set of differential diagnoses on difficult cases will be used routinely in pathology labs. Here’s why: 1. **Advancements in AI and Machine Learning**: AI technology, particularly in the area of image recognition and deep learning, has been rapidly advancing. These technologies …	6	**Rationale/Explanation:** AI in pathology has been advancing rapidly, particularly in areas that involve image analysis and pattern recognition. Tools that assist in providing differential diagnoses for difficult cases align closely with these strengths of AI. By 2030, it is highly probable that pathology labs will routinely use AI to augment the diagnostic process, especially for complex or amb…	Invalid	### Rationale: AI tools designed to provide differential diagnoses on complex or "difficult" cases are likely to see routine use in pathology labs by 2030 for several reasons: 1. **Technological Advancements**: AI and machine learning technologies are rapidly advancing, with substantial investments being made into AI applications in healthcare. This has already led to the development of sophistic…	5.666666666666667
93	By 2030, the probability of AI tools "that propose specific additional tests for solving a diagnostic problem (e.g. AI algorithm suggesting STAT6 immunostaining on a spindle cell neoplasm of the pleura)" being used routinely in pathology labs isÉ	Invalid	### Rationale/Explanation: By 2030, the integration of AI tools into pathology labs to propose specific additional tests for solving diagnostic problems, such as suggesting STAT6 immunostaining on a spindle cell neoplasm of the pleura, appears to be quite likely. There are several reasons for this assessment: 1. **Advancements in AI and Machine Learning Technologies:** The rapid pace of advanceme…	5	**Rationale/Explanation:** AI in pathology has been advancing rapidly, and one of the most promising areas is the use of algorithms to aid in diagnostic decision-making, including the suggestion of additional tests. Given the current trajectory of AI development and integration in pathology: 1. **Technological Advancements:** AI algorithms are becoming increasingly sophisticated in analyzing path…	Invalid	**Likert ranking**: 6 (Very likely) **Rationale/Explanation**: AI in pathology has been rapidly advancing, and one of the key areas of development is the use of AI to assist in diagnostics by suggesting further tests or confirming diagnoses. The application of AI tools to recommend specific additional tests is a logical extension of current AI capabilities, given the following reasons: 1. **Curre…	5	**Rationale/Explanation:** AI tools that propose specific additional tests for solving diagnostic problems in pathology are already making substantial advancements. The use of AI in healthcare is growing swiftly, driven by the potential for improved diagnostic accuracy and efficiency. By 2030, it seems likely that AI will be integrated more routinely in pathology labs due to several reasons: 1. *…	6	**Rationale/Explanation:** AI technology is advancing rapidly, particularly within the medical field. For pathology, AI algorithms are being developed and refined to assist in various diagnostic tasks, including suggesting additional tests. By 2030, it is very likely that such AI tools will be capable of proposing specific additional tests for diagnostic problems due to several factors: 1. **Data…	5.333333333333333
94	By 2030, the probability of AI tools for "automated measurements (e.g., of tumor areas)" being used routinely in pathology labs isÉ	6	**Rationale:** The utilization of AI tools to automate measurements such as tumor areas within pathology labs by 2030 is highly probable for several reasons: 1. **Technological Advancement**: AI technology is rapidly advancing, particularly in the fields of image recognition and analysis which directly supports automated measurements. 2. **Efficiency and Accuracy**: Automated AI tools offer signi…	Invalid	### Rationale/Explanation: 1. **Current Technological Trends**: There have been significant advancements in AI, particularly in image recognition and analysis, which form the backbone of automated measurements. Current AI tools have already shown promise in accurately measuring tumor areas and other pathological features in various studies and pilot implementations. 2. **Adoption in Pilot Studies…	6	**Rationale/Explanation:** Automated measurement tools for tasks such as quantifying tumor areas are already demonstrating significant potential in the field of digital pathology. This type of task benefits immensely from AI capabilities, such as precision, repeatability, and efficiency. Here are several reasons supporting why AI tools for this application will very likely be used routinely by 20…	6	**Rationale:** AI tools for automated measurements, such as calculating tumor areas, already show significant promise and are progressing rapidly. Many pathology labs are integrating such tools to improve accuracy, speed, and efficiency. Given the current trajectory of AI development and its adoption in medical fields, it is highly likely that these tools will become routine by 2030. AI's ability…	6	### Rationale: **Technological Advancements**: There's been significant progress in artificial intelligence, particularly in image analysis and pattern recognition. These technologies are well-suited to making precise measurements in medical images. **Current Usage and Trends**: AI tools for measuring tumor areas and other pathology metrics are already being developed and tested in some labs and …	6.0
95	By 2030, the probability of AI tools for "ensuring all diagnostically relevant areas on the slide are viewed prior to report finalization" being used routinely in pathology labs isÉ	5	**Rationale:** AI tools designed to ensure all diagnostically relevant areas on a slide are viewed before the finalization of pathology reports have significant potential use by 2030. This capability aligns closely with advancements in image recognition, machine learning, and quality control processes. Given the critical role of ensuring comprehensiveness and accuracy in pathology diagnostics, su…	5	#### Rationale: AI tools possess the capability to significantly enhance the accuracy and efficiency of pathology through advanced image recognition and prioritization algorithms. "Ensuring all diagnostically relevant areas on the slide are viewed prior to report finalization" is a critical aspect of pathology that can benefit immensely from AI advancements. With AI's ability to quickly and effec…	Invalid	### Rationale/Explanation: By 2030, AI tools for "ensuring all diagnostically relevant areas on the slide are viewed prior to report finalization" are very likely to be used routinely in pathology labs due to several reasons: 1. **Technological Advancements:** - Rapid advancements in AI and machine learning are significantly enhancing image recognition capabilities. These advancements will likely…	5	#### Rationale/Explanation: AI has demonstrated significant potential in enhancing various aspects of pathology. Specifically, the task of ensuring that all diagnostically relevant areas on a slide are viewed before report finalization aligns well with the strengths of AI technologies, such as image recognition and pattern detection. **Why "Likely"?** - **Technological Advancements:** Rapid advan…	6	#### Rationale/Explanation: The task of ensuring that all diagnostically relevant areas on a slide are viewed prior to report finalization is highly critical in pathology to prevent diagnostic errors. Given the advancements in AI and machine learning, significant progress has already been made in digital image analysis. AI tools can leverage powerful image recognition capabilities to flag and ens…	5.25
96	By 2030, the probability of AI tools for "import of contextually-related data on a case, for quick review by the pathologist during diagnostic slide review," being used routinely in pathology labs isÉ	5	**Rationale/Explanation:** AI tools have shown significant advancements in fields such as natural language processing and data aggregation. By 2030, it is likely that pathology labs will have access to AI systems capable of integrating contextually related data to assist pathologists during diagnostic slide reviews. These tools would enhance diagnostic accuracy by providing relevant patient data,…	Invalid	Rationale/Explanation: The rapid advancements in AI technology and machine learning algorithms make it highly probable that by 2030, AI tools will be routinely used to import and present contextually-related data during diagnostic slide reviews. AI has already shown significant potential in processing and integrating large datasets in various medical fields, and pathology is no exception. The abi…	6	### Rationale/Explanation: The specified application of AI involves importing contextually-related data to aid pathologists during diagnostic slide reviews. As of my knowledge cutoff in 2023, several factors justify a very likely probability for this technology being routinely used by 2030: 1. **Current Technological Trends:** AI has significantly advanced in data integration and contextual under…	5	**Rationale:** AI has shown significant promise in data integration and contextual analysis across various domains, including healthcare. Importing contextually-related data, such as patient history, previous test results, and relevant clinical information, can significantly enhance the efficiency and accuracy of diagnostics. By 2030, the routine use of AI tools for such tasks in pathology labs s…	5	### Rationale/Explanation: #### **Current Advancements:** AI has shown significant progress in data integration and contextual analysis across various fields, including healthcare. AI techniques in natural language processing (NLP) and machine learning are becoming increasingly adept at extracting and managing contextually rich information from diverse data sources such as electronic medical reco…	5.25
97	By 2030, the probability of AI tools for "mandatory second reads when the pathologist diagnosis does not match the potential AI diagnosis (within a predefined range/percentage; e.g., if the AI tool detects potential tumor on a biopsy but the pathologist reads the biopsy as no evidence of tumor)" being used routinely in pathology labs isÉ	6	**Rationale:** The use of AI in pathology is advancing rapidly, and one significant area of development is in diagnostic assistance, particularly in ensuring accuracy and reducing diagnostic errors. AI systems that can flag potential discrepancies between their findings and a pathologist's diagnosis are incredibly valuable for quality control and patient safety. Given the current trajectory, it's…	6	**Rationale/Explanation:** The use of AI in pathology has been advancing rapidly, and integrating AI tools for mandatory second reads when there's a disagreement with the pathologist’s diagnosis is a logical next step. By 2030, it is very likely that AI will have reached a level of reliability and integration to be used in this manner. Here’s why: 1. **Current Trends and Research**: - Recent year…	Invalid	### Rationale/Explanation: 1. **Technical Feasibility:** The application of AI in pathology for tasks such as detecting anomalies (e.g., tumors) from biopsies has rapidly advanced over the past few years. Current AI tools are highly capable of detecting discrepancies that human pathologists might miss, offering a second layer of scrutiny. This capability is expected to improve further by 2030 wit…	5	### Rationale/Explanation: The integration of AI tools to double-check diagnoses when there is a discrepancy between the AI and the pathologist has several compelling drivers suggesting it could become routine by 2030: 1. **Accuracy and Compliance**: Patient safety and diagnostic accuracy are critical in pathology. Mandatory second reads can help catch discrepancies that might be missed otherwise…	5	**Rationale/Explanation:** AI in pathology has been advancing rapidly, and one of its most promising areas is in the use of diagnostic support tools. The concept of mandatory second reads when there is a significant discrepancy between the AI diagnosis and the pathologist’s interpretation is grounded in the need for accuracy and safety in medical diagnostics. 1. **Technological Feasibility:** By …	5.5
98	By 2030, the probability of AI tools for "standardization of pathology reports" being used routinely in pathology labs isÉ	5	### Rationale: AI tools for the standardization of pathology reports have shown considerable promise and development over the past few years. By 2030, it is likely that these tools will be adopted routinely for several reasons: 1. **Automation and Efficiency**: AI can provide significant improvements in the efficiency and consistency of creating pathology reports. Standardization reduces human er…	5	### Rationale: AI has already demonstrated substantial potential in standardizing workflows across various fields, and pathology is no exception. The standardization of pathology reports involves ensuring that reports are consistent, comprehensive, and free from human error. AI can assist in this by analyzing data more rapidly and accurately than humans can, flagging inconsistencies, and even sug…	6	**Rationale/Explanation:** By 2030, it is highly probable that AI tools will be routinely used in pathology labs for the standardization of pathology reports. Currently, there is a strong push towards digital pathology and the integration of AI to improve diagnostic accuracy, efficiency, and consistency in pathology reports. AI technologies are rapidly advancing and have already demonstrated sign…	5	**Rationale/Explanation:** The use of AI for the standardization of pathology reports shows substantial promise and is likely to see routine implementation by 2030. Several factors contribute to this outlook: 1. **Current Advances:** AI in medical fields, particularly oncology and histopathology, is already showing great potential in automating various tasks and enhancing accuracy and consistency…	6	#### Rationale/Explanation: AI tools have shown significant promise in automating and standardizing complex data processes, and pathology reports are a prime candidate for such applications. Standardization of pathology reports involves ensuring consistency in the format, terminology, and presentation of pathology findings, which can significantly enhance diagnosis accuracy and treatment planning…	5.4
99	By 2030, the probability of AI tools for "pre-populating relevant report details from the medical record/gross description" being used routinely in pathology labs isÉ	5	**Rationale/Explanation:** By 2030, it is reasonable to expect AI to be extensively used in routine pathology labs for tasks such as pre-populating relevant report details from medical records and gross descriptions. Several factors contribute to this likelihood: 1. **Advancements in Natural Language Processing (NLP):** AI technologies, particularly NLP, have made significant leaps in recent year…	6	Rationale: By 2030, substantial advancements in natural language processing (NLP) and data integration technologies are expected to have significantly progressed. These technologies underpin AI tools capable of pre-populating report details by extracting relevant information from medical records and gross descriptions. There is a strong trend towards automation and efficiency in healthcare, with …	5	Rationale: AI tools have already demonstrated significant potential in managing and analyzing large datasets, including extracting and pre-populating relevant details from medical records. By 2030, advancements in natural language processing (NLP) and AI algorithms are expected to be substantial enough to facilitate such tasks with high accuracy. The integration of electronic medical records (EMR…	5	**Rationale:** AI tools for pre-populating relevant report details from the medical record and gross description are highly plausible for routine use by 2030 based on several considerations: 1. **Current Progress:** There have been significant advancements in natural language processing (NLP) and AI in recent years, especially in the medical field. Systems like IBM Watson and numerous machine lea…	5	**Rationale:** By 2030, it is highly probable that AI tools will have advanced to the point where they can accurately and efficiently pre-populate relevant report details from the medical record and gross description. Several factors support this likelihood: 1. **Technological Advancements:** The rapid progress in natural language processing (NLP) and machine learning has already demonstrated sig…	5.2
100	By 2030, the probability of AI tools for "selection of the appropriate synoptic report based on prior pathology findings, including the current case gross report" being used routinely in pathology labs isÉ	5	**Rationale/Explanation:** By 2030, AI tools aimed at the selection of appropriate synoptic reports based on prior pathology findings, including the current case's gross report, seem likely to be used routinely in pathology labs for several reasons: 1. **Technological Advances**: AI and machine learning technologies are rapidly advancing. By 2030, it is reasonable to predict that AI systems will …	5	Rationale/Explanation: By 2030, the integration of AI tools into pathology labs is expected to become more advanced. The task described, which entails "selection of the appropriate synoptic report based on prior pathology findings, including the current case gross report," is well within the capabilities of AI given current trends and development trajectories. Key factors supporting this Likely p…	5	### Rationale: 1. **Technology Trend**: AI has already demonstrated significant capabilities in the interpretation of pathology data, making it increasingly feasible to automate administrative tasks like selecting synoptic reports. By 2030, these technologies are expected to mature further and integrate more deeply into clinical workflows. 2. **Efficiency and Accuracy**: Automating the selection …	Invalid	#### Rationale/Explanation: AI tools are increasingly being integrated into medical and pathology workflows due to their ability to handle large datasets, recognize patterns, and assist in decision-making. By 2030, it is likely that AI will have advanced significantly, making it feasible for these tools to be widely adopted for tasks such as selecting the appropriate synoptic report based on prio…	Invalid	**Ranking: 5 (Likely)** **Rationale:** AI tools are increasingly being integrated into pathology labs to assist with a variety of tasks such as image analysis, diagnostic support, and data management. The task of selecting appropriate synoptic reports based on prior pathology findings, including current case gross reports, is essentially a data retrieval and data processing task. This is within t…	5.0
101	By 2030, the probability of AI tools for "pre-populating reports based on AI interpretation of images" being used routinely in pathology labs isÉ	5	**Rationale/Explanation:** Based on current trends and advancements in AI and machine learning, it is likely that AI tools will be routinely used in pathology labs by 2030 to pre-populate reports based on AI interpretation of images. AI technology has seen significant improvements in image recognition and diagnostic capabilities, particularly in medical fields such as radiology and pathology. AI …	Invalid	**Rationale/Explanation:** 1. **Rapid Advancements in AI:** There have been significant advancements in AI and machine learning, particularly in image recognition and interpretation. These technologies are becoming increasingly sophisticated and accurate. 2. **Current Developments:** As of now, there are already AI tools being developed and piloted for similar applications. These tools are capabl…	Invalid	6 Very likely (0.8 - 1) ### Rationale/Explanation: 1. **Current Advancements**: AI tools have made considerable progress in image analysis, including in fields like radiology and histopathology. These advancements suggest a strong foundation for further development and routine implementation by 2030. 2. **Existing Implementations**: Several AI tools for medical imaging and diagnostics are already…	Invalid	### Rationale/Explanation: 1. **Technological Advancements**: By 2030, AI and machine learning technologies are expected to continue their rapid progression. AI tools for image interpretation in pathology have already shown promising results in academic studies and pilot programs. 2. **Current Developments**: There are multiple ongoing efforts and startups working specifically on AI applications …	5	#### Rationale/Explanation: AI tools for pre-populating reports based on AI interpretation of images have seen significant advancements over the past few years. The field of digital pathology has been rapidly evolving, driven by improvements in image analysis algorithms, machine learning, and deep learning techniques. By 2030, it's reasonable to expect even more sophisticated AI models capable of…	5.0
102	By 2030, the probability of AI tools for "finding the source of contaminants" being used routinely in pathology labs isÉ	Invalid	#### Rationale/Explanation: Finding the source of contaminants is a specific and complex task that heavily depends on the type of contaminants and their sources. Currently, AI applications in pathology are primarily focused on image analysis, diagnostic support, and streamlining data management. While AI is making significant advances, extending its routine use to identifying contamination source…	Invalid	**4 - Even chance/neutral (0.4 - 0.6)** ### Rationale/Explanation: 1. **Current Technological Advances**: AI has shown promising results in various domains within pathology, such as image analysis and pattern recognition. However, the application of AI for finding the source of contaminants is still in its nascent stages. 2. **Data Availability**: Effective AI tools for identifying contaminants r…	4	**Rationale:** By 2030, the application of AI in pathology labs for finding the source of contaminants has an even chance of becoming routine due to several key factors: 1. **Technological Progress:** AI technology is advancing rapidly, and its capability to analyze complex datasets and identify patterns is continuously improving. This progress will likely make it feasible to develop reliable AI …	Invalid	4 Even chance/neutral (0.4 - 0.6) ### Rationale/Explanation The task of "finding the source of contaminants" in pathology labs is a specialized function that often relies on a combination of traditional lab tests, human expertise, and now more frequently, digital tools. While AI has proven effective in pattern recognition and data analysis, its application in tracking the source of contaminants i…	Invalid	#### Likert ranking: 5 (Likely) #### Rationale/Explanation: I ranked this statement as "Likely" with a score of 5 (0.6 - 0.8) for several reasons: 1. **Advances in AI Technology**: AI technology is rapidly evolving, and its applications in the field of pathology are expanding. The ability to analyze large datasets and identify patterns makes AI well-suited for finding the sources of contaminants.…	4.0
