# Supplementary material for: How does AI perform compared to human expert panels in medical Delphi studies? A pilot study through the lens of pathology
Source: J Pathol Inform. 2026 Apr 15;21:100661. doi: 10.1016/j.jpi.2026.100661 (PMC13185839; doi:10.1016/j.jpi.2026.100661)
Supplement: Supplementary material 1 — Original data used in the study and code for the Delphi-GPT application. [file mmc1.zip › Delphi-Results-&-Code-Sent-to-copy/Category-5-Run-Results/Category-5.csv]

Question #	Specified Statement
59	By 2030, the probability of AI tools for "AI-assisted laboratory workflow management, including workload assignments to pathologists, residents, and technicians," being used routinely in pathology labs isÉ
60	By 2030, the probability of AI tools for "automatic QA/QC of macroscopic images and grossing" being used routinely in pathology labs isÉ
61	By 2030, the probability of AI tools for "automated ordering of IHC for specific applications/assisting with selection of immunohistochemical stains needed" being used routinely in pathology labs isÉ
62	By 2030, the probability of AI tools for "automated QA/QC of IHC positive and negative controls" being used routinely in pathology labs isÉ
63	By 2030, the probability of AI tools for "pre-selection of potentially cancer-positive samples for pathologist's review, while the bulk of clearly negative samples can be automatically processed," being used routinely in pathology labs isÉ
64	By 2030, the probability of AI tools for "triaging of cases to the most appropriate pathologist at the earliest possible time" being used routinely in pathology labs isÉ
65	By 2030, the probability of AI tools for "generation of H&E-style WSI directly from fresh tissue (bypassing the need for frozen section slide creation)" being used routinely in pathology labs isÉ
66	By 2030, the probability of AI tools for "up-front case classification, associated with IHC selection and followed by triaging to the specialist," being used routinely in pathology labs isÉ
67	By 2030, the probability of AI tools for "computer handling of routine specimens, thus freeing up time for pathologists to handle difficult cases," being used routinely in pathology labs isÉ
68	By 2030, the probability of AI tools for "proposing specific IHC or other molecular methods to solve a specific diagnostic problem" being used routinely in pathology labs isÉ
69	By 2030, the probability of AI tools for "prioritization of cases (such as cases with neoplasia and infectious organisms in immunosuppressed patients)" being used routinely in pathology labs isÉ
70	By 2030, the probability of AI tools for "generation of gross descriptions of pathology specimens" being used routinely in pathology labs isÉ
71	By 2030, the probability of AI tools for "identification of mislabeled specimens (e.g. a prostate biopsy case containing tissue from a different organ)" being used routinely in pathology labs isÉ
72	By 2030, the probability of AI tools for "automated routing of cases for workup by robotics" being used routinely in pathology labs isÉ
73	By 2030, the probability of AI tools for "quality control of whole-slide images (scanning process), and detection of poor-quality slides (tissue folds, poor staining)," being used routinely in pathology labs isÉ
74	By 2030, the probability of AI tools for "quality improvement of whole-slide images" being used routinely in pathology labs isÉ
75	By 2030, the probability of AI tools that "bring up similar cases with their respective diagnoses for feature comparison" being used routinely in pathology labs isÉ
76	By 2030, the probability of AI tools for "pre-selecting regions of interest suspicious for cancer for pathologists to view" being used routinely in pathology labs isÉ
77	By 2030, the probability of AI tools for "identification of hotspot areas" being used routinely in pathology labs isÉ
78	By 2030, the probability of AI tools for "identification of micrometastases" being used routinely in pathology labs isÉ
79	By 2030, the probability of AI tools for "detection of lymph node metastases" being used routinely in pathology labs isÉ
80	By 2030, the probability of AI tools for "detection of signet ring-cell cancer" being used routinely in pathology labs isÉ
81	By 2030, the probability of AI tools for "detection of microorganisms (AFB, H. pylori)" being used routinely in pathology labs isÉ
82	By 2030, the probability of AI tools for "assisting with tumor grading" being used routinely in pathology labs isÉ
83	By 2030, the probability of AI tools for "identification of molecular biomarker status directly from H&E WSI, for automated mutation detection in cancer, such as non-small cell lung cancer" being used routinely in pathology labs isÉ
84	By 2030, the probability of AI tools for "identification of molecular biomarker status directly from H&E WSI, for prediction of clinical outcome and response to treatment, e.g. in colorectal cancer" being used routinely in pathology labs isÉ
85	By 2030, the probability of AI tools for "quantification of IHC or IF stains, such as Ki-67, ER, PgR, PD-L1" being used routinely in pathology labs isÉ
86	By 2030, the probability of AI tools for "quantification of number of mitoses in H&E stained images" being used routinely in pathology labs isÉ
87	By 2030, the probability of AI tools for "counting lymphocytes" being used routinely in pathology labs isÉ
88	By 2030, the probability of AI tools for "quantification of eosinophils in eosinophilic esophagitis" being used routinely in pathology labs isÉ
89	By 2030, the probability of AI tools for "quantitation of features (e.g., fibrosis in various organs, liver steatosis, etc.)" being used routinely in pathology labs isÉ
90	By 2030, the probability of AI tools for "marking of perineural invasion, lymphovascular invasion" being used routinely in pathology labs isÉ
91	By 2030, the probability of AI tools "that allow for computational staining instead of multiplexing" being used routinely in pathology labs isÉ
92	By 2030, the probability of AI tools "that provide a set of differential diagnoses on difficult cases" being used routinely in pathology labs isÉ
93	By 2030, the probability of AI tools "that propose specific additional tests for solving a diagnostic problem (e.g. AI algorithm suggesting STAT6 immunostaining on a spindle cell neoplasm of the pleura)" being used routinely in pathology labs isÉ
94	By 2030, the probability of AI tools for "automated measurements (e.g., of tumor areas)" being used routinely in pathology labs isÉ
95	By 2030, the probability of AI tools for "ensuring all diagnostically relevant areas on the slide are viewed prior to report finalization" being used routinely in pathology labs isÉ
96	By 2030, the probability of AI tools for "import of contextually-related data on a case, for quick review by the pathologist during diagnostic slide review," being used routinely in pathology labs isÉ
97	By 2030, the probability of AI tools for "mandatory second reads when the pathologist diagnosis does not match the potential AI diagnosis (within a predefined range/percentage; e.g., if the AI tool detects potential tumor on a biopsy but the pathologist reads the biopsy as no evidence of tumor)" being used routinely in pathology labs isÉ
98	By 2030, the probability of AI tools for "standardization of pathology reports" being used routinely in pathology labs isÉ
99	By 2030, the probability of AI tools for "pre-populating relevant report details from the medical record/gross description" being used routinely in pathology labs isÉ
100	By 2030, the probability of AI tools for "selection of the appropriate synoptic report based on prior pathology findings, including the current case gross report" being used routinely in pathology labs isÉ
101	By 2030, the probability of AI tools for "pre-populating reports based on AI interpretation of images" being used routinely in pathology labs isÉ
102	By 2030, the probability of AI tools for "finding the source of contaminants" being used routinely in pathology labs isÉ
