# Supplementary material for: How does AI perform compared to human expert panels in medical Delphi studies? A pilot study through the lens of pathology
Source: J Pathol Inform. 2026 Apr 15;21:100661. doi: 10.1016/j.jpi.2026.100661 (PMC13185839; doi:10.1016/j.jpi.2026.100661)
Supplement: Supplementary material 1 — Original data used in the study and code for the Delphi-GPT application. [file mmc1.zip › Delphi-Results-&-Code-Sent-to-copy/Documenation & Codes-for-each-of-the-Category-runs/4-explaination-5-AI-ratings-delphi-app.py]

#Delphi-App-Script by Hooman H. Rashidi (Note: Hope you find it helful but no support or gaurantee provided on the use of this code)


from openai import OpenAI
import pandas as pd
import csv

# Set up OpenAI API client
client = OpenAI(api_key='your openai api key goes here')  # Replace with your actual API key (and make sure you don't share it so that it stays private)


# Load the CSV file
input_file_path = './Category-4.csv'
output_file_path = './completed-ai-survey4-GPT-4o-temp00-w-avg.csv'

df = pd.read_csv(input_file_path, encoding='latin1')

# Define the prompt template
prompt_template = """
In this round, you will be asked to rate each of the specified statements provided to you from the CSV file according to the Likert scale below. You will rate each specified statement one trial at a time, one specified statement per trial (i.e. one trial at a time, with each trial regarding only one specified statement).

Please answer considering only AI input, not digital pathology in a broad sense. Also, please answer according to what you believe will happen by 2030, instead of what you would like to happen.

All of your responses will remain anonymous to the rest of the panel experts.

Please estimate the degree of involvement of pathology technicians in the task by 2030, by selecting one of the following Likert scale responses with which to complete the specified statement:
1 Not involved at all
2 Rarely involved
3 Somewhat involved
4 Sometimes involved
5 Often involved
6 Routinely involved
7 Involved daily


You may only rank based on these discrete categories (1,2,3,4,5,6, or 7), no in-betweens are acceptable. Further, giving two or more Likert rankings to avoid definitively deciding is not allowed; when in doubt, you must provide your best single Likert ranking, and instead you may acknowledge any difficulties you had in coming to a final single Likert ranking within your follow-up rationale/explanation, but still you must provide a single discrete Likert ranking as your final answer, as this data will ultimately be entered categorically into an Excel file.

Please additionally provide a rationale/explanation behind why you decided to give the ranking you did. 

Specified statement: "{statement}"
"""

# Function to get five gpt-4o or gpt-3.5-turbo-0125 ratings and explanations
def get_gpt4_ratings(statement):
    prompt = prompt_template.format(statement=statement)
    response = client.chat.completions.create(
        model="gpt-4o",
        messages=[
            {"role": "system", "content": "You are a helpful assistant."},
            {"role": "user", "content": prompt}
        ],
        max_tokens=200,
        n=5,  # Request 5 completions
        temperature=0
    )

    ratings = []
    explanations = []

    for choice in response.choices:
        response_text = choice.message.content.strip()
        lines = response_text.split('\n')
        rating = lines[0].strip()
        rating_value = ''.join(filter(str.isdigit, rating))
        
        # Validate rating and ensure it is within the range 1-7
        if rating_value.isdigit() and 1 <= int(rating_value) <= 7:
            ratings.append(int(rating_value))
        else:
            ratings.append(None)  # Mark invalid ratings as None
        
        explanation = '\n'.join(lines[1:]).strip()
        explanations.append(explanation if explanation else "No explanation provided")

    return ratings, explanations

# Create lists to store the results
ratings_list = [[] for _ in range(5)]
explanations_list = [[] for _ in range(5)]

# Iterate through each statement in the DataFrame
for statement in df['Specified Statement']:
    ratings, explanations = get_gpt4_ratings(statement)
    
    # Ensure all ratings are valid and not None
    ratings = [r if r is not None else "Invalid" for r in ratings]
    
    for i in range(5):
        ratings_list[i].append(ratings[i])
        explanations_list[i].append(explanations[i])

# Add the ratings and explanations to the DataFrame
for i in range(5):
    df[f'AI Rating {i+1}'] = ratings_list[i]
    df[f'AI Explanation {i+1}'] = explanations_list[i]

# Calculate the average rating for each row, ignoring "Invalid" ratings
df['Average AI Ratings'] = df[[f'AI Rating {i+1}' for i in range(5)]].replace("Invalid", None).astype(float).mean(axis=1)

# Save the completed DataFrame to a new CSV file
df.to_csv(output_file_path, index=False, quoting=csv.QUOTE_NONNUMERIC)

print(f"Completed survey saved to {output_file_path}")
