# Supplementary material for: How does AI perform compared to human expert panels in medical Delphi studies? A pilot study through the lens of pathology
Source: J Pathol Inform. 2026 Apr 15;21:100661. doi: 10.1016/j.jpi.2026.100661 (PMC13185839; doi:10.1016/j.jpi.2026.100661)
Supplement: Supplementary material 1 — Original data used in the study and code for the Delphi-GPT application. [file mmc1.zip › Delphi-Results-&-Code-Sent-to-copy/Category-3-Run-Results/completed-ai-survey3-GPT4o-temp00-w-avg.csv]

Question #	Specified Statement	AI Rating 1	AI Explanation 1	AI Rating 2	AI Explanation 2	AI Rating 3	AI Explanation 3	AI Rating 4	AI Explanation 4	AI Rating 5	AI Explanation 5	Average AI Ratings
29	By 2030, due to the integration of AI in the pathology setting, the degree of involvement of pathologists in digital pathologic diagnosis without the use of physical glass slides will beÉ	6	Rationale/Explanation: By 2030, it is highly likely that AI will be deeply integrated into the pathology setting, significantly enhancing the capabilities of digital pathology. AI algorithms are expected to assist in various tasks such as image analysis, pattern recognition, and diagnostic decision support, which will streamline the diagnostic process and improve accuracy. However, the expertise …	6	Rationale/Explanation: By 2030, it is highly likely that AI will be deeply integrated into the pathology setting, significantly enhancing the capabilities of digital pathology. AI algorithms are expected to assist in various tasks such as image analysis, pattern recognition, and diagnostic decision support, which will streamline the diagnostic process and improve accuracy. However, the expertise …	6	Rationale/Explanation: By 2030, it is highly likely that AI will be deeply integrated into the pathology setting, significantly enhancing the capabilities of digital pathology. AI algorithms are expected to assist in various tasks such as image analysis, pattern recognition, and diagnostic decision support, which will streamline the diagnostic process and improve accuracy. However, the expertise …	6	Rationale/Explanation: By 2030, it is highly likely that AI will be deeply integrated into the pathology setting, significantly enhancing the capabilities of digital pathology. AI algorithms are expected to assist in various tasks such as image analysis, pattern recognition, and diagnostic decision support, which will streamline the diagnostic process and improve accuracy. However, the expertise …	6	Rationale/Explanation: By 2030, it is highly likely that AI will be deeply integrated into the pathology setting, significantly enhancing the capabilities of digital pathology. AI algorithms are expected to assist in various tasks such as image analysis, pattern recognition, and diagnostic decision support, which will streamline the diagnostic process and improve accuracy. However, the expertise …	6.0
30	By 2030, due to the integration of AI in the pathology setting, the degree of involvement of pathologists in interpretation of computationally derived measurements and evaluations will beÉ	6	**Rationale/Explanation:** By 2030, AI is expected to be significantly integrated into the pathology setting, enhancing the efficiency and accuracy of computationally derived measurements and evaluations. However, the complexity and critical nature of pathology interpretations will still necessitate the routine involvement of pathologists. AI can assist in processing large volumes of data and ide…	6	**Rationale/Explanation:** By 2030, AI is expected to be significantly integrated into the pathology setting, enhancing the efficiency and accuracy of computationally derived measurements and evaluations. However, the complexity and critical nature of pathology interpretations will still necessitate the routine involvement of pathologists. AI can assist in processing large volumes of data and ide…	6	**Rationale/Explanation:** By 2030, AI is expected to be significantly integrated into the pathology setting, enhancing the efficiency and accuracy of computationally derived measurements and evaluations. However, the complexity and critical nature of pathology interpretations will still necessitate the routine involvement of pathologists. AI can assist in processing large volumes of data and ide…	6	**Rationale/Explanation:** By 2030, AI is expected to be significantly integrated into the pathology setting, enhancing the efficiency and accuracy of computationally derived measurements and evaluations. However, the complexity and critical nature of pathology interpretations will still necessitate the routine involvement of pathologists. AI can assist in processing large volumes of data and ide…	6	**Rationale/Explanation:** By 2030, AI is expected to be significantly integrated into the pathology setting, enhancing the efficiency and accuracy of computationally derived measurements and evaluations. However, the complexity and critical nature of pathology interpretations will still necessitate the routine involvement of pathologists. AI can assist in processing large volumes of data and ide…	6.0
31	By 2030, due to the integration of AI in the pathology setting, the degree of involvement of pathologists in collaboration with EHR teams regarding the use of laboratory data for a wide range of clinical decision support tools will beÉ	5	**Rationale/Explanation:** By 2030, the integration of AI in pathology is expected to significantly enhance the capabilities of clinical decision support tools. AI will likely streamline the analysis and interpretation of laboratory data, making it more efficient and accurate. However, the expertise of pathologists will still be crucial in several ways: 1. **Validation and Oversight:** Pathologis…	5	**Rationale/Explanation:** By 2030, the integration of AI in pathology is expected to significantly enhance the capabilities of clinical decision support tools. AI will likely streamline the analysis and interpretation of laboratory data, making it more efficient and accurate. However, the expertise of pathologists will still be crucial in several ways: 1. **Validation and Oversight:** Pathologis…	5	**Rationale/Explanation:** By 2030, the integration of AI in pathology is expected to significantly enhance the capabilities of clinical decision support tools. AI will likely streamline the analysis and interpretation of laboratory data, making it more efficient and accurate. However, the expertise of pathologists will still be crucial in several ways: 1. **Validation and Oversight:** Pathologis…	5	**Rationale/Explanation:** By 2030, the integration of AI in pathology is expected to significantly enhance the capabilities of clinical decision support tools. AI will likely streamline the analysis and interpretation of laboratory data, making it more efficient and accurate. However, the expertise of pathologists will still be crucial in several ways: 1. **Validation and Oversight:** Pathologis…	5	**Rationale/Explanation:** By 2030, the integration of AI in pathology is expected to significantly enhance the capabilities of clinical decision support tools. AI will likely streamline the analysis and interpretation of laboratory data, making it more efficient and accurate. However, the expertise of pathologists will still be crucial in several ways: 1. **Validation and Oversight:** Pathologis…	5.0
32	By 2030, due to the integration of AI in the pathology setting, the degree of involvement of pathologists in direct patient care activities will beÉ	3	**Rationale/Explanation:** By 2030, the integration of AI in pathology is expected to significantly enhance the efficiency and accuracy of diagnostic processes. AI will likely handle many routine and repetitive tasks, such as image analysis and preliminary diagnostics, which traditionally required substantial pathologist involvement. This shift will allow pathologists to focus more on complex cas…	3	**Rationale/Explanation:** By 2030, the integration of AI in pathology is expected to significantly enhance the efficiency and accuracy of diagnostic processes. AI will likely handle many routine and repetitive tasks, such as image analysis and preliminary diagnostics, which traditionally required substantial pathologist involvement. This shift will allow pathologists to focus more on complex cas…	3	**Rationale/Explanation:** By 2030, the integration of AI in pathology is expected to significantly enhance the efficiency and accuracy of diagnostic processes. AI will likely handle many routine and repetitive tasks, such as image analysis and preliminary diagnostics, which traditionally required substantial pathologist involvement. This shift will allow pathologists to focus more on complex cas…	3	**Rationale/Explanation:** By 2030, the integration of AI in pathology is expected to significantly enhance the efficiency and accuracy of diagnostic processes. AI will likely handle many routine and repetitive tasks, such as image analysis and preliminary diagnostics, which traditionally required substantial pathologist involvement. This shift will allow pathologists to focus more on complex cas…	3	**Rationale/Explanation:** By 2030, the integration of AI in pathology is expected to significantly enhance the efficiency and accuracy of diagnostic processes. AI will likely handle many routine and repetitive tasks, such as image analysis and preliminary diagnostics, which traditionally required substantial pathologist involvement. This shift will allow pathologists to focus more on complex cas…	3.0
33	By 2030, due to the integration of AI in the pathology setting, the degree of involvement of pathologists in decision-making related to patient treatment will beÉ	6	**Rationale/Explanation:** By 2030, AI is expected to be highly integrated into the pathology setting, significantly enhancing the efficiency and accuracy of diagnostic processes. However, the role of pathologists in decision-making related to patient treatment will remain crucial. AI can assist in analyzing vast amounts of data, identifying patterns, and suggesting potential diagnoses, but the f…	6	**Rationale/Explanation:** By 2030, AI is expected to be highly integrated into the pathology setting, significantly enhancing the efficiency and accuracy of diagnostic processes. However, the role of pathologists in decision-making related to patient treatment will remain crucial. AI can assist in analyzing vast amounts of data, identifying patterns, and suggesting potential diagnoses, but the f…	6	**Rationale/Explanation:** By 2030, AI is expected to be highly integrated into the pathology setting, significantly enhancing the efficiency and accuracy of diagnostic processes. However, the role of pathologists in decision-making related to patient treatment will remain crucial. AI can assist in analyzing vast amounts of data, identifying patterns, and suggesting potential diagnoses, but the f…	6	**Rationale/Explanation:** By 2030, AI is expected to be highly integrated into the pathology setting, significantly enhancing the efficiency and accuracy of diagnostic processes. However, the role of pathologists in decision-making related to patient treatment will remain crucial. AI can assist in analyzing vast amounts of data, identifying patterns, and suggesting potential diagnoses, but the f…	6	**Rationale/Explanation:** By 2030, AI is expected to be highly integrated into the pathology setting, significantly enhancing the efficiency and accuracy of diagnostic processes. However, the role of pathologists in decision-making related to patient treatment will remain crucial. AI can assist in analyzing vast amounts of data, identifying patterns, and suggesting potential diagnoses, but the f…	6.0
34	By 2030, due to the integration of AI in the pathology setting, the degree of involvement of pathologists in patient identification for clinical trials will beÉ	4	**Rationale/Explanation:** By 2030, AI is expected to significantly enhance the efficiency and accuracy of various tasks in pathology, including patient identification for clinical trials. AI algorithms can rapidly analyze large datasets, identify patterns, and match patients to specific clinical trial criteria with high precision. However, the involvement of pathologists will still be necessary …	4	**Rationale/Explanation:** By 2030, AI is expected to significantly enhance the efficiency and accuracy of various tasks in pathology, including patient identification for clinical trials. AI algorithms can rapidly analyze large datasets, identify patterns, and match patients to specific clinical trial criteria with high precision. However, the involvement of pathologists will still be necessary …	4	**Rationale/Explanation:** By 2030, AI is expected to significantly enhance the efficiency and accuracy of various tasks in pathology, including patient identification for clinical trials. AI algorithms can rapidly analyze large datasets, identify patterns, and match patients to specific clinical trial criteria with high precision. However, the involvement of pathologists will still be necessary …	4	**Rationale/Explanation:** By 2030, AI is expected to significantly enhance the efficiency and accuracy of various tasks in pathology, including patient identification for clinical trials. AI algorithms can rapidly analyze large datasets, identify patterns, and match patients to specific clinical trial criteria with high precision. However, the involvement of pathologists will still be necessary …	4	**Rationale/Explanation:** By 2030, AI is expected to significantly enhance the efficiency and accuracy of various tasks in pathology, including patient identification for clinical trials. AI algorithms can rapidly analyze large datasets, identify patterns, and match patients to specific clinical trial criteria with high precision. However, the involvement of pathologists will still be necessary …	4.0
35	By 2030, due to the integration of AI in the pathology setting, the degree of involvement of pathologists in evaluating different kinds of AI software and deciding whether these are appropriate for their workflow will beÉ	6	**Rationale/Explanation:** By 2030, the integration of AI in pathology is expected to be significant, but the role of pathologists in evaluating and deciding on the appropriateness of AI software for their workflow will remain crucial. Pathologists possess the domain expertise necessary to understand the nuances of pathology and the specific requirements of their workflows. While AI can assist in…	6	**Rationale/Explanation:** By 2030, the integration of AI in pathology is expected to be significant, but the role of pathologists in evaluating and deciding on the appropriateness of AI software for their workflow will remain crucial. Pathologists possess the domain expertise necessary to understand the nuances of pathology and the specific requirements of their workflows. While AI can assist in…	6	**Rationale/Explanation:** By 2030, the integration of AI in pathology is expected to be significant, but the role of pathologists in evaluating and deciding on the appropriateness of AI software for their workflow will remain crucial. Pathologists possess the domain expertise necessary to understand the nuances of pathology and the specific requirements of their workflows. While AI can assist in…	6	**Rationale/Explanation:** By 2030, the integration of AI in pathology is expected to be significant, but the role of pathologists in evaluating and deciding on the appropriateness of AI software for their workflow will remain crucial. Pathologists possess the domain expertise necessary to understand the nuances of pathology and the specific requirements of their workflows. While AI can assist in…	6	**Rationale/Explanation:** By 2030, the integration of AI in pathology is expected to be significant, but the role of pathologists in evaluating and deciding on the appropriateness of AI software for their workflow will remain crucial. Pathologists possess the domain expertise necessary to understand the nuances of pathology and the specific requirements of their workflows. While AI can assist in…	6.0
36	By 2030, due to the integration of AI in the pathology setting, the degree of involvement of pathologists in validation and QA/QC of AI solutions will beÉ	6	**Rationale/Explanation:** By 2030, the integration of AI in pathology is expected to be significant, but the role of pathologists in the validation and quality assurance/quality control (QA/QC) of AI solutions will remain crucial. AI systems, while advanced, will still require human oversight to ensure accuracy, reliability, and compliance with regulatory standards. Pathologists will need to rou…	6	**Rationale/Explanation:** By 2030, the integration of AI in pathology is expected to be significant, but the role of pathologists in the validation and quality assurance/quality control (QA/QC) of AI solutions will remain crucial. AI systems, while advanced, will still require human oversight to ensure accuracy, reliability, and compliance with regulatory standards. Pathologists will need to rou…	6	**Rationale/Explanation:** By 2030, the integration of AI in pathology is expected to be significant, but the role of pathologists in the validation and quality assurance/quality control (QA/QC) of AI solutions will remain crucial. AI systems, while advanced, will still require human oversight to ensure accuracy, reliability, and compliance with regulatory standards. Pathologists will need to rou…	6	**Rationale/Explanation:** By 2030, the integration of AI in pathology is expected to be significant, but the role of pathologists in the validation and quality assurance/quality control (QA/QC) of AI solutions will remain crucial. AI systems, while advanced, will still require human oversight to ensure accuracy, reliability, and compliance with regulatory standards. Pathologists will need to rou…	6	**Rationale/Explanation:** By 2030, the integration of AI in pathology is expected to be significant, but the role of pathologists in the validation and quality assurance/quality control (QA/QC) of AI solutions will remain crucial. AI systems, while advanced, will still require human oversight to ensure accuracy, reliability, and compliance with regulatory standards. Pathologists will need to rou…	6.0
37	By 2030, due to the integration of AI in the pathology setting, the degree of involvement of pathologists in validation and QA/QC of AI-rendered diagnoses will beÉ	6	Rationale/Explanation: By 2030, it is highly likely that AI will be deeply integrated into the pathology setting, significantly enhancing diagnostic processes. However, the validation and quality assurance/quality control (QA/QC) of AI-rendered diagnoses will remain a critical task that requires the expertise of pathologists. Given the potential for AI to make errors or produce biased results, pa…	6	Rationale/Explanation: By 2030, it is highly likely that AI will be deeply integrated into the pathology setting, significantly enhancing diagnostic processes. However, the validation and quality assurance/quality control (QA/QC) of AI-rendered diagnoses will remain a critical task that requires the expertise of pathologists. Given the potential for AI to make errors or produce biased results, pa…	6	Rationale/Explanation: By 2030, it is highly likely that AI will be deeply integrated into the pathology setting, significantly enhancing diagnostic processes. However, the validation and quality assurance/quality control (QA/QC) of AI-rendered diagnoses will remain a critical task that requires the expertise of pathologists. Given the potential for AI to make errors or produce biased results, pa…	6	Rationale/Explanation: By 2030, it is highly likely that AI will be deeply integrated into the pathology setting, significantly enhancing diagnostic processes. However, the validation and quality assurance/quality control (QA/QC) of AI-rendered diagnoses will remain a critical task that requires the expertise of pathologists. Given the potential for AI to make errors or produce biased results, pa…	6	Rationale/Explanation: By 2030, it is highly likely that AI will be deeply integrated into the pathology setting, significantly enhancing diagnostic processes. However, the validation and quality assurance/quality control (QA/QC) of AI-rendered diagnoses will remain a critical task that requires the expertise of pathologists. Given the potential for AI to make errors or produce biased results, pa…	6.0
38	By 2030, due to the integration of AI in the pathology setting, the degree of involvement of pathologists in defining new categories of patients, based on new data made available through AI, will beÉ	5	**Rationale/Explanation:** By 2030, AI is expected to significantly enhance the capabilities of pathologists by providing new insights and data that were previously inaccessible or difficult to interpret. AI can analyze vast amounts of data quickly and identify patterns that may not be immediately apparent to human pathologists. This will likely lead to the discovery of new categories of patients…	5	**Rationale/Explanation:** By 2030, AI is expected to significantly enhance the capabilities of pathologists by providing new insights and data that were previously inaccessible or difficult to interpret. AI can analyze vast amounts of data quickly and identify patterns that may not be immediately apparent to human pathologists. This will likely lead to the discovery of new categories of patients…	5	**Rationale/Explanation:** By 2030, AI is expected to significantly enhance the capabilities of pathologists by providing new insights and data that were previously inaccessible or difficult to interpret. AI can analyze vast amounts of data quickly and identify patterns that may not be immediately apparent to human pathologists. This will likely lead to the discovery of new categories of patients…	5	**Rationale/Explanation:** By 2030, AI is expected to significantly enhance the capabilities of pathologists by providing new insights and data that were previously inaccessible or difficult to interpret. AI can analyze vast amounts of data quickly and identify patterns that may not be immediately apparent to human pathologists. This will likely lead to the discovery of new categories of patients…	5	**Rationale/Explanation:** By 2030, AI is expected to significantly enhance the capabilities of pathologists by providing new insights and data that were previously inaccessible or difficult to interpret. AI can analyze vast amounts of data quickly and identify patterns that may not be immediately apparent to human pathologists. This will likely lead to the discovery of new categories of patients…	5.0
39	By 2030, due to the integration of AI in the pathology setting, the degree of involvement of pathologists in design of AI solutions will beÉ	5	Rationale/Explanation: By 2030, the integration of AI in pathology is expected to be significant, but the design of AI solutions will still require substantial input from pathologists. Pathologists possess the domain-specific knowledge necessary to guide the development of AI tools that are accurate, reliable, and clinically relevant. While AI developers and data scientists will handle the techni…	5	Rationale/Explanation: By 2030, the integration of AI in pathology is expected to be significant, but the design of AI solutions will still require substantial input from pathologists. Pathologists possess the domain-specific knowledge necessary to guide the development of AI tools that are accurate, reliable, and clinically relevant. While AI developers and data scientists will handle the techni…	5	Rationale/Explanation: By 2030, the integration of AI in pathology is expected to be significant, but the design of AI solutions will still require substantial input from pathologists. Pathologists possess the domain-specific knowledge necessary to guide the development of AI tools that are accurate, reliable, and clinically relevant. While AI developers and data scientists will handle the techni…	5	Rationale/Explanation: By 2030, the integration of AI in pathology is expected to be significant, but the design of AI solutions will still require substantial input from pathologists. Pathologists possess the domain-specific knowledge necessary to guide the development of AI tools that are accurate, reliable, and clinically relevant. While AI developers and data scientists will handle the techni…	5	Rationale/Explanation: By 2030, the integration of AI in pathology is expected to be significant, but the design of AI solutions will still require substantial input from pathologists. Pathologists possess the domain-specific knowledge necessary to guide the development of AI tools that are accurate, reliable, and clinically relevant. While AI developers and data scientists will handle the techni…	5.0
40	By 2030, due to the integration of AI in the pathology setting, the degree of involvement of pathologists in development of AI solutions, including annotation of image data and algorithm training, will beÉ	5	**Rationale/Explanation:** By 2030, the integration of AI in pathology is expected to be significantly advanced, but the development of AI solutions will still require substantial input from pathologists. Here are the key reasons for this ranking: 1. **Expertise in Annotation:** Pathologists possess the specialized knowledge required to accurately annotate image data, which is crucial for trainin…	5	**Rationale/Explanation:** By 2030, the integration of AI in pathology is expected to be significantly advanced, but the development of AI solutions will still require substantial input from pathologists. Here are the key reasons for this ranking: 1. **Expertise in Annotation:** Pathologists possess the specialized knowledge required to accurately annotate image data, which is crucial for trainin…	5	**Rationale/Explanation:** By 2030, the integration of AI in pathology is expected to be significantly advanced, but the development of AI solutions will still require substantial input from pathologists. Here are the key reasons for this ranking: 1. **Expertise in Annotation:** Pathologists possess the specialized knowledge required to accurately annotate image data, which is crucial for trainin…	5	**Rationale/Explanation:** By 2030, the integration of AI in pathology is expected to be significantly advanced, but the development of AI solutions will still require substantial input from pathologists. Here are the key reasons for this ranking: 1. **Expertise in Annotation:** Pathologists possess the specialized knowledge required to accurately annotate image data, which is crucial for trainin…	5	**Rationale/Explanation:** By 2030, the integration of AI in pathology is expected to be significantly advanced, but the development of AI solutions will still require substantial input from pathologists. Here are the key reasons for this ranking: 1. **Expertise in Annotation:** Pathologists possess the specialized knowledge required to accurately annotate image data, which is crucial for trainin…	5.0
41	By 2030, due to the integration of AI in the pathology setting, the degree of involvement of pathologists in mass spectrometry analyses will beÉ	3	Rationale/Explanation: Mass spectrometry is a highly specialized technique used for detailed molecular analysis, often requiring significant expertise in both the technology and the biological context of the samples being analyzed. By 2030, AI is expected to advance significantly in terms of data processing, pattern recognition, and even some aspects of interpretation in mass spectrometry. This w…	3	Rationale/Explanation: Mass spectrometry is a highly specialized technique used for detailed molecular analysis, often requiring significant expertise in both the technology and the biological context of the samples being analyzed. By 2030, AI is expected to advance significantly in terms of data processing, pattern recognition, and even some aspects of interpretation in mass spectrometry. This w…	3	Rationale/Explanation: Mass spectrometry is a highly specialized technique used for detailed molecular analysis, often requiring significant expertise in both the technology and the biological context of the samples being analyzed. By 2030, AI is expected to advance significantly in terms of data processing, pattern recognition, and even some aspects of interpretation in mass spectrometry. This w…	3	Rationale/Explanation: Mass spectrometry is a highly specialized technique used for detailed molecular analysis, often requiring significant expertise in both the technology and the biological context of the samples being analyzed. By 2030, AI is expected to advance significantly in terms of data processing, pattern recognition, and even some aspects of interpretation in mass spectrometry. This w…	3	Rationale/Explanation: Mass spectrometry is a highly specialized technique used for detailed molecular analysis, often requiring significant expertise in both the technology and the biological context of the samples being analyzed. By 2030, AI is expected to advance significantly in terms of data processing, pattern recognition, and even some aspects of interpretation in mass spectrometry. This w…	3.0
42	By 2030, due to the integration of AI in the pathology setting, the degree of involvement of pathologists in molecular pathology, including NGS analyses, will beÉ	5	Rationale/Explanation: By 2030, AI is expected to significantly advance and integrate into various aspects of pathology, including molecular pathology and Next-Generation Sequencing (NGS) analyses. However, the complexity and critical nature of molecular pathology tasks, such as interpreting NGS data, will likely still require substantial involvement from pathologists. AI can assist in data proce…	5	Rationale/Explanation: By 2030, AI is expected to significantly advance and integrate into various aspects of pathology, including molecular pathology and Next-Generation Sequencing (NGS) analyses. However, the complexity and critical nature of molecular pathology tasks, such as interpreting NGS data, will likely still require substantial involvement from pathologists. AI can assist in data proce…	5	Rationale/Explanation: By 2030, AI is expected to significantly advance and integrate into various aspects of pathology, including molecular pathology and Next-Generation Sequencing (NGS) analyses. However, the complexity and critical nature of molecular pathology tasks, such as interpreting NGS data, will likely still require substantial involvement from pathologists. AI can assist in data proce…	5	Rationale/Explanation: By 2030, AI is expected to significantly advance and integrate into various aspects of pathology, including molecular pathology and Next-Generation Sequencing (NGS) analyses. However, the complexity and critical nature of molecular pathology tasks, such as interpreting NGS data, will likely still require substantial involvement from pathologists. AI can assist in data proce…	5	Rationale/Explanation: By 2030, AI is expected to significantly advance and integrate into various aspects of pathology, including molecular pathology and Next-Generation Sequencing (NGS) analyses. However, the complexity and critical nature of molecular pathology tasks, such as interpreting NGS data, will likely still require substantial involvement from pathologists. AI can assist in data proce…	5.0
43	By 2030, due to the integration of AI in the pathology setting, the degree of involvement of pathologists in In Situ genetic analyses using multiplex technology will beÉ	5	Rationale/Explanation: By 2030, AI is expected to significantly advance and integrate into various aspects of pathology, including in situ genetic analyses using multiplex technology. However, the complexity and critical nature of genetic analyses will likely still require substantial involvement from pathologists. AI can assist in data processing, pattern recognition, and preliminary analysis, b…	5	Rationale/Explanation: By 2030, AI is expected to significantly advance and integrate into various aspects of pathology, including in situ genetic analyses using multiplex technology. However, the complexity and critical nature of genetic analyses will likely still require substantial involvement from pathologists. AI can assist in data processing, pattern recognition, and preliminary analysis, b…	5	Rationale/Explanation: By 2030, AI is expected to significantly advance and integrate into various aspects of pathology, including in situ genetic analyses using multiplex technology. However, the complexity and critical nature of genetic analyses will likely still require substantial involvement from pathologists. AI can assist in data processing, pattern recognition, and preliminary analysis, b…	5	Rationale/Explanation: By 2030, AI is expected to significantly advance and integrate into various aspects of pathology, including in situ genetic analyses using multiplex technology. However, the complexity and critical nature of genetic analyses will likely still require substantial involvement from pathologists. AI can assist in data processing, pattern recognition, and preliminary analysis, b…	5	Rationale/Explanation: By 2030, AI is expected to significantly advance and integrate into various aspects of pathology, including in situ genetic analyses using multiplex technology. However, the complexity and critical nature of genetic analyses will likely still require substantial involvement from pathologists. AI can assist in data processing, pattern recognition, and preliminary analysis, b…	5.0
