# Supplementary material for: How does AI perform compared to human expert panels in medical Delphi studies? A pilot study through the lens of pathology
Source: J Pathol Inform. 2026 Apr 15;21:100661. doi: 10.1016/j.jpi.2026.100661 (PMC13185839; doi:10.1016/j.jpi.2026.100661)
Supplement: Supplementary material 1 — Original data used in the study and code for the Delphi-GPT application. [file mmc1.zip › Delphi-Results-&-Code-Sent-to-copy/Category-3-Run-Results/completed-ai-survey3-GPT-3.5-temp1-w-avg.csv]

Question #	Specified Statement	AI Rating 1	AI Explanation 1	AI Rating 2	AI Explanation 2	AI Rating 3	AI Explanation 3	AI Rating 4	AI Explanation 4	AI Rating 5	AI Explanation 5	Average AI Ratings
29	By 2030, due to the integration of AI in the pathology setting, the degree of involvement of pathologists in digital pathologic diagnosis without the use of physical glass slides will beÉ	Invalid	6 Routinely involved Rationale/explanation: By 2030, with the continued advancements and integration of AI in the pathology setting, pathologists are likely to be routinely involved in digital pathologic diagnosis without the use of physical glass slides. AI technologies are expected to enhance pathologists' workflow, improve diagnostic accuracy, and provide valuable insights. However, pathologis…	5	Rationale/Explanation: While AI is expected to play a significant role in pathologic diagnosis by 2030, the expertise and oversight of pathologists will still be crucial in ensuring accurate and reliable diagnoses. Pathologists are likely to be often involved in the digital pathologic diagnosis process, reviewing and confirming AI-generated results, providing clinical context, and making final di…	6	Rationale: By 2030, AI is expected to significantly advance and become integrated into the pathology setting, enhancing the efficiency and accuracy of digital pathologic diagnosis. While AI will likely play a major role in analyzing digital pathology images, pathologists will still be crucial for interpreting complex cases, ensuring quality control, and making clinical decisions based on the AI-g…	4	Rationale: By 2030, with the increasing capabilities of AI in digital pathology, pathologists will still need to be involved in the diagnostic process, especially in complex or ambiguous cases. While AI will be able to assist and even provide preliminary diagnoses in routine cases, pathologists will be required to review and confirm these findings. Therefore, pathologists will be sometimes involv…	6	Rationale/explanation: By 2030, AI is expected to have made significant advancements in the field of pathology, becoming more integrated into digital pathologic diagnosis processes. Pathologists will likely be routinely involved in overseeing and validating AI-generated diagnoses to ensure accuracy and provide clinical context. While AI may handle a significant portion of the workload, pathologis…	5.25
30	By 2030, due to the integration of AI in the pathology setting, the degree of involvement of pathologists in interpretation of computationally derived measurements and evaluations will beÉ	6	Rationale/Explanation: By 2030, AI in pathology is expected to significantly streamline and enhance the process of deriving measurements and evaluations from digital pathology images. Pathologists will likely be routinely involved in the interpretation of these computationally derived results to ensure accuracy, quality control, and to provide clinical context that AI alone may not be able to cap…	6	Rationale: AI technology is advancing rapidly in the field of pathology, particularly in image analysis and data interpretation. By 2030, it is likely that AI systems will be routinely generating measurements and evaluations that would require the expertise and oversight of pathologists to ensure accuracy and clinical relevance. Pathologists will still play a crucial role in validating, verifying…	6	Rationale: By 2030, with the increasing integration of AI in the pathology setting, pathologists are likely to be routinely involved in the interpretation of computationally derived measurements and evaluations. AI technologies are expected to enhance the efficiency and accuracy of analyzing large datasets and complex images, allowing pathologists to focus more on complex cases, quality control, …	6	Rationale/explanation: By 2030, with the advancement and integration of AI in the pathology setting, pathologists are likely to be routinely involved in the interpretation of computationally derived measurements and evaluations. While AI can streamline processes and assist in analysis, the expertise and clinical judgment of pathologists will still be essential in validating and contextualizing AI…	6	Rationale/explanation: By 2030, AI technology in the pathology setting is expected to have significantly advanced, leading to pathologists routinely relying on AI for interpretation of computationally derived measurements and evaluations. Pathologists are likely to be deeply integrated with AI tools as part of their daily workflow, enhancing efficiency and accuracy in diagnosis and decision-makin…	6.0
31	By 2030, due to the integration of AI in the pathology setting, the degree of involvement of pathologists in collaboration with EHR teams regarding the use of laboratory data for a wide range of clinical decision support tools will beÉ	Invalid	6 Routinely involved Rationale/Explanation: By 2030, with the advancement and integration of AI in the pathology setting, pathologists are likely to be routinely involved in collaborating with EHR teams to utilize laboratory data for various clinical decision support tools. AI will enhance the efficiency and accuracy in analyzing large datasets, but pathologists' expertise in interpreting the res…	6	Rationale/explanation: By 2030, with the increasing integration of AI in pathology settings, pathologists will likely be routinely involved in collaborating with EHR teams for utilizing laboratory data in a variety of clinical decision support tools. As AI technologies advance and become more sophisticated, pathologists will need to work closely with EHR teams to ensure the accuracy, interpretati…	6	Rationale: By 2030, with the increasing integration of AI in the pathology setting, pathologists are likely to be routinely involved in collaborating with EHR teams to utilize laboratory data for a wide range of clinical decision support tools. The advancements in AI technology are expected to enhance the capabilities of pathologists, leading to a higher level of involvement in leveraging data fo…	6	Rationale/explanation: By 2030, with the increasing integration of AI in the pathology setting, pathologists are likely to be routinely involved in collaborating with EHR teams for utilizing laboratory data in a variety of clinical decision support tools. Pathologists will play a crucial role in interpreting and validating the output of AI algorithms, ensuring accuracy and relevance to patient ca…	6	Rationale: By 2030, AI is expected to be significantly integrated into pathology settings, aiding pathologists in utilizing laboratory data for a variety of clinical decision support tools. Pathologists will likely work closely with EHR teams on a routine basis to maximize the potential of AI in interpreting and utilizing this data for improved patient care. This integration and collaboration are…	6.0
32	By 2030, due to the integration of AI in the pathology setting, the degree of involvement of pathologists in direct patient care activities will beÉ	4	Rationale: By 2030, with the integration of AI in the pathology setting, pathologists will still be sometimes involved in direct patient care activities. While AI can assist in tasks like diagnosis and prognosis, pathologists will likely remain involved in overseeing and interpreting the results, communicating with patients, and making critical decisions based on a holistic understanding of the p…	5	Rationale: By 2030, with the integration of AI in the pathology setting, pathologists are likely to be often involved in direct patient care activities. AI can help streamline repetitive tasks, provide valuable insights from data analysis, and free up time for pathologists to focus more on patient interaction and care. However, pathologists will still play a crucial role in interpreting results, …	4	Rationale: By 2030, with the integration of AI in the pathology setting, pathologists are likely to be sometimes involved in direct patient care activities. AI can assist in automating tasks, such as image analysis and diagnosis, freeing up more time for pathologists to focus on patient interactions and treatment planning. However, given the importance of human input and oversight in healthcare d…	6	Rationale/explanation: By 2030, with the integration of AI in the pathology setting, pathologists are expected to be routinely involved in direct patient care activities. Although AI will assist in various tasks related to analysis and diagnosis, pathologists will still play a crucial role in interpreting results, communicating with patients, and making final decisions. The combination of AI's ef…	Invalid	6. Routinely involved Rationale/Explanation: By 2030, with the continued integration and advancement of AI in the pathology setting, pathologists are likely to be routinely involved in direct patient care activities. AI can assist in streamlining diagnostic processes, providing valuable insights, and aiding in decision-making, ultimately enabling pathologists to have a more hands-on role in patie…	4.75
33	By 2030, due to the integration of AI in the pathology setting, the degree of involvement of pathologists in decision-making related to patient treatment will beÉ	Invalid	Likert scale response: 4 Sometimes involved Rationale/explanation: While AI technology is expected to become more advanced and capable of assisting in decision-making related to patient treatment in the pathology setting by 2030, I believe that pathologists will still be needed to oversee and validate the results provided by AI. Pathologists may be sometimes involved in confirming findings, inter…	6	Rationale: By 2030, with the advancement and integration of AI in pathology settings, pathologists are likely to be routinely involved in decision-making related to patient treatment. AI will serve as a valuable tool to assist pathologists in analyzing and interpreting complex data, leading to more accurate and efficient diagnostic and treatment decisions. While AI will play a significant role, t…	4	Rationale: By 2030, with the further integration of AI in the pathology setting, pathologists are likely to be sometimes involved in decision-making related to patient treatment. While AI can assist in analyzing and interpreting data, pathologists will still play a crucial role in providing clinical context, validating results, and making final treatment decisions. Pathologists will need to colla…	4	Rationale: By 2030, with the increased integration of AI in the pathology setting, pathologists are likely to be sometimes involved in decision-making related to patient treatment. AI can assist in tasks such as data analysis, pattern recognition, and diagnosis, potentially reducing the manual workload of pathologists. Pathologists may still be needed to interpret complex cases, provide clinical …	5	Rationale: By 2030, with the increasing integration of AI in the pathology setting, pathologists are likely to be often involved in decision-making related to patient treatment. While AI can assist in data analysis and provide insights, pathologists will still play a crucial role in interpreting results, making clinical judgments, and ensuring the quality of patient care. Therefore, pathologists …	4.75
34	By 2030, due to the integration of AI in the pathology setting, the degree of involvement of pathologists in patient identification for clinical trials will beÉ	4	Rationale: By 2030, AI is expected to play a significant role in streamlining and automating tasks in the pathology setting, including patient identification for clinical trials. While AI can assist in data analysis and preliminary screening, pathologists are likely to be needed at certain stages to provide their expertise, confirm findings, and make critical decisions. Therefore, pathologists ma…	3	Rationale: By 2030, with the integration of AI in the pathology setting, pathologists are likely to be somewhat involved in patient identification for clinical trials. While AI may assist in initial screening and identification of potential candidates, pathologists are expected to still play a role in verifying and interpreting the results provided by AI systems. Pathologists' expertise and overs…	Invalid	**6 - Routinely involved** The integration of AI in pathology will likely enhance efficiency and accuracy in patient identification for clinical trials. While AI will play a significant role in streamlining the initial screening process, pathologists will still be routinely involved to ensure the precision and reliability of patient selection, considering the complexity and nuances involved in pa…	5	Rationale: By 2030, with the further integration of AI in the pathology setting, pathologists are likely to be often involved in patient identification for clinical trials. While AI can assist in analyzing and sorting through vast amounts of data to identify potential candidates, pathologists will still play a crucial role in ensuring the accuracy, relevance, and ethical considerations of patient…	4	Rationale: I chose "Sometimes involved" because I believe that by 2030, AI will be advanced enough to assist in patient identification for clinical trials in pathology settings. However, pathologists will still be required to oversee and validate the results provided by AI, ensuring the accuracy and relevance of patient selection for clinical trials. This collaboration between pathologists and AI…	4.0
35	By 2030, due to the integration of AI in the pathology setting, the degree of involvement of pathologists in evaluating different kinds of AI software and deciding whether these are appropriate for their workflow will beÉ	4	Rationale: By 2030, with the increasing integration of AI in the pathology setting, pathologists are likely to be sometimes involved in evaluating different kinds of AI software and deciding whether these are appropriate for their workflow. While AI can assist pathologists in various tasks, such as image analysis and diagnosis, pathologists will still be needed to ensure the accuracy, reliability…	5	Rationale: By 2030, I anticipate that pathologists will often be involved in evaluating different kinds of AI software and deciding whether these are appropriate for their workflow. As AI continues to advance and become more integrated into the pathology setting, pathologists will play a crucial role in assessing the accuracy, relevance, and suitability of AI tools for their practice. Pathologist…	4	Rationale: By 2030, AI is likely to be a significant part of the pathology workflow, assisting pathologists in various tasks. However, the complexity and critical nature of pathology may still require human oversight in evaluating AI software and determining its suitability for use in the workflow. Pathologists may not be constantly involved but could play a role in periodically assessing and dec…	5	Rationale: By 2030, with the continued integration and advancement of AI in the pathology setting, pathologists will likely be often involved in evaluating different kinds of AI software and deciding whether these are appropriate for their workflow. As AI tools become more sophisticated and integrated into the daily practice of pathology, pathologists will play a crucial role in ensuring the accu…	5	Rationale: By 2030, with the increasing integration of AI in the pathology setting, pathologists are likely to be often involved in evaluating different kinds of AI software and deciding whether these are appropriate for their workflow. Pathologists will play a crucial role in ensuring that AI tools are accurate, reliable, and aligned with their diagnostic standards. Their expertise will be essen…	4.6
36	By 2030, due to the integration of AI in the pathology setting, the degree of involvement of pathologists in validation and QA/QC of AI solutions will beÉ	6	Rationale: Given the rapid advancements in AI technology, it is highly likely that by 2030, AI systems will play a significant role in the pathology setting. Pathologists will still be crucial in validating and ensuring the quality of AI solutions to provide accurate results and maintain patient safety. However, with routine use of AI tools, pathologists will be integrated into the process as par…	4	Rationale: By 2030, the integration of AI in the pathology setting will likely lead to pathologists being sometimes involved in the validation and quality assurance/quality control (QA/QC) of AI solutions. While AI can greatly assist in streamlining processes and increasing efficiency in pathology tasks, pathologists will still play a crucial role in ensuring the accuracy and reliability of AI-ge…	6	**Rationale/Explanation:** By 2030, the integration of AI in the pathology setting will likely have progressed to a point where AI solutions play a significant role in various aspects of pathology, including validation and quality assurance/quality control (QA/QC). Pathologists will be routinely involved in verifying and ensuring the accuracy, reliability, and safety of AI-driven diagnoses and so…	4	Rationale: AI integration in the pathology setting is likely to increase the automation of certain tasks and processes, including validation and quality assurance/quality control (QA/QC) of AI solutions. Pathologists will still be needed for oversight and ensuring accuracy, which will involve them in the validation and QA/QC of AI solutions, but this involvement may not be constant or daily. Ther…	4	Rationale: Pathologists will still play a significant role in validating and ensuring the quality of AI solutions in the pathology setting by 2030. While AI technology will streamline many processes, pathologists will be needed at certain stages to verify the accuracy and reliability of AI-generated results. Their involvement may not be constant but rather intermittent, as they will likely overse…	4.8
37	By 2030, due to the integration of AI in the pathology setting, the degree of involvement of pathologists in validation and QA/QC of AI-rendered diagnoses will beÉ	6	Rationale: By 2030, with the further integration and advancement of AI technology in pathology settings, pathologists are likely to be routinely involved in the validation and quality assurance/quality control of AI-rendered diagnoses. Pathologists' expertise will continue to be crucial in verifying and ensuring the accuracy and reliability of AI-generated results, especially in complex cases or …	5	Rationale/Explanation: By 2030, with the increasing integration of AI in the pathology setting, pathologists will likely be often involved in the validation and quality assurance/quality control (QA/QC) of AI-rendered diagnoses. While AI can aid in various aspects of pathology, pathologists will still play a crucial role in ensuring the accuracy and reliability of AI-generated results. This invol…	Invalid	**Likert scale rating: 6 Routinely involved** **Rationale/Explanation:** By 2030, with the continued integration and advancement of AI in the pathology setting, pathologists will likely be routinely involved in the validation and quality assurance/control (QA/QC) of AI-rendered diagnoses. Pathologists will play a crucial role in overseeing and verifying the accuracy and reliability of AI systems,…	4	Rationale/Explanation: By 2030, with the integration of AI in the pathology setting, pathologists are likely to be sometimes involved in validation and quality assurance/quality control (QA/QC) of AI-rendered diagnoses. While AI technology will play a significant role in aiding diagnosis processes, pathologists will still be needed to ensure the accuracy, reliability, and ethical considerations o…	6	Rationale/Explanation: I believe that by 2030, the integration of AI in the pathology setting will advance to a point where pathologists will routinely be involved in the validation and quality assurance/quality control (QA/QC) of AI-rendered diagnoses. Pathologists will play a crucial role in ensuring the accuracy and reliability of AI-generated results, providing their expertise and oversight t…	5.25
38	By 2030, due to the integration of AI in the pathology setting, the degree of involvement of pathologists in defining new categories of patients, based on new data made available through AI, will beÉ	4	Rationale: By 2030, with the integration of AI in the pathology setting, pathologists are likely to be sometimes involved in defining new categories of patients based on new data made available through AI. While AI technologies will provide valuable insights and assist in data analysis, the expertise and knowledge of pathologists will still be essential in interpreting, validating, and refining t…	4	Rationale: By 2030, with the further integration of AI in the pathology setting, pathologists are likely to be sometimes involved in defining new categories of patients based on new data made available through AI. While AI can assist in analyzing and identifying patterns in large datasets, pathologists' expertise will still be needed to validate and interpret the findings. Pathologists are expect…	6	Rationale/explanation: By 2030, with the continued integration of AI in the pathology setting, pathologists are likely to be routinely involved in defining new categories of patients based on new data made available through AI. The advancements in AI technology will enable pathologists to leverage large quantities of data efficiently and effectively, leading to the creation of new patient categor…	5	Rationale/explanation: By 2030, with the increasing integration of AI in the pathology setting, pathologists are likely to be often involved in defining new categories of patients based on the new data made available through AI. Although AI will play a significant role in analyzing and processing vast amounts of data, pathologists' expertise and input will still be crucial in interpreting and val…	6	Rationale/explanation: By 2030, with the widespread integration of AI in the pathology setting, pathologists are likely to be routinely involved in defining new categories of patients based on the wealth of new data made available through AI technologies. The advanced capabilities of AI in analyzing vast amounts of data and generating insights will require pathologists to work closely with these …	5.0
39	By 2030, due to the integration of AI in the pathology setting, the degree of involvement of pathologists in design of AI solutions will beÉ	3	Rationale: By 2030, as AI technology continues to advance and become more integrated into the pathology setting, pathologists will likely still be somewhat involved in the design of AI solutions. While AI algorithms may become more sophisticated and autonomous, pathologists' expertise and input will still be valuable in ensuring the accuracy, relevance, and ethical considerations of AI solutions …	4	Rationale: Pathologists are likely to be sometimes involved in the design of AI solutions in pathology by 2030. While AI will play a significant role in aiding pathologists with diagnosis and decision-making processes, pathologists' expertise and insights will still be crucial in ensuring the accuracy and relevance of AI algorithms. Pathologists may not be involved daily or routinely in AI design…	Invalid	Likert scale response: 4 Sometimes involved Rationale/Explanation: By 2030, with the advancement and integration of AI in pathology, pathologists are likely to be sometimes involved in the design of AI solutions. While AI technology can assist pathologists in analyzing and diagnosing medical images more efficiently, there will still be a need for pathologists' expertise to understand the nuances …	4	Rationale/explanation: By 2030, AI will likely play a significant role in aiding pathologists in various tasks such as diagnosis, image analysis, and treatment planning. Although AI will increasingly automate certain processes, pathologists will still be required to provide input and oversight in the design of AI solutions. Pathologists' expertise and knowledge will remain crucial in ensuring tha…	Invalid	No explanation provided	3.6666666666666665
40	By 2030, due to the integration of AI in the pathology setting, the degree of involvement of pathologists in development of AI solutions, including annotation of image data and algorithm training, will beÉ	Invalid	Likert scale: 5 - Often involved Rationale/explanation: By 2030, the integration of AI in pathology is expected to be quite advanced. Pathologists will still play a crucial role in the development of AI solutions, including annotation of image data and algorithm training. While AI will automate many tasks, pathologists will be needed to provide expertise, ensure quality control, and refine AI alg…	Invalid	Likert scale: 6 - Routinely involved Rationale/Explanation: By 2030, AI is expected to be more advanced and integrated into the pathology setting. With this advancement, pathologists will likely be routinely involved in the development of AI solutions, including tasks such as annotating image data and training algorithms. Pathologists' expertise will be crucial in ensuring the accuracy and qualit…	4	Rationale/Explanation: By 2030, with the advancement of AI technologies in the pathology setting, pathologists are likely to be sometimes involved in the development of AI solutions, including annotation of image data and algorithm training. While AI may automate certain tasks, pathologists may still need to provide their expertise in specific cases or when fine-tuning algorithms. Pathologists' i…	Invalid	6 Routinely involved Rationale/Explanation: By 2030, with the advancement and integration of AI technology in the pathology setting, pathologists are likely to be routinely involved in the development of AI solutions. Pathologists will play a crucial role in tasks such as annotating image data and training algorithms to ensure the accuracy and reliability of AI systems. Their expertise will be es…	Invalid	6 Routinely involved Rationale/Explanation: By 2030, with the advancement and widespread adoption of AI in the pathology setting, pathologists are likely to be routinely involved in the development of AI solutions. This involvement may include tasks such as annotation of image data and algorithm training to ensure the accuracy and relevance of AI systems in pathology. Pathologists' expertise and …	4.0
41	By 2030, due to the integration of AI in the pathology setting, the degree of involvement of pathologists in mass spectrometry analyses will beÉ	4	Rationale: By 2030, AI is likely to play a significant role in aiding pathologists with mass spectrometry analyses. While AI can automate and optimize certain aspects of this process, pathologists may still be required at certain stages for result interpretation, quality control, and decision-making. Thus, pathologists are expected to be sometimes involved in mass spectrometry analyses in the pat…	4	Rationale: By 2030, with the continued integration of AI in the pathology setting, I believe that pathologists will sometimes be involved in mass spectrometry analyses. AI may streamline and automate some aspects of mass spectrometry analysis, allowing pathologists to focus on more complex cases, quality control, and interpretation of results. However, pathologists may still be required to overse…	Invalid	6 Routinely involved **Rationale/Explanation:** Given the rapid advancements in AI technology and its integration into pathology practices, it is likely that by 2030, pathologists will routinely rely on AI for mass spectrometry analyses. AI can greatly enhance the speed and accuracy of analyzing large amounts of data generated through mass spectrometry, allowing pathologists to focus more on inte…	4	Rationale/Explanation: By 2030, with the integration of AI in the pathology setting, pathologists are likely to be sometimes involved in mass spectrometry analyses. AI can assist in processing and analyzing large amounts of data from mass spectrometry, providing valuable insights and potentially reducing the manual workload for pathologists. However, given the expertise and interpretation skills …	6	Rationale: By 2030, the integration of AI in the pathology setting is expected to greatly enhance the efficiency and accuracy of mass spectrometry analyses. Pathologists will likely be routinely involved in interpreting and validating the results generated by AI algorithms to ensure the accuracy and reliability of diagnoses. Their expertise will remain crucial in the final decision-making process…	4.5
42	By 2030, due to the integration of AI in the pathology setting, the degree of involvement of pathologists in molecular pathology, including NGS analyses, will beÉ	Invalid	Specified statement: "By 2030, due to the integration of AI in the pathology setting, the degree of involvement of pathologists in molecular pathology, including NGS analyses, will be..." Likert scale response: 5 Often involved Rationale/explanation: By 2030, it is likely that AI will play a significant role in assisting pathologists in molecular pathology tasks, including NGS analyses. While AI …	Invalid	6 Routinely involved Rationale: By 2030, AI technology is expected to have advanced significantly and become more integrated into pathology practices. Pathologists will likely rely heavily on AI for molecular pathology tasks, including NGS analyses, to improve accuracy, efficiency, and productivity. Pathologists are likely to be routinely involved in overseeing and interpreting the results genera…	Invalid	6 Routinely involved Rationale/Explanation: By 2030, with the further integration and advancement of AI technologies in the pathology setting, pathologists are likely to be routinely involved in molecular pathology tasks, including NGS analyses. AI tools will likely have become more sophisticated and reliable, enabling pathologists to work in collaboration with AI systems to interpret complex mol…	Invalid	6 Routinely involved Rationale/Explanation: By 2030, with the continued advancement and integration of AI in pathology settings, pathologists are likely to be routinely involved in molecular pathology tasks, including NGS analyses. AI technology can aid pathologists in analyzing complex molecular data more efficiently and accurately, ultimately increasing their involvement in these specialized ta…	Invalid	4 Sometimes involved Rationale/Explanation: By 2030, AI technology is expected to advance significantly in the field of pathology, particularly in molecular pathology such as Next-Generation Sequencing (NGS) analyses. While AI will play a crucial role in assisting with data analysis and interpretation, the complexity and critical nature of molecular pathology tasks may still require human oversig…
43	By 2030, due to the integration of AI in the pathology setting, the degree of involvement of pathologists in In Situ genetic analyses using multiplex technology will beÉ	6	Rationale: By 2030, with the advancements in AI technology, it is anticipated that pathologists will be routinely involved in In Situ genetic analyses using multiplex technology. AI can assist in streamlining and enhancing the analysis process, providing pathologists with more accurate and efficient results. Pathologists will likely play a crucial role in interpreting and validating the AI-genera…	Invalid	5 Often involved Rationale/Explanation: Pathologists will likely still play a significant role in interpreting and validating the results of In Situ genetic analyses using multiplex technology. While AI can assist in processing and analyzing large datasets efficiently, the expertise of pathologists will be crucial in understanding the complex genetic information and making clinical decisions base…	Invalid	6 Routinely involved Rationale/Explanation: By 2030, with the continued advancement and integration of AI in pathology settings, pathologists are likely to be routinely involved in In Situ genetic analyses using multiplex technology. AI can assist in analyzing complex genetic data and patterns, but pathologists will still be required to interpret and validate the results, provide clinical context…	Invalid	**Rationale/Explanation:** While AI technology will likely advance and improve in situ genetic analyses using multiplex technology, which can automate certain aspects of the process and enhance efficiency, pathologists are still expected to play a significant role in interpreting results, validating findings, and ensuring the accuracy of the analysis. Pathologists may be sometimes involved in ove…	4	Rationale: By 2030, with the advancement and integration of AI in pathology settings, pathologists are likely to be sometimes involved in In Situ genetic analyses using multiplex technology. While AI can assist in automating certain aspects of genetic analyses, pathologists may still be required to oversee and validate the results, especially in complex cases or for quality control purposes. Path…	5.0
