# Supplementary material for: How does AI perform compared to human expert panels in medical Delphi studies? A pilot study through the lens of pathology
Source: J Pathol Inform. 2026 Apr 15;21:100661. doi: 10.1016/j.jpi.2026.100661 (PMC13185839; doi:10.1016/j.jpi.2026.100661)
Supplement: Supplementary material 1 — Original data used in the study and code for the Delphi-GPT application. [file mmc1.zip › Delphi-Results-&-Code-Sent-to-copy/Category-3-Run-Results/completed-ai-survey3-GPT4o-temp07-w-avg.csv]

Question #	Specified Statement	AI Rating 1	AI Explanation 1	AI Rating 2	AI Explanation 2	AI Rating 3	AI Explanation 3	AI Rating 4	AI Explanation 4	AI Rating 5	AI Explanation 5	Average AI Ratings
29	By 2030, due to the integration of AI in the pathology setting, the degree of involvement of pathologists in digital pathologic diagnosis without the use of physical glass slides will beÉ	6	**Rationale/Explanation:** By 2030, the integration of AI in the pathology setting is expected to advance significantly, enabling more efficient and accurate digital pathologic diagnoses. AI tools will likely be capable of performing many of the routine aspects of diagnosis, such as identifying and categorizing tissue patterns, highlighting areas of interest, and suggesting possible diagnoses. Th…	6	Rationale/Explanation: By 2030, I anticipate that AI will be significantly integrated into the pathology field, enhancing and streamlining the diagnostic process. The advancements in AI technologies, such as deep learning and image analysis, are likely to support pathologists by providing accurate and rapid preliminary analyses of digital pathology images. This will reduce the reliance on physica…	6	Rationale/Explanation: By 2030, AI is expected to be highly integrated into pathology settings, significantly enhancing digital pathology. AI algorithms can assist in diagnosing diseases by analyzing digital images with high accuracy and efficiency. This will likely reduce the reliance on physical glass slides for routine diagnoses. However, pathologists will still play a crucial role in overseei…	6	**Rationale/Explanation:** By 2030, the integration of AI in the pathology setting is expected to be highly advanced. AI technologies are rapidly evolving, and their applications in digital pathology are becoming more reliable and sophisticated. AI can assist with tasks such as image analysis, pattern recognition, and preliminary diagnosis, which can significantly enhance the efficiency and accur…	6	### Rationale/Explanation: By 2030, the integration of AI in pathology is expected to advance significantly, facilitating more accurate and efficient digital pathology diagnoses. However, the complete shift from physical glass slides to digital pathology will likely still necessitate the routine involvement of pathologists due to several factors: 1. **Validation and Quality Control**: Pathologist…	6.0
30	By 2030, due to the integration of AI in the pathology setting, the degree of involvement of pathologists in interpretation of computationally derived measurements and evaluations will beÉ	6	**Rationale/Explanation:** By 2030, the integration of AI in pathology is expected to be highly advanced, but the technology will still require significant human oversight and interpretation. While AI can assist in the analysis of large data sets, identify patterns, and provide preliminary evaluations, the complexity and variability of pathological assessments will necessitate routine involvement…	6	**Rationale/Explanation:** By 2030, AI is expected to be significantly integrated into the pathology setting, particularly in terms of assisting with computationally derived measurements and evaluations. However, while AI can provide efficient, consistent, and accurate data analysis, the involvement of pathologists will still be crucial for several reasons: 1. **Validation and Verification:** Pat…	6	**Rationale/Explanation:** By 2030, I anticipate that AI will be highly integrated into pathology settings, significantly augmenting the tasks performed by pathologists. However, the interpretation of computationally derived measurements and evaluations will still require the expertise and judgment of human pathologists. AI systems will likely handle the bulk of data processing, initial analysis,…	6	**Rationale/Explanation:** By 2030, AI integration in pathology is expected to be highly advanced, significantly enhancing the efficiency, accuracy, and precision of measurements and evaluations. However, the interpretation of these computationally derived measurements will still require the expertise of pathologists. Here are a few reasons why: 1. **Complexity of Cases:** Pathological cases ofte…	5	Rationale/Explanation: By 2030, it is likely that AI will be significantly integrated into the pathology setting, aiding in the interpretation of computationally derived measurements and evaluations. However, the expertise and oversight of pathologists will still be crucial. AI can assist in processing large volumes of data, identifying patterns, and providing preliminary assessments, but patholo…	5.8
31	By 2030, due to the integration of AI in the pathology setting, the degree of involvement of pathologists in collaboration with EHR teams regarding the use of laboratory data for a wide range of clinical decision support tools will beÉ	5	**Rationale/Explanation:** By 2030, the integration of AI in the pathology setting is expected to significantly enhance the capabilities of clinical decision support tools. AI can process and analyze vast amounts of laboratory data with high accuracy and speed, which will be critical in developing more sophisticated decision support systems. However, the role of pathologists will still be crucial…	Invalid	6 - Routinely involved ### Rationale/Explanation: By 2030, the integration of AI into pathology is expected to be significant, particularly in enhancing the capabilities of clinical decision support tools. However, the complex nature of pathology and the critical role of pathologists in interpreting laboratory data and ensuring the accuracy and relevance of AI-driven insights cannot be underestim…	Invalid	5 Often involved ### Rationale/Explanation: By 2030, AI is expected to significantly enhance the capabilities within the pathology sector, particularly in terms of data analysis and clinical decision support. However, despite these advancements, the involvement of pathologists will remain crucial for several reasons: 1. **Complexity of Clinical Decision-Making**: The integration of AI tools will …	5	**Rationale/Explanation:** By 2030, the integration of AI in pathology is expected to significantly enhance the use of laboratory data for clinical decision support tools. AI systems can process large volumes of data quickly and identify patterns that may not be apparent to human pathologists. However, while AI can provide valuable insights and recommendations, the expertise of pathologists will …	5	**Rationale/Explanation:** By 2030, the integration of AI in pathology is expected to significantly enhance the capabilities of clinical decision support tools through the utilization of laboratory data. Pathologists, who are experts in interpreting complex laboratory data, will likely play a crucial role in collaborating with Electronic Health Record (EHR) teams to ensure that these AI tools are…	5.0
32	By 2030, due to the integration of AI in the pathology setting, the degree of involvement of pathologists in direct patient care activities will beÉ	3	Rationale/Explanation: By 2030, the integration of AI in pathology is expected to automate many routine diagnostic tasks, thereby potentially reducing the direct involvement of pathologists in certain activities. However, AI is unlikely to completely replace the role of pathologists in direct patient care. Instead, AI will likely serve as an augmentation tool, providing insights and recommendatio…	3	Rationale/Explanation: The integration of AI in pathology is anticipated to significantly enhance the efficiency and accuracy of diagnostic processes. By 2030, AI is likely to handle routine diagnostic tasks, such as image analysis and initial interpretations, allowing pathologists to focus on more complex cases and direct patient care activities. However, complete automation of pathology tasks i…	3	**Rationale/Explanation:** By 2030, advancements in AI are expected to substantially alter the landscape of pathology, including the extent to which pathologists are involved in direct patient care. AI technologies, such as machine learning and deep learning algorithms, are anticipated to take over many routine and repetitive tasks, such as initial image analysis, diagnosis assistance, and even s…	4	**Rationale/Explanation:** By 2030, the integration of AI in the pathology setting is expected to significantly enhance the efficiency and accuracy of diagnostic tasks. AI will likely handle a substantial portion of routine analysis and data interpretation, allowing pathologists to focus more on complex cases and decision-making processes. However, direct patient care activities are not solely ba…	4	Rationale/Explanation: By 2030, AI integration in pathology is expected to significantly advance, but it is unlikely to completely replace the human touch and expertise required for direct patient care activities. AI will likely automate many routine tasks such as image analysis, data interpretation, and initial diagnostic suggestions, thereby reducing the time pathologists spend on these tasks. …	3.4
33	By 2030, due to the integration of AI in the pathology setting, the degree of involvement of pathologists in decision-making related to patient treatment will beÉ	5	**Rationale/Explanation:** By 2030, AI will likely have made significant advancements in assisting pathologists with decision-making processes. However, it is unlikely that AI will completely replace the need for human expertise in the pathology setting. Pathologists possess a wealth of clinical experience and nuanced understanding that AI, despite its advanced algorithms, may not fully replicate…	6	Rationale/Explanation: By 2030, AI is expected to play a significant role in transforming various aspects of pathology, including decision-making related to patient treatment. AI can enhance diagnostic accuracy, streamline workflows, and provide data-driven insights that can inform treatment decisions. However, the ultimate responsibility for patient care and treatment decisions will likely still…	5	Rationale/Explanation: By 2030, it is highly likely that AI will play a significant role in the pathology setting, especially in decision-making related to patient treatment. AI has the potential to greatly enhance diagnostic accuracy, speed, and consistency. However, the final decision-making process for patient treatment will still heavily rely on the expertise and judgment of pathologists. Pat…	5	**Rationale/Explanation:** By 2030, AI is likely to be deeply integrated into pathology, significantly enhancing decision-making processes related to patient treatment. However, AI will not entirely replace the expertise and judgment of human pathologists. Instead, it will serve as a powerful tool to assist and augment their capabilities. Pathologists will often be involved in decision-making bec…	5	**Rationale/Explanation:** By 2030, the integration of AI into the pathology setting is expected to significantly enhance the capabilities of pathologists rather than replace their roles entirely. AI will likely be used as a powerful tool to assist in the analysis of complex data and to provide diagnostic support, leading to more accurate and timely decision-making. However, the ultimate interpre…	5.2
34	By 2030, due to the integration of AI in the pathology setting, the degree of involvement of pathologists in patient identification for clinical trials will beÉ	4	**Rationale/Explanation:** By 2030, AI is expected to have made significant advancements in the pathology setting, particularly in areas such as image analysis, pattern recognition, and data processing. These advancements will undoubtedly impact the role of pathologists in various tasks, including patient identification for clinical trials. Here is the reasoning behind the ranking: 1. **AI Capabi…	4	### Rationale/Explanation: By 2030, AI technologies are expected to significantly advance in the field of pathology, especially in tasks that involve data analysis, pattern recognition, and predictive analytics. However, the process of identifying patients for clinical trials is a multifaceted task that often requires nuanced judgment, ethical considerations, and a deep understanding of individua…	3	**Rationale/Explanation:** By 2030, AI is expected to significantly advance and integrate into various aspects of pathology, including patient identification for clinical trials. However, while AI can greatly enhance the efficiency and accuracy of identifying suitable candidates by analyzing large datasets and recognizing patterns, the involvement of pathologists will still be somewhat necessary.…	4	Rationale/explanation: By 2030, AI is likely to have made significant advancements in the pathology setting, particularly in tasks involving data analysis and pattern recognition. AI can efficiently mine patient data and identify suitable candidates for clinical trials based on a variety of biomarkers and criteria. However, the role of pathologists is still crucial for several reasons: 1. **Exper…	3	**Rationale:** By 2030, AI is expected to significantly advance in its ability to analyze large datasets and identify patterns that are crucial for patient identification in clinical trials. AI can rapidly process and cross-reference patient data, including pathology reports, genetic information, and clinical history, to identify suitable candidates for clinical trials. This technological capabil…	3.6
35	By 2030, due to the integration of AI in the pathology setting, the degree of involvement of pathologists in evaluating different kinds of AI software and deciding whether these are appropriate for their workflow will beÉ	6	**Rationale/Explanation:** By 2030, the integration of AI in pathology is expected to be advanced but not yet fully autonomous. Pathologists will likely play a crucial role in evaluating and deciding on the appropriateness of different AI software for their workflow. This is due to several factors: 1. **Validation and Trust:** Pathologists will need to validate AI tools to ensure they meet clinic…	6	**Rationale/Explanation:** By 2030, I believe pathologists will be routinely involved in evaluating different kinds of AI software and deciding whether these are appropriate for their workflow. This is because the integration of AI in pathology settings is expected to grow significantly, enhancing efficiency and accuracy in diagnostics. However, the successful implementation of AI tools requires …	6	Rationale/Explanation: By 2030, the integration of AI in pathology is expected to be quite advanced, necessitating continuous evaluation to keep up with technological advancements, regulatory changes, and evolving clinical needs. Pathologists will need to evaluate different kinds of AI software routinely to ensure they are appropriate for their specific workflows, compatible with existing systems…	6	### Rationale/Explanation: By 2030, it is highly plausible that the integration of AI in pathology will be extensive and multifaceted. Pathologists will need to be routinely involved in evaluating different kinds of AI software and deciding whether these are appropriate for their workflow for several reasons: 1. **Rapid Advancements in AI Technology**: The pace of AI development is accelerating, …	6	**Rationale/Explanation:** The integration of AI in the pathology setting is expected to significantly transform the workflow by 2030. The adoption of various AI tools will necessitate continuous evaluation and validation to ensure they meet the specific needs and standards of the pathology practice. Pathologists, being the domain experts, will play a crucial role in assessing the performance, ac…	6.0
36	By 2030, due to the integration of AI in the pathology setting, the degree of involvement of pathologists in validation and QA/QC of AI solutions will beÉ	6	Rationale/Explanation: By 2030, the integration of AI in the pathology setting is expected to be quite advanced. However, the validation and quality assurance/quality control (QA/QC) of AI solutions will remain a critical task that requires the expertise of pathologists. Despite AI's capabilities, the complexity and variability of pathological data necessitate human oversight to ensure accuracy a…	Invalid	**Rationale/Explanation:** AI integration in pathology will significantly enhance the field, but the validation and quality assurance/quality control (QA/QC) of AI solutions will still require the expertise of pathologists. Given the critical nature of pathology in diagnosing diseases, ensuring the accuracy and reliability of AI tools is paramount. Pathologists will need to routinely oversee the …	6	**Rationale/Explanation**: By 2030, it's highly likely that AI will be deeply integrated into the pathology setting, given the rapid advancements in machine learning and AI technologies. However, the validation, quality assurance (QA), and quality control (QC) of AI solutions are critical tasks that require the expert knowledge and oversight of pathologists. While AI can assist in streamlining an…	Invalid	Likert ranking: **6 Routinely involved** **Rationale/Explanation:** By 2030, AI technologies in pathology are expected to become more advanced and integrated into routine workflows. However, the validation and quality assurance/quality control (QA/QC) of AI solutions will still require significant human oversight to ensure accuracy, reliability, and adherence to regulatory standards. Pathologists…	6	**Rationale/Explanation:** By 2030, the integration of AI in the pathology setting is expected to advance significantly, but the role of pathologists in validation and QA/QC (Quality Assurance/Quality Control) of AI solutions will remain crucial. AI, while powerful, requires rigorous oversight to ensure its accuracy, reliability, and safety, particularly in medical applications where errors can h…	6.0
37	By 2030, due to the integration of AI in the pathology setting, the degree of involvement of pathologists in validation and QA/QC of AI-rendered diagnoses will beÉ	6	#### Rationale/Explanation: By 2030, the integration of AI in pathology is expected to be highly advanced. However, the field of pathology is inherently complex and requires a high degree of accuracy and precision, especially when it comes to diagnoses that can significantly impact patient care. AI systems, while powerful, are not infallible. They can make errors due to biases in training data, u…	6	**Rationale/Explanation:** By 2030, it is highly likely that AI will play a significant role in rendering pathological diagnoses. However, given the critical nature of medical diagnoses and the potential consequences of errors, the validation and quality assurance/quality control (QA/QC) of AI-rendered diagnoses will remain crucial. Pathologists will be routinely involved in this process for seve…	6	**Rationale/Explanation:** By 2030, AI is expected to play a significant role in pathology, particularly in rendering diagnoses. However, the integration of AI into clinical workflows will necessitate robust validation and quality assurance/quality control (QA/QC) processes to ensure that AI-rendered diagnoses are accurate, reliable, and safe for patient care. Pathologists, with their specialized…	6	Rationale/Explanation: The integration of AI in pathology by 2030 is expected to significantly advance, but the validation and quality assurance/quality control (QA/QC) of AI-rendered diagnoses will remain a critical area requiring the expertise of pathologists. Given the complexity and the high stakes involved in medical diagnostics, it is unlikely that AI systems will operate entirely autonomou…	6	Rationale/Explanation: By 2030, while AI is expected to significantly advance in the field of pathology, the involvement of pathologists in the validation and QA/QC (Quality Assurance/Quality Control) of AI-rendered diagnoses will likely remain high. This is due to several reasons: 1. **Regulatory and Ethical Considerations**: There will be stringent regulatory and ethical requirements necessitat…	6.0
38	By 2030, due to the integration of AI in the pathology setting, the degree of involvement of pathologists in defining new categories of patients, based on new data made available through AI, will beÉ	Invalid	**5 Often involved** **Rationale/Explanation:** AI has the potential to significantly enhance the pathology field by 2030, particularly in terms of data analysis and pattern recognition. However, the defining of new categories of patients is a complex task that requires deep domain knowledge, clinical context, and interpretative skills that are currently beyond the full capabilities of AI alone. …	4	Rationale/Explanation: By 2030, the integration of AI in pathology will likely advance significantly, enabling the analysis of vast amounts of data that can reveal new insights and potentially define new categories of patients. However, the process of defining these new categories will still require the expertise and clinical judgment of pathologists to interpret AI-generated data, validate findi…	5	**Rationale/Explanation:** By 2030, AI is expected to play a significant role in pathology, particularly in terms of data analysis and pattern recognition. AI can process vast amounts of data and identify patterns that may not be immediately evident to human pathologists. However, the interpretation and application of this data in a clinical context will still require the expertise of pathologist…	Invalid	Likert ranking: 5 (Often involved) Rationale/Explanation: By 2030, AI is likely to have advanced significantly in the field of pathology, offering new insights and data that could help in defining new categories of patients. However, the interpretation and contextualization of these new data categories will still require the expertise and clinical judgment of pathologists. While AI can process va…	4	**Rationale/Explanation:** By 2030, I believe AI will significantly advance and integrate into pathology, providing new insights and data that were previously unattainable. These advancements will enable the discovery of new patient categories based on AI-analyzed data. However, while AI will play a major role in analyzing large datasets and identifying patterns, the interpretation and contextual…	4.333333333333333
39	By 2030, due to the integration of AI in the pathology setting, the degree of involvement of pathologists in design of AI solutions will beÉ	5	**Rationale/Explanation:** By 2030, the integration of AI in the pathology setting will likely have advanced significantly, but the design of AI solutions will still necessitate considerable input from pathologists. Pathologists possess the domain expertise necessary to guide the development of AI models, ensuring that these solutions are clinically relevant and effective. Their involvement is cr…	5	**Rationale/Explanation:** By 2030, the integration of AI in the pathology setting is expected to be significantly advanced. Pathologists will often be involved in the design of AI solutions, primarily because their expertise is crucial for developing accurate and reliable AI systems. Pathologists possess the domain-specific knowledge necessary to guide the AI developers in understanding the nuan…	5	**Rationale/Explanation:** By 2030, the integration of AI in the pathology setting will likely be significantly advanced, necessitating the involvement of pathologists in the design of AI solutions. Pathologists possess the domain expertise that is crucial for developing effective and accurate AI tools. Their insights into the nuances of pathology workflows, diagnostic criteria, and the clinical …	Invalid	6 Routinely involved **Rationale/Explanation:** By 2030, it is likely that pathologists will be routinely involved in the design of AI solutions within the pathology setting. This assessment is based on several factors: 1. **Expertise Requirement:** Designing AI solutions for pathology requires deep domain knowledge that pathologists possess. Their insights into the nuances of pathology are cruci…	5	Rationale/Explanation: The integration of AI in pathology is expected to advance significantly by 2030. Pathologists will play a crucial role in designing AI solutions due to their domain expertise and the need for AI systems to be clinically relevant and accurate. While AI researchers and engineers will handle the technical aspects, pathologists' insights will be indispensable in ensuring that A…	5.0
40	By 2030, due to the integration of AI in the pathology setting, the degree of involvement of pathologists in development of AI solutions, including annotation of image data and algorithm training, will beÉ	5	Rationale/Explanation: By 2030, the integration of AI in pathology is expected to significantly advance, necessitating pathologists' involvement in the development of AI solutions. Pathologists possess the domain-specific expertise crucial for annotating image data accurately and guiding the algorithm training process. While automation and AI development teams will handle much of the technical wo…	5	Rationale/Explanation: By 2030, the integration of AI in the pathology setting is likely to be quite advanced, but the development and refinement of AI solutions will still necessitate significant input from pathologists. Pathologists possess the domain expertise required for accurate annotation of image data, which is crucial for algorithm training and validation. While AI systems will undoubted…	6	Rationale/Explanation: I rated the degree of involvement of pathologists in the development of AI solutions as "Routinely involved" (6) because the unique expertise and insights of pathologists are crucial for the successful integration of AI into the pathology setting. Pathologists will likely play a significant and ongoing role in tasks such as annotating image data and participating in the tra…	6	Rationale/Explanation: By 2030, it is highly likely that pathologists will be routinely involved in the development of AI solutions, including annotation of image data and algorithm training. The rationale behind this ranking stems from several key considerations: 1. **Expertise Requirement**: Pathologists possess domain-specific knowledge that is crucial for accurate annotation and training of A…	5	Rationale/Explanation: By 2030, it is likely that pathologists will often be involved in the development of AI solutions in pathology, including the annotation of image data and algorithm training. This ranking considers several factors: 1. **Expertise Requirement**: Pathologists possess domain-specific knowledge that is crucial for accurately annotating image data and ensuring the reliability of…	5.4
41	By 2030, due to the integration of AI in the pathology setting, the degree of involvement of pathologists in mass spectrometry analyses will beÉ	3	Rationale: Mass spectrometry analyses in pathology are complex processes that involve identifying and quantifying proteins and other molecules within tissue samples. AI integration into this field is likely to automate many of the routine and repetitive tasks, such as data processing and pattern recognition. By 2030, AI could greatly enhance the efficiency and accuracy of these analyses. However,…	3	Rationale/Explanation: Mass spectrometry is a specialized technique that has traditionally required significant expertise and manual interpretation. By 2030, AI integration will likely streamline and automate many of the analytical aspects of mass spectrometry. AI can enhance data analysis, reduce human error, and increase efficiency. However, pathologists will still need to be involved to some e…	3	**Rationale/Explanation:** By 2030, the integration of AI in pathology, particularly in mass spectrometry analyses, is expected to automate many routine tasks, thereby reducing the direct involvement of pathologists. AI algorithms are likely to handle data processing, pattern recognition, and preliminary analysis, which traditionally required a significant amount of time and expertise from pathol…	2	Rationale/Explanation: By 2030, advancements in AI technology are expected to significantly enhance the automation of mass spectrometry analyses in the pathology setting. AI algorithms will likely be capable of handling a large portion of the data processing, interpretation, and even initial diagnostic suggestions. This will reduce the routine need for pathologists to be directly involved in the …	3	Rationale/Explanation: By 2030, the integration of AI in the pathology setting is expected to significantly enhance the efficiency and accuracy of mass spectrometry analyses. AI-driven technologies will likely automate many of the routine and complex tasks associated with mass spectrometry, such as data acquisition, processing, and initial interpretation. This will reduce the direct involvement r…	2.8
42	By 2030, due to the integration of AI in the pathology setting, the degree of involvement of pathologists in molecular pathology, including NGS analyses, will beÉ	5	Rationale/Explanation: By 2030, AI will likely be significantly integrated into various aspects of pathology, including molecular pathology and NGS (Next-Generation Sequencing) analyses. AI has the potential to handle large volumes of data and identify patterns that may not be immediately apparent to human pathologists. It could assist in data analysis, provide preliminary interpretations, and fl…	5	Rationale/Explanation: The integration of AI in pathology, including molecular pathology and NGS (Next-Generation Sequencing) analyses, is expected to significantly enhance the capabilities of pathologists by 2030. AI systems will likely assist in data interpretation, pattern recognition, and the integration of complex datasets, which are crucial in molecular pathology. However, the field of mole…	4	**Rationale/Explanation:** By 2030, AI is expected to significantly enhance the capabilities within the pathology setting, especially in molecular pathology and next-generation sequencing (NGS) analyses. AI tools are likely to streamline many aspects of data analysis, interpretation, and reporting, reducing the manual workload traditionally handled by pathologists. However, the integration of AI …	5	Rationale/Explanation: By 2030, AI is expected to significantly advance and integrate into various aspects of pathology, including molecular pathology and Next-Generation Sequencing (NGS) analyses. AI will likely streamline many tasks, such as data analysis, identifying genetic mutations, and predicting disease outcomes, which could reduce the manual workload for pathologists. However, the comple…	5	**Rationale/Explanation:** By 2030, AI is expected to have a significant impact on the pathology field, including molecular pathology and Next-Generation Sequencing (NGS) analyses. AI tools will likely aid in data analysis, pattern recognition, and possibly even initial interpretations. However, these tools will not operate in isolation. Pathologists will still need to be involved to verify AI-ge…	4.8
43	By 2030, due to the integration of AI in the pathology setting, the degree of involvement of pathologists in In Situ genetic analyses using multiplex technology will beÉ	5	Rationale/Explanation: By 2030, the integration of AI in pathology is expected to significantly advance the field of In Situ genetic analyses using multiplex technology. AI will likely enhance the ability to process and analyze complex datasets more efficiently and accurately, reducing the manual workload for pathologists. However, these analyses are inherently complex and require a high level of…	6	Rationale/Explanation: By 2030, the integration of AI in pathology settings is expected to be quite advanced, particularly in specialized and complex tasks such as In Situ genetic analyses using multiplex technology. AI will greatly enhance the efficiency and accuracy of these analyses, but the complexity and critical nature of genetic data interpretation will still necessitate significant involv…	5	Rationale/Explanation: By 2030, while AI integration will significantly advance in pathology, the complexity and importance of in situ genetic analyses using multiplex technology will still necessitate frequent involvement of pathologists. These analyses are crucial for accurate diagnosis and treatment planning, and the interpretation of multiplex technology results can be nuanced. AI will likely…	5	**Rationale/Explanation:** By 2030, AI integration in pathology, particularly in sophisticated tasks like in situ genetic analyses using multiplex technology, is expected to be significant but not entirely autonomous. While AI will likely enhance the efficiency, accuracy, and scope of these analyses, the complexity of genetic data and the nuances involved in interpreting multiplex results will st…	5	Rationale/Explanation: By 2030, AI is expected to significantly enhance the capabilities of pathologists in various tasks, including In Situ genetic analyses using multiplex technology. However, given the complexity and the critical nature of genetic analyses, it is unlikely that AI will entirely replace pathologists. Pathologists will still be needed to oversee, validate, and interpret AI-genera…	5.2
