# Supplementary material for: How does AI perform compared to human expert panels in medical Delphi studies? A pilot study through the lens of pathology
Source: J Pathol Inform. 2026 Apr 15;21:100661. doi: 10.1016/j.jpi.2026.100661 (PMC13185839; doi:10.1016/j.jpi.2026.100661)
Supplement: Supplementary material 1 — Original data used in the study and code for the Delphi-GPT application. [file mmc1.zip › Delphi-Results-&-Code-Sent-to-copy/Category-3-Run-Results/completed-ai-survey3-GPT4o-temp1-w-avg.csv]

Question #	Specified Statement	AI Rating 1	AI Explanation 1	AI Rating 2	AI Explanation 2	AI Rating 3	AI Explanation 3	AI Rating 4	AI Explanation 4	AI Rating 5	AI Explanation 5	Average AI Ratings
29	By 2030, due to the integration of AI in the pathology setting, the degree of involvement of pathologists in digital pathologic diagnosis without the use of physical glass slides will beÉ	Invalid	My ranking for the statement "By 2030, due to the integration of AI in the pathology setting, the degree of involvement of pathologists in digital pathologic diagnosis without the use of physical glass slides will be…": **6 Routinely involved** **Rationale/Explanation:** The integration of AI in pathology is progressing rapidly, driven by advancements in computational power, machine learning algo…	6	### Rationale/Explanation: By 2030, the integration of AI in digital pathology is expected to be quite advanced, leading to significant changes in the workflow of pathologists. The technology for whole slide imaging (WSI) and digital pathology is rapidly evolving, and AI tools capable of analyzing these digital images are becoming more sophisticated. These advancements suggest that: 1. **Increase…	6	Rationale/Explanation: By 2030, AI is expected to be highly integrated into the pathology setting, streamlining many diagnostic processes. However, the technology's maturity and its adoption across various medical institutions will likely mean that pathologists will still play a crucial role in the interpretation and confirmation of AI-generated results. Digital pathology, which involves the use …	6	### Rationale: By 2030, it is likely that AI integration in pathology will have made significant strides in augmenting the diagnostic process. AI tools are expected to enhance the efficiency and accuracy of digital pathology, facilitating the analysis of digital images without the need for physical glass slides. This technological advancement will streamline workflows, enabling pathologists to fo…	6	Rationale/Explanation: By 2030, the integration of AI in the pathology setting is expected to be significant, particularly in digital pathology. Advances in AI algorithms, image analysis, and data integration will likely enhance the capabilities of digital pathology, potentially allowing pathologists to make accurate diagnoses directly from digital images without necessarily relying on physical g…	6.0
30	By 2030, due to the integration of AI in the pathology setting, the degree of involvement of pathologists in interpretation of computationally derived measurements and evaluations will beÉ	6	**Rationale/Explanation:** By 2030, AI advancements in pathology are expected to significantly enhance efficiency, accuracy, and throughput in computational measurements and evaluations. However, the role of the pathologist will remain crucial, especially for several reasons: 1. **Verification and Validation**: Pathologists play an essential role in verifying and validating AI-derived measurement…	6	**Rationale/Explanation:** By 2030, it is highly likely that the integration of AI in pathology will be widespread and fundamentally transformative. AI will assist in the computational derivation of measurements and initial evaluations, augmenting the capabilities of pathologists. However, the final interpretation of these computational analyses will still necessitate substantial involvement from…	Invalid	I would rate this as: 6 Routinely involved ### Rationale/Explanation: - **AI Integration & Its Scope**: By 2030, AI in pathology will likely be highly integrated, providing advanced computational measurements and evaluations. However, due to the complexity and critical nature of pathological interpretations, the final interpretation often needs a human touch. - **Validation & Trust**: Pathologist…	6	**Rationale/Explanation:** By 2030, it is expected that artificial intelligence will play a significant role in the pathology field, aiding in various tasks such as image analysis, pattern recognition, and data interpretation. However, the complexity and critical nature of pathology diagnoses will require pathologists to be routinely involved in interpreting computationally derived measurements a…	4	**Rationale/Explanation:** By 2030, AI is expected to have made significant advances in computational pathology, particularly in automating the analysis and interpretation of complex histopathological data. However, I believe pathologists will still retain a crucial role in the interpretation of computationally derived measurements and evaluations. Here are the main reasons for my ranking: 1. **V…	5.5
31	By 2030, due to the integration of AI in the pathology setting, the degree of involvement of pathologists in collaboration with EHR teams regarding the use of laboratory data for a wide range of clinical decision support tools will beÉ	5	Rationale/Explanation: By 2030, AI is expected to have a significant impact on the pathology field, aiding in everything from diagnostic accuracy to operational efficiencies. However, despite advancements, the interpretative and collaborative skills of pathologists will remain crucial, especially when integrating AI with Electronic Health Records (EHR) for clinical decision support tools. Patholo…	Invalid	5 - Often involved ### Rationale/Explanation: As we move towards 2030, the integration of AI within pathology settings will be substantial, augmenting the capabilities of pathologists significantly. However, despite the advancements in AI, the collaboration between pathologists and EHR (Electronic Health Records) teams will remain a crucial aspect of leveraging laboratory data for clinical decisi…	5	**Rationale/Explanation:** AI integration in pathology labs is anticipated to significantly enhance the utility of laboratory data by 2030. However, achieving meaningful clinical decision support tools will necessitate meaningful collaboration between pathologists and Electronic Health Record (EHR) teams. 1. **Technical Expertise**: Although AI will automate many routine tasks, the complexity of …	5	Rationale/Explanation: By 2030, the integration of AI in the pathology setting will significantly enhance collaboration opportunities between pathologists and EHR (Electronic Health Record) teams. AI will likely streamline many routine data processing and analysis tasks, allowing pathologists to focus more on higher-level functions that involve clinical decision support tools. Given the rapid adv…	5	Rationale/Explanation: By 2030, AI in the pathology setting is expected to significantly advance, necessitating frequent collaboration between pathologists and EHR (Electronic Health Record) teams, especially regarding the use of laboratory data for clinical decision support tools. While AI will automate certain routine tasks and enhance data analysis, clinical decision-making still requires the …	5.0
32	By 2030, due to the integration of AI in the pathology setting, the degree of involvement of pathologists in direct patient care activities will beÉ	4	**Rationale/Explanation:** By 2030, the integration of AI in pathology is expected to significantly transform the roles and responsibilities of pathologists. AI technologies are likely to take over many of the routine and high-volume tasks such as image analysis and preliminary diagnostics. However, direct patient care activities, which often involve personal interactions, complex decision-making…	Invalid	**Likert ranking: 5 (Often involved)** **Rationale/Explanation:** By 2030, the integration of AI in pathology is likely to enhance and streamline many aspects of the diagnostic process, allowing pathologists to be more efficient in their work. However, it is unlikely to completely replace the need for human input, especially in direct patient care activities. Direct patient care often involves nu…	Invalid	4 - Sometimes involved ### Rationale/Explanation: I have chosen a ranking of 4, which corresponds to "Sometimes involved," based on several considerations. Advances in AI are likely to streamline many diagnostic and administrative tasks in pathology, leading to more efficient workflows. However, direct patient care activities often require a human touch, including empathy, nuanced judgment, and c…	3	Rationale/Explanation: By 2030, I anticipate that AI integration will significantly impact various aspects of pathology, including direct patient care activities. AI is likely to automate many routine tasks like image analysis, diagnostic reporting, and data management, which traditionally require substantial pathologist involvement. This automation will free up pathologists to focus on more comp…	4	Rationale/Explanation: By 2030, AI integration in pathology is expected to streamline many diagnostic processes, which could potentially change the role of pathologists. While AI could handle repetitive and time-consuming tasks such as image analysis and pattern recognition, pathologists will still be essential for interpreting complex cases, providing a comprehensive diagnosis, and integrating v…	3.6666666666666665
33	By 2030, due to the integration of AI in the pathology setting, the degree of involvement of pathologists in decision-making related to patient treatment will beÉ	6	Rationale/Explanation: By 2030, AI integration in pathology is expected to significantly enhance the capabilities of pathologists, but not to replace their expertise. AI can assist in analyzing large datasets and identifying patterns that might be missed by the human eye, thereby supporting decisions with evidence-based data. However, the interpretation of AI outputs, contextual understanding of …	6	#### Rationale/Explanation: By 2030, AI is expected to be significantly integrated into the pathology setting, enhancing efficiency, accuracy, and diagnostic capabilities. However, despite these technological advancements, the role of pathologists will remain crucial in decision-making related to patient treatment for several reasons: 1. **Complexity and Context:** AI can assist in analyzing larg…	5	**Rationale/Explanation:** By 2030, the integration of AI in pathology will likely advance significantly, enhancing but not completely replacing the involvement of pathologists in decision-making related to patient treatment. While AI will provide powerful tools for analyzing data, identifying patterns, and suggesting potential treatment options, the complexity and variability of individual patie…	5	Rationale/Explanation: By 2030, the integration of AI in pathology will likely see significant advancements. AI tools will be capable of processing and analyzing vast amounts of data with precision, assisting in accurate and efficient diagnostics. However, the nuances of patient treatment and the need for comprehensive clinical judgment will still necessitate the involvement of pathologists. Path…	6	Rationale/Explanation: By 2030, the integration of AI in pathology is expected to be advanced but not entirely autonomous. AI will likely serve as a powerful decision-support tool that can process large amounts of data, identify patterns, and suggest possible diagnoses and treatment plans more efficiently than humans alone. However, the final decision-making, particularly in patient treatment, wi…	5.6
34	By 2030, due to the integration of AI in the pathology setting, the degree of involvement of pathologists in patient identification for clinical trials will beÉ	Invalid	**Rating: 4 - Sometimes involved** **Rationale:** While AI technologies will likely become significantly more advanced and integrated into the pathology workflows by 2030, the role of pathologists would still retain human oversight, particularly in complex and high-stakes areas like patient identification for clinical trials. AI can assist in streamlining the process, such as by rapidly analyzing…	4	Rationale/Explanation: By 2030, AI integration in pathology is expected to significantly enhance various aspects of clinical workflows, including patient identification for clinical trials. AI algorithms can rapidly and accurately analyze large sets of pathology data to identify eligible patients based on specific criteria. This capability can streamline the patient selection process, reduce time…	4	Rationale/Explanation: Considering the advancements in AI technology and its integration into the pathology setting, it is likely that AI will significantly aid in patient identification for clinical trials by 2030. AI can analyze large datasets rapidly and identify potential candidates based on complex criteria, which would streamline the process and potentially reduce the workload on pathologis…	4	**Rationale/Explanation:** By 2030, the integration of AI into the pathology setting is likely to significantly influence the degree of involvement of pathologists in patient identification for clinical trials. AI systems are becoming increasingly sophisticated in analyzing pathology data, detecting patterns, and identifying candidate patients who meet specific clinical trial criteria. 1. **AI Ad…	4	**Rationale/Explanation:** By 2030, AI is expected to play a significant role in many aspects of pathology, including patient identification for clinical trials. Machine learning algorithms and AI systems could excel in quickly analyzing large volumes of data to identify suitable candidates based on predefined criteria and biomarkers. These systems could streamline the selection process by flaggi…	4.0
35	By 2030, due to the integration of AI in the pathology setting, the degree of involvement of pathologists in evaluating different kinds of AI software and deciding whether these are appropriate for their workflow will beÉ	6	**Rationale/Explanation:** By 2030, I anticipate that the integration of AI in pathology will be widespread but will still require significant oversight from pathologists for several reasons. First, pathologists are the domain experts whose expertise is critical in evaluating whether AI tools are effective and appropriate for specific workflows. Given the rapid pace of AI development and the need…	6	Rationale: By 2030, the integration of AI in pathology will likely be well-established, leading to routine interactions between pathologists and AI-driven tools. Pathologists will need to continually evaluate different kinds of AI software to ensure they comply with clinical and diagnostic standards, and effectively integrate with their workflow. This high level of involvement is necessary to kee…	6	**Rationale:** By 2030, it is expected that the integration of AI in pathology will have advanced significantly. Despite the increasing prevalence of AI solutions, the role of pathologists will remain crucial, particularly in evaluating and selecting the appropriate AI tools. Given the critical nature of pathology in patient care, pathologists will need to ensure the AI software they implement is…	6	Rationale/Explanation: By 2030, AI is likely to be an integral part of the pathology field, leading to a significant transformation in how diagnostic processes are conducted. However, while AI will provide considerable assistance in terms of efficiency and accuracy, the clinical and contextual expertise of pathologists will still be crucial in evaluating AI software. Pathologists will need to det…	6	**Rationale/Explanation:** By 2030, AI integration in pathology is likely to be widespread but not entirely self-sufficient or automated without human oversight. Pathologists will need to routinely evaluate the different kinds of AI software to ensure they meet the clinical and regulatory standards required for accurate diagnoses. This is crucial because AI software will continuously evolve, requ…	6.0
36	By 2030, due to the integration of AI in the pathology setting, the degree of involvement of pathologists in validation and QA/QC of AI solutions will beÉ	6	**Rationale/Explanation:** By 2030, it is highly probable that AI will play a significant role in pathology settings, assisting with diagnostic tasks, predictive analytics, and more. However, while AI may handle a substantial portion of routine tasks, the complex nature and critical importance of diagnostic accuracy in pathology will necessitate continuous involvement of human pathologists in val…	5	**Rationale/Explanation:** By 2030, AI solutions are expected to be significantly advanced and widely integrated into pathology practices. Despite these advances, the validation and quality assurance/quality control (QA/QC) of AI solutions will remain a critical task that requires expert oversight. Pathologists have the domain knowledge necessary to ensure that AI solutions are reliable and accur…	6	Rationale/Explanation: By 2030, the integration of AI in pathology is expected to reach an advanced stage, but the critical nature of pathology work means that human oversight will remain essential for ensuring accuracy and reliability. Pathologists will likely be routinely involved in the validation and QA/QC (Quality Assurance/Quality Control) of AI solutions to maintain high standards, prevent…	6	**Rationale/Explanation:** By 2030, the integration of AI in pathology will likely have advanced significantly, but the role of pathologists in the validation and quality assurance/quality control (QA/QC) of AI solutions will still be crucial. There are several reasons for this: 1. **Regulatory and Compliance Requirements:** The healthcare sector is heavily regulated. Ensuring AI solutions meet n…	6	Rationale/Explanation: By 2030, AI systems in pathology are expected to be highly advanced and integrated into routine workflows. However, the quality and accuracy of AI algorithms must be continuously ensured, especially in a clinical setting where misdiagnosis can have significant implications. Pathologists, with their expertise, will be crucial in validating and performing quality assurance/qu…	5.8
37	By 2030, due to the integration of AI in the pathology setting, the degree of involvement of pathologists in validation and QA/QC of AI-rendered diagnoses will beÉ	6	Rationale/Explanation: I have chosen a ranking of 6 - Routinely involved for the specified statement. By 2030, it is reasonable to expect that AI will be significantly integrated into the pathology setting, particularly in areas requiring validation and quality assurance/quality control (QA/QC) of AI-rendered diagnoses. However, even with advanced AI systems, the critical nature of medical diagno…	6	**Rationale/Explanation:** By 2030, it is expected that the integration of AI into pathology settings will be well-advanced, though this does not mean pathologists' roles will be significantly diminished, particularly in tasks requiring high levels of expertise, such as validation and Quality Assurance/Quality Control (QA/QC) of AI-rendered diagnoses. Despite AI's increasing capabilities, the nee…	6	Rationale/Explanation: By 2030, the integration of AI into the pathology setting is expected to advance significantly. However, the validation and QA/QC (Quality Assurance/Quality Control) of AI-rendered diagnoses will still necessitate substantial involvement from pathologists. While AI can assist in providing diagnostic suggestions and processing large volumes of data, the ultimate responsibili…	5	Rationale/Explanation: By 2030, AI technologies in pathology are expected to have advanced significantly, providing considerable efficiencies and enhanced diagnostic capabilities. However, the validation and QA/QC of AI-rendered diagnoses will still necessitate the involvement of pathologists. This is due in part to the necessity of ensuring the AI's decisions align with the established medical s…	6	Rationale/Explanation: By 2030, the integration of AI in the pathology setting is expected to be significantly advanced, yet pathologists will continue to play a crucial role in validation and quality assurance/quality control (QA/QC) of AI-rendered diagnoses. Despite the potential improvements in AI capabilities, the necessity for human oversight to ensure accuracy, reliability, and ethical cons…	5.8
38	By 2030, due to the integration of AI in the pathology setting, the degree of involvement of pathologists in defining new categories of patients, based on new data made available through AI, will beÉ	4	Rationale/Explanation: By 2030, AI is expected to significantly advance in generating and analyzing new data in pathology. This will likely lead to new patient classifications based on patterns and insights that were previously undetectable. While AI can provide the data and initial categorizations, pathologists will still play a crucial role in validating these findings and ensuring they are cli…	Invalid	**Rating:** 5 (Often involved) **Rationale/Explanation:** AI is expected to significantly augment the capabilities of pathologists by 2030, particularly in terms of data analysis and pattern recognition. However, the role of defining new categories of patients based on novel data generated through AI will likely still require substantial input from pathologists. This is because: 1. **Interpretati…	5	**Rationale/Explanation:** I chose a rating of 5, indicating that pathologists will often be involved in defining new categories of patients based on new data made available through AI by 2030. My reasoning is as follows: 1. **Increasing Role of Data-Driven Insights**: AI will likely uncover new patterns and insights from complex data sets, which can lead to the identification of new patient cate…	Invalid	**5 - Often involved** **Rationale:** - **Collaborative Role**: While AI in pathology is expected to make significant advancements by 2030, the role of pathologists in defining new patient categories will still require considerable expertise and human judgment, especially in areas demanding nuanced interpretation. - **AI Limitations**: AI systems, although powerful, may not fully grasp the comple…	5	**Rationale:** By 2030, it's expected that AI will have significantly advanced in the pathology field, particularly in how data is interpreted and utilized. AI tools will likely provide deep insights from large datasets, uncovering patterns and categories of patients that were previously unobservable or difficult to define. Pathologists, equipped with their expertise in both the clinical and biol…	4.666666666666667
39	By 2030, due to the integration of AI in the pathology setting, the degree of involvement of pathologists in design of AI solutions will beÉ	6	Rationale/Explanation: By 2030, it is highly probable that pathologists will be routinely involved in the design of AI solutions within the pathology setting. The main reason for this anticipated high level of involvement is that pathologists possess the domain-specific knowledge necessary to guide the development and refinement of AI algorithms. AI solutions in pathology require a deep understan…	Invalid	### Rationale/Explanation: 1. **Specialized Knowledge**: Pathologists have the domain-specific knowledge crucial for developing AI solutions tailored to pathology. Their insights into the nuances of pathological conditions are invaluable. 2. **Collaborative Approaches**: There has been a trend towards interdisciplinary collaboration. AI developers often work closely with domain experts to ensure …	4	**Rationale/Explanation:** By 2030, the integration of AI in the pathology setting will likely advance significantly, though the design of AI solutions is generally seen as a highly specialized task requiring a deep understanding of both AI and data science methodologies. Pathologists, however, bring indispensable domain expertise and insights crucial for tailoring AI solutions to the pathology f…	Invalid	4 - Sometimes involved ### Rationale/Explanation: The design of AI solutions for pathology involves a blend of domain-specific expertise and technical knowledge. As AI continues to evolve, pathologists will play a crucial role in ensuring that these solutions meet clinical and diagnostic standards. However, while pathologists possess the domain knowledge required, the development of AI solutions …	5	Rationale/Explanation: By 2030, I believe that pathologists will be often involved in the design of AI solutions within the pathology setting. The integration of AI in pathology is poised to develop significantly over the coming years. Pathologists have unique domain knowledge and expertise that are essential for developing effective and accurate AI tools. While AI developers and data scientists …	5.0
40	By 2030, due to the integration of AI in the pathology setting, the degree of involvement of pathologists in development of AI solutions, including annotation of image data and algorithm training, will beÉ	5	Rationale/Explanation: By 2030, it is expected that the integration of AI in pathology will be substantial. In the development of AI solutions, particularly for tasks such as annotation of image data and algorithm training, the expertise and involvement of pathologists will remain crucial. Pathologists possess the domain-specific knowledge essential for accurately annotating data, identifying nua…	Invalid	4 - Sometimes involved ### Rationale/Explanation: By 2030, it is anticipated that AI will play a significant role in augmenting the capabilities of pathologists in digital pathology. However, the development of AI solutions, including activities such as annotation of image data and algorithm training, will likely still require substantial human oversight from pathologists. The expertise of pathol…	5	**Rationale/Explanation:** By 2030, the integration of AI in pathology is expected to be significantly advanced, but the development and optimization of AI solutions will still heavily rely on the expertise of pathologists. Pathologists possess the critical domain knowledge required to accurately annotate image data and guide the training of algorithms to ensure clinical relevance and accuracy. W…	Invalid	6 Routinely involved **Rationale/Explanation:** As AI continues to advance and integrate into the pathology setting, the expertise of pathologists will be crucial in developing robust and reliable AI solutions. Pathologists possess the domain-specific knowledge necessary for properly annotating image data and guiding the training of algorithms. Their involvement will help ensure that AI tools are…	Invalid	**Likert Rating: 6 (Routinely involved)** ### Rationale/Explanation: 1. **Specialized Expertise Required**: Pathologists have specialized knowledge that is crucial for annotating image data accurately and training algorithms effectively. AI systems in pathology rely heavily on expertly annotated data to function correctly, and this is unlikely to change significantly by 2030. 2. **Feedback Loop**…	5.0
41	By 2030, due to the integration of AI in the pathology setting, the degree of involvement of pathologists in mass spectrometry analyses will beÉ	Invalid	Final Likert ranking: 5 (Often involved) Rationale/Explanation: While AI is expected to significantly improve the efficiency and accuracy of mass spectrometry analyses by automating many aspects of the process, the complexity and critical nature of this task will still require expert oversight. Pathologists will need to interpret complex data, provide context, and make nuanced decisions that AI c…	2	Rationale/Explanation: AI and other advanced technologies are making significant advancements in the field of pathology, particularly in tasks that involve extensive data analysis like mass spectrometry. By 2030, it's plausible to foresee AI handling most of the complex data analysis involved in mass spectrometry, as these tasks are highly quantifiable and thus lend themselves well to automation.…	3	**Rationale/Explanation:** Mass spectrometry analysis is a highly specialized field that traditionally requires significant expertise from pathologists due to the complexity of data interpretation and the need to contextualize results with clinical outcomes. While AI will undeniably enhance the capabilities of pathologists by automating certain aspects of data processing and early interpretation,…	Invalid	### Likert Scale Ranking: **3 (Somewhat involved)** ### Rationale/Explanation: AI technologies are rapidly advancing and are likely to enhance many areas of pathology, including mass spectrometry analyses. By 2030, it is reasonable to anticipate that AI will significantly streamline and automate various processes within mass spectrometry, reducing the direct involvement of pathologists in routine…	3	**Rationale/Explanation:** By 2030, advancements in AI are expected to significantly transform various aspects of pathology, including mass spectrometry analyses. AI technologies are anticipated to enhance data processing, pattern recognition, and interpretation in mass spectrometry, potentially reducing the need for pathologists to be directly involved in routine data analysis tasks. However, th…	2.6666666666666665
42	By 2030, due to the integration of AI in the pathology setting, the degree of involvement of pathologists in molecular pathology, including NGS analyses, will beÉ	4	**Rationale/Explanation:** By 2030, AI integration is expected to significantly transform the pathology landscape, particularly in fields such as molecular pathology and NGS (Next-Generation Sequencing) analyses. AI tools are becoming increasingly capable of handling large datasets, identifying patterns, and providing diagnostic insights with high precision. However, there are several reasons why…	6	Rationale/Explanation: By 2030, the integration of AI in pathology, particularly in molecular pathology and Next-Generation Sequencing (NGS) analyses, is expected to significantly enhance workflows and diagnostic accuracy. AI systems will likely be adept at preprocessing data, identifying patterns, and generating preliminary interpretations. However, the complexity and nuanced understanding requi…	5	Rationale/Explanation: By 2030, I anticipate that AI will significantly advance in the pathology setting, particularly in molecular pathology and NGS (Next-Generation Sequencing) analyses. However, despite these advancements, pathologists will often remain involved in these tasks. This involvement is driven by several critical factors: 1. **Complexity of Interpretation**: While AI can assist in i…	4	Rationale/Explanation: The integration of AI in pathology is expected to significantly advance by 2030, especially in areas requiring complex data analysis such as molecular pathology and Next-Generation Sequencing (NGS) analyses. AI algorithms are anticipated to handle large datasets efficiently, identifying patterns and generating insights that would be laborious and time-consuming for humans. …	Invalid	**Rating: 5 (Often involved)** **Rationale/Explanation:** AI advancements are set to significantly enhance the capabilities within molecular pathology and NGS (Next-Generation Sequencing) analyses by 2030. These technologies offer increased efficiency, accuracy, and analytics capabilities that can automate many routine tasks. However, given the complexity and the critical nature of molecular path…	4.75
43	By 2030, due to the integration of AI in the pathology setting, the degree of involvement of pathologists in In Situ genetic analyses using multiplex technology will beÉ	Invalid	5 Often involved ### Rationale/Explanation: By 2030, AI is expected to be significantly integrated into the pathology setting, particularly for advanced tasks such as in situ genetic analyses using multiplex technology. AI will likely handle initial data processing, pattern recognition, and preliminary interpretations, enhancing efficiency and accuracy. However, genetic analyses often involve com…	4	Rationale/Explanation: While AI technology is expected to advance significantly by 2030, and its integration into pathology will streamline many processes, the complexity and expertise required for in situ genetic analyses using multiplex technology likely means that pathologists will still play a crucial role. AI can assist by automating parts of the analysis and providing preliminary data, but …	5	**Rationale/Explanation:** Integrating AI into pathology, particularly in areas like in situ genetic analyses using multiplex technology, is expected to grow substantially by 2030. However, despite the advancements in AI, the complexity and nuances of genetic data interpretation will still require significant involvement from pathologists. AI will likely assist with data processing, identifying p…	5	### Rationale: AI technology is expected to significantly aid and enhance the field of pathology by 2030, particularly in complex tasks such as in situ genetic analyses using multiplex technology. However, the complexity, novelty, and critical nature of genetic analyses require the expertise, interpretation, and oversight of pathologists. Here are key reasons supporting this ranking: 1. **Complex…	6	Rationale/Explanation: By 2030, it is expected that AI will have progressed significantly in the field of pathology, particularly in terms of analyzing and interpreting complex data from advanced technologies like multiplex genetic analyses. Nonetheless, the integration of AI will likely require the routine involvement of pathologists to ensure accuracy, offer expert judgment, and make final diag…	5.0
