# Supplementary material for: How does AI perform compared to human expert panels in medical Delphi studies? A pilot study through the lens of pathology
Source: J Pathol Inform. 2026 Apr 15;21:100661. doi: 10.1016/j.jpi.2026.100661 (PMC13185839; doi:10.1016/j.jpi.2026.100661)
Supplement: Supplementary material 1 — Original data used in the study and code for the Delphi-GPT application. [file mmc1.zip › Delphi-Results-&-Code-Sent-to-copy/Category-3-Run-Results/completed-ai-survey3-GPT-3.5-temp07-w-avg.csv]

Question #	Specified Statement	AI Rating 1	AI Explanation 1	AI Rating 2	AI Explanation 2	AI Rating 3	AI Explanation 3	AI Rating 4	AI Explanation 4	AI Rating 5	AI Explanation 5	Average AI Ratings
29	By 2030, due to the integration of AI in the pathology setting, the degree of involvement of pathologists in digital pathologic diagnosis without the use of physical glass slides will beÉ	4	Rationale: By 2030, with the increasing integration of AI in the pathology setting, pathologists will still play a crucial role in digital pathologic diagnosis. While AI will assist in analyzing and interpreting vast amounts of data, pathologists will be needed to oversee and validate the results, provide context, make final decisions, and ensure patient care quality. Pathologists may not be invo…	6	Rationale: By 2030, with the continued integration and advancement of AI technologies in the pathology setting, pathologists are likely to be routinely involved in digital pathologic diagnosis without the use of physical glass slides. AI will likely enhance pathologists' efficiency, accuracy, and workflow, leading to increased reliance on digital pathology solutions. Pathologists will still be es…	Invalid	6 Routinely involved Rationale/Explanation: By 2030, with the continued advancement of AI technology in the pathology setting, pathologists are likely to be routinely involved in digital pathologic diagnosis without the use of physical glass slides. AI can aid pathologists in analyzing and interpreting digital images efficiently, leading to increased accuracy and productivity. Pathologists will s…	5	Rationale: Pathologists are likely to be often involved in digital pathologic diagnosis by 2030 due to the integration of AI in the pathology setting. While AI can assist in analyzing vast amounts of data and providing initial insights, pathologists will still play a crucial role in interpreting and validating the results, especially in complex cases where human expertise is needed. Pathologists'…	Invalid	Likert scale: 6 - Routinely involved Rationale: By 2030, with the advancement and integration of AI technology in the pathology setting, pathologists are likely to be routinely involved in digital pathologic diagnosis without the use of physical glass slides. AI is expected to enhance pathologists' capabilities, improve accuracy, and streamline workflows, making digital pathology a routine part o…	5.0
30	By 2030, due to the integration of AI in the pathology setting, the degree of involvement of pathologists in interpretation of computationally derived measurements and evaluations will beÉ	Invalid	- "By 2030, due to the integration of AI in the pathology setting, the degree of involvement of pathologists in interpretation of computationally derived measurements and evaluations will beÉ" Likert scale rating: 6 (Routinely involved) Rationale/Explanation: I believe that by 2030, pathologists will be routinely involved in the interpretation of computationally derived measurements and evaluatio…	4	Rationale/Explanation: By 2030, with the continued integration and advancement of AI in the pathology setting, pathologists are likely to be sometimes involved in the interpretation of computationally derived measurements and evaluations. While AI can assist in analyzing data and providing initial insights, pathologists will still play a crucial role in verifying results, providing context, makin…	Invalid	6 Routinely involved Rationale/Explanation: By 2030, AI is likely to have advanced significantly in providing accurate and reliable computationally derived measurements and evaluations in pathology. Pathologists are expected to routinely review and validate these AI-generated results to ensure accuracy and provide clinical insights. While AI will assist in generating data, pathologists will play …	Invalid	Specified statement: "By 2030, due to the integration of AI in the pathology setting, the degree of involvement of pathologists in interpretation of computationally derived measurements and evaluations will be..." Likert scale rating: 6 Routinely involved Rationale: By 2030, with the advancement and integration of AI technologies in the pathology field, pathologists are likely to be routinely inv…	Invalid	- 6 Routinely involved Rationale/Explanation: By 2030, AI is expected to play a significant role in the automation and enhancement of computational measurements and evaluations in the pathology setting. Pathologists are likely to be routinely involved in the interpretation of these computationally derived results to ensure accuracy, quality control, and to provide clinical context. While AI may a…	4.0
31	By 2030, due to the integration of AI in the pathology setting, the degree of involvement of pathologists in collaboration with EHR teams regarding the use of laboratory data for a wide range of clinical decision support tools will beÉ	6	Rationale/explanation: By 2030, AI is expected to be deeply integrated into the pathology setting, enhancing the analysis of laboratory data and providing crucial support for clinical decision-making. Pathologists will likely be routinely involved in collaborating with EHR teams to utilize this AI-generated data for a wide range of clinical decision support tools. The expertise of pathologists wi…	6	Rationale/explanation: By 2030, with the advancement and widespread integration of AI in pathology settings, pathologists are likely to be routinely involved in collaboration with EHR teams for utilizing laboratory data in various clinical decision support tools. Pathologists will play a crucial role in ensuring the accuracy, interpretation, and application of AI-generated insights in patient car…	5	Rationale: By 2030, with the increased integration of AI in pathology settings, pathologists are likely to be often involved in collaboration with EHR teams regarding the use of laboratory data for a wide range of clinical decision support tools. Pathologists' expertise will still be crucial in interpreting and validating AI-generated insights, ensuring patient safety and quality of care. Additio…	6	Rationale: By 2030, with the integration of AI in pathology, pathologists are likely to be routinely involved in collaborating with EHR teams for utilizing laboratory data in various clinical decision support tools. Pathologists' expertise will be crucial in interpreting and validating AI-generated insights, ensuring the accuracy and relevance of the information provided to support clinical decis…	6	Rationale: By 2030, with the continued integration of AI in the pathology setting, pathologists are likely to be routinely involved in collaboration with EHR teams regarding the use of laboratory data for clinical decision support tools. AI will enhance the efficiency and accuracy of analyzing vast amounts of data, but pathologists' expertise will still be essential in interpreting and validating…	5.8
32	By 2030, due to the integration of AI in the pathology setting, the degree of involvement of pathologists in direct patient care activities will beÉ	4	Rationale: By 2030, with the increasing integration of AI in the pathology setting, pathologists are likely to be sometimes involved in direct patient care activities. AI can assist in tasks like image analysis, data interpretation, and report generation, which may free up pathologists' time to focus more on direct patient care activities on certain occasions. However, pathologists will still be …	4	Rationale: By 2030, with the integration of AI in the pathology setting, pathologists are likely to be sometimes involved in direct patient care activities. While AI can assist in various aspects of pathology such as diagnosis and analysis, pathologists are expected to still play a critical role in interpreting results, making treatment decisions, and communicating with patients. Therefore, patho…	4	Rationale: By 2030, with the increasing integration of AI in pathology, pathologists are likely to be sometimes involved in direct patient care activities. While AI can assist in tasks like data analysis and image interpretation, pathologists will still be needed to provide clinical context, make final diagnoses, and interact with patients. Therefore, pathologists may be involved periodically in …	4	Rationale: By 2030, with the increased integration of AI in the pathology setting, pathologists are likely to be sometimes involved in direct patient care activities. AI can assist in tasks such as diagnosis and treatment planning, allowing pathologists to focus more on complex cases and patient interactions. However, pathologists will still be needed to oversee AI algorithms, validate results, a…	4	Rationale: By 2030, with the increasing integration of AI in the pathology setting, pathologists are likely to be sometimes involved in direct patient care activities. While AI can assist in tasks like image analysis and diagnosis, pathologists will still play a crucial role in interpreting results, communicating with patients, and making complex medical decisions. Pathologists may not be involve…	4.0
33	By 2030, due to the integration of AI in the pathology setting, the degree of involvement of pathologists in decision-making related to patient treatment will beÉ	Invalid	6 Routinely involved Rationale/Explanation: By 2030, with the continued integration and advancement of AI technology in the pathology setting, pathologists are likely to be routinely involved in decision-making related to patient treatment. While AI can assist in analyzing data and providing insights, the final treatment decisions, especially in complex cases, are expected to still heavily rely o…	4	Rationale: By 2030, with the increasing integration of AI in the pathology setting, pathologists are likely to be sometimes involved in decision-making related to patient treatment. While AI can assist in analyzing large datasets and providing insights, pathologists' expertise and clinical judgment will still be crucial in interpreting results, validating findings, and making final treatment deci…	4	Rationale: By 2030, with the integration of AI in the pathology setting, pathologists are likely to be sometimes involved in decision-making related to patient treatment. While AI can assist in analyzing and interpreting data, pathologists will still play a crucial role in validating results, providing context, and making final decisions based on their expertise and clinical judgment. Therefore, …	4	Rationale: By 2030, with the advancement and integration of AI in the pathology setting, pathologists are likely to be sometimes involved in decision-making related to patient treatment. While AI can assist in analyzing and interpreting data, pathologists' expertise and clinical judgment will still be valuable in complex cases requiring human interpretation and decision-making. Pathologists may o…	Invalid	- Likert scale: 6 (Routinely involved) Rationale/Explanation: By 2030, with the increasing integration of AI in the pathology setting, pathologists are likely to be routinely involved in decision-making related to patient treatment. While AI can assist in analyzing data and providing insights, the final treatment decisions are expected to still require the expertise and interpretation of patholog…	4.0
34	By 2030, due to the integration of AI in the pathology setting, the degree of involvement of pathologists in patient identification for clinical trials will beÉ	6	**Rationale/Explanation:** By 2030, with the integration of AI in the pathology setting, pathologists are likely to be routinely involved in patient identification for clinical trials. AI can assist pathologists in analyzing vast amounts of data quickly and accurately, leading to more precise patient selection for clinical trials. Pathologists' expertise will still be crucial in interpreting and …	4	Rationale: By 2030, with the integration of AI in the pathology setting, pathologists will still play a crucial role in patient identification for clinical trials. While AI can assist in data analysis and pattern recognition, pathologists' expertise will be required to validate and interpret the results, especially in complex cases or when human judgment is needed. Pathologists may be involved at…	4	Rationale: By 2030, with the integration of AI in the pathology setting, pathologists are likely to be sometimes involved in patient identification for clinical trials. AI can assist in analyzing vast amounts of data quickly and accurately, potentially streamlining the identification process. However, human expertise and oversight may still be needed in certain cases where complex judgment calls …	Invalid	4 Sometimes involved Rationale/Explanation: By 2030, AI is expected to significantly enhance the efficiency and accuracy of patient identification for clinical trials in pathology. While AI will play a major role in streamlining the initial identification process, pathologists may still be required at certain points to ensure the reliability and relevance of the data provided by AI algorithms. Pa…	5	Rationale: By 2030, with the advancements in AI technology in the pathology setting, pathologists are likely to be often involved in patient identification for clinical trials. AI can assist in analyzing vast amounts of data and images quickly and accurately, providing valuable insights to pathologists for patient selection in clinical trials. However, human expertise and oversight will still be …	4.75
35	By 2030, due to the integration of AI in the pathology setting, the degree of involvement of pathologists in evaluating different kinds of AI software and deciding whether these are appropriate for their workflow will beÉ	5	Rationale: Pathologists will still play a crucial role in evaluating AI software and determining its suitability for their workflow. While AI will assist in various tasks, pathologists will be responsible for ensuring the accuracy, relevance, and ethical considerations of the AI tools they utilize. This involvement will be frequent as pathologists will need to continuously assess and adapt to new…	6	Rationale: By 2030, with the increasing integration of AI in the pathology setting, pathologists will likely be routinely involved in evaluating various AI software solutions and determining their suitability for their workflow. As AI technologies become more advanced and widespread, pathologists will need to actively engage in assessing, validating, and integrating these tools into their daily p…	6	Rationale/explanation: By 2030, AI is expected to be deeply integrated into the pathology setting, playing a significant role in various tasks. Pathologists will likely be routinely involved in evaluating different kinds of AI software to determine their suitability for their workflow. As AI continues to advance and become more sophisticated, pathologists will need to actively assess and choose t…	4	Rationale/explanation: By 2030, AI is expected to be more integrated into the pathology setting, leading to pathologists being sometimes involved in evaluating different kinds of AI software and deciding whether these are appropriate for their workflow. While AI will play a significant role in aiding pathologists in their tasks, human oversight and validation will still be necessary to ensure the…	5	Rationale: By 2030, the integration of AI in the pathology setting is likely to be widespread and advanced. Pathologists will still play a crucial role in evaluating different kinds of AI software to ensure it aligns with their workflow and meets quality standards. As AI continues to evolve, pathologists will need to be often involved in assessing, validating, and adapting AI tools to effectively…	5.2
36	By 2030, due to the integration of AI in the pathology setting, the degree of involvement of pathologists in validation and QA/QC of AI solutions will beÉ	Invalid	6 Routinely involved Rationale/Explanation: By 2030, with the widespread integration of AI in the pathology setting, pathologists are likely to be routinely involved in the validation and quality assurance/quality control (QA/QC) of AI solutions. Pathologists will play a crucial role in ensuring the accuracy, reliability, and safety of AI algorithms in diagnosing and analyzing pathology specimens…	6	Rationale/Explanation: By 2030, AI is expected to be deeply integrated into pathology settings, playing a significant role in various aspects of the workflow. Pathologists are likely to routinely validate and ensure the quality of AI solutions to maintain accuracy and reliability in diagnostic processes. As AI becomes more advanced and widespread, pathologists will be routinely involved in overse…	Invalid	6 Routinely involved **Rationale/Explanation:** By 2030, AI is expected to become more integrated into the pathology setting, assisting pathologists in various tasks such as validation and quality control of AI solutions. While AI can enhance efficiency and accuracy, pathologists are likely to maintain a crucial role in overseeing AI processes to ensure patient safety and the reliability of AI-ge…	5	Rationale: By 2030, with the increasing integration of AI in the pathology setting, pathologists are likely to be often involved in the validation and quality assurance/quality control (QA/QC) of AI solutions. While AI will play a significant role in automating certain tasks, pathologists will still be needed to oversee and ensure the accuracy and reliability of AI-generated results. Pathologists…	6	Rationale/explanation: By 2030, with the advancement and widespread adoption of AI in pathology settings, pathologists will likely be routinely involved in the validation and quality assurance/quality control (QA/QC) of AI solutions. Pathologists will play a crucial role in overseeing the performance and accuracy of AI algorithms, ensuring that results are reliable and clinically relevant. As AI …	5.666666666666667
37	By 2030, due to the integration of AI in the pathology setting, the degree of involvement of pathologists in validation and QA/QC of AI-rendered diagnoses will beÉ	Invalid	- Likert scale: 6 (Routinely involved) Rationale/Explanation: By 2030, with the continued advancement and integration of AI in pathology settings, pathologists are likely to be routinely involved in the validation and quality assurance/quality control (QA/QC) of AI-rendered diagnoses. Pathologists will play a crucial role in ensuring the accuracy, reliability, and ethical standards of AI-generate…	4	Rationale/explanation: By 2030, with the increasing integration of AI in the pathology setting, pathologists are likely to be sometimes involved in the validation and QA/QC of AI-rendered diagnoses. While AI may handle a significant portion of the workload and streamline processes, pathologists would still be needed to oversee the accuracy and quality of AI-generated diagnoses, especially in comp…	Invalid	Rationale/Explanation: Pathologists will likely be routinely involved in validating and ensuring the quality of AI-rendered diagnoses by 2030. While AI can provide efficient and accurate results, pathologists will still be essential in overseeing and verifying these diagnoses to maintain the quality and reliability of patient care. Additionally, pathologists' expertise will be crucial in addressi…	6	Rationale: By 2030, with the increasing integration of AI in the pathology setting, pathologists are likely to be routinely involved in the validation and quality assurance/quality control (QA/QC) of AI-rendered diagnoses. While AI technology will play a significant role in assisting with initial diagnoses and screening tasks, pathologists will still be essential in ensuring the accuracy, reliabi…	6	Rationale: By 2030, AI is expected to play a significant role in assisting pathologists with diagnosis and analysis. Pathologists are likely to be routinely involved in the validation and quality assurance/quality control (QA/QC) of AI-rendered diagnoses to ensure accuracy and reliability. While AI can enhance efficiency and accuracy in pathology tasks, human oversight and validation will still b…	5.333333333333333
38	By 2030, due to the integration of AI in the pathology setting, the degree of involvement of pathologists in defining new categories of patients, based on new data made available through AI, will beÉ	Invalid	6 Routinely involved Rationale/Explanation: By 2030, with the continued advancement and integration of AI in pathology, pathologists are likely to be routinely involved in defining new categories of patients based on the new data made available through AI. As AI technologies improve and become more sophisticated, pathologists will play a crucial role in interpreting, validating, and incorporating…	5	Rationale: By 2030, with the integration of AI in the pathology setting, pathologists are likely to be often involved in defining new categories of patients based on new data made available through AI. While AI can assist in processing and analyzing vast amounts of data, pathologists will still play a crucial role in interpreting and contextualizing this information to create new patient categori…	5	Rationale: By 2030, with the advancement and integration of AI in the pathology setting, pathologists are likely to be often involved in defining new categories of patients based on new data made available through AI. While AI can assist in processing and analyzing vast amounts of data, the expertise and clinical judgment of pathologists will still be crucial in interpreting and contextualizing t…	5	Rationale: By 2030, with the integration of AI in the pathology setting, pathologists are likely to be often involved in defining new categories of patients based on new data made available through AI. While AI can assist in analyzing large datasets and identifying patterns, pathologists will still play a crucial role in interpreting the results, validating the findings, and applying their expert…	4	Rationale: By 2030, with the integration of AI in the pathology setting, pathologists are likely to be sometimes involved in defining new categories of patients based on new data made available through AI. While AI can assist in analyzing large datasets and identifying patterns, pathologists' expertise and clinical judgment will still be necessary to interpret and validate the findings. Pathologi…	4.75
39	By 2030, due to the integration of AI in the pathology setting, the degree of involvement of pathologists in design of AI solutions will beÉ	4	Rationale/explanation: By 2030, with the increasing integration of AI in the pathology setting, pathologists are likely to be sometimes involved in the design of AI solutions. While AI technology will play a significant role in automating certain tasks and processes in pathology, pathologists' expertise and input will still be essential in ensuring the accuracy, relevance, and ethical considerati…	3	Rationale: By 2030, with the increasing integration of AI in the pathology setting, pathologists are likely to be somewhat involved in the design of AI solutions. While AI technologies can assist in automating certain tasks, pathologists' expertise will still be crucial in ensuring the accuracy, relevance, and ethical considerations of AI solutions in pathology. Pathologists may provide insights,…	Invalid	6 Routinely involved Rationale/Explanation: By 2030, with the integration of AI in the pathology setting, pathologists are likely to be routinely involved in the design of AI solutions. As AI becomes more advanced and integrated into pathology workflows, pathologists' expertise will be crucial in ensuring that AI solutions are developed to meet the specific needs and nuances of pathology practice…	4	Rationale: By 2030, the integration of AI in the pathology setting is likely to have advanced significantly, leading to more sophisticated AI solutions. Pathologists are expected to be sometimes involved in the design of these AI solutions, providing their expertise and insights to ensure the algorithms are accurate, clinically relevant, and align with best practices in pathology. While AI can au…	4	Rationale: By 2030, with the increasing integration of AI in the pathology setting, pathologists are likely to be sometimes involved in the design of AI solutions. While AI will automate many tasks and processes, pathologists' expertise will still be necessary to provide insights, validate results, and ensure the accuracy and relevance of AI algorithms. Pathologists may not be routinely involved …	3.75
40	By 2030, due to the integration of AI in the pathology setting, the degree of involvement of pathologists in development of AI solutions, including annotation of image data and algorithm training, will beÉ	Invalid	Likert scale rating: 4 - Sometimes involved Rationale/Explanation: While AI technologies are expected to significantly advance in the pathology setting by 2030, pathologists are likely to remain sometimes involved in the development of AI solutions. Pathologists' expertise and domain knowledge will still be crucial for tasks such as annotating image data and providing insights for algorithm train…	4	Rationale: By 2030, with the increasing integration of AI in pathology settings, pathologists are likely to be sometimes involved in the development of AI solutions. While AI will play a significant role in tasks such as annotation of image data and algorithm training, pathologists may still be required for tasks that involve complex decision-making, quality control, and ensuring patient safety. …	4	Rationale: By 2030, AI is expected to have advanced significantly in the pathology setting, leading to more automated processes in image analysis and diagnosis. While pathologists may still be involved in certain aspects of AI development, such as annotation of image data and algorithm training, the level of their involvement is likely to be intermittent or occasional rather than constant. Pathol…	Invalid	6 Routinely involved Rationale/Explanation: By 2030, as AI continues to advance and become more integrated into pathology settings, pathologists are likely to be routinely involved in the development of AI solutions. Pathologists will play a crucial role in annotating image data and training algorithms to ensure the accuracy and relevance of AI tools in assisting with diagnostics and decision-mak…	Invalid	6 Routinely involved Rationale: By 2030, with the continued integration of AI in the pathology setting, pathologists are likely to be routinely involved in the development of AI solutions. Pathologists will play a crucial role in tasks such as annotating image data and training algorithms to ensure the accuracy and reliability of AI systems in pathology. Their expertise and domain knowledge will …	4.0
41	By 2030, due to the integration of AI in the pathology setting, the degree of involvement of pathologists in mass spectrometry analyses will beÉ	6	Rationale: By 2030, with the integration of AI in the pathology setting, pathologists are likely to be routinely involved in mass spectrometry analyses. AI can assist in data processing, pattern recognition, and result interpretation, but the expertise and oversight of pathologists will still be crucial in ensuring accurate diagnoses and decision-making based on the mass spectrometry results. The…	5	Rationale/explanation: By 2030, with the integration of AI in the pathology setting, pathologists are likely to be often involved in mass spectrometry analyses. AI can assist pathologists in analyzing complex data obtained from mass spectrometry, leading to more accurate diagnoses and personalized treatment plans. Pathologists will still play a crucial role in interpreting and validating the resu…	5	Rationale: By 2030, with the integration of AI in the pathology setting, pathologists are likely to be often involved in mass spectrometry analyses. While AI will enhance automation and efficiency in analyzing complex data from mass spectrometry, pathologists will still be needed to interpret results, provide context, validate findings, and make clinical decisions based on the data. Pathologists'…	Invalid	5 Often involved Rationale/Explanation: By 2030, with the integration of AI in the pathology setting, pathologists are likely to be often involved in mass spectrometry analyses. While AI can assist in processing and analyzing data efficiently, pathologists are expected to play a crucial role in interpreting complex results, providing clinical context, and making critical decisions based on the fi…	Invalid	4 Sometimes involved Rationale/Explanation: By 2030, with the integration of AI in the pathology setting, pathologists are likely to be sometimes involved in mass spectrometry analyses. AI can assist in processing and analyzing large amounts of data quickly and accurately, which may reduce the manual workload of pathologists in this specific task. However, pathologists may still need to oversee a…	5.333333333333333
42	By 2030, due to the integration of AI in the pathology setting, the degree of involvement of pathologists in molecular pathology, including NGS analyses, will beÉ	6	Rationale: By 2030, AI is expected to significantly enhance the capabilities of pathologists in molecular pathology, including NGS analyses. Pathologists will likely be routinely involved in overseeing and interpreting the results generated by AI algorithms in these complex molecular analyses. While AI will streamline and improve efficiency in the process, human oversight and expertise will still…	6	Rationale/Explanation: By 2030, AI is expected to significantly enhance the capabilities of pathologists in molecular pathology, including NGS analyses. Pathologists will likely be routinely involved in interpreting and validating the results generated by AI algorithms, ensuring accuracy, quality control, and providing clinical context to the findings. The integration of AI will streamline and op…	6	Rationale: By 2030, AI is expected to have significantly advanced in the field of molecular pathology, including NGS analyses. Pathologists will likely rely on AI for data interpretation, analysis, and pattern recognition, leading to a routine involvement in the process. While AI will assist in streamlining tasks and improving accuracy, pathologists will still be crucial in overseeing and validat…	Invalid	6 Routinely involved Rationale/Explanation: By 2030, with the continued advancement and integration of AI technology in the pathology setting, pathologists are likely to be routinely involved in molecular pathology, including NGS analyses. AI is expected to enhance pathologists' capabilities in interpreting complex molecular data, leading to more accurate and efficient diagnoses. Pathologists wil…	6	Rationale/explanation: By 2030, with the continued advancement and integration of AI in the pathology setting, pathologists are likely to be routinely involved in molecular pathology, including NGS analyses. AI technologies are expected to enhance pathologists' capabilities, streamline processes, and provide valuable insights that will require pathologists to be actively engaged in interpreting a…	6.0
43	By 2030, due to the integration of AI in the pathology setting, the degree of involvement of pathologists in In Situ genetic analyses using multiplex technology will beÉ	4	Rationale/explanation: By 2030, AI technology will likely have advanced to a point where it can assist greatly in conducting In Situ genetic analyses using multiplex technology. Pathologists may still be needed to oversee and interpret the results, provide context, and handle any exceptional cases that AI may not be equipped to handle on its own. Therefore, pathologists are likely to be sometimes…	Invalid	Likert scale response: 4 Sometimes involved Rationale: By 2030, with the advancement and integration of AI in pathology, pathologists are likely to be sometimes involved in In Situ genetic analyses using multiplex technology. While AI can assist in processing and analyzing vast amounts of genetic data efficiently, pathologists may still be required to oversee the process, interpret results, and e…	5	Rationale: By 2030, with the integration of AI in the pathology setting, pathologists are likely to be often involved in In Situ genetic analyses using multiplex technology. AI can assist in processing and analyzing complex genetic data, but the interpretation and decision-making will still require the expertise and oversight of pathologists. Pathologists will be crucial in validating results, pr…	Invalid	Likert scale: 6 Routinely involved Rationale: By 2030, with the continued advancement and integration of AI in the pathology setting, pathologists are likely to be routinely involved in In Situ genetic analyses using multiplex technology. AI tools can enhance the efficiency and accuracy of analyzing complex genetic data, but the interpretation and contextual understanding of results may still req…	5	Rationale: By 2030, with the advancements in AI technology and its integration into the pathology setting, pathologists are likely to be often involved in In Situ genetic analyses using multiplex technology. While AI can assist in automating certain aspects of the analysis, pathologists will still play a crucial role in interpreting complex results, validating findings, and making clinical decisi…	4.666666666666667
