# Supplementary material for: How does AI perform compared to human expert panels in medical Delphi studies? A pilot study through the lens of pathology
Source: J Pathol Inform. 2026 Apr 15;21:100661. doi: 10.1016/j.jpi.2026.100661 (PMC13185839; doi:10.1016/j.jpi.2026.100661)
Supplement: Supplementary material 1 — Original data used in the study and code for the Delphi-GPT application. [file mmc1.zip › Delphi-Results-&-Code-Sent-to-copy/Category-3-Run-Results/Category-3.csv]

Question #	Specified Statement
29	By 2030, due to the integration of AI in the pathology setting, the degree of involvement of pathologists in digital pathologic diagnosis without the use of physical glass slides will beÉ
30	By 2030, due to the integration of AI in the pathology setting, the degree of involvement of pathologists in interpretation of computationally derived measurements and evaluations will beÉ
31	By 2030, due to the integration of AI in the pathology setting, the degree of involvement of pathologists in collaboration with EHR teams regarding the use of laboratory data for a wide range of clinical decision support tools will beÉ
32	By 2030, due to the integration of AI in the pathology setting, the degree of involvement of pathologists in direct patient care activities will beÉ
33	By 2030, due to the integration of AI in the pathology setting, the degree of involvement of pathologists in decision-making related to patient treatment will beÉ
34	By 2030, due to the integration of AI in the pathology setting, the degree of involvement of pathologists in patient identification for clinical trials will beÉ
35	By 2030, due to the integration of AI in the pathology setting, the degree of involvement of pathologists in evaluating different kinds of AI software and deciding whether these are appropriate for their workflow will beÉ
36	By 2030, due to the integration of AI in the pathology setting, the degree of involvement of pathologists in validation and QA/QC of AI solutions will beÉ
37	By 2030, due to the integration of AI in the pathology setting, the degree of involvement of pathologists in validation and QA/QC of AI-rendered diagnoses will beÉ
38	By 2030, due to the integration of AI in the pathology setting, the degree of involvement of pathologists in defining new categories of patients, based on new data made available through AI, will beÉ
39	By 2030, due to the integration of AI in the pathology setting, the degree of involvement of pathologists in design of AI solutions will beÉ
40	By 2030, due to the integration of AI in the pathology setting, the degree of involvement of pathologists in development of AI solutions, including annotation of image data and algorithm training, will beÉ
41	By 2030, due to the integration of AI in the pathology setting, the degree of involvement of pathologists in mass spectrometry analyses will beÉ
42	By 2030, due to the integration of AI in the pathology setting, the degree of involvement of pathologists in molecular pathology, including NGS analyses, will beÉ
43	By 2030, due to the integration of AI in the pathology setting, the degree of involvement of pathologists in In Situ genetic analyses using multiplex technology will beÉ
