# Supplementary material for: How does AI perform compared to human expert panels in medical Delphi studies? A pilot study through the lens of pathology
Source: J Pathol Inform. 2026 Apr 15;21:100661. doi: 10.1016/j.jpi.2026.100661 (PMC13185839; doi:10.1016/j.jpi.2026.100661)
Supplement: Supplementary material 1 — Original data used in the study and code for the Delphi-GPT application. [file mmc1.zip › Delphi-Results-&-Code-Sent-to-copy/Category-3-Run-Results/completed-ai-survey3-GPT-3.5-temp00-w-avg.csv]

Question #	Specified Statement	AI Rating 1	AI Explanation 1	AI Rating 2	AI Explanation 2	AI Rating 3	AI Explanation 3	AI Rating 4	AI Explanation 4	AI Rating 5	AI Explanation 5	Average AI Ratings
29	By 2030, due to the integration of AI in the pathology setting, the degree of involvement of pathologists in digital pathologic diagnosis without the use of physical glass slides will beÉ	6	Rationale: By 2030, with the continued advancement and integration of AI in the pathology setting, pathologists are likely to be routinely involved in digital pathologic diagnosis without the use of physical glass slides. While AI can assist in streamlining processes and aiding in preliminary analysis, the expertise and final decision-making of pathologists will still be crucial in interpreting c…	6	Rationale: By 2030, with the continued advancement and integration of AI in the pathology setting, pathologists are likely to be routinely involved in digital pathologic diagnosis without the use of physical glass slides. While AI can assist in streamlining processes and aiding in preliminary analysis, the expertise and final decision-making of pathologists will still be crucial in interpreting c…	6	Rationale: By 2030, with the continued advancement and integration of AI in the pathology setting, pathologists are likely to be routinely involved in digital pathologic diagnosis without the use of physical glass slides. While AI can assist in streamlining processes and aiding in preliminary analysis, the expertise and final decision-making of pathologists will still be crucial in interpreting c…	6	Rationale: By 2030, with the continued advancement and integration of AI in the pathology setting, pathologists are likely to be routinely involved in digital pathologic diagnosis without the use of physical glass slides. While AI can assist in streamlining processes and aiding in preliminary analysis, the expertise and final decision-making of pathologists will still be crucial in interpreting c…	6	Rationale: By 2030, with the continued advancement and integration of AI in the pathology setting, pathologists are likely to be routinely involved in digital pathologic diagnosis without the use of physical glass slides. While AI can assist in streamlining processes and aiding in preliminary analysis, the expertise and final decision-making of pathologists will still be crucial in interpreting c…	6.0
30	By 2030, due to the integration of AI in the pathology setting, the degree of involvement of pathologists in interpretation of computationally derived measurements and evaluations will beÉ	Invalid	"By 2030, due to the integration of AI in the pathology setting, the degree of involvement of pathologists in interpretation of computationally derived measurements and evaluations will be..." Likert scale rating: 5 Often involved Rationale/Explanation: By 2030, with the advancement and integration of AI technologies in pathology, pathologists are likely to be often involved in the interpretation…	Invalid	"By 2030, due to the integration of AI in the pathology setting, the degree of involvement of pathologists in interpretation of computationally derived measurements and evaluations will be..." Likert scale rating: 5 Often involved Rationale/Explanation: By 2030, with the advancement and integration of AI technologies in pathology, pathologists are likely to be often involved in the interpretation…	Invalid	"By 2030, due to the integration of AI in the pathology setting, the degree of involvement of pathologists in interpretation of computationally derived measurements and evaluations will be..." Likert scale rating: 5 Often involved Rationale/Explanation: By 2030, with the advancement and integration of AI technologies in pathology, pathologists are likely to be often involved in the interpretation…	Invalid	"By 2030, due to the integration of AI in the pathology setting, the degree of involvement of pathologists in interpretation of computationally derived measurements and evaluations will be..." Likert scale rating: 5 Often involved Rationale/Explanation: By 2030, with the advancement and integration of AI technologies in pathology, pathologists are likely to be often involved in the interpretation…	Invalid	"By 2030, due to the integration of AI in the pathology setting, the degree of involvement of pathologists in interpretation of computationally derived measurements and evaluations will be..." Likert scale rating: 5 Often involved Rationale/Explanation: By 2030, with the advancement and integration of AI technologies in pathology, pathologists are likely to be often involved in the interpretation…
31	By 2030, due to the integration of AI in the pathology setting, the degree of involvement of pathologists in collaboration with EHR teams regarding the use of laboratory data for a wide range of clinical decision support tools will beÉ	6	Rationale/explanation: By 2030, with the advancement and integration of AI in the pathology setting, pathologists are likely to be routinely involved in collaboration with EHR teams regarding the use of laboratory data for a wide range of clinical decision support tools. AI technologies are expected to enhance the efficiency and accuracy of analyzing vast amounts of data, leading to more sophisti…	6	Rationale/explanation: By 2030, with the advancement and integration of AI in the pathology setting, pathologists are likely to be routinely involved in collaboration with EHR teams regarding the use of laboratory data for a wide range of clinical decision support tools. AI technologies are expected to enhance the efficiency and accuracy of analyzing vast amounts of data, leading to more sophisti…	6	Rationale/explanation: By 2030, with the advancement and integration of AI in the pathology setting, pathologists are likely to be routinely involved in collaboration with EHR teams regarding the use of laboratory data for a wide range of clinical decision support tools. AI technologies are expected to enhance the efficiency and accuracy of analyzing vast amounts of data, leading to more sophisti…	6	Rationale/explanation: By 2030, with the advancement and integration of AI in the pathology setting, pathologists are likely to be routinely involved in collaboration with EHR teams regarding the use of laboratory data for a wide range of clinical decision support tools. AI technologies are expected to enhance the efficiency and accuracy of analyzing vast amounts of data, leading to more sophisti…	6	Rationale/explanation: By 2030, with the advancement and integration of AI in the pathology setting, pathologists are likely to be routinely involved in collaboration with EHR teams regarding the use of laboratory data for a wide range of clinical decision support tools. AI technologies are expected to enhance the efficiency and accuracy of analyzing vast amounts of data, leading to more sophisti…	6.0
32	By 2030, due to the integration of AI in the pathology setting, the degree of involvement of pathologists in direct patient care activities will beÉ	4	Rationale: By 2030, with the integration of AI in the pathology setting, pathologists are likely to be sometimes involved in direct patient care activities. While AI can assist in tasks like image analysis and data interpretation, pathologists will still be needed to provide clinical context, make final decisions, and communicate results to patients. Pathologists may not be involved daily, but th…	4	Rationale: By 2030, with the integration of AI in the pathology setting, pathologists are likely to be sometimes involved in direct patient care activities. While AI can assist in tasks like image analysis and data interpretation, pathologists will still be needed to provide clinical context, make final decisions, and communicate results to patients. Pathologists may not be involved daily, but th…	4	Rationale: By 2030, with the integration of AI in the pathology setting, pathologists are likely to be sometimes involved in direct patient care activities. While AI can assist in tasks like image analysis and data interpretation, pathologists will still be needed to provide clinical context, make final decisions, and communicate results to patients. Pathologists may not be involved daily, but th…	4	Rationale: By 2030, with the integration of AI in the pathology setting, pathologists are likely to be sometimes involved in direct patient care activities. While AI can assist in tasks like image analysis and data interpretation, pathologists will still be needed to provide clinical context, make final decisions, and communicate results to patients. Pathologists may not be involved daily, but th…	4	Rationale: By 2030, with the integration of AI in the pathology setting, pathologists are likely to be sometimes involved in direct patient care activities. While AI can assist in tasks like image analysis and data interpretation, pathologists will still be needed to provide clinical context, make final decisions, and communicate results to patients. Pathologists may not be involved daily, but th…	4.0
33	By 2030, due to the integration of AI in the pathology setting, the degree of involvement of pathologists in decision-making related to patient treatment will beÉ	4	Rationale: By 2030, with the integration of AI in the pathology setting, pathologists are likely to be sometimes involved in decision-making related to patient treatment. While AI can assist in analyzing vast amounts of data and providing insights, pathologists will still play a crucial role in interpreting results, validating findings, and making final treatment decisions based on their expertis…	4	Rationale: By 2030, with the integration of AI in the pathology setting, pathologists are likely to be sometimes involved in decision-making related to patient treatment. While AI can assist in analyzing vast amounts of data and providing insights, pathologists will still play a crucial role in interpreting results, validating findings, and making final treatment decisions based on their expertis…	4	Rationale: By 2030, with the integration of AI in the pathology setting, pathologists are likely to be sometimes involved in decision-making related to patient treatment. While AI can assist in analyzing vast amounts of data and providing insights, pathologists will still play a crucial role in interpreting results, validating findings, and making final treatment decisions based on their expertis…	4	Rationale: By 2030, with the integration of AI in the pathology setting, pathologists are likely to be sometimes involved in decision-making related to patient treatment. While AI can assist in analyzing vast amounts of data and providing insights, pathologists will still play a crucial role in interpreting results, validating findings, and making final treatment decisions based on their expertis…	4	Rationale: By 2030, with the integration of AI in the pathology setting, pathologists are likely to be sometimes involved in decision-making related to patient treatment. While AI can assist in analyzing vast amounts of data and providing insights, pathologists will still play a crucial role in interpreting results, validating findings, and making final treatment decisions based on their expertis…	4.0
34	By 2030, due to the integration of AI in the pathology setting, the degree of involvement of pathologists in patient identification for clinical trials will beÉ	4	Rationale: By 2030, with the integration of AI in the pathology setting, pathologists are likely to be sometimes involved in patient identification for clinical trials. AI can assist in analyzing vast amounts of data quickly and accurately, helping identify suitable candidates for clinical trials. However, pathologists may still be needed to provide expertise in interpreting complex cases or maki…	4	Rationale: By 2030, with the integration of AI in the pathology setting, pathologists are likely to be sometimes involved in patient identification for clinical trials. AI can assist in analyzing vast amounts of data quickly and accurately, helping identify suitable candidates for clinical trials. However, pathologists may still be needed to provide expertise in interpreting complex cases or maki…	4	Rationale: By 2030, with the integration of AI in the pathology setting, pathologists are likely to be sometimes involved in patient identification for clinical trials. AI can assist in analyzing vast amounts of data quickly and accurately, helping identify suitable candidates for clinical trials. However, pathologists may still be needed to provide expertise in interpreting complex cases or maki…	4	Rationale: By 2030, with the integration of AI in the pathology setting, pathologists are likely to be sometimes involved in patient identification for clinical trials. AI can assist in analyzing vast amounts of data quickly and accurately, helping identify suitable candidates for clinical trials. However, pathologists may still be needed to provide expertise in interpreting complex cases or maki…	4	Rationale: By 2030, with the integration of AI in the pathology setting, pathologists are likely to be sometimes involved in patient identification for clinical trials. AI can assist in analyzing vast amounts of data quickly and accurately, helping identify suitable candidates for clinical trials. However, pathologists may still be needed to provide expertise in interpreting complex cases or maki…	4.0
35	By 2030, due to the integration of AI in the pathology setting, the degree of involvement of pathologists in evaluating different kinds of AI software and deciding whether these are appropriate for their workflow will beÉ	6	Rationale: By 2030, with the increasing integration of AI in the pathology setting, pathologists are likely to be routinely involved in evaluating different kinds of AI software and deciding whether these are appropriate for their workflow. As AI technologies become more advanced and prevalent in pathology, pathologists will need to actively participate in assessing and selecting the most suitabl…	6	Rationale: By 2030, with the increasing integration of AI in the pathology setting, pathologists are likely to be routinely involved in evaluating different kinds of AI software and deciding whether these are appropriate for their workflow. As AI technologies become more advanced and prevalent in pathology, pathologists will need to actively participate in assessing and selecting the most suitabl…	6	Rationale: By 2030, with the increasing integration of AI in the pathology setting, pathologists are likely to be routinely involved in evaluating different kinds of AI software and deciding whether these are appropriate for their workflow. As AI technologies become more advanced and prevalent in pathology, pathologists will need to actively participate in assessing and selecting the most suitabl…	6	Rationale: By 2030, with the increasing integration of AI in the pathology setting, pathologists are likely to be routinely involved in evaluating different kinds of AI software and deciding whether these are appropriate for their workflow. As AI technologies become more advanced and prevalent in pathology, pathologists will need to actively participate in assessing and selecting the most suitabl…	6	Rationale: By 2030, with the increasing integration of AI in the pathology setting, pathologists are likely to be routinely involved in evaluating different kinds of AI software and deciding whether these are appropriate for their workflow. As AI technologies become more advanced and prevalent in pathology, pathologists will need to actively participate in assessing and selecting the most suitabl…	6.0
36	By 2030, due to the integration of AI in the pathology setting, the degree of involvement of pathologists in validation and QA/QC of AI solutions will beÉ	6	Rationale: By 2030, with the increasing integration of AI in the pathology setting, pathologists are likely to be routinely involved in the validation and quality assurance/quality control (QA/QC) of AI solutions. Pathologists will play a crucial role in ensuring the accuracy, reliability, and safety of AI algorithms used in pathology practice. Their expertise will be essential in validating AI o…	6	Rationale: By 2030, with the increasing integration of AI in the pathology setting, pathologists are likely to be routinely involved in the validation and quality assurance/quality control (QA/QC) of AI solutions. Pathologists will play a crucial role in ensuring the accuracy, reliability, and safety of AI algorithms used in pathology practice. Their expertise will be essential in validating AI o…	6	Rationale: By 2030, with the increasing integration of AI in the pathology setting, pathologists are likely to be routinely involved in the validation and quality assurance/quality control (QA/QC) of AI solutions. Pathologists will play a crucial role in ensuring the accuracy, reliability, and safety of AI algorithms used in pathology practice. Their expertise will be essential in validating AI o…	6	Rationale: By 2030, with the increasing integration of AI in the pathology setting, pathologists are likely to be routinely involved in the validation and quality assurance/quality control (QA/QC) of AI solutions. Pathologists will play a crucial role in ensuring the accuracy, reliability, and safety of AI algorithms used in pathology practice. Their expertise will be essential in validating AI o…	6	Rationale: By 2030, with the increasing integration of AI in the pathology setting, pathologists are likely to be routinely involved in the validation and quality assurance/quality control (QA/QC) of AI solutions. Pathologists will play a crucial role in ensuring the accuracy, reliability, and safety of AI algorithms used in pathology practice. Their expertise will be essential in validating AI o…	6.0
37	By 2030, due to the integration of AI in the pathology setting, the degree of involvement of pathologists in validation and QA/QC of AI-rendered diagnoses will beÉ	6	Rationale: By 2030, with the increasing integration of AI in the pathology setting, pathologists are likely to be routinely involved in the validation and quality assurance/quality control (QA/QC) of AI-rendered diagnoses. While AI technology will play a significant role in assisting with diagnoses, pathologists will still be crucial in ensuring the accuracy and reliability of these AI-generated …	6	Rationale: By 2030, with the increasing integration of AI in the pathology setting, pathologists are likely to be routinely involved in the validation and quality assurance/quality control (QA/QC) of AI-rendered diagnoses. While AI technology will play a significant role in assisting with diagnoses, pathologists will still be crucial in ensuring the accuracy and reliability of these AI-generated …	6	Rationale: By 2030, with the increasing integration of AI in the pathology setting, pathologists are likely to be routinely involved in the validation and quality assurance/quality control (QA/QC) of AI-rendered diagnoses. While AI technology will play a significant role in assisting with diagnoses, pathologists will still be crucial in ensuring the accuracy and reliability of these AI-generated …	6	Rationale: By 2030, with the increasing integration of AI in the pathology setting, pathologists are likely to be routinely involved in the validation and quality assurance/quality control (QA/QC) of AI-rendered diagnoses. While AI technology will play a significant role in assisting with diagnoses, pathologists will still be crucial in ensuring the accuracy and reliability of these AI-generated …	6	Rationale: By 2030, with the increasing integration of AI in the pathology setting, pathologists are likely to be routinely involved in the validation and quality assurance/quality control (QA/QC) of AI-rendered diagnoses. While AI technology will play a significant role in assisting with diagnoses, pathologists will still be crucial in ensuring the accuracy and reliability of these AI-generated …	6.0
38	By 2030, due to the integration of AI in the pathology setting, the degree of involvement of pathologists in defining new categories of patients, based on new data made available through AI, will beÉ	4	Rationale: By 2030, with the integration of AI in the pathology setting, pathologists are likely to be sometimes involved in defining new categories of patients based on new data made available through AI. While AI can assist in analyzing vast amounts of data and identifying patterns, pathologists' expertise will still be needed to interpret and validate the findings, especially when it comes to …	4	Rationale: By 2030, with the integration of AI in the pathology setting, pathologists are likely to be sometimes involved in defining new categories of patients based on new data made available through AI. While AI can assist in analyzing vast amounts of data and identifying patterns, pathologists' expertise will still be needed to interpret and validate the findings, especially when it comes to …	4	Rationale: By 2030, with the integration of AI in the pathology setting, pathologists are likely to be sometimes involved in defining new categories of patients based on new data made available through AI. While AI can assist in analyzing vast amounts of data and identifying patterns, pathologists' expertise will still be needed to interpret and validate the findings, especially when it comes to …	4	Rationale: By 2030, with the integration of AI in the pathology setting, pathologists are likely to be sometimes involved in defining new categories of patients based on new data made available through AI. While AI can assist in analyzing vast amounts of data and identifying patterns, pathologists' expertise will still be needed to interpret and validate the findings, especially when it comes to …	4	Rationale: By 2030, with the integration of AI in the pathology setting, pathologists are likely to be sometimes involved in defining new categories of patients based on new data made available through AI. While AI can assist in analyzing vast amounts of data and identifying patterns, pathologists' expertise will still be needed to interpret and validate the findings, especially when it comes to …	4.0
39	By 2030, due to the integration of AI in the pathology setting, the degree of involvement of pathologists in design of AI solutions will beÉ	4	Rationale: By 2030, with the increasing integration of AI in the pathology setting, pathologists are likely to be sometimes involved in the design of AI solutions. While AI will play a significant role in automating certain tasks and providing insights, pathologists' expertise will still be valuable in guiding the development and validation of AI algorithms to ensure accuracy, relevance, and clin…	4	Rationale: By 2030, with the increasing integration of AI in the pathology setting, pathologists are likely to be sometimes involved in the design of AI solutions. While AI will play a significant role in automating certain tasks and providing insights, pathologists' expertise will still be valuable in guiding the development and validation of AI algorithms to ensure accuracy, relevance, and clin…	4	Rationale: By 2030, with the increasing integration of AI in the pathology setting, pathologists are likely to be sometimes involved in the design of AI solutions. While AI will play a significant role in automating certain tasks and providing insights, pathologists' expertise will still be valuable in guiding the development and validation of AI algorithms to ensure accuracy, relevance, and clin…	4	Rationale: By 2030, with the increasing integration of AI in the pathology setting, pathologists are likely to be sometimes involved in the design of AI solutions. While AI will play a significant role in automating certain tasks and providing insights, pathologists' expertise will still be valuable in guiding the development and validation of AI algorithms to ensure accuracy, relevance, and clin…	4	Rationale: By 2030, with the increasing integration of AI in the pathology setting, pathologists are likely to be sometimes involved in the design of AI solutions. While AI will play a significant role in automating certain tasks and providing insights, pathologists' expertise will still be valuable in guiding the development and validation of AI algorithms to ensure accuracy, relevance, and clin…	4.0
40	By 2030, due to the integration of AI in the pathology setting, the degree of involvement of pathologists in development of AI solutions, including annotation of image data and algorithm training, will beÉ	4	Rationale: By 2030, with the advancement and integration of AI in the pathology setting, pathologists are likely to be sometimes involved in the development of AI solutions. While AI will play a significant role in tasks such as annotation of image data and algorithm training, pathologists may still be needed to provide expertise, validation, and oversight in certain cases. Pathologists' involvem…	4	Rationale: By 2030, with the advancement and integration of AI in the pathology setting, pathologists are likely to be sometimes involved in the development of AI solutions. While AI will play a significant role in tasks such as annotation of image data and algorithm training, pathologists may still be needed to provide expertise, validation, and oversight in certain cases. Pathologists' involvem…	4	Rationale: By 2030, with the advancement and integration of AI in the pathology setting, pathologists are likely to be sometimes involved in the development of AI solutions. While AI will play a significant role in tasks such as annotation of image data and algorithm training, pathologists may still be needed to provide expertise, validation, and oversight in certain cases. Pathologists' involvem…	4	Rationale: By 2030, with the advancement and integration of AI in the pathology setting, pathologists are likely to be sometimes involved in the development of AI solutions. While AI will play a significant role in tasks such as annotation of image data and algorithm training, pathologists may still be needed to provide expertise, validation, and oversight in certain cases. Pathologists' involvem…	4	Rationale: By 2030, with the advancement and integration of AI in the pathology setting, pathologists are likely to be sometimes involved in the development of AI solutions. While AI will play a significant role in tasks such as annotation of image data and algorithm training, pathologists may still be needed to provide expertise, validation, and oversight in certain cases. Pathologists' involvem…	4.0
41	By 2030, due to the integration of AI in the pathology setting, the degree of involvement of pathologists in mass spectrometry analyses will beÉ	Invalid	"By 2030, due to the integration of AI in the pathology setting, the degree of involvement of pathologists in mass spectrometry analyses will be..." Likert scale rating: 4 - Sometimes involved Rationale: While AI will likely play a significant role in streamlining and analyzing mass spectrometry data, pathologists may still be needed to interpret and validate the results, especially in complex ca…	Invalid	"By 2030, due to the integration of AI in the pathology setting, the degree of involvement of pathologists in mass spectrometry analyses will be..." Likert scale rating: 4 - Sometimes involved Rationale: While AI will likely play a significant role in streamlining and analyzing mass spectrometry data, pathologists may still be needed to interpret and validate the results, especially in complex ca…	Invalid	"By 2030, due to the integration of AI in the pathology setting, the degree of involvement of pathologists in mass spectrometry analyses will be..." Likert scale rating: 4 - Sometimes involved Rationale: While AI will likely play a significant role in streamlining and analyzing mass spectrometry data, pathologists may still be needed to interpret and validate the results, especially in complex ca…	Invalid	"By 2030, due to the integration of AI in the pathology setting, the degree of involvement of pathologists in mass spectrometry analyses will be..." Likert scale rating: 4 - Sometimes involved Rationale: While AI will likely play a significant role in streamlining and analyzing mass spectrometry data, pathologists may still be needed to interpret and validate the results, especially in complex ca…	Invalid	"By 2030, due to the integration of AI in the pathology setting, the degree of involvement of pathologists in mass spectrometry analyses will be..." Likert scale rating: 4 - Sometimes involved Rationale: While AI will likely play a significant role in streamlining and analyzing mass spectrometry data, pathologists may still be needed to interpret and validate the results, especially in complex ca…
42	By 2030, due to the integration of AI in the pathology setting, the degree of involvement of pathologists in molecular pathology, including NGS analyses, will beÉ	4	Rationale: By 2030, AI is expected to significantly enhance the efficiency and accuracy of molecular pathology tasks, including NGS analyses. Pathologists will still play a crucial role in overseeing and interpreting the results, especially in complex cases or when human judgment is required. However, with the advancements in AI technology, pathologists may not need to be directly involved in eve…	4	Rationale: By 2030, AI is expected to significantly enhance the efficiency and accuracy of molecular pathology tasks, including NGS analyses. Pathologists will still play a crucial role in overseeing and interpreting the results, especially in complex cases or when human judgment is required. However, with the advancements in AI technology, pathologists may not need to be directly involved in eve…	4	Rationale: By 2030, AI is expected to significantly enhance the efficiency and accuracy of molecular pathology tasks, including NGS analyses. Pathologists will still play a crucial role in overseeing and interpreting the results, especially in complex cases or when human judgment is required. However, with the advancements in AI technology, pathologists may not need to be directly involved in eve…	4	Rationale: By 2030, AI is expected to significantly enhance the efficiency and accuracy of molecular pathology tasks, including NGS analyses. Pathologists will still play a crucial role in overseeing and interpreting the results, especially in complex cases or when human judgment is required. However, with the advancements in AI technology, pathologists may not need to be directly involved in eve…	4	Rationale: By 2030, AI is expected to significantly enhance the efficiency and accuracy of molecular pathology tasks, including NGS analyses. Pathologists will still play a crucial role in overseeing and interpreting the results, especially in complex cases or when human judgment is required. However, with the advancements in AI technology, pathologists may not need to be directly involved in eve…	4.0
43	By 2030, due to the integration of AI in the pathology setting, the degree of involvement of pathologists in In Situ genetic analyses using multiplex technology will beÉ	4	Rationale: By 2030, with the advancement and integration of AI in pathology settings, pathologists are likely to be sometimes involved in In Situ genetic analyses using multiplex technology. While AI can assist in automating certain aspects of the analysis process, pathologists may still be required to oversee and interpret the results, especially in complex cases or when human judgment is needed…	4	Rationale: By 2030, with the advancement and integration of AI in pathology settings, pathologists are likely to be sometimes involved in In Situ genetic analyses using multiplex technology. While AI can assist in automating certain aspects of the analysis process, pathologists may still be required to oversee and interpret the results, especially in complex cases or when human judgment is needed…	4	Rationale: By 2030, with the advancement and integration of AI in pathology settings, pathologists are likely to be sometimes involved in In Situ genetic analyses using multiplex technology. While AI can assist in automating certain aspects of the analysis process, pathologists may still be required to oversee and interpret the results, especially in complex cases or when human judgment is needed…	4	Rationale: By 2030, with the advancement and integration of AI in pathology settings, pathologists are likely to be sometimes involved in In Situ genetic analyses using multiplex technology. While AI can assist in automating certain aspects of the analysis process, pathologists may still be required to oversee and interpret the results, especially in complex cases or when human judgment is needed…	4	Rationale: By 2030, with the advancement and integration of AI in pathology settings, pathologists are likely to be sometimes involved in In Situ genetic analyses using multiplex technology. While AI can assist in automating certain aspects of the analysis process, pathologists may still be required to oversee and interpret the results, especially in complex cases or when human judgment is needed…	4.0
