# Supplementary material for: How does AI perform compared to human expert panels in medical Delphi studies? A pilot study through the lens of pathology
Source: J Pathol Inform. 2026 Apr 15;21:100661. doi: 10.1016/j.jpi.2026.100661 (PMC13185839; doi:10.1016/j.jpi.2026.100661)
Supplement: Supplementary material 1 — Original data used in the study and code for the Delphi-GPT application. [file mmc1.zip › Delphi-Results-&-Code-Sent-to-copy/Category-6-Run-Results/completed-ai-survey6-GPT3.5-temp00-w-avg.csv]

Question #	Specified Statement	AI Rating 1	AI Explanation 1	AI Rating 2	AI Explanation 2	AI Rating 3	AI Explanation 3	AI Rating 4	AI Explanation 4	AI Rating 5	AI Explanation 5	Average AI Ratings
103	By 2030, the probability of integrated diagnostic application(s) for "comparison of tumor extent in slides and radiological images" being used routinely isÉ	Invalid	5. Likely (0.6 - 0.8) Rationale/Explanation: Given the rapid advancements in AI technology and the increasing integration of AI in healthcare, it is likely that by 2030, integrated diagnostics for comparing tumor extent in slides and radiological images will become more common. This application has the potential to improve accuracy and efficiency in diagnosing and monitoring tumors, making it a p…	Invalid	5. Likely (0.6 - 0.8) Rationale/Explanation: Given the rapid advancements in AI technology and the increasing integration of AI in healthcare, it is likely that by 2030, integrated diagnostics for comparing tumor extent in slides and radiological images will become more common. This application has the potential to improve accuracy and efficiency in diagnosing and monitoring tumors, making it a p…	Invalid	5. Likely (0.6 - 0.8) Rationale/Explanation: Given the rapid advancements in AI technology and the increasing integration of AI in healthcare, it is likely that by 2030, integrated diagnostics for comparing tumor extent in slides and radiological images will become more common. This application has the potential to improve accuracy and efficiency in diagnosing and monitoring tumors, making it a p…	Invalid	5. Likely (0.6 - 0.8) Rationale/Explanation: Given the rapid advancements in AI technology and the increasing integration of AI in healthcare, it is likely that by 2030, integrated diagnostics for comparing tumor extent in slides and radiological images will become more common. This application has the potential to improve accuracy and efficiency in diagnosing and monitoring tumors, making it a p…	Invalid	5. Likely (0.6 - 0.8) Rationale/Explanation: Given the rapid advancements in AI technology and the increasing integration of AI in healthcare, it is likely that by 2030, integrated diagnostics for comparing tumor extent in slides and radiological images will become more common. This application has the potential to improve accuracy and efficiency in diagnosing and monitoring tumors, making it a p…
104	By 2030, the probability of integrated diagnostic application(s) for "identification of histologic regions to be sampled for genomic testing" being used routinely isÉ	5	Rationale/Explanation: Given the rapid advancements in AI technology and its increasing integration into healthcare systems, it is likely that by 2030, integrated diagnostic applications for identifying histologic regions to be sampled for genomic testing will be used routinely. AI has shown great potential in improving diagnostic accuracy and efficiency, which can significantly benefit genomic t…	5	Rationale/Explanation: Given the rapid advancements in AI technology and its increasing integration into healthcare systems, it is likely that by 2030, integrated diagnostic applications for identifying histologic regions to be sampled for genomic testing will be used routinely. AI has shown great potential in improving diagnostic accuracy and efficiency, which can significantly benefit genomic t…	5	Rationale/Explanation: Given the rapid advancements in AI technology and its increasing integration into healthcare systems, it is likely that by 2030, integrated diagnostic applications for identifying histologic regions to be sampled for genomic testing will be used routinely. AI has shown great potential in improving diagnostic accuracy and efficiency, which can significantly benefit genomic t…	5	Rationale/Explanation: Given the rapid advancements in AI technology and its increasing integration into healthcare systems, it is likely that by 2030, integrated diagnostic applications for identifying histologic regions to be sampled for genomic testing will be used routinely. AI has shown great potential in improving diagnostic accuracy and efficiency, which can significantly benefit genomic t…	5	Rationale/Explanation: Given the rapid advancements in AI technology and its increasing integration into healthcare systems, it is likely that by 2030, integrated diagnostic applications for identifying histologic regions to be sampled for genomic testing will be used routinely. AI has shown great potential in improving diagnostic accuracy and efficiency, which can significantly benefit genomic t…	5.0
105	By 2030, the probability of integrated diagnostic application(s) for "prompting of further genetic testing based on AI analysis of histology" being used routinely isÉ	5	Rationale/Explanation: Given the rapid advancements in AI technology and its increasing integration into healthcare systems, it is likely that by 2030, AI analysis of histology will play a significant role in prompting further genetic testing. This integration of diagnostics can lead to more accurate and personalized treatment plans for patients, making it a probable scenario for routine use by 2…	5	Rationale/Explanation: Given the rapid advancements in AI technology and its increasing integration into healthcare systems, it is likely that by 2030, AI analysis of histology will play a significant role in prompting further genetic testing. This integration of diagnostics can lead to more accurate and personalized treatment plans for patients, making it a probable scenario for routine use by 2…	5	Rationale/Explanation: Given the rapid advancements in AI technology and its increasing integration into healthcare systems, it is likely that by 2030, AI analysis of histology will play a significant role in prompting further genetic testing. This integration of diagnostics can lead to more accurate and personalized treatment plans for patients, making it a probable scenario for routine use by 2…	5	Rationale/Explanation: Given the rapid advancements in AI technology and its increasing integration into healthcare systems, it is likely that by 2030, AI analysis of histology will play a significant role in prompting further genetic testing. This integration of diagnostics can lead to more accurate and personalized treatment plans for patients, making it a probable scenario for routine use by 2…	5	Rationale/Explanation: Given the rapid advancements in AI technology and its increasing integration into healthcare systems, it is likely that by 2030, AI analysis of histology will play a significant role in prompting further genetic testing. This integration of diagnostics can lead to more accurate and personalized treatment plans for patients, making it a probable scenario for routine use by 2…	5.0
106	By 2030, the probability of integrated diagnostic application(s) for "assessment of staging based on combined pathology/genetic data" being used routinely isÉ	Invalid	Rationale/Explanation: Given the rapid advancements in AI technology and the increasing integration of pathology and genetic data in healthcare, it is likely that by 2030, integrated diagnostic applications for the assessment of staging based on combined pathology/genetic data will be used routinely. This integration can lead to more accurate and personalized diagnoses and treatment plans, making…	Invalid	Rationale/Explanation: Given the rapid advancements in AI technology and the increasing integration of pathology and genetic data in healthcare, it is likely that by 2030, integrated diagnostic applications for the assessment of staging based on combined pathology/genetic data will be used routinely. This integration can lead to more accurate and personalized diagnoses and treatment plans, making…	Invalid	Rationale/Explanation: Given the rapid advancements in AI technology and the increasing integration of pathology and genetic data in healthcare, it is likely that by 2030, integrated diagnostic applications for the assessment of staging based on combined pathology/genetic data will be used routinely. This integration can lead to more accurate and personalized diagnoses and treatment plans, making…	Invalid	Rationale/Explanation: Given the rapid advancements in AI technology and the increasing integration of pathology and genetic data in healthcare, it is likely that by 2030, integrated diagnostic applications for the assessment of staging based on combined pathology/genetic data will be used routinely. This integration can lead to more accurate and personalized diagnoses and treatment plans, making…	Invalid	Rationale/Explanation: Given the rapid advancements in AI technology and the increasing integration of pathology and genetic data in healthcare, it is likely that by 2030, integrated diagnostic applications for the assessment of staging based on combined pathology/genetic data will be used routinely. This integration can lead to more accurate and personalized diagnoses and treatment plans, making…
107	By 2030, the probability of integrated diagnostic application(s) for "correlation of morphological and genomic information in order to interpret genetic aberrations found" being used routinely isÉ	Invalid	Rationale/Explanation: Given the rapid advancements in AI technology and the increasing integration of diagnostic tools, it is likely that by 2030, there will be routine use of integrated diagnostics for correlating morphological and genomic information to interpret genetic aberrations. This integration can significantly enhance diagnostic accuracy and precision, leading to improved patient outco…	Invalid	Rationale/Explanation: Given the rapid advancements in AI technology and the increasing integration of diagnostic tools, it is likely that by 2030, there will be routine use of integrated diagnostics for correlating morphological and genomic information to interpret genetic aberrations. This integration can significantly enhance diagnostic accuracy and precision, leading to improved patient outco…	Invalid	Rationale/Explanation: Given the rapid advancements in AI technology and the increasing integration of diagnostic tools, it is likely that by 2030, there will be routine use of integrated diagnostics for correlating morphological and genomic information to interpret genetic aberrations. This integration can significantly enhance diagnostic accuracy and precision, leading to improved patient outco…	Invalid	Rationale/Explanation: Given the rapid advancements in AI technology and the increasing integration of diagnostic tools, it is likely that by 2030, there will be routine use of integrated diagnostics for correlating morphological and genomic information to interpret genetic aberrations. This integration can significantly enhance diagnostic accuracy and precision, leading to improved patient outco…	Invalid	Rationale/Explanation: Given the rapid advancements in AI technology and the increasing integration of diagnostic tools, it is likely that by 2030, there will be routine use of integrated diagnostics for correlating morphological and genomic information to interpret genetic aberrations. This integration can significantly enhance diagnostic accuracy and precision, leading to improved patient outco…
108	By 2030, the probability of integrated diagnostic application(s) for "extraction of molecular data from radiological or histological images" being used routinely isÉ	Invalid	Rationale/Explanation: Given the rapid advancements in AI technology and the increasing integration of AI in healthcare, it is likely that by 2030, the application of integrated diagnostics for the extraction of molecular data from radiological or histological images will be used routinely. This integration can significantly enhance the accuracy and efficiency of diagnostics, leading to improved …	Invalid	Rationale/Explanation: Given the rapid advancements in AI technology and the increasing integration of AI in healthcare, it is likely that by 2030, the application of integrated diagnostics for the extraction of molecular data from radiological or histological images will be used routinely. This integration can significantly enhance the accuracy and efficiency of diagnostics, leading to improved …	Invalid	Rationale/Explanation: Given the rapid advancements in AI technology and the increasing integration of AI in healthcare, it is likely that by 2030, the application of integrated diagnostics for the extraction of molecular data from radiological or histological images will be used routinely. This integration can significantly enhance the accuracy and efficiency of diagnostics, leading to improved …	Invalid	Rationale/Explanation: Given the rapid advancements in AI technology and the increasing integration of AI in healthcare, it is likely that by 2030, the application of integrated diagnostics for the extraction of molecular data from radiological or histological images will be used routinely. This integration can significantly enhance the accuracy and efficiency of diagnostics, leading to improved …	Invalid	Rationale/Explanation: Given the rapid advancements in AI technology and the increasing integration of AI in healthcare, it is likely that by 2030, the application of integrated diagnostics for the extraction of molecular data from radiological or histological images will be used routinely. This integration can significantly enhance the accuracy and efficiency of diagnostics, leading to improved …
109	By 2030, the probability of integrated diagnostic application(s) for "prediction of biomarker status and clinical outcomes for personalized medicine, based on integrated diagnostics," being used routinely isÉ	Invalid	Rationale/Explanation: Given the rapid advancements in AI technology and its increasing integration into healthcare systems, it is likely that by 2030, integrated diagnostic applications for predicting biomarker status and clinical outcomes for personalized medicine will become more routine. The potential benefits of personalized medicine in improving patient outcomes and treatment efficacy provi…	Invalid	Rationale/Explanation: Given the rapid advancements in AI technology and its increasing integration into healthcare systems, it is likely that by 2030, integrated diagnostic applications for predicting biomarker status and clinical outcomes for personalized medicine will become more routine. The potential benefits of personalized medicine in improving patient outcomes and treatment efficacy provi…	Invalid	Rationale/Explanation: Given the rapid advancements in AI technology and its increasing integration into healthcare systems, it is likely that by 2030, integrated diagnostic applications for predicting biomarker status and clinical outcomes for personalized medicine will become more routine. The potential benefits of personalized medicine in improving patient outcomes and treatment efficacy provi…	Invalid	Rationale/Explanation: Given the rapid advancements in AI technology and its increasing integration into healthcare systems, it is likely that by 2030, integrated diagnostic applications for predicting biomarker status and clinical outcomes for personalized medicine will become more routine. The potential benefits of personalized medicine in improving patient outcomes and treatment efficacy provi…	Invalid	Rationale/Explanation: Given the rapid advancements in AI technology and its increasing integration into healthcare systems, it is likely that by 2030, integrated diagnostic applications for predicting biomarker status and clinical outcomes for personalized medicine will become more routine. The potential benefits of personalized medicine in improving patient outcomes and treatment efficacy provi…
110	By 2030, the probability of integrated diagnostic application(s) for "identifying discrepancies between radiologic and pathologic diagnoses" being used routinely isÉ	Invalid	5 Likely (0.6 - 0.8) Rationale/Explanation: Given the rapid advancements in AI technology and the increasing integration of AI in healthcare systems, it is likely that by 2030, integrated diagnostic applications will be more commonly used to identify discrepancies between radiologic and pathologic diagnoses. This can lead to improved accuracy and efficiency in diagnosis and treatment planning, ma…	Invalid	5 Likely (0.6 - 0.8) Rationale/Explanation: Given the rapid advancements in AI technology and the increasing integration of AI in healthcare systems, it is likely that by 2030, integrated diagnostic applications will be more commonly used to identify discrepancies between radiologic and pathologic diagnoses. This can lead to improved accuracy and efficiency in diagnosis and treatment planning, ma…	Invalid	5 Likely (0.6 - 0.8) Rationale/Explanation: Given the rapid advancements in AI technology and the increasing integration of AI in healthcare systems, it is likely that by 2030, integrated diagnostic applications will be more commonly used to identify discrepancies between radiologic and pathologic diagnoses. This can lead to improved accuracy and efficiency in diagnosis and treatment planning, ma…	Invalid	5 Likely (0.6 - 0.8) Rationale/Explanation: Given the rapid advancements in AI technology and the increasing integration of AI in healthcare systems, it is likely that by 2030, integrated diagnostic applications will be more commonly used to identify discrepancies between radiologic and pathologic diagnoses. This can lead to improved accuracy and efficiency in diagnosis and treatment planning, ma…	Invalid	5 Likely (0.6 - 0.8) Rationale/Explanation: Given the rapid advancements in AI technology and the increasing integration of AI in healthcare systems, it is likely that by 2030, integrated diagnostic applications will be more commonly used to identify discrepancies between radiologic and pathologic diagnoses. This can lead to improved accuracy and efficiency in diagnosis and treatment planning, ma…
111	By 2030, the probability of integrated diagnostic application(s) for "algorithms for interpretation of tumor treatment response in radiology, based on pathology data" being used routinely isÉ	Invalid	Rationale/Explanation: Given the rapid advancements in AI technology and the increasing integration of AI in healthcare, it is likely that by 2030, integrated diagnostic applications utilizing algorithms for interpreting tumor treatment response in radiology based on pathology data will become more routine. The potential benefits of such integrated diagnostics in improving accuracy, efficiency, a…	Invalid	Rationale/Explanation: Given the rapid advancements in AI technology and the increasing integration of AI in healthcare, it is likely that by 2030, integrated diagnostic applications utilizing algorithms for interpreting tumor treatment response in radiology based on pathology data will become more routine. The potential benefits of such integrated diagnostics in improving accuracy, efficiency, a…	Invalid	Rationale/Explanation: Given the rapid advancements in AI technology and the increasing integration of AI in healthcare, it is likely that by 2030, integrated diagnostic applications utilizing algorithms for interpreting tumor treatment response in radiology based on pathology data will become more routine. The potential benefits of such integrated diagnostics in improving accuracy, efficiency, a…	Invalid	Rationale/Explanation: Given the rapid advancements in AI technology and the increasing integration of AI in healthcare, it is likely that by 2030, integrated diagnostic applications utilizing algorithms for interpreting tumor treatment response in radiology based on pathology data will become more routine. The potential benefits of such integrated diagnostics in improving accuracy, efficiency, a…	Invalid	Rationale/Explanation: Given the rapid advancements in AI technology and the increasing integration of AI in healthcare, it is likely that by 2030, integrated diagnostic applications utilizing algorithms for interpreting tumor treatment response in radiology based on pathology data will become more routine. The potential benefits of such integrated diagnostics in improving accuracy, efficiency, a…
112	By 2030, the probability of integrated diagnostic application(s) for "algorithms that transfer pathology diagnostic information to radiologic images, so that based on the pathology diagnosis, a heatmap is shown on radiology images displaying tumor magnitudes" being used routinely isÉ	Invalid	Rationale/Explanation: Given the rapid advancements in AI technology and the increasing integration of AI in healthcare, it is likely that by 2030, the application of algorithms transferring pathology diagnostic information to radiologic images to display tumor magnitudes will become more routine. This integration can enhance diagnostic accuracy and efficiency, leading to improved patient outcome…	Invalid	Rationale/Explanation: Given the rapid advancements in AI technology and the increasing integration of AI in healthcare, it is likely that by 2030, the application of algorithms transferring pathology diagnostic information to radiologic images to display tumor magnitudes will become more routine. This integration can enhance diagnostic accuracy and efficiency, leading to improved patient outcome…	Invalid	Rationale/Explanation: Given the rapid advancements in AI technology and the increasing integration of AI in healthcare, it is likely that by 2030, the application of algorithms transferring pathology diagnostic information to radiologic images to display tumor magnitudes will become more routine. This integration can enhance diagnostic accuracy and efficiency, leading to improved patient outcome…	Invalid	Rationale/Explanation: Given the rapid advancements in AI technology and the increasing integration of AI in healthcare, it is likely that by 2030, the application of algorithms transferring pathology diagnostic information to radiologic images to display tumor magnitudes will become more routine. This integration can enhance diagnostic accuracy and efficiency, leading to improved patient outcome…	Invalid	Rationale/Explanation: Given the rapid advancements in AI technology and the increasing integration of AI in healthcare, it is likely that by 2030, the application of algorithms transferring pathology diagnostic information to radiologic images to display tumor magnitudes will become more routine. This integration can enhance diagnostic accuracy and efficiency, leading to improved patient outcome…
113	By 2030, the probability of integrated diagnostic application(s) for "combination of all data (macro, micro, radiology, genomic) on the same screen" being used routinely isÉ	5	Rationale/Explanation: Given the rapid advancements in AI technology and the increasing integration of various diagnostic data sources, it is likely that by 2030, the application of integrated diagnostics for combining all data types (macro, micro, radiology, genomic) on the same screen will become routine. This integration can lead to more comprehensive and efficient diagnostic processes, enhanc…	5	Rationale/Explanation: Given the rapid advancements in AI technology and the increasing integration of various diagnostic data sources, it is likely that by 2030, the application of integrated diagnostics for combining all data types (macro, micro, radiology, genomic) on the same screen will become routine. This integration can lead to more comprehensive and efficient diagnostic processes, enhanc…	5	Rationale/Explanation: Given the rapid advancements in AI technology and the increasing integration of various diagnostic data sources, it is likely that by 2030, the application of integrated diagnostics for combining all data types (macro, micro, radiology, genomic) on the same screen will become routine. This integration can lead to more comprehensive and efficient diagnostic processes, enhanc…	5	Rationale/Explanation: Given the rapid advancements in AI technology and the increasing integration of various diagnostic data sources, it is likely that by 2030, the application of integrated diagnostics for combining all data types (macro, micro, radiology, genomic) on the same screen will become routine. This integration can lead to more comprehensive and efficient diagnostic processes, enhanc…	5	Rationale/Explanation: Given the rapid advancements in AI technology and the increasing integration of various diagnostic data sources, it is likely that by 2030, the application of integrated diagnostics for combining all data types (macro, micro, radiology, genomic) on the same screen will become routine. This integration can lead to more comprehensive and efficient diagnostic processes, enhanc…	5.0
114	By 2030, the probability of integrated diagnostic application(s) for "diagnoses based on combination of genomics, radiomics and multiparameter IHC along with blood counts and serum analysis" being used routinely isÉ	Invalid	Rationale: Given the rapid advancements in AI technology and the increasing integration of various diagnostic modalities, it is likely that by 2030, integrated diagnostics combining genomics, radiomics, multiparameter IHC, blood counts, and serum analysis will be used routinely. These combined approaches have the potential to provide more comprehensive and accurate diagnostic information, leading…	Invalid	Rationale: Given the rapid advancements in AI technology and the increasing integration of various diagnostic modalities, it is likely that by 2030, integrated diagnostics combining genomics, radiomics, multiparameter IHC, blood counts, and serum analysis will be used routinely. These combined approaches have the potential to provide more comprehensive and accurate diagnostic information, leading…	Invalid	Rationale: Given the rapid advancements in AI technology and the increasing integration of various diagnostic modalities, it is likely that by 2030, integrated diagnostics combining genomics, radiomics, multiparameter IHC, blood counts, and serum analysis will be used routinely. These combined approaches have the potential to provide more comprehensive and accurate diagnostic information, leading…	Invalid	Rationale: Given the rapid advancements in AI technology and the increasing integration of various diagnostic modalities, it is likely that by 2030, integrated diagnostics combining genomics, radiomics, multiparameter IHC, blood counts, and serum analysis will be used routinely. These combined approaches have the potential to provide more comprehensive and accurate diagnostic information, leading…	Invalid	Rationale: Given the rapid advancements in AI technology and the increasing integration of various diagnostic modalities, it is likely that by 2030, integrated diagnostics combining genomics, radiomics, multiparameter IHC, blood counts, and serum analysis will be used routinely. These combined approaches have the potential to provide more comprehensive and accurate diagnostic information, leading…
115	By 2030, the probability of integrated diagnostic application(s) for "displaying a list of the most probable diagnoses for a particular case, according to the combination of different diagnostic techniques," being used routinely isÉ	Invalid	Rationale/Explanation: Integrated diagnostics combining different diagnostic techniques have been advancing rapidly in recent years, driven by advancements in AI technology and machine learning algorithms. By 2030, it is likely that these integrated diagnostic applications will become more refined and widely adopted in clinical settings. The ability to display a list of the most probable diagnose…	Invalid	Rationale/Explanation: Integrated diagnostics combining different diagnostic techniques have been advancing rapidly in recent years, driven by advancements in AI technology and machine learning algorithms. By 2030, it is likely that these integrated diagnostic applications will become more refined and widely adopted in clinical settings. The ability to display a list of the most probable diagnose…	Invalid	Rationale/Explanation: Integrated diagnostics combining different diagnostic techniques have been advancing rapidly in recent years, driven by advancements in AI technology and machine learning algorithms. By 2030, it is likely that these integrated diagnostic applications will become more refined and widely adopted in clinical settings. The ability to display a list of the most probable diagnose…	Invalid	Rationale/Explanation: Integrated diagnostics combining different diagnostic techniques have been advancing rapidly in recent years, driven by advancements in AI technology and machine learning algorithms. By 2030, it is likely that these integrated diagnostic applications will become more refined and widely adopted in clinical settings. The ability to display a list of the most probable diagnose…	Invalid	Rationale/Explanation: Integrated diagnostics combining different diagnostic techniques have been advancing rapidly in recent years, driven by advancements in AI technology and machine learning algorithms. By 2030, it is likely that these integrated diagnostic applications will become more refined and widely adopted in clinical settings. The ability to display a list of the most probable diagnose…
116	By 2030, the probability of integrated diagnostic application(s) for "reduction of healthcare costs by avoiding redundancy of testing" being used routinely isÉ	Invalid	Rationale: The integration of diagnostics to reduce healthcare costs by avoiding redundancy of testing is a practical and cost-effective approach that aligns with the goals of improving efficiency in healthcare delivery. With advancements in AI technology and increased emphasis on cost-saving measures in healthcare systems, it is likely that integrated diagnostic applications for this purpose wil…	Invalid	Rationale: The integration of diagnostics to reduce healthcare costs by avoiding redundancy of testing is a practical and cost-effective approach that aligns with the goals of improving efficiency in healthcare delivery. With advancements in AI technology and increased emphasis on cost-saving measures in healthcare systems, it is likely that integrated diagnostic applications for this purpose wil…	Invalid	Rationale: The integration of diagnostics to reduce healthcare costs by avoiding redundancy of testing is a practical and cost-effective approach that aligns with the goals of improving efficiency in healthcare delivery. With advancements in AI technology and increased emphasis on cost-saving measures in healthcare systems, it is likely that integrated diagnostic applications for this purpose wil…	Invalid	Rationale: The integration of diagnostics to reduce healthcare costs by avoiding redundancy of testing is a practical and cost-effective approach that aligns with the goals of improving efficiency in healthcare delivery. With advancements in AI technology and increased emphasis on cost-saving measures in healthcare systems, it is likely that integrated diagnostic applications for this purpose wil…	Invalid	Rationale: The integration of diagnostics to reduce healthcare costs by avoiding redundancy of testing is a practical and cost-effective approach that aligns with the goals of improving efficiency in healthcare delivery. With advancements in AI technology and increased emphasis on cost-saving measures in healthcare systems, it is likely that integrated diagnostic applications for this purpose wil…
117	By 2030, the probability of integrated diagnostic application(s) for "clinical use of prediction models resulting from mutlivariable analysis of data from different modalities (pathology, radiology, genetics)" being used routinely isÉ	5	Rationale: The integration of diagnostic data from multiple modalities such as pathology, radiology, and genetics is a promising area in AI development. By 2030, advancements in AI technology are likely to have matured to the point where the clinical use of prediction models resulting from multivariable analysis of data from different modalities will be routinely used in healthcare settings. This…	5	Rationale: The integration of diagnostic data from multiple modalities such as pathology, radiology, and genetics is a promising area in AI development. By 2030, advancements in AI technology are likely to have matured to the point where the clinical use of prediction models resulting from multivariable analysis of data from different modalities will be routinely used in healthcare settings. This…	5	Rationale: The integration of diagnostic data from multiple modalities such as pathology, radiology, and genetics is a promising area in AI development. By 2030, advancements in AI technology are likely to have matured to the point where the clinical use of prediction models resulting from multivariable analysis of data from different modalities will be routinely used in healthcare settings. This…	5	Rationale: The integration of diagnostic data from multiple modalities such as pathology, radiology, and genetics is a promising area in AI development. By 2030, advancements in AI technology are likely to have matured to the point where the clinical use of prediction models resulting from multivariable analysis of data from different modalities will be routinely used in healthcare settings. This…	5	Rationale: The integration of diagnostic data from multiple modalities such as pathology, radiology, and genetics is a promising area in AI development. By 2030, advancements in AI technology are likely to have matured to the point where the clinical use of prediction models resulting from multivariable analysis of data from different modalities will be routinely used in healthcare settings. This…	5.0
118	By 2030, the probability of integrated diagnostic application(s) for "selection of patients with prostate cancer for active surveillance versus radiotherapy/surgery, based on integration of pathology and radiology data" being used routinely isÉ	Invalid	Rationale/Explanation: The integration of pathology and radiology data for the selection of patients with prostate cancer for active surveillance versus radiotherapy/surgery is an area where AI technologies have shown significant promise. By 2030, advancements in AI algorithms, increased availability of data, and improved integration capabilities are likely to make this application more routine i…	Invalid	Rationale/Explanation: The integration of pathology and radiology data for the selection of patients with prostate cancer for active surveillance versus radiotherapy/surgery is an area where AI technologies have shown significant promise. By 2030, advancements in AI algorithms, increased availability of data, and improved integration capabilities are likely to make this application more routine i…	Invalid	Rationale/Explanation: The integration of pathology and radiology data for the selection of patients with prostate cancer for active surveillance versus radiotherapy/surgery is an area where AI technologies have shown significant promise. By 2030, advancements in AI algorithms, increased availability of data, and improved integration capabilities are likely to make this application more routine i…	Invalid	Rationale/Explanation: The integration of pathology and radiology data for the selection of patients with prostate cancer for active surveillance versus radiotherapy/surgery is an area where AI technologies have shown significant promise. By 2030, advancements in AI algorithms, increased availability of data, and improved integration capabilities are likely to make this application more routine i…	Invalid	Rationale/Explanation: The integration of pathology and radiology data for the selection of patients with prostate cancer for active surveillance versus radiotherapy/surgery is an area where AI technologies have shown significant promise. By 2030, advancements in AI algorithms, increased availability of data, and improved integration capabilities are likely to make this application more routine i…
119	By 2030, the probability of integrated diagnostic application(s) for "creation of new categories of patients by integrating all 'big data' from pathology, clinical lab, radiology and genomics" being used routinely isÉ	Invalid	Rationale/Explanation: The integration of big data from pathology, clinical lab, radiology, and genomics to create new categories of patients is a complex but promising area in AI diagnostics. Given the rapid advancements in AI technology and the increasing emphasis on personalized medicine, it is likely that by 2030, integrated diagnostic applications will be routinely used to create new patient…	Invalid	Rationale/Explanation: The integration of big data from pathology, clinical lab, radiology, and genomics to create new categories of patients is a complex but promising area in AI diagnostics. Given the rapid advancements in AI technology and the increasing emphasis on personalized medicine, it is likely that by 2030, integrated diagnostic applications will be routinely used to create new patient…	Invalid	Rationale/Explanation: The integration of big data from pathology, clinical lab, radiology, and genomics to create new categories of patients is a complex but promising area in AI diagnostics. Given the rapid advancements in AI technology and the increasing emphasis on personalized medicine, it is likely that by 2030, integrated diagnostic applications will be routinely used to create new patient…	Invalid	Rationale/Explanation: The integration of big data from pathology, clinical lab, radiology, and genomics to create new categories of patients is a complex but promising area in AI diagnostics. Given the rapid advancements in AI technology and the increasing emphasis on personalized medicine, it is likely that by 2030, integrated diagnostic applications will be routinely used to create new patient…	Invalid	Rationale/Explanation: The integration of big data from pathology, clinical lab, radiology, and genomics to create new categories of patients is a complex but promising area in AI diagnostics. Given the rapid advancements in AI technology and the increasing emphasis on personalized medicine, it is likely that by 2030, integrated diagnostic applications will be routinely used to create new patient…
120	By 2030, the probability of integrated diagnostic application(s) for "building risk stratification (prognostic) roadmaps for individual patients based on input from histology, radiology, and genomics" being used routinely isÉ	Invalid	Rationale/Explanation: Given the rapid advancements in AI technology and the increasing integration of histology, radiology, and genomics data in healthcare settings, it is likely that by 2030, integrated diagnostic applications for building risk stratification roadmaps for individual patients will be used routinely. The convergence of these different data sources can provide a more comprehensive…	Invalid	Rationale/Explanation: Given the rapid advancements in AI technology and the increasing integration of histology, radiology, and genomics data in healthcare settings, it is likely that by 2030, integrated diagnostic applications for building risk stratification roadmaps for individual patients will be used routinely. The convergence of these different data sources can provide a more comprehensive…	Invalid	Rationale/Explanation: Given the rapid advancements in AI technology and the increasing integration of histology, radiology, and genomics data in healthcare settings, it is likely that by 2030, integrated diagnostic applications for building risk stratification roadmaps for individual patients will be used routinely. The convergence of these different data sources can provide a more comprehensive…	Invalid	Rationale/Explanation: Given the rapid advancements in AI technology and the increasing integration of histology, radiology, and genomics data in healthcare settings, it is likely that by 2030, integrated diagnostic applications for building risk stratification roadmaps for individual patients will be used routinely. The convergence of these different data sources can provide a more comprehensive…	Invalid	Rationale/Explanation: Given the rapid advancements in AI technology and the increasing integration of histology, radiology, and genomics data in healthcare settings, it is likely that by 2030, integrated diagnostic applications for building risk stratification roadmaps for individual patients will be used routinely. The convergence of these different data sources can provide a more comprehensive…
121	By 2030, the probability of the integrated diagnostic application of "use of integrated reports for select conditions, e.g., prostate cancer" being used routinely isÉ	Invalid	5. Likely (0.6 - 0.8) Rationale/Explanation: Given the rapid advancements in AI technology and the increasing focus on personalized medicine, it is likely that by 2030, integrated diagnostic reports for specific conditions like prostate cancer will become more common in routine clinical practice. The integration of various diagnostic modalities and AI algorithms can enhance accuracy, efficiency, …	Invalid	5. Likely (0.6 - 0.8) Rationale/Explanation: Given the rapid advancements in AI technology and the increasing focus on personalized medicine, it is likely that by 2030, integrated diagnostic reports for specific conditions like prostate cancer will become more common in routine clinical practice. The integration of various diagnostic modalities and AI algorithms can enhance accuracy, efficiency, …	Invalid	5. Likely (0.6 - 0.8) Rationale/Explanation: Given the rapid advancements in AI technology and the increasing focus on personalized medicine, it is likely that by 2030, integrated diagnostic reports for specific conditions like prostate cancer will become more common in routine clinical practice. The integration of various diagnostic modalities and AI algorithms can enhance accuracy, efficiency, …	Invalid	5. Likely (0.6 - 0.8) Rationale/Explanation: Given the rapid advancements in AI technology and the increasing focus on personalized medicine, it is likely that by 2030, integrated diagnostic reports for specific conditions like prostate cancer will become more common in routine clinical practice. The integration of various diagnostic modalities and AI algorithms can enhance accuracy, efficiency, …	Invalid	5. Likely (0.6 - 0.8) Rationale/Explanation: Given the rapid advancements in AI technology and the increasing focus on personalized medicine, it is likely that by 2030, integrated diagnostic reports for specific conditions like prostate cancer will become more common in routine clinical practice. The integration of various diagnostic modalities and AI algorithms can enhance accuracy, efficiency, …
