# Supplementary material for: How does AI perform compared to human expert panels in medical Delphi studies? A pilot study through the lens of pathology
Source: J Pathol Inform. 2026 Apr 15;21:100661. doi: 10.1016/j.jpi.2026.100661 (PMC13185839; doi:10.1016/j.jpi.2026.100661)
Supplement: Supplementary material 1 — Original data used in the study and code for the Delphi-GPT application. [file mmc1.zip › Delphi-Results-&-Code-Sent-to-copy/Category-6-Run-Results/completed-ai-survey6-GPT4o-temp07-w-avg.csv]

Question #	Specified Statement	AI Rating 1	AI Explanation 1	AI Rating 2	AI Explanation 2	AI Rating 3	AI Explanation 3	AI Rating 4	AI Explanation 4	AI Rating 5	AI Explanation 5	Average AI Ratings
103	By 2030, the probability of integrated diagnostic application(s) for "comparison of tumor extent in slides and radiological images" being used routinely isÉ	6	### Rationale/Explanation: By 2030, it is very probable that integrated diagnostic applications for comparing tumor extent in slides and radiological images will be used routinely. Here are some key reasons for this assessment: 1. **Advancements in AI and Imaging Technologies**: There have been significant advancements in artificial intelligence, particularly in image recognition and analysis. AI…	6	### Rationale/Explanation: The integration of diagnostic applications for comparing tumor extent in slides and radiological images is a rapidly advancing field, propelled by significant improvements in AI and machine learning technologies. Here are several reasons supporting a high probability of routine use by 2030: 1. **Current Trends and Advancements**: There are already numerous AI-driven too…	5	**Rationale/Explanation:** The integration of AI in diagnostics, particularly in comparing tumor extent in slides and radiological images, shows significant promise and advancement. Below are the reasons supporting the likelihood of routine use by 2030: 1. **Technological Advancements**: AI technologies, especially in image recognition and analysis, are rapidly advancing. By 2030, it is reasonabl…	Invalid	5 Likely (0.6 - 0.8) **Rationale/Explanation:** 1. **Advancements in AI and Imaging Technology:** There are significant advancements happening in the field of AI and medical imaging. AI algorithms are becoming increasingly sophisticated in analyzing and comparing data from different sources, including histopathological slides and radiological images. By 2030, it is plausible that these technologi…	5	#### Rationale/Explanation: The integration of AI in diagnostics, particularly in the comparison of tumor extent in slides and radiological images, has shown significant promise. Advances in both machine learning and imaging technologies have been accelerating rapidly. By 2030, it is plausible that AI-driven tools will become more refined and widely accepted in medical practice. 1. **Technologica…	5.5
104	By 2030, the probability of integrated diagnostic application(s) for "identification of histologic regions to be sampled for genomic testing" being used routinely isÉ	5	**Rationale/Explanation:** The integration of AI in digital pathology for identifying histologic regions to be sampled for genomic testing is highly promising and aligns with the current trajectory of technological advancements in the field. Here are several reasons why I believe this application is likely to be used routinely by 2030: 1. **Current Progress in AI:** AI algorithms have demonstrate…	6	**Rationale/Explanation:** The integration of AI in pathology, particularly for identifying histologic regions for genomic testing, is advancing rapidly. By 2030, several factors contribute to the high probability of routine use: 1. **Technological Advancements:** AI and machine learning algorithms are continuously improving in accuracy and reliability. Current AI models have already demonstrated…	5	#### Rationale/Explanation: The integration of AI in diagnostic applications, particularly for identifying histologic regions for genomic testing, is progressing rapidly. Here are several factors that influenced this ranking: 1. **Technological Advancements**: Significant strides in AI, machine learning, and image recognition technologies are being made. These advancements enable more precise ide…	5	### Rationale/Explanation: By 2030, the integration of AI in diagnostic pathology, specifically for the identification of histologic regions to be sampled for genomic testing, is quite likely. Here are the factors that contribute to this assessment: 1. **Technological Advancements**: - **AI and Machine Learning**: Significant progress has been made in AI and machine learning, particularly in imag…	Invalid	**5 Likely (0.6 - 0.8)** ### Rationale/Explanation: 1. **Current Trends and Progress**: There has been significant progress in the field of AI and digital pathology. AI algorithms have shown promise in accurately identifying histologic regions that are suitable for various types of testing, including genomic testing. This capability is essential for personalized medicine and targeted therapies. 2…	5.25
105	By 2030, the probability of integrated diagnostic application(s) for "prompting of further genetic testing based on AI analysis of histology" being used routinely isÉ	Invalid	### Rationale/Explanation: 1. **Current Progress in AI and Pathology**: - AI technologies have already shown significant promise in analyzing histological images with high accuracy. - There are existing AI tools that can detect subtle patterns in histology slides which might be missed by human pathologists. 2. **Integration with Genetic Testing**: - The convergence of histological analysis and ge…	5	**Rationale/Explanation:** The field of AI in histopathology has made significant strides in recent years. AI algorithms are increasingly capable of analyzing histological images with high accuracy, identifying patterns that may not be immediately apparent to human pathologists. These patterns can be indicative of underlying genetic mutations or abnormalities. Given the rapid advancements in AI t…	5	### Rationale/Explanation: 1. **Current Progress and Trends:** - **Advancement in AI:** AI technology, particularly in medical fields, has shown rapid development and adoption. AI algorithms for imaging analysis are becoming more sophisticated and accurate, making them increasingly reliable for clinical use. - **Integration in Diagnostics:** Integrated diagnostics, combining data from various sou…	5	### Rationale/Explanation: The field of artificial intelligence, particularly in medical applications, has been advancing rapidly. By 2030, it is plausible to expect that AI will be significantly integrated into diagnostic processes, including the analysis of histology. Here are several factors that support this likelihood: 1. **Technological Advancements**: AI and machine learning algorithms hav…	Invalid	Ranking: 6 (Very likely) Rationale/Explanation: AI has shown significant potential in analyzing histopathological images and identifying patterns that may not be easily discernible by human pathologists. By 2030, it is very likely that AI will be routinely used to prompt further genetic testing based on its analysis of histology. Several factors support this likelihood: 1. **Technological Advance…	5.0
106	By 2030, the probability of integrated diagnostic application(s) for "assessment of staging based on combined pathology/genetic data" being used routinely isÉ	5	**Rationale/Explanation:** The integration of pathology and genetic data for the assessment of cancer staging holds significant promise and is already seeing substantial advancements. By 2030, it is highly plausible that these integrated diagnostic applications will be used routinely due to several factors: 1. **Technological Advancements**: There have been rapid advancements in both pathology an…	5	**Rationale/Explanation:** The integration of pathology and genetic data to assess disease staging is a growing area of interest within the medical community, driven by advancements in AI and machine learning. By 2030, several factors suggest that this integrated diagnostic approach may become routine: 1. **Technological Advancements:** AI algorithms have rapidly improved in analyzing large datas…	5	#### Rationale/Explanation: By 2030, it is reasonable to expect that integrated diagnostic applications combining pathology and genetic data for the assessment of staging will be used routinely. Here are the key reasons behind this ranking: 1. **Rapid Advances in AI and Machine Learning**: The field of AI, particularly in healthcare, is advancing at an unprecedented rate. AI algorithms are becomi…	6	**Rationale/Explanation:** By 2030, it is highly probable that integrated diagnostic applications for the "assessment of staging based on combined pathology/genetic data" will be used routinely. Here are the reasons for this assessment: 1. **Rapid Advancements in AI and Machine Learning:** AI technology, particularly in the fields of machine learning and deep learning, has seen significant advanc…	Invalid	**6 - Very likely (0.8 - 1)** ### Rationale/Explanation: 1. **Advancements in AI and Machine Learning:** The field of AI, particularly in machine learning and data integration, has been advancing rapidly. By 2030, AI systems will likely be more sophisticated and capable of integrating various types of data, including pathology and genetic information, to provide comprehensive staging assessments.…	5.25
107	By 2030, the probability of integrated diagnostic application(s) for "correlation of morphological and genomic information in order to interpret genetic aberrations found" being used routinely isÉ	Invalid	6 Very likely (0.8 - 1) ### Rationale/Explanation: 1. **Advancements in AI and Machine Learning**: AI and machine learning technologies are advancing rapidly, particularly in the field of diagnostics. By 2030, these technologies are likely to have matured enough to integrate morphological and genomic information efficiently. 2. **Current Trends**: There are already significant strides being made …	5	#### Rationale: 1. **Advancements in AI and Genomics**: By 2030, significant advancements in AI, machine learning, and genomics are expected. AI algorithms are becoming increasingly adept at analyzing complex datasets, including morphological and genomic data. 2. **Current Trends**: There are already numerous ongoing research projects and clinical trials focused on integrating morphological and g…	5	**Rationale:** By 2030, it is quite likely that integrated diagnostic applications for the correlation of morphological and genomic information to interpret genetic aberrations will be used routinely. Here are the key factors contributing to this likelihood: 1. **Technological Advancements**: The rapid advancement in AI and machine learning technologies is enabling more sophisticated analysis of …	6	**Rationale/Explanation:** The integration of morphological and genomic information for interpreting genetic aberrations is a burgeoning area of interest within the realm of AI in pathology. Several factors contribute to the high probability of this application being used routinely by 2030: 1. **Technological Advancements**: Rapid advancements in AI and machine learning algorithms are enhancing t…	Invalid	AI-driven diagnostics have already shown significant promise in interpreting complex data sets, and the field of genomics is benefiting from these technological advancements. By 2030, it is plausible to expect that AI will be sophisticated enough to routinely integrate morphological (histopathological) and genomic (molecular) data to provide comprehensive diagnostic insights. Several factors cont…	5.333333333333333
108	By 2030, the probability of integrated diagnostic application(s) for "extraction of molecular data from radiological or histological images" being used routinely isÉ	4	#### Rationale/Explanation: The integration of AI into diagnostic applications for extracting molecular data from radiological or histological images has shown significant promise and progress. However, several factors contribute to an even chance of routine use by 2030: 1. **Technological Advancements:** Although AI and machine learning technologies are rapidly improving, there are still hurdles…	5	#### Rationale/Explanation: The integration of AI in diagnostics, specifically for the extraction of molecular data from radiological or histological images, has shown significant progress over the past few years. By 2030, it is likely that this technology will be used routinely for several reasons: 1. **Technological Advancements**: AI and machine learning models are rapidly improving in their a…	6	Rationale/Explanation: The extraction of molecular data from radiological or histological images represents a significant advancement in the field of integrated diagnostics, with several converging technological trends supporting its likelihood of routine use by 2030. Advances in artificial intelligence (AI) and machine learning have already demonstrated remarkable capabilities in image analysis,…	5	### Rationale/Explanation: The integration of AI in diagnostics, particularly in extracting molecular data from radiological or histological images, has shown significant progress in recent years. Here are several reasons why I believe it is likely that this application will be used routinely by 2030: 1. **Technological Advancements**: AI and machine learning algorithms are rapidly advancing. The…	Invalid	### Likert Scale Ranking: 5 (Likely) ### Rationale/Explanation: 1. **Technological Advancements**: The rapid pace of AI development, including deep learning and image processing techniques, indicates that significant improvements in extracting molecular data from images are likely to continue. Current research and pilot projects have shown promising results, and it is reasonable to expect further…	5.0
109	By 2030, the probability of integrated diagnostic application(s) for "prediction of biomarker status and clinical outcomes for personalized medicine, based on integrated diagnostics," being used routinely isÉ	Invalid	### Rationale: 1. **Current Trends in AI and Diagnostics**: - AI technology is rapidly advancing in the field of diagnostics, with numerous research studies and clinical trials already demonstrating its potential. - The integration of AI in predicting biomarker status and clinical outcomes is gaining traction, particularly in oncology and other fields where personalized medicine is crucial. 2. **…	5	#### Rationale/Explanation: 1. **Advancements in AI and Machine Learning**: AI and machine learning technologies have been rapidly evolving and demonstrating significant capabilities in the field of diagnostics. These technologies are already showing promising results in predicting biomarker status and clinical outcomes from integrated data sources. 2. **Integration of Multi-Omics Data**: There i…	6	Rationale/Explanation: The field of artificial intelligence (AI) in healthcare has been rapidly advancing, and integrated diagnostics that combine data from various sources (e.g., genomics, imaging, and clinical data) are already demonstrating significant potential in personalized medicine. By 2030, the integration of AI-driven diagnostics to predict biomarker status and clinical outcomes is expe…	5	**Rationale/Explanation:** 1. **Technological Advancements:** The field of artificial intelligence, particularly in healthcare, has been making significant progress. By 2030, it is highly probable that AI models will have advanced sufficiently to integrate various diagnostic inputs (e.g., imaging, genomic data, clinical history) to predict biomarker status and clinical outcomes reliably. 2. **Cur…	5	**Rationale/Explanation:** The integration of AI in diagnostics, particularly for predicting biomarker status and clinical outcomes, has been rapidly advancing. By 2030, it is reasonable to assume that these technologies will be routinely used in clinical settings for a few key reasons: 1. **Technological Advancements:** AI and machine learning algorithms are becoming increasingly sophisticated. …	5.25
110	By 2030, the probability of integrated diagnostic application(s) for "identifying discrepancies between radiologic and pathologic diagnoses" being used routinely isÉ	Invalid	Therefore, I would rate the probability as: 6 Very likely (0.8 - 1) **Rationale/Explanation:** 1. **Current Progress:** AI systems are already being developed and tested for both radiologic and pathologic image analysis. There are numerous studies and pilot programs demonstrating the efficacy of AI in these areas. 2. **Research and Development:** There is a significant amount of ongoing research …	5	**Rationale/Explanation:** By 2030, it is probable that integrated diagnostic applications utilizing AI will be routinely used to identify discrepancies between radiologic and pathologic diagnoses. Several factors contribute to this likelihood: 1. **Technological Advancements:** AI and machine learning technologies are rapidly advancing. These technologies are already demonstrating significant po…	5	**Rationale/Explanation:** Integrated diagnostics leveraging AI have shown significant advancements in recent years, particularly in fields such as radiology and pathology. The ability of AI to analyze large datasets and identify patterns that may be missed by human practitioners is one of its most promising features. By 2030, it is reasonable to anticipate that integrated diagnostics for identif…	Invalid	**Rationale/Explanation:** The integration of AI in diagnostic applications has been advancing rapidly, particularly in areas that involve pattern recognition and data analysis, such as radiology and pathology. By 2030, it is plausible that AI will be routinely used to identify discrepancies between radiologic and pathologic diagnoses for several reasons: 1. **Technological Advancements:** AI tec…	6	**Rationale/Explanation:** Advancements in artificial intelligence, particularly in the fields of image analysis and pattern recognition, have made significant strides over the past decade. By 2030, it is very likely that AI-driven integrated diagnostic applications will be routinely used to identify discrepancies between radiologic and pathologic diagnoses for several reasons: 1. **Technological…	5.333333333333333
111	By 2030, the probability of integrated diagnostic application(s) for "algorithms for interpretation of tumor treatment response in radiology, based on pathology data" being used routinely isÉ	5	#### Rationale/Explanation: 1. **Current Trends in AI and Radiology**: There has been significant progress in the development and implementation of AI algorithms in radiology. Current research and clinical trials are already exploring AI's potential in interpreting tumor treatment responses. With advancements in machine learning and deep learning, the integration of pathology data to enhance thes…	Invalid	**Rationale/Explanation:** By 2030, it is very likely that algorithms for interpreting tumor treatment response in radiology, based on pathology data, will be used routinely. Several factors contribute to this assessment: 1. **Advancements in AI and Machine Learning:** The field of AI, particularly in image analysis and pattern recognition, is rapidly advancing. These technologies are already bei…	Invalid	**Rating: 5 (Likely)** **Rationale/Explanation:** The integration of AI algorithms in the interpretation of tumor treatment response in radiology, supported by pathology data, shows substantial promise and progress. Currently, AI has already demonstrated effectiveness in various aspects of medical imaging and pathology, including tumor detection, classification, and response prediction. By 2030, …	Invalid	**Likert Ranking: 5 (Likely)** **Rationale:** 1. **Current Trends**: There has been significant progress in the development of AI algorithms for interpreting medical imaging and pathology data. These technologies are already in experimental and some practical use in various research and clinical settings. 2. **Integration Potential**: The integration of radiology and pathology data for tumor trea…	Invalid	However, there are still challenges to overcome, such as data standardization, regulatory approvals, and clinical validation. Considering these factors, I would rank the probability as: **6 Very likely (0.8 - 1)** ### Rationale: 1. **Current Progress**: There is already significant progress in the development of AI algorithms for medical imaging and pathology, with promising results in research s…	5.0
112	By 2030, the probability of integrated diagnostic application(s) for "algorithms that transfer pathology diagnostic information to radiologic images, so that based on the pathology diagnosis, a heatmap is shown on radiology images displaying tumor magnitudes" being used routinely isÉ	5	### Rationale: 1. **Technological Advancements**: The field of AI and machine learning is rapidly advancing. By 2030, it's reasonable to expect significant improvements in algorithms capable of correlating pathology diagnostic information with radiologic images. 2. **Current Progress**: There are already ongoing research projects and some applications that show promising results in integrating pa…	5	**Rationale/Explanation:** The integration of AI in both pathology and radiology has been advancing rapidly. By 2030, it seems likely that algorithms capable of transferring pathology diagnostic information to radiologic images and displaying tumor magnitudes via heatmaps will be in routine use. Here are the key reasons behind this assessment: 1. **Technological Advancements**: AI and machine lea…	5	### Rationale/Explanation: 1. **Technological Feasibility**: - Recent advancements in AI and machine learning have shown significant promise in integrating various diagnostic modalities, including pathology and radiology. Tools such as convolutional neural networks (CNNs) and other deep learning algorithms have already demonstrated the capability to analyze and interpret complex medical data. 2. …	5	#### Rationale/Explanation: The integration of pathology diagnostic information with radiologic images using algorithms to generate heatmaps is an area of active research and development. By 2030, it is likely that we will see significant advancements in this field for several reasons: 1. **Technological Advancements**: Rapid advancements in AI, machine learning, and deep learning have already sh…	Invalid	**6 Very likely (0.8 - 1)** **Rationale/Explanation:** 1. **Technological Advancements:** The field of AI and machine learning is advancing rapidly. By 2030, it is highly plausible that algorithms capable of integrating pathology diagnostic information with radiologic images will be sophisticated enough to be used routinely. 2. **Current Trends:** There is already significant research and develop…	5.0
113	By 2030, the probability of integrated diagnostic application(s) for "combination of all data (macro, micro, radiology, genomic) on the same screen" being used routinely isÉ	5	### Rationale/Explanation: The integration of various diagnostic data streams (macro, micro, radiology, genomic) into a unified interface is a promising development in the field of medical diagnostics, and advancements in AI are making this increasingly possible. Here’s why I believe it is likely to be routinely used by 2030: 1. **Technological Advancements**: The rapid pace of AI development and…	5	### Rationale/Explanation: 1. **Technological Progress**: Rapid advancements in AI, machine learning, and data integration techniques are paving the way for more sophisticated diagnostic tools. The combination of diverse data types (macro, micro, radiology, genomic) into a cohesive and interpretable format is increasingly feasible. 2. **Current Trends**: There are already ongoing efforts and prot…	5	### Rationale/Explanation: The integration of diverse data sources such as macro (e.g., clinical history), micro (e.g., tissue pathology), radiology (e.g., imaging studies), and genomic data onto a single platform has been a significant focus in the field of computational pathology and precision medicine. By 2030, it is likely that these technologies will be advanced enough to be used routinely d…	Invalid	**Likert Ranking: 5 (Likely)** **Rationale/Explanation:** The integration of macro, micro, radiology, and genomic data into a single diagnostic screen represents a significant advance in healthcare technology. Several trends suggest that this integration is likely to be routine by 2030: 1. **Technological Advancements:** There has been rapid progress in machine learning and artificial intelligenc…	6	#### Rationale/Explanation: The integration of diverse diagnostic data sources, including macro, micro, radiology, and genomic data on the same screen, is a technological evolution that is already underway. Several factors contribute to this assessment: 1. **Technological Advancements**: The rapid advancement in AI and machine learning has significantly enhanced the ability to process and integra…	5.25
114	By 2030, the probability of integrated diagnostic application(s) for "diagnoses based on combination of genomics, radiomics and multiparameter IHC along with blood counts and serum analysis" being used routinely isÉ	5	### Rationale/Explanation: 1. **Technological Advancements**: The rapid advancements in AI, machine learning, and computational biology suggest that integrating various diagnostic modalities (genomics, radiomics, multiparameter IHC, blood counts, and serum analysis) is increasingly feasible. These technologies are already being actively developed and tested in research settings. 2. **Current Tren…	5	**Rationale/Explanation:** The field of integrated diagnostics is rapidly advancing due to significant developments in artificial intelligence (AI), machine learning, and data integration technologies. By 2030, it is reasonable to expect that applications combining genomics, radiomics, multiparameter immunohistochemistry (IHC), blood counts, and serum analysis will be used routinely, given the cu…	5	### Rationale/Explanation: The integration of multiple diagnostic modalities such as genomics, radiomics, multiparameter immunohistochemistry (IHC), blood counts, and serum analysis is becoming increasingly feasible due to rapid advancements in technology and data science. Here are the factors that led to this ranking: 1. **Technological Advances**: By 2030, advancements in AI, machine learning, …	Invalid	**Rank: 5 (Likely)** **Rationale/Explanation:** By 2030, the integration of multiple diagnostic modalities such as genomics, radiomics, multiparameter immunohistochemistry (IHC), blood counts, and serum analysis for routine diagnostic use is likely. Here's why: 1. **Advancements in Technology**: The rapid advancements in AI and machine learning are significantly enhancing our ability to process a…	5	### Rationale/Explanation: The integration of genomics, radiomics, and multiparameter immunohistochemistry (IHC) with traditional blood counts and serum analysis for diagnostic purposes is a rapidly advancing field. Here are the key factors contributing to my ranking: 1. **Technological Advancements**: There have been significant advancements in the fields of genomics, radiomics, and IHC. These t…	5.0
115	By 2030, the probability of integrated diagnostic application(s) for "displaying a list of the most probable diagnoses for a particular case, according to the combination of different diagnostic techniques," being used routinely isÉ	6	### Rationale/Explanation: The integration of multiple diagnostic techniques for generating a list of probable diagnoses is a key area where AI is expected to make significant strides by 2030. Here are the reasons supporting this ranking: 1. **Technological Advancements**: AI and machine learning algorithms have shown considerable progress in the fields of image analysis, pattern recognition, and…	Invalid	**6 Very likely (0.8 - 1)** **Rationale/Explanation:** 1. **Technological Advancements:** Rapid advancements in AI and machine learning are increasingly enabling the analysis and integration of vast amounts of data from various diagnostic techniques such as imaging, pathology, genomics, and clinical data. By 2030, these technologies are expected to mature significantly, making it feasible to rout…	Invalid	### Rationale/Explanation: The use of AI in integrated diagnostics, particularly in displaying a list of the most probable diagnoses for a particular case by combining different diagnostic techniques, is highly probable by 2030 for several reasons: 1. **Technological Advancements**: AI and machine learning technologies are rapidly advancing, with significant improvements in data processing, patte…	5	#### Rationale/Explanation: By 2030, it is reasonably likely that integrated diagnostic applications will be routinely used to display a list of the most probable diagnoses for a particular case, based on the combination of different diagnostic techniques. 1. **Technological Advancements**: Significant strides have been made in AI and machine learning, particularly in the field of diagnostics. Th…	Invalid	Therefore, my Likert ranking is: **6 (Very likely)** **Rationale/Explanation:** 1. **Technological Advancements**: AI and machine learning technologies are advancing at an unprecedented rate, and their application in the medical field is expanding. By 2030, it's reasonable to expect that these technologies will be capable of integrating various diagnostic data sources to provide a list of probabl…	5.5
116	By 2030, the probability of integrated diagnostic application(s) for "reduction of healthcare costs by avoiding redundancy of testing" being used routinely isÉ	Invalid	**Rationale/Explanation:** AI-driven integrated diagnostics have shown significant potential in reducing healthcare costs by minimizing redundant testing. By 2030, it is plausible that advancements in AI and machine learning will have matured enough to facilitate widespread adoption of these technologies in healthcare settings. The following points support this likelihood: 1. **Current Progress a…	5	**Rationale/Explanation:** The likelihood of integrated diagnostic applications being used routinely to reduce healthcare costs by avoiding redundancy of testing by 2030 seems quite plausible for several reasons: 1. **Technological Advancements:** The rapid pace of AI and machine learning advancements is leading to increasingly sophisticated diagnostic tools. These tools can analyze vast amounts …	Invalid	**Ranking: 5 (Likely)** **Rationale/Explanation:** Integrated diagnostics, particularly those powered by AI, are already demonstrating significant potential in reducing healthcare costs by streamlining processes and avoiding redundant testing. By 2030, it is reasonable to expect that these technologies will have matured and been adopted more widely due to several key factors: 1. **Technological A…	5	**Rationale/Explanation:** The integration of AI in diagnostics holds significant promise for reducing healthcare costs, particularly through the avoidance of redundant testing. Here are a few reasons supporting this likelihood: 1. **Advancements in AI Technology:** AI technologies have been rapidly advancing, with significant improvements in data processing, machine learning algorithms, and pred…	5	### Rationale/Explanation: By 2030, the integration of AI in diagnostics to reduce healthcare costs by avoiding redundant testing is quite likely for several reasons: 1. **Current Trends in AI and Healthcare**: - There is already significant investment and interest in AI technologies within the healthcare sector aimed at improving efficiency and reducing costs. Companies and researchers are activ…	5.0
117	By 2030, the probability of integrated diagnostic application(s) for "clinical use of prediction models resulting from mutlivariable analysis of data from different modalities (pathology, radiology, genetics)" being used routinely isÉ	5	Rationale/Explanation: The integration of data from multiple modalities such as pathology, radiology, and genetics to create predictive models is a rapidly advancing area in healthcare, driven by significant improvements in AI and machine learning technologies. By 2030, it is reasonable to expect that these integrated diagnostic applications will see routine clinical use due to several factors: 1…	6	### Rationale/Explanation: The integration of diagnostics using AI to predict clinical outcomes through multivariable analysis of data from different modalities such as pathology, radiology, and genetics is highly promising and aligns with current trends in medical research and technology. Here are the key factors informing this ranking: 1. **Rapid Technological Advancements**: AI and machine lea…	Invalid	**Rationale/Explanation:** The integration of AI in diagnostics, specifically through the use of prediction models that analyze data from multiple modalities like pathology, radiology, and genetics, shows a strong potential for routine clinical use by 2030 for several reasons: 1. **Technological Advancements:** There have been significant advancements in AI and machine learning algorithms that ca…	Invalid	### Rationale: 1. **Current Trends in AI and Integration**: There has been significant progress in the development and implementation of AI technologies that can handle and integrate data from different modalities like pathology, radiology, and genetics. Companies and research institutions are actively working on creating robust predictive models using multivariable analysis. 2. **Clinical Use Ca…	5	### Rationale/Explanation: By 2030, the integration of multiple diagnostic modalities such as pathology, radiology, and genetics into prediction models for clinical use is likely to be routine due to several converging factors: 1. **Technological Advancements**: AI and machine learning technologies are advancing rapidly, enabling more sophisticated and accurate prediction models. With the continu…	5.333333333333333
118	By 2030, the probability of integrated diagnostic application(s) for "selection of patients with prostate cancer for active surveillance versus radiotherapy/surgery, based on integration of pathology and radiology data" being used routinely isÉ	5	#### Rationale/Explanation: The integration of pathology and radiology data for the selection of prostate cancer patients for active surveillance versus radiotherapy/surgery is a promising application of AI in integrated diagnostics. Here are several factors that contribute to this likelihood: 1. **Technological Advancements**: Rapid advancements in AI and machine learning techniques have signifi…	5	### Rationale/Explanation: The integration of pathology and radiology data for the selection of prostate cancer patients for active surveillance versus radiotherapy/surgery is a promising application of AI. Here are some key points that support this ranking: 1. **Technological Advancements**: AI and machine learning have made significant advances in both pathology and radiology. These technologie…	5	**Rationale/Explanation:** By 2030, it is quite probable that integrated diagnostic applications for the selection of patients with prostate cancer for active surveillance versus radiotherapy/surgery, based on the integration of pathology and radiology data, will be used routinely. Here's why: 1. **Advancements in AI and Machine Learning:** The field of AI and machine learning is advancing rapidl…	5	**Rationale/Explanation:** By 2030, it is likely that integrated diagnostic applications for selecting patients with prostate cancer for active surveillance versus radiotherapy/surgery, based on the integration of pathology and radiology data, will be used routinely. Several factors contribute to this assessment: 1. **Advancements in AI and Machine Learning:** The field of AI, particularly in med…	5	### Rationale/Explanation: The integration of pathology and radiology data for selecting prostate cancer patients for active surveillance versus radiotherapy/surgery is an area that is already seeing significant advancements. By 2030, it is likely that this integrated diagnostic approach will be used routinely due to several factors: 1. **Technological Advancements**: The rapid development in AI …	5.0
119	By 2030, the probability of integrated diagnostic application(s) for "creation of new categories of patients by integrating all 'big data' from pathology, clinical lab, radiology and genomics" being used routinely isÉ	5	### Rationale/Explanation: 1. **Advancements in Technology**: The rapid pace of advancements in AI and machine learning technologies has made it increasingly feasible to integrate large datasets from diverse medical sources such as pathology, clinical labs, radiology, and genomics. 2. **Current Trends**: There are already significant strides being made in utilizing big data and AI in healthcare. …	5	### Rationale/Explanation: By 2030, the integration of big data from pathology, clinical lab, radiology, and genomics to create new categories of patients is likely to be used routinely due to several compelling factors: 1. **Technological Advancements**: The rapid advancements in AI and machine learning technologies are making it increasingly feasible to process and integrate large datasets from…	6	### Rationale/Explanation: Integrated diagnostics, leveraging AI, has shown significant promise in the development of new patient categories by synthesizing large datasets from pathology, clinical labs, radiology, and genomics. By 2030, advancements in AI and machine learning are expected to further enhance the capability to analyze and integrate these diverse data sources efficiently. 1. **Techn…	5	### Rationale/Explanation: By 2030, the use of integrated diagnostics that combine data from pathology, clinical labs, radiology, and genomics for creating new categories of patients is likely to be routine. 1. **Technological Advancements**: The pace of advancements in AI and machine learning is accelerating. These technologies are already showing promise in analyzing large datasets and identify…	5	**Rationale/Explanation:** By 2030, it is quite plausible that integrated diagnostic applications will be used routinely to create new categories of patients by integrating big data from pathology, clinical lab, radiology, and genomics. There are several reasons for this: 1. **Technological Advancements:** The rapid advancements in AI and machine learning technologies are making it increasingly f…	5.2
120	By 2030, the probability of integrated diagnostic application(s) for "building risk stratification (prognostic) roadmaps for individual patients based on input from histology, radiology, and genomics" being used routinely isÉ	6	Rationale/Explanation: - **Technological Advancements**: Significant advancements in AI and machine learning are rapidly taking place. By 2030, these are expected to be well-integrated into various diagnostic fields, including histology, radiology, and genomics. AI's ability to analyze large datasets and recognize complex patterns will play a crucial role in building accurate prognostic roadmaps.…	5	### Rationale/Explanation: The integration of diagnostics from various sources such as histology, radiology, and genomics is gaining significant momentum. By 2030, it is likely that these technologies will be routinely used for building risk stratification roadmaps for individual patients due to several reasons: 1. **Technological Advancements**: Rapid progress in AI and machine learning is alrea…	5	**Rationale/Explanation:** By 2030, it is quite plausible that integrated diagnostic applications for building risk stratification (prognostic) roadmaps for individual patients using histology, radiology, and genomics will be used routinely. Here are the factors supporting this likelihood: 1. **Technological Advancements:** The rapid development in AI and machine learning technologies is enabling…	5	#### Rationale/Explanation: 1. **Technological Advancements**: - **AI Integration**: Significant progress is being made in AI algorithms that can integrate data from various sources such as histology, radiology, and genomics. AI is increasingly capable of processing and synthesizing complex datasets to provide meaningful prognostic insights. - **Machine Learning**: Machine learning models are bec…	5	### Rationale/Explanation: The integration of histology, radiology, and genomics to build risk stratification roadmaps for individual patients is an area of significant interest and ongoing research. Advances in AI and machine learning are rapidly transforming the landscape of medical diagnostics, making it increasingly feasible to combine and analyze large datasets from diverse sources. #### Key…	5.2
121	By 2030, the probability of the integrated diagnostic application of "use of integrated reports for select conditions, e.g., prostate cancer" being used routinely isÉ	6	**Rationale/Explanation:** The integrated diagnostic application of using integrated reports for select conditions like prostate cancer by 2030 is very likely for several reasons: 1. **Advancements in AI and Machine Learning**: There have been significant advancements in AI and machine learning, particularly in the field of medical imaging and pathology. These technologies are continually improvi…	6	**Rationale/Explanation:** Considering the rapid advancements in AI and the increasing integration of technology within medical diagnostics, it is very likely that integrated reports for select conditions, such as prostate cancer, will be used routinely by 2030. Here are a few key points supporting this ranking: 1. **Technological Advancements:** The field of AI has seen significant improvements,…	6	**Rationale/Explanation:** The use of integrated reports for select conditions such as prostate cancer leverages AI's strength in data aggregation, pattern recognition, and predictive analytics. Here are a few reasons why I believe it is very likely that this application will be used routinely by 2030: 1. **Advancements in AI Technology:** AI and machine learning technologies are rapidly advancin…	5	**Rationale/Explanation:** The use of integrated reports for select conditions, such as prostate cancer, is likely to become routine by 2030 for several reasons: 1. **Technological Advancements:** AI and machine learning technologies are rapidly advancing, making it more feasible to create accurate and comprehensive integrated diagnostic reports. These reports can combine data from various source…	5	### Rationale/Explanation: The integrated diagnostic application of using integrated reports for select conditions, such as prostate cancer, being routinely used by 2030 is "likely" due to several converging factors: 1. **Technological Advancements**: AI and machine learning technologies have been rapidly advancing, and their application in the medical field, particularly in diagnostics, is becom…	5.6
