# Supplementary material for: How does AI perform compared to human expert panels in medical Delphi studies? A pilot study through the lens of pathology
Source: J Pathol Inform. 2026 Apr 15;21:100661. doi: 10.1016/j.jpi.2026.100661 (PMC13185839; doi:10.1016/j.jpi.2026.100661)
Supplement: Supplementary material 1 — Original data used in the study and code for the Delphi-GPT application. [file mmc1.zip › Delphi-Results-&-Code-Sent-to-copy/Category-6-Run-Results/completed-ai-survey6-GPT4o-temp00-w-avg.csv]

Question #	Specified Statement	AI Rating 1	AI Explanation 1	AI Rating 2	AI Explanation 2	AI Rating 3	AI Explanation 3	AI Rating 4	AI Explanation 4	AI Rating 5	AI Explanation 5	Average AI Ratings
103	By 2030, the probability of integrated diagnostic application(s) for "comparison of tumor extent in slides and radiological images" being used routinely isÉ	5	**Rationale/Explanation:** The integration of AI in diagnostics, particularly in comparing tumor extent in slides and radiological images, is progressing rapidly. By 2030, it is likely that such applications will be used routinely due to several factors: 1. **Technological Advancements:** AI and machine learning technologies are advancing at a fast pace. These advancements are making it increasin…	5	**Rationale/Explanation:** The integration of AI in diagnostics, particularly in comparing tumor extent in slides and radiological images, is progressing rapidly. By 2030, it is likely that such applications will be used routinely due to several factors: 1. **Technological Advancements:** AI and machine learning technologies are advancing at a fast pace. These advancements are making it increasin…	5	**Rationale/Explanation:** The integration of AI in diagnostics, particularly in comparing tumor extent in slides and radiological images, is progressing rapidly. By 2030, it is likely that such applications will be used routinely due to several factors: 1. **Technological Advancements:** AI and machine learning technologies are advancing at a fast pace. These advancements are making it increasin…	5	**Rationale/Explanation:** The integration of AI in diagnostics, particularly in comparing tumor extent in slides and radiological images, is progressing rapidly. By 2030, it is likely that such applications will be used routinely due to several factors: 1. **Technological Advancements:** AI and machine learning technologies are advancing at a fast pace. These advancements are making it increasin…	5	**Rationale/Explanation:** The integration of AI in diagnostics, particularly in comparing tumor extent in slides and radiological images, is progressing rapidly. By 2030, it is likely that such applications will be used routinely due to several factors: 1. **Technological Advancements:** AI and machine learning technologies are advancing at a fast pace. These advancements are making it increasin…	5.0
104	By 2030, the probability of integrated diagnostic application(s) for "identification of histologic regions to be sampled for genomic testing" being used routinely isÉ	6	**Rationale/Explanation:** The integration of AI in diagnostics, particularly in the field of pathology, has been advancing rapidly. By 2030, it is very likely that AI will be routinely used to identify histologic regions for genomic testing due to several factors: 1. **Technological Advancements**: AI and machine learning technologies are progressing at an unprecedented rate. The development of …	6	**Rationale/Explanation:** The integration of AI in diagnostics, particularly in the field of pathology, has been advancing rapidly. By 2030, it is very likely that AI will be routinely used to identify histologic regions for genomic testing due to several factors: 1. **Technological Advancements**: AI and machine learning technologies are progressing at an unprecedented rate. The development of …	6	**Rationale/Explanation:** The integration of AI in diagnostics, particularly in the field of pathology, has been advancing rapidly. By 2030, it is very likely that AI will be routinely used to identify histologic regions for genomic testing due to several factors: 1. **Technological Advancements**: AI and machine learning technologies are progressing at an unprecedented rate. The development of …	6	**Rationale/Explanation:** The integration of AI in diagnostics, particularly in the field of pathology, has been advancing rapidly. By 2030, it is very likely that AI will be routinely used to identify histologic regions for genomic testing due to several factors: 1. **Technological Advancements**: AI and machine learning technologies are progressing at an unprecedented rate. The development of …	6	**Rationale/Explanation:** The integration of AI in diagnostics, particularly in the field of pathology, has been advancing rapidly. By 2030, it is very likely that AI will be routinely used to identify histologic regions for genomic testing due to several factors: 1. **Technological Advancements**: AI and machine learning technologies are progressing at an unprecedented rate. The development of …	6.0
105	By 2030, the probability of integrated diagnostic application(s) for "prompting of further genetic testing based on AI analysis of histology" being used routinely isÉ	5	### Rationale/Explanation: The integration of AI in histology to prompt further genetic testing is a promising application that aligns with current trends in medical technology and personalized medicine. Here are the key reasons for this ranking: 1. **Technological Advancements**: AI and machine learning technologies have been rapidly advancing, particularly in the field of medical imaging and di…	5	### Rationale/Explanation: The integration of AI in histology to prompt further genetic testing is a promising application that aligns with current trends in medical technology and personalized medicine. Here are the key reasons for this ranking: 1. **Technological Advancements**: AI and machine learning technologies have been rapidly advancing, particularly in the field of medical imaging and di…	5	### Rationale/Explanation: The integration of AI in histology to prompt further genetic testing is a promising application that aligns with current trends in medical technology and personalized medicine. Here are the key reasons for this ranking: 1. **Technological Advancements**: AI and machine learning technologies have been rapidly advancing, particularly in the field of medical imaging and di…	5	### Rationale/Explanation: The integration of AI in histology to prompt further genetic testing is a promising application that aligns with current trends in medical technology and personalized medicine. Here are the key reasons for this ranking: 1. **Technological Advancements**: AI and machine learning technologies have been rapidly advancing, particularly in the field of medical imaging and di…	5	### Rationale/Explanation: The integration of AI in histology to prompt further genetic testing is a promising application that aligns with current trends in medical technology and personalized medicine. Here are the key reasons for this ranking: 1. **Technological Advancements**: AI and machine learning technologies have been rapidly advancing, particularly in the field of medical imaging and di…	5.0
106	By 2030, the probability of integrated diagnostic application(s) for "assessment of staging based on combined pathology/genetic data" being used routinely isÉ	5	**Rationale/Explanation:** The integration of pathology and genetic data for the assessment of staging in diseases, particularly cancer, is an area of significant research and development. By 2030, it is likely that advancements in AI and machine learning will have progressed to a point where these integrated diagnostic applications are used routinely. Here are the key reasons for this ranking: 1…	5	**Rationale/Explanation:** The integration of pathology and genetic data for the assessment of staging in diseases, particularly cancer, is an area of significant research and development. By 2030, it is likely that advancements in AI and machine learning will have progressed to a point where these integrated diagnostic applications are used routinely. Here are the key reasons for this ranking: 1…	5	**Rationale/Explanation:** The integration of pathology and genetic data for the assessment of staging in diseases, particularly cancer, is an area of significant research and development. By 2030, it is likely that advancements in AI and machine learning will have progressed to a point where these integrated diagnostic applications are used routinely. Here are the key reasons for this ranking: 1…	5	**Rationale/Explanation:** The integration of pathology and genetic data for the assessment of staging in diseases, particularly cancer, is an area of significant research and development. By 2030, it is likely that advancements in AI and machine learning will have progressed to a point where these integrated diagnostic applications are used routinely. Here are the key reasons for this ranking: 1…	5	**Rationale/Explanation:** The integration of pathology and genetic data for the assessment of staging in diseases, particularly cancer, is an area of significant research and development. By 2030, it is likely that advancements in AI and machine learning will have progressed to a point where these integrated diagnostic applications are used routinely. Here are the key reasons for this ranking: 1…	5.0
107	By 2030, the probability of integrated diagnostic application(s) for "correlation of morphological and genomic information in order to interpret genetic aberrations found" being used routinely isÉ	6	**Rationale/Explanation:** The integration of morphological and genomic information to interpret genetic aberrations is a rapidly advancing field, driven by significant technological and scientific progress. Here are the key reasons for my ranking: 1. **Technological Advancements**: The field of AI and machine learning has seen exponential growth, particularly in image analysis and pattern recogn…	6	**Rationale/Explanation:** The integration of morphological and genomic information to interpret genetic aberrations is a rapidly advancing field, driven by significant technological and scientific progress. Here are the key reasons for my ranking: 1. **Technological Advancements**: The field of AI and machine learning has seen exponential growth, particularly in image analysis and pattern recogn…	6	**Rationale/Explanation:** The integration of morphological and genomic information to interpret genetic aberrations is a rapidly advancing field, driven by significant technological and scientific progress. Here are the key reasons for my ranking: 1. **Technological Advancements**: The field of AI and machine learning has seen exponential growth, particularly in image analysis and pattern recogn…	6	**Rationale/Explanation:** The integration of morphological and genomic information to interpret genetic aberrations is a rapidly advancing field, driven by significant technological and scientific progress. Here are the key reasons for my ranking: 1. **Technological Advancements**: The field of AI and machine learning has seen exponential growth, particularly in image analysis and pattern recogn…	6	**Rationale/Explanation:** The integration of morphological and genomic information to interpret genetic aberrations is a rapidly advancing field, driven by significant technological and scientific progress. Here are the key reasons for my ranking: 1. **Technological Advancements**: The field of AI and machine learning has seen exponential growth, particularly in image analysis and pattern recogn…	6.0
108	By 2030, the probability of integrated diagnostic application(s) for "extraction of molecular data from radiological or histological images" being used routinely isÉ	5	Rationale/Explanation: The extraction of molecular data from radiological or histological images using AI is an area of significant research and development. By 2030, it is likely that advancements in machine learning, image processing, and computational power will enable more accurate and efficient extraction of molecular data from these images. Several factors contribute to this likelihood: 1. …	5	Rationale/Explanation: The extraction of molecular data from radiological or histological images using AI is an area of significant research and development. By 2030, it is likely that advancements in machine learning, image processing, and computational power will enable more accurate and efficient extraction of molecular data from these images. Several factors contribute to this likelihood: 1. …	5	Rationale/Explanation: The extraction of molecular data from radiological or histological images using AI is an area of significant research and development. By 2030, it is likely that advancements in machine learning, image processing, and computational power will enable more accurate and efficient extraction of molecular data from these images. Several factors contribute to this likelihood: 1. …	5	Rationale/Explanation: The extraction of molecular data from radiological or histological images using AI is an area of significant research and development. By 2030, it is likely that advancements in machine learning, image processing, and computational power will enable more accurate and efficient extraction of molecular data from these images. Several factors contribute to this likelihood: 1. …	5	Rationale/Explanation: The extraction of molecular data from radiological or histological images using AI is an area of significant research and development. By 2030, it is likely that advancements in machine learning, image processing, and computational power will enable more accurate and efficient extraction of molecular data from these images. Several factors contribute to this likelihood: 1. …	5.0
109	By 2030, the probability of integrated diagnostic application(s) for "prediction of biomarker status and clinical outcomes for personalized medicine, based on integrated diagnostics," being used routinely isÉ	5	**Rationale/Explanation:** The field of AI in healthcare, particularly in diagnostics, has been advancing rapidly. By 2030, it is reasonable to expect that integrated diagnostic applications for predicting biomarker status and clinical outcomes for personalized medicine will be used routinely. Here are the key reasons for this ranking: 1. **Technological Advancements**: AI and machine learning te…	5	**Rationale/Explanation:** The field of AI in healthcare, particularly in diagnostics, has been advancing rapidly. By 2030, it is reasonable to expect that integrated diagnostic applications for predicting biomarker status and clinical outcomes for personalized medicine will be used routinely. Here are the key reasons for this ranking: 1. **Technological Advancements**: AI and machine learning te…	5	**Rationale/Explanation:** The field of AI in healthcare, particularly in diagnostics, has been advancing rapidly. By 2030, it is reasonable to expect that integrated diagnostic applications for predicting biomarker status and clinical outcomes for personalized medicine will be used routinely. Here are the key reasons for this ranking: 1. **Technological Advancements**: AI and machine learning te…	5	**Rationale/Explanation:** The field of AI in healthcare, particularly in diagnostics, has been advancing rapidly. By 2030, it is reasonable to expect that integrated diagnostic applications for predicting biomarker status and clinical outcomes for personalized medicine will be used routinely. Here are the key reasons for this ranking: 1. **Technological Advancements**: AI and machine learning te…	5	**Rationale/Explanation:** The field of AI in healthcare, particularly in diagnostics, has been advancing rapidly. By 2030, it is reasonable to expect that integrated diagnostic applications for predicting biomarker status and clinical outcomes for personalized medicine will be used routinely. Here are the key reasons for this ranking: 1. **Technological Advancements**: AI and machine learning te…	5.0
110	By 2030, the probability of integrated diagnostic application(s) for "identifying discrepancies between radiologic and pathologic diagnoses" being used routinely isÉ	5	**Rationale/Explanation:** The integration of AI in diagnostics, particularly in identifying discrepancies between radiologic and pathologic diagnoses, is progressing rapidly. By 2030, it is likely that such applications will be used routinely due to several factors: 1. **Technological Advancements:** AI and machine learning technologies are advancing at a fast pace. These technologies are becomi…	5	**Rationale/Explanation:** The integration of AI in diagnostics, particularly in identifying discrepancies between radiologic and pathologic diagnoses, is progressing rapidly. By 2030, it is likely that such applications will be used routinely due to several factors: 1. **Technological Advancements:** AI and machine learning technologies are advancing at a fast pace. These technologies are becomi…	5	**Rationale/Explanation:** The integration of AI in diagnostics, particularly in identifying discrepancies between radiologic and pathologic diagnoses, is progressing rapidly. By 2030, it is likely that such applications will be used routinely due to several factors: 1. **Technological Advancements:** AI and machine learning technologies are advancing at a fast pace. These technologies are becomi…	5	**Rationale/Explanation:** The integration of AI in diagnostics, particularly in identifying discrepancies between radiologic and pathologic diagnoses, is progressing rapidly. By 2030, it is likely that such applications will be used routinely due to several factors: 1. **Technological Advancements:** AI and machine learning technologies are advancing at a fast pace. These technologies are becomi…	5	**Rationale/Explanation:** The integration of AI in diagnostics, particularly in identifying discrepancies between radiologic and pathologic diagnoses, is progressing rapidly. By 2030, it is likely that such applications will be used routinely due to several factors: 1. **Technological Advancements:** AI and machine learning technologies are advancing at a fast pace. These technologies are becomi…	5.0
111	By 2030, the probability of integrated diagnostic application(s) for "algorithms for interpretation of tumor treatment response in radiology, based on pathology data" being used routinely isÉ	5	**Rationale/Explanation:** The integration of AI algorithms for interpreting tumor treatment response in radiology, based on pathology data, is a promising area of development. By 2030, several factors suggest that this application is likely to be used routinely: 1. **Technological Advancements:** AI and machine learning technologies are rapidly advancing, and their application in medical imaging…	5	**Rationale/Explanation:** The integration of AI algorithms for interpreting tumor treatment response in radiology, based on pathology data, is a promising area of development. By 2030, several factors suggest that this application is likely to be used routinely: 1. **Technological Advancements:** AI and machine learning technologies are rapidly advancing, and their application in medical imaging…	5	**Rationale/Explanation:** The integration of AI algorithms for interpreting tumor treatment response in radiology, based on pathology data, is a promising area of development. By 2030, several factors suggest that this application is likely to be used routinely: 1. **Technological Advancements:** AI and machine learning technologies are rapidly advancing, and their application in medical imaging…	5	**Rationale/Explanation:** The integration of AI algorithms for interpreting tumor treatment response in radiology, based on pathology data, is a promising area of development. By 2030, several factors suggest that this application is likely to be used routinely: 1. **Technological Advancements:** AI and machine learning technologies are rapidly advancing, and their application in medical imaging…	5	**Rationale/Explanation:** The integration of AI algorithms for interpreting tumor treatment response in radiology, based on pathology data, is a promising area of development. By 2030, several factors suggest that this application is likely to be used routinely: 1. **Technological Advancements:** AI and machine learning technologies are rapidly advancing, and their application in medical imaging…	5.0
112	By 2030, the probability of integrated diagnostic application(s) for "algorithms that transfer pathology diagnostic information to radiologic images, so that based on the pathology diagnosis, a heatmap is shown on radiology images displaying tumor magnitudes" being used routinely isÉ	5	### Rationale/Explanation: The integration of AI in diagnostics, particularly in the field of pathology and radiology, has been advancing rapidly. By 2030, it is quite plausible that algorithms capable of transferring pathology diagnostic information to radiologic images will be used routinely. Here are the key reasons for this ranking: 1. **Technological Advancements**: AI and machine learning t…	5	### Rationale/Explanation: The integration of AI in diagnostics, particularly in the field of pathology and radiology, has been advancing rapidly. By 2030, it is quite plausible that algorithms capable of transferring pathology diagnostic information to radiologic images will be used routinely. Here are the key reasons for this ranking: 1. **Technological Advancements**: AI and machine learning t…	5	### Rationale/Explanation: The integration of AI in diagnostics, particularly in the field of pathology and radiology, has been advancing rapidly. By 2030, it is quite plausible that algorithms capable of transferring pathology diagnostic information to radiologic images will be used routinely. Here are the key reasons for this ranking: 1. **Technological Advancements**: AI and machine learning t…	5	### Rationale/Explanation: The integration of AI in diagnostics, particularly in the field of pathology and radiology, has been advancing rapidly. By 2030, it is quite plausible that algorithms capable of transferring pathology diagnostic information to radiologic images will be used routinely. Here are the key reasons for this ranking: 1. **Technological Advancements**: AI and machine learning t…	5	### Rationale/Explanation: The integration of AI in diagnostics, particularly in the field of pathology and radiology, has been advancing rapidly. By 2030, it is quite plausible that algorithms capable of transferring pathology diagnostic information to radiologic images will be used routinely. Here are the key reasons for this ranking: 1. **Technological Advancements**: AI and machine learning t…	5.0
113	By 2030, the probability of integrated diagnostic application(s) for "combination of all data (macro, micro, radiology, genomic) on the same screen" being used routinely isÉ	5	**Rationale/Explanation:** The integration of various diagnostic data types (macro, micro, radiology, genomic) onto a single screen is a significant advancement in the field of integrated diagnostics. By 2030, several factors suggest that this application is likely to be used routinely: 1. **Technological Advancements:** The rapid pace of technological development in AI and machine learning is en…	5	**Rationale/Explanation:** The integration of various diagnostic data types (macro, micro, radiology, genomic) onto a single screen is a significant advancement in the field of integrated diagnostics. By 2030, several factors suggest that this application is likely to be used routinely: 1. **Technological Advancements:** The rapid pace of technological development in AI and machine learning is en…	5	**Rationale/Explanation:** The integration of various diagnostic data types (macro, micro, radiology, genomic) onto a single screen is a significant advancement in the field of integrated diagnostics. By 2030, several factors suggest that this application is likely to be used routinely: 1. **Technological Advancements:** The rapid pace of technological development in AI and machine learning is en…	5	**Rationale/Explanation:** The integration of various diagnostic data types (macro, micro, radiology, genomic) onto a single screen is a significant advancement in the field of integrated diagnostics. By 2030, several factors suggest that this application is likely to be used routinely: 1. **Technological Advancements:** The rapid pace of technological development in AI and machine learning is en…	5	**Rationale/Explanation:** The integration of various diagnostic data types (macro, micro, radiology, genomic) onto a single screen is a significant advancement in the field of integrated diagnostics. By 2030, several factors suggest that this application is likely to be used routinely: 1. **Technological Advancements:** The rapid pace of technological development in AI and machine learning is en…	5.0
114	By 2030, the probability of integrated diagnostic application(s) for "diagnoses based on combination of genomics, radiomics and multiparameter IHC along with blood counts and serum analysis" being used routinely isÉ	5	### Rationale/Explanation: The integration of genomics, radiomics, multiparameter immunohistochemistry (IHC), blood counts, and serum analysis into diagnostic applications is a rapidly advancing field. By 2030, it is likely that these technologies will be used routinely for several reasons: 1. **Technological Advancements**: The pace of technological innovation in genomics, radiomics, and IHC is …	5	### Rationale/Explanation: The integration of genomics, radiomics, multiparameter immunohistochemistry (IHC), blood counts, and serum analysis into diagnostic applications is a rapidly advancing field. By 2030, it is likely that these technologies will be used routinely for several reasons: 1. **Technological Advancements**: The pace of technological innovation in genomics, radiomics, and IHC is …	5	### Rationale/Explanation: The integration of genomics, radiomics, multiparameter immunohistochemistry (IHC), blood counts, and serum analysis into diagnostic applications is a rapidly advancing field. By 2030, it is likely that these technologies will be used routinely for several reasons: 1. **Technological Advancements**: The pace of technological innovation in genomics, radiomics, and IHC is …	5	### Rationale/Explanation: The integration of genomics, radiomics, multiparameter immunohistochemistry (IHC), blood counts, and serum analysis into diagnostic applications is a rapidly advancing field. By 2030, it is likely that these technologies will be used routinely for several reasons: 1. **Technological Advancements**: The pace of technological innovation in genomics, radiomics, and IHC is …	5	### Rationale/Explanation: The integration of genomics, radiomics, multiparameter immunohistochemistry (IHC), blood counts, and serum analysis into diagnostic applications is a rapidly advancing field. By 2030, it is likely that these technologies will be used routinely for several reasons: 1. **Technological Advancements**: The pace of technological innovation in genomics, radiomics, and IHC is …	5.0
115	By 2030, the probability of integrated diagnostic application(s) for "displaying a list of the most probable diagnoses for a particular case, according to the combination of different diagnostic techniques," being used routinely isÉ	6	### Rationale/Explanation: The integration of AI in diagnostics has been progressing rapidly, and by 2030, it is very likely that AI systems will be routinely used to display a list of the most probable diagnoses for a particular case by combining different diagnostic techniques. Here are the key reasons for this assessment: 1. **Technological Advancements**: AI and machine learning technologies …	6	### Rationale/Explanation: The integration of AI in diagnostics has been progressing rapidly, and by 2030, it is very likely that AI systems will be routinely used to display a list of the most probable diagnoses for a particular case by combining different diagnostic techniques. Here are the key reasons for this assessment: 1. **Technological Advancements**: AI and machine learning technologies …	6	### Rationale/Explanation: The integration of AI in diagnostics has been progressing rapidly, and by 2030, it is very likely that AI systems will be routinely used to display a list of the most probable diagnoses for a particular case by combining different diagnostic techniques. Here are the key reasons for this assessment: 1. **Technological Advancements**: AI and machine learning technologies …	6	### Rationale/Explanation: The integration of AI in diagnostics has been progressing rapidly, and by 2030, it is very likely that AI systems will be routinely used to display a list of the most probable diagnoses for a particular case by combining different diagnostic techniques. Here are the key reasons for this assessment: 1. **Technological Advancements**: AI and machine learning technologies …	6	### Rationale/Explanation: The integration of AI in diagnostics has been progressing rapidly, and by 2030, it is very likely that AI systems will be routinely used to display a list of the most probable diagnoses for a particular case by combining different diagnostic techniques. Here are the key reasons for this assessment: 1. **Technological Advancements**: AI and machine learning technologies …	6.0
116	By 2030, the probability of integrated diagnostic application(s) for "reduction of healthcare costs by avoiding redundancy of testing" being used routinely isÉ	5	**Rationale/Explanation:** The integration of AI in diagnostics has shown significant promise in streamlining healthcare processes, including reducing redundancy in testing. By 2030, it is likely that AI will be routinely used to analyze patient data more efficiently, cross-referencing previous tests and medical history to avoid unnecessary repeat tests. This can lead to substantial cost savings …	5	**Rationale/Explanation:** The integration of AI in diagnostics has shown significant promise in streamlining healthcare processes, including reducing redundancy in testing. By 2030, it is likely that AI will be routinely used to analyze patient data more efficiently, cross-referencing previous tests and medical history to avoid unnecessary repeat tests. This can lead to substantial cost savings …	5	**Rationale/Explanation:** The integration of AI in diagnostics has shown significant promise in streamlining healthcare processes, including reducing redundancy in testing. By 2030, it is likely that AI will be routinely used to analyze patient data more efficiently, cross-referencing previous tests and medical history to avoid unnecessary repeat tests. This can lead to substantial cost savings …	5	**Rationale/Explanation:** The integration of AI in diagnostics has shown significant promise in streamlining healthcare processes, including reducing redundancy in testing. By 2030, it is likely that AI will be routinely used to analyze patient data more efficiently, cross-referencing previous tests and medical history to avoid unnecessary repeat tests. This can lead to substantial cost savings …	5	**Rationale/Explanation:** The integration of AI in diagnostics has shown significant promise in streamlining healthcare processes, including reducing redundancy in testing. By 2030, it is likely that AI will be routinely used to analyze patient data more efficiently, cross-referencing previous tests and medical history to avoid unnecessary repeat tests. This can lead to substantial cost savings …	5.0
117	By 2030, the probability of integrated diagnostic application(s) for "clinical use of prediction models resulting from mutlivariable analysis of data from different modalities (pathology, radiology, genetics)" being used routinely isÉ	Invalid	6 Very likely (0.8 - 1) **Rationale/Explanation:** The integration of data from different modalities such as pathology, radiology, and genetics to create predictive models is a rapidly advancing field. By 2030, it is very likely that these integrated diagnostic applications will be used routinely for several reasons: 1. **Technological Advancements:** The pace of technological advancements in AI …	Invalid	6 Very likely (0.8 - 1) **Rationale/Explanation:** The integration of data from different modalities such as pathology, radiology, and genetics to create predictive models is a rapidly advancing field. By 2030, it is very likely that these integrated diagnostic applications will be used routinely for several reasons: 1. **Technological Advancements:** The pace of technological advancements in AI …	Invalid	6 Very likely (0.8 - 1) **Rationale/Explanation:** The integration of data from different modalities such as pathology, radiology, and genetics to create predictive models is a rapidly advancing field. By 2030, it is very likely that these integrated diagnostic applications will be used routinely for several reasons: 1. **Technological Advancements:** The pace of technological advancements in AI …	Invalid	6 Very likely (0.8 - 1) **Rationale/Explanation:** The integration of data from different modalities such as pathology, radiology, and genetics to create predictive models is a rapidly advancing field. By 2030, it is very likely that these integrated diagnostic applications will be used routinely for several reasons: 1. **Technological Advancements:** The pace of technological advancements in AI …	Invalid	6 Very likely (0.8 - 1) **Rationale/Explanation:** The integration of data from different modalities such as pathology, radiology, and genetics to create predictive models is a rapidly advancing field. By 2030, it is very likely that these integrated diagnostic applications will be used routinely for several reasons: 1. **Technological Advancements:** The pace of technological advancements in AI …
118	By 2030, the probability of integrated diagnostic application(s) for "selection of patients with prostate cancer for active surveillance versus radiotherapy/surgery, based on integration of pathology and radiology data" being used routinely isÉ	5	### Rationale/Explanation: The integration of pathology and radiology data for the selection of prostate cancer patients for active surveillance versus radiotherapy/surgery is a promising application of AI in integrated diagnostics. Here are the key reasons for my ranking: 1. **Current Trends and Research**: There is already significant research and development in the field of AI-driven diagnosti…	5	### Rationale/Explanation: The integration of pathology and radiology data for the selection of prostate cancer patients for active surveillance versus radiotherapy/surgery is a promising application of AI in integrated diagnostics. Here are the key reasons for my ranking: 1. **Current Trends and Research**: There is already significant research and development in the field of AI-driven diagnosti…	5	### Rationale/Explanation: The integration of pathology and radiology data for the selection of prostate cancer patients for active surveillance versus radiotherapy/surgery is a promising application of AI in integrated diagnostics. Here are the key reasons for my ranking: 1. **Current Trends and Research**: There is already significant research and development in the field of AI-driven diagnosti…	5	### Rationale/Explanation: The integration of pathology and radiology data for the selection of prostate cancer patients for active surveillance versus radiotherapy/surgery is a promising application of AI in integrated diagnostics. Here are the key reasons for my ranking: 1. **Current Trends and Research**: There is already significant research and development in the field of AI-driven diagnosti…	5	### Rationale/Explanation: The integration of pathology and radiology data for the selection of prostate cancer patients for active surveillance versus radiotherapy/surgery is a promising application of AI in integrated diagnostics. Here are the key reasons for my ranking: 1. **Current Trends and Research**: There is already significant research and development in the field of AI-driven diagnosti…	5.0
119	By 2030, the probability of integrated diagnostic application(s) for "creation of new categories of patients by integrating all 'big data' from pathology, clinical lab, radiology and genomics" being used routinely isÉ	5	**Rationale/Explanation:** The integration of big data from various medical fields such as pathology, clinical lab, radiology, and genomics to create new categories of patients is a complex but highly promising application of AI in healthcare. By 2030, several factors suggest that this application is likely to be used routinely: 1. **Technological Advancements:** AI and machine learning technolog…	5	**Rationale/Explanation:** The integration of big data from various medical fields such as pathology, clinical lab, radiology, and genomics to create new categories of patients is a complex but highly promising application of AI in healthcare. By 2030, several factors suggest that this application is likely to be used routinely: 1. **Technological Advancements:** AI and machine learning technolog…	5	**Rationale/Explanation:** The integration of big data from various medical fields such as pathology, clinical lab, radiology, and genomics to create new categories of patients is a complex but highly promising application of AI in healthcare. By 2030, several factors suggest that this application is likely to be used routinely: 1. **Technological Advancements:** AI and machine learning technolog…	5	**Rationale/Explanation:** The integration of big data from various medical fields such as pathology, clinical lab, radiology, and genomics to create new categories of patients is a complex but highly promising application of AI in healthcare. By 2030, several factors suggest that this application is likely to be used routinely: 1. **Technological Advancements:** AI and machine learning technolog…	5	**Rationale/Explanation:** The integration of big data from various medical fields such as pathology, clinical lab, radiology, and genomics to create new categories of patients is a complex but highly promising application of AI in healthcare. By 2030, several factors suggest that this application is likely to be used routinely: 1. **Technological Advancements:** AI and machine learning technolog…	5.0
120	By 2030, the probability of integrated diagnostic application(s) for "building risk stratification (prognostic) roadmaps for individual patients based on input from histology, radiology, and genomics" being used routinely isÉ	5	### Rationale/Explanation: The integration of histology, radiology, and genomics to build risk stratification roadmaps for individual patients is a promising area of development in the field of integrated diagnostics. Here are the key reasons for my ranking: 1. **Technological Advancements**: Significant progress has been made in AI and machine learning, which are crucial for integrating and anal…	5	### Rationale/Explanation: The integration of histology, radiology, and genomics to build risk stratification roadmaps for individual patients is a promising area of development in the field of integrated diagnostics. Here are the key reasons for my ranking: 1. **Technological Advancements**: Significant progress has been made in AI and machine learning, which are crucial for integrating and anal…	5	### Rationale/Explanation: The integration of histology, radiology, and genomics to build risk stratification roadmaps for individual patients is a promising area of development in the field of integrated diagnostics. Here are the key reasons for my ranking: 1. **Technological Advancements**: Significant progress has been made in AI and machine learning, which are crucial for integrating and anal…	5	### Rationale/Explanation: The integration of histology, radiology, and genomics to build risk stratification roadmaps for individual patients is a promising area of development in the field of integrated diagnostics. Here are the key reasons for my ranking: 1. **Technological Advancements**: Significant progress has been made in AI and machine learning, which are crucial for integrating and anal…	5	### Rationale/Explanation: The integration of histology, radiology, and genomics to build risk stratification roadmaps for individual patients is a promising area of development in the field of integrated diagnostics. Here are the key reasons for my ranking: 1. **Technological Advancements**: Significant progress has been made in AI and machine learning, which are crucial for integrating and anal…	5.0
121	By 2030, the probability of the integrated diagnostic application of "use of integrated reports for select conditions, e.g., prostate cancer" being used routinely isÉ	6	**Rationale/Explanation:** The use of integrated reports for select conditions, such as prostate cancer, is highly probable by 2030 due to several factors: 1. **Technological Advancements:** AI and machine learning technologies are rapidly advancing, making it increasingly feasible to integrate various diagnostic data sources (e.g., imaging, pathology, genomics) into comprehensive reports. 2. **C…	6	**Rationale/Explanation:** The use of integrated reports for select conditions, such as prostate cancer, is highly probable by 2030 due to several factors: 1. **Technological Advancements:** AI and machine learning technologies are rapidly advancing, making it increasingly feasible to integrate various diagnostic data sources (e.g., imaging, pathology, genomics) into comprehensive reports. 2. **C…	6	**Rationale/Explanation:** The use of integrated reports for select conditions, such as prostate cancer, is highly probable by 2030 due to several factors: 1. **Technological Advancements:** AI and machine learning technologies are rapidly advancing, making it increasingly feasible to integrate various diagnostic data sources (e.g., imaging, pathology, genomics) into comprehensive reports. 2. **C…	6	**Rationale/Explanation:** The use of integrated reports for select conditions, such as prostate cancer, is highly probable by 2030 due to several factors: 1. **Technological Advancements:** AI and machine learning technologies are rapidly advancing, making it increasingly feasible to integrate various diagnostic data sources (e.g., imaging, pathology, genomics) into comprehensive reports. 2. **C…	6	**Rationale/Explanation:** The use of integrated reports for select conditions, such as prostate cancer, is highly probable by 2030 due to several factors: 1. **Technological Advancements:** AI and machine learning technologies are rapidly advancing, making it increasingly feasible to integrate various diagnostic data sources (e.g., imaging, pathology, genomics) into comprehensive reports. 2. **C…	6.0
