# Supplementary material for: How does AI perform compared to human expert panels in medical Delphi studies? A pilot study through the lens of pathology
Source: J Pathol Inform. 2026 Apr 15;21:100661. doi: 10.1016/j.jpi.2026.100661 (PMC13185839; doi:10.1016/j.jpi.2026.100661)
Supplement: Supplementary material 1 — Original data used in the study and code for the Delphi-GPT application. [file mmc1.zip › Delphi-Results-&-Code-Sent-to-copy/Category-6-Run-Results/completed-ai-survey6-GPT4o-temp1-w-avg.csv]

Question #	Specified Statement	AI Rating 1	AI Explanation 1	AI Rating 2	AI Explanation 2	AI Rating 3	AI Explanation 3	AI Rating 4	AI Explanation 4	AI Rating 5	AI Explanation 5	Average AI Ratings
103	By 2030, the probability of integrated diagnostic application(s) for "comparison of tumor extent in slides and radiological images" being used routinely isÉ	Invalid	5 Likely (0.6 - 0.8) ### Rationale/Explanation: 1. **Technological Advancements**: The field of artificial intelligence is rapidly advancing, and by 2030, it is highly probable that AI capabilities for image analysis, including both pathological slides and radiological images, will significantly improve. 2. **Integration Trends**: There is a clear trend towards integrating diverse diagnostic moda…	5	#### Rationale/Explanation: 1. **Technological Advancements**: - There has been significant progress in AI and machine learning, particularly in pattern recognition and image processing. These advancements have shown great promise in various medical imaging tasks. - Current AI models are already capable of identifying and quantifying tumor extents in both histopathological slides and radiological…	Invalid	Ranking: 6 (Very likely, 0.8 - 1) Rationale/Explanation: There have been significant advances in the field of artificial intelligence (AI) and its application in medical diagnostics over the past decade, especially in the realm of radiology and pathology. The integration of AI to compare tumor extent in histopathological slides and radiological images is an area with substantial research and deve…	Invalid	### Likert Ranking: 5 (Likely) ### Rationale/Explanation: 1. **Technological Advancement**: AI technology, including image analysis and pattern recognition, is rapidly advancing. Current trends suggest significant improvements and integration capabilities by 2030. 2. **Clinical Need**: Accurate comparison of tumor extent using both histopathological slides and radiological images is highly benefi…	5	**Rationale/Explanation:** By 2030, the integration of AI-driven diagnostics in the field of oncology for correlating tumor extent between histopathological slides and radiological images is likely. There are several reasons supporting this likelihood: 1. **Progress in AI Technology**: Recent advancements in AI and machine learning have significantly improved image analysis and pattern recognitio…	5.0
104	By 2030, the probability of integrated diagnostic application(s) for "identification of histologic regions to be sampled for genomic testing" being used routinely isÉ	Invalid	### Rationale: 1. **Current Trends in AI and Pathology**: AI applications in digital pathology are rapidly advancing. There are already tools that assist pathologists in identifying histologic regions of interest which could potentially be expanded for genomic testing identification. 2. **Technological Feasibility**: The technology for integrating AI with genomic data is progressing. Machine lear…	Invalid	"By 2030, the probability of integrated diagnostic application(s) for 'identification of histologic regions to be sampled for genomic testing' being used routinely is" as **6 - Very likely (0.8 - 1)**. ### Rationale/Explanation: 1. **Existing Developments:** - Significant advances have already been made in the field of AI for pathology, with several algorithms and systems being introduced to iden…	6	### Rationale/Explanation: Considering the rapid advancements in AI and machine learning, it is very likely that integrated diagnostic applications focused on histologic region identification for genomic testing will be used routinely by 2030. AI has already shown significant promise in assisting with complex image analysis tasks, including histopathology. Several key points support this high lik…	Invalid	Rationale/Explanation: The field of AI in medical diagnostics has made significant advancements over the past decade, particularly in histopathology and genomic testing. By 2030, it is highly probable that integrated diagnostic applications will be routinely used for identifying histologic regions to be sampled for genomic testing due to a combination of advancements in image recognition technolo…	Invalid	### Rationale: 1. **Advancements in AI and Machine Learning**: There have been significant strides in AI and machine learning technologies, which are critical in analyzing histologic data and identifying specific regions for genomic testing. These technologies are continually improving in accuracy and speed, making it likely that they will be highly reliable by 2030. 2. **Current Trends and Resea…	6.0
105	By 2030, the probability of integrated diagnostic application(s) for "prompting of further genetic testing based on AI analysis of histology" being used routinely isÉ	Invalid	### Rationale/Explanation: 1. **Current Trends and Developments**: AI in pathology has already made significant strides. Applications that analyze histological images to assist in diagnosis and decision-making are being actively researched and, in some cases, are already in use in clinical settings. There are existing AI tools that identify biomarkers, predict genetic mutations, and guide targete…	5	#### Rationale/Explanation: 1. **Technological Advancements**: The integration of AI into medical diagnostic processes is progressing rapidly. AI technologies have shown significant promise in analyzing histological data with high accuracy, which would naturally extend to identifying cases that require further genetic testing. 2. **Current Trends**: As of 2023, there are already numerous initiati…	Invalid	Likert ranking: 6 (Very likely) Rationale/Explanation: The use of AI in medical diagnostics has made significant progress in recent years, and histology is an area where AI has shown considerable promise. Advanced machine learning algorithms can analyze histological slides with high accuracy, identifying patterns and anomalies that might be indicative of genetic anomalies. Moreover, the integrati…	5	#### Rationale/Explanation: The development and integration of AI in healthcare, specifically in the field of digital pathology, has been progressing rapidly. By 2030, it is plausible that AI-powered diagnostic tools will be sufficiently advanced to analyze histological data and prompt further genetic testing. Here are some reasons supporting this ranking: 1. **Technological Advancements**: AI an…	Invalid	**Ranking: 6 (Very likely, 0.8 - 1)** **Rationale/Explanation:** The use of AI in analyzing histology has made significant strides in recent years, particularly in identifying patterns and anomalies that may not be easily discernible to the human eye. Recognizing histological features that prompt further genetic testing is a logical extension of these capabilities. The integration of AI into diag…	5.0
106	By 2030, the probability of integrated diagnostic application(s) for "assessment of staging based on combined pathology/genetic data" being used routinely isÉ	Invalid	Rationale: 1. **Advancements in AI and Machine Learning**: Significant progress is being made in the fields of AI and machine learning, which are essential components for integrated diagnostics. By 2030, the technological landscape is expected to advance substantially, making such applications more feasible and reliable. 2. **Increasing Availability of Genetic Data**: The cost of sequencing genet…	Invalid	**Likert ranking:** 5 (Likely) **Rationale/Explanation:** The integration of pathology and genetic data for assessing disease staging is a promising area in diagnostic technology. Significant advances are currently being made in both fields, notably in molecular pathology and genomics. By 2030, we can reasonably expect the infrastructure for integrating diverse data types to have developed substa…	5	**Rationale/Explanation:** The integration of pathology and genetic data for the assessment of staging is a significant advancement in medical diagnostics that leverages the strengths of both datasets to provide a comprehensive picture of a patient's condition. This holistic approach can significantly enhance the accuracy of staging cancer and other diseases, which is crucial for determining the …	Invalid	Likert Ranking: 5 (Likely) Rationale/Explanation: Assessing the probability of integrated diagnostics for the "assessment of staging based on combined pathology/genetic data" being used routinely by 2030 involves considering several factors: 1. **Technological Advancements**: AI and machine learning technologies have shown significant advancements in healthcare, particularly in the fields of path…	Invalid	Rationale/Explanation: The integration of pathology and genetic data for staging assessments is likely to gain traction by 2030 due to several supportive trends. Firstly, the increasing volume and variety of genomics data, alongside advancements in AI algorithms, make it feasible to combine this information with traditional pathology to arrive at more accurate staging of diseases. Additionally, t…	5.0
107	By 2030, the probability of integrated diagnostic application(s) for "correlation of morphological and genomic information in order to interpret genetic aberrations found" being used routinely isÉ	6	### Rationale/Explanation: The integration of morphological and genomic information to interpret genetic aberrations is already an area of significant focus and investment in both research and clinical settings. Advances in AI and machine learning have demonstrated considerable potential in enhancing diagnostic accuracy by combining rich morphological data (obtained from pathology) with detailed …	6	Rationale/Explanation: The integration of morphological and genomic information is a rapidly growing field in medical diagnostics, leveraging advancements in AI and machine learning. By 2030, it is very likely that this application will be used routinely due to several factors: 1. **Technological Advancements**: There have been significant advancements in both genomic sequencing technologies and …	6	**Rationale:** By 2030, the routine use of integrated diagnostics for correlating morphological and genomic information to interpret genetic aberrations appears highly probable for several reasons: 1. **Advancements in Technology:** There have been rapid advancements in both imaging technologies and genomic sequencing. With AI-driven tools becoming increasingly sophisticated, the integration of t…	5	**Rationale/Explanation:** The integration of morphological and genomic information to interpret genetic aberrations is an evolving field in diagnostics, spurred by the rapid advancements in both AI and genomics. By 2030, it is likely that such diagnostic applications will be used routinely due to several factors: 1. **Advancements in AI Technology**: AI technology has been advancing at a fast pa…	Invalid	**Rationale/Explanation:** The integration of AI in diagnostics to correlate morphological and genomic information is a rapidly advancing field, particularly driven by the significant strides in computational biology, machine learning, and data analytics. Here are some key reasons supporting this likelihood: 1. **Technological Advancements**: AI and machine learning technologies are developing at…	5.75
108	By 2030, the probability of integrated diagnostic application(s) for "extraction of molecular data from radiological or histological images" being used routinely isÉ	5	Rationale/Explanation: The integration of AI in diagnostics, particularly for extracting molecular data from radiological or histological images, is progressing rapidly. Since 2020, there have been significant strides in machine learning algorithms' capabilities to analyze medical imagery with high accuracy. Currently, AI systems can assist in identifying patterns and anomalies in medical images,…	5	### Rationale/Explanation: 1. **Current Technological Trends**: AI applications in radiology and histology have been rapidly advancing. Several AI models have already demonstrated capability in extracting molecular and genomic data from medical images, indicating the technical feasibility of such integrated diagnostics. 2. **Clinical Integration**: The integration of AI-driven diagnostics into cl…	Invalid	**Rationale/Explanation:** Given current trends in AI development and integration within medical fields, the likelihood of integrated diagnostic applications capable of extracting molecular data from radiological or histological images being used routinely by 2030 appears promising. There has been significant progress in AI methodologies, such as deep learning and computer vision, which are incre…	Invalid	**6 (Very likely: 0.8 - 1)** ### Rationale/Explanation: 1. **Advancement in AI Technology:** - AI and machine learning technologies are rapidly advancing, especially in the field of medical imaging. Recent progress in neural networks and deep learning algorithms has significantly improved the accuracy and efficiency of image analysis. 2. **Current Trends and Research:** - There is already conside…	Invalid	### Likert Ranking: 6 (Very likely) #### Rationale/Explanation: 1. **Technological Advancements**: AI and machine learning technologies have made significant strides in recent years. AI algorithms have become increasingly capable of analyzing radiological and histological images to extract detailed molecular data. This progress suggests a continued trajectory of improvement and refinement by 2030…	5.0
109	By 2030, the probability of integrated diagnostic application(s) for "prediction of biomarker status and clinical outcomes for personalized medicine, based on integrated diagnostics," being used routinely isÉ	Invalid	### Rationale: 1. **Current Trends and Developments**: There has been significant progress in the field of AI and machine learning applied to healthcare, specifically in the area of predictive analytics and personalized medicine. Numerous studies and prototypes already show promising results for AI applications in predicting biomarker status and clinical outcomes. 2. **Technological Advancements*…	5	**Rationale/Explanation:** The field of AI and integrated diagnostics has seen significant advancements in recent years, and the trend is likely to continue as we approach 2030. There is a strong push in the medical and research communities towards personalized medicine, which requires precise prediction of biomarker status and clinical outcomes tailored to individual patients. AI-driven integrat…	Invalid	6 Very likely (0.8 - 1) ### Rationale/Explanation: 1. **Technological Advancements**: By 2030, significant advancements in AI and machine learning are expected to further enhance the capabilities of integrated diagnostics. The use of AI to predict biomarker status and clinical outcomes is already showing promising results in research settings. With increasing computational power and improved algo…	6	**Rationale/Explanation:** The advancement of AI in the field of diagnostics, particularly in terms of predicting biomarker status and clinical outcomes for personalized medicine, has been accelerating at a remarkable pace. By 2030, it is very likely that AI will be routinely integrated into diagnostic processes for several reasons: 1. **Technological Advancements**: AI and machine learning techn…	6	**Rationale/Explanation:** The prediction of biomarker status and clinical outcomes through integrated diagnostics for personalized medicine is an area that has seen substantial advancements already. AI in medical diagnostics has greatly expanded with improvements in machine learning algorithms, big data, and computational power. Major pharmaceutical companies and health institutions are heavily …	5.666666666666667
110	By 2030, the probability of integrated diagnostic application(s) for "identifying discrepancies between radiologic and pathologic diagnoses" being used routinely isÉ	Invalid	**Rationale/Explanation:** The integration of AI in diagnostic workflows, including the comparison of radiologic and pathologic diagnoses, is progressing rapidly. Here are a few factors that support the likelihood of this application being routine by 2030: 1. **Technological Progress:** Advances in AI and machine learning algorithms have significantly improved the accuracy and reliability of diag…	5	**Rationale/Explanation:** By 2030, it appears likely that integrated diagnostic applications for identifying discrepancies between radiologic and pathologic diagnoses will be used routinely. This prognosis is based on several key factors: 1. **Advancements in AI and Machine Learning:** AI and machine learning technologies are rapidly progressing, particularly in the fields of radiology and patho…	Invalid	**Rationale/Explanation:** Integrated diagnostic applications leveraging AI to identify discrepancies between radiologic and pathologic diagnoses are already showing promising results in pilot projects and research settings. Given the rapid advancements in AI technology, machine learning, and data integration over recent years, it's reasonable to expect that these applications will become more re…	5	**Rationale/Explanation:** The integration of AI in diagnostic applications has been advancing rapidly due to significant improvements in machine learning algorithms, increased computational power, and the accumulation of vast datasets. Specifically, the task of identifying discrepancies between radiologic and pathologic diagnoses is a well-defined problem that benefits greatly from AI's capabili…	6	**Rationale/Explanation:** By 2030, it is very likely that integrated diagnostic applications for identifying discrepancies between radiologic and pathologic diagnoses will be used routinely. Several factors support this assessment: 1. **Advancements in AI and Machine Learning:** The rapid advancements in AI and machine learning technologies are driving significant improvements in diagnostic accu…	5.333333333333333
111	By 2030, the probability of integrated diagnostic application(s) for "algorithms for interpretation of tumor treatment response in radiology, based on pathology data" being used routinely isÉ	Invalid	### Rationale/Explanation: 1. **Technological Progress**: - AI and machine learning technologies have been advancing rapidly, particularly in the fields of image recognition and data analysis. These advancements are critical for interpreting tumor treatment responses. 2. **Integration Feasibility**: - Pathology data is increasingly being digitized and integrated with other diagnostic modalities, …	5	#### Rationale/Explanation: The integration of AI-driven algorithms for interpreting tumor treatment responses in radiology, based on pathology data, is a highly active area of research and development. By considering the advancements and current trends, several key points support my ranking: 1. **Advancements in AI and Machine Learning**: There has been significant progress in AI, particularly i…	Invalid	### Likert Ranking: 5 (Likely - 0.6 to 0.8) ### Rationale: 1. **Technological Advancements**: There have been rapid advancements in AI and machine learning technologies in healthcare. Specifically, integrating radiological and pathological data is within the realm of current AI capabilities, and continuous improvements are expected. 2. **Clinical Adoption**: Many healthcare organizations are incr…	5	### Rationale/Explanation: By 2030, it is quite plausible that integrated diagnostic applications involving algorithms for interpreting tumor treatment response in radiology, based on pathology data, will be used routinely. Here’s why: 1. **Advancements in AI and Machine Learning**: The rapid advancements in artificial intelligence (AI) and machine learning (ML) have already demonstrated signific…	Invalid	### Rationale/Explanation: The integrated diagnostic application of algorithms for the interpretation of tumor treatment response in radiology, based on pathology data, is very likely to be used routinely by 2030 due to several key factors: 1. **Advances in AI and Machine Learning**: - Significant strides have been made in the development of AI and machine learning models that can process and int…	5.0
112	By 2030, the probability of integrated diagnostic application(s) for "algorithms that transfer pathology diagnostic information to radiologic images, so that based on the pathology diagnosis, a heatmap is shown on radiology images displaying tumor magnitudes" being used routinely isÉ	Invalid	**Rating: 5 (Likely - 0.6 to 0.8)** **Rationale:** 1. **Current Technological Progress**: Significant advancements are already being made in the fields of AI, machine learning, and digital pathology. AI algorithms that can analyze pathological data and integrate them with radiological imaging are under active development and research. 2. **Interdisciplinary Collaboration**: There is a strong tren…	Invalid	**Ranking: 5 (Likely - 0.6 to 0.8)** **Rationale:** The development of AI in both pathology and radiology has advanced substantially over the past few years. There is significant ongoing research focused on integrating diagnostic information across these modalities to improve accuracy and efficiency in cancer detection and treatment planning. Heatmaps based on pathology diagnoses are already bein…	Invalid	**5 (Likely)** ### Rationale/Explanation: Advancements in AI and machine learning are progressing at a rapid pace, and the integration of different medical imaging modalities (like pathology and radiology) is becoming increasingly sophisticated. By 2030, it is likely that integrated diagnostic applications will use algorithmic advancements to transfer diagnostic information from pathology to radi…	Invalid	### Rationale/Explanation: 1. **Current Trends and Advances**: There have been significant strides in AI capabilities in medical imaging and pathology. Applications that incorporate AI to interpret and annotate images are already in development and use in some advanced medical centers. 2. **Technical Feasibility**: Modern deep learning techniques, particularly convolutional neural networks (CNNs)…	Invalid	### Rationale/Explanation: By 2030, the integration of AI-driven algorithms that can transfer pathology diagnostic information to radiologic images, including generating heatmaps displaying tumor magnitudes based on pathology diagnosis, seems likely based on several considerations: 1. **Technological Advancements**: AI and machine learning technologies, particularly in the fields of medical imagi…
113	By 2030, the probability of integrated diagnostic application(s) for "combination of all data (macro, micro, radiology, genomic) on the same screen" being used routinely isÉ	Invalid	### Rationale: 1. **Technological Advancements:** The pace of advancements in AI, especially in the medical field, is rapid. By 2030, it is highly likely that we will have the necessary computational power, data integration algorithms, and user interfaces to combine macro, micro, radiology, and genomic data on the same screen effectively. 2. **Data Integration Trends:** There is increasing moment…	5	Rationale/Explanation: The integration of multiple forms of data, including macro, micro, radiology, and genomic on the same screen, presents significant technological and operational challenges. However, recent advances in AI, data analytics, and machine learning have made substantial strides towards such integration. Given the rapid development in digital pathology and AI-based diagnostic tools…	6	Rationale/Explanation: The probability of integrated diagnostic applications that combine data from various sources (macro, micro, radiology, genomic) being used routinely by 2030 is very likely for several reasons: 1. **Technological Advancements**: AI technology is rapidly advancing in areas like machine learning and data integration. By 2030, it is reasonable to expect that these technologies …	5	#### Rationale/Explanation: By 2030, the integration of various diagnostic data types, such as macro, micro, radiological, and genomic, on the same screen is likely to be used routinely due to several converging factors: 1. **Technological Advancements**: Rapid advancements in AI and machine learning are continuously improving data processing and integration capabilities. By 2030, these advanceme…	Invalid	1. **Technological Progress:** AI and machine learning algorithms have demonstrated significant progress in processing and integrating vast amounts of data from different disciplines, including radiology, genomics, and pathology. 2. **Current Trends:** Currently, there are already platforms and research initiatives working towards multi-modal data integration. By 2030, these platforms are likely …	5.333333333333333
114	By 2030, the probability of integrated diagnostic application(s) for "diagnoses based on combination of genomics, radiomics and multiparameter IHC along with blood counts and serum analysis" being used routinely isÉ	Invalid	**Rationale/Explanation:** 1. **Rapid Advancements in AI and Genomics:** There have been significant strides in AI-driven diagnostics, particularly in genomics. Techniques for analyzing genomic data have seen great improvements in both speed and accuracy, which are critical for routine use in a clinical setting. 2. **Increasing Use of Radiomics:** The use of radiomics, which involves extracting a…	Invalid	**Rationale/Explanation:** 1. **Technological Advancements**: There have been significant advancements in genomics, radiomics, and multiparameter immunohistochemistry (IHC) in recent years. These technologies are progressing rapidly, driven by increased computational power, better algorithms, and more sophisticated analytic methods. 2. **Integration of Multi-Omics Data**: The integration of multi…	5	### Rationale/Explanation: By 2030, it is quite realistic to expect integrated diagnostics that combine genomics, radiomics, and multiparameter immunohistochemistry (IHC) with traditional blood counts and serum analysis to be used routinely. This prediction is driven by several factors: 1. **Technological Advancements**: The fields of genomics and radiomics are rapidly advancing, with increasing …	Invalid	Rating: 6 (Very likely) Rationale: Integrated diagnostics, combining genomics, radiomics, multiparameter IHC (immunohistochemistry), blood counts, and serum analysis, represent a significant advancement in precision medicine. By 2030, these technologies are anticipated to be very likely used routinely for diagnoses for several reasons: 1. **Technological Advancements**: The fields of genomics and…	Invalid	**Rationale:** The integration of multiple diagnostic modalities such as genomics, radiomics, multiparameter IHC, blood counts, and serum analysis into routine clinical practice by 2030 seems quite plausible given current advancements in medical technology and artificial intelligence. Here are several factors supporting this likelihood: 1. **Technological Advancements**: There have been significa…	5.0
115	By 2030, the probability of integrated diagnostic application(s) for "displaying a list of the most probable diagnoses for a particular case, according to the combination of different diagnostic techniques," being used routinely isÉ	Invalid	**Rationale:** 1. **Current Progress in AI Diagnostics**: AI is already capable of analyzing medical data from different sources (e.g., imaging, clinical history, lab results) to generate probable diagnoses. The progress in natural language processing, image recognition, and multi-modal data integration is fast-tracking this capability. 2. **Clinical Adoption and Investment**: There is growing ad…	6	### Rationale/Explanation: The integration of AI in diagnostics has seen substantial advancements in recent years, and projecting this trend forward to 2030 suggests a very high likelihood that such applications will be used routinely. Here's why: 1. **Technological Advancements**: By 2030, AI algorithms and machine learning techniques will have continued to evolve, becoming even more sophisticat…	Invalid	**5 - Likely (0.6 - 0.8)** ### Rationale/Explanation: Integrated diagnostics that leverage AI to display a list of the most probable diagnoses for a particular case by combining different diagnostic techniques have a strong likelihood of being used routinely by 2030. Here are some key points supporting this assessment: 1. **Technological Advancements**: - AI and machine learning algorithms are ra…	Invalid	**5 - Likely (0.6 - 0.8)** ### Rationale: 1. **Technological Advancements**: The rapid progression in AI and machine learning, especially in the healthcare sector, suggests that by 2030, we could likely see significant advancements in integrated diagnostic applications. Current trends show that AI algorithms are becoming increasingly adept at interpreting and integrating data from various diagnos…	6	**Rationale/Explanation:** Integrated diagnostic applications that combine various diagnostic techniques have been progressing rapidly, driven primarily by advancements in AI and machine learning. The ability to display a list of the most probable diagnoses based on a combination of diagnostic approaches (e.g., imaging, pathology, molecular data) is already being explored in research and early cl…	6.0
116	By 2030, the probability of integrated diagnostic application(s) for "reduction of healthcare costs by avoiding redundancy of testing" being used routinely isÉ	Invalid	**Rationale/Explanation:** - **Advancements in AI and Technology:** By 2030, AI is expected to make significant advancements that will help integrate and streamline various diagnostic tools and methodologies. This can lead to better data management and interpretation, reducing the need for redundant testing. - **Healthcare Cost Pressures:** One of the main drivers for integrating diagnostics to r…	Invalid	**Rationale/Explanation:** AI applications in healthcare have made significant strides in recent years, especially in streamlining workflows and enhancing diagnostic accuracy. The reduction of healthcare costs by avoiding redundant testing is directly aligned with the strengths of AI — its ability to process vast amounts of data quickly, recognize patterns, and provide decision support in real-ti…	Invalid	Likert ranking: 5 (Likely, 0.6 - 0.8) Rationale: 1. **Current Trends**: There is already significant progress in the integration of AI-driven diagnostics to streamline healthcare processes, including reducing redundant tests. Modern health informatics systems increasingly prioritize interoperability and data sharing to avoid unnecessary tests. 2. **Economic Pressures**: With rising healthcare cos…	Invalid	6 Very likely (0.8 - 1) **Rationale/Explanation:** The integration of AI in diagnostics has shown considerable promise in enhancing the efficiency and effectiveness of medical procedures. By 2030, it is highly probable that such integrations will be used routinely for several reasons: 1. **Current Trends and Investments**: The healthcare industry is heavily investing in AI technology to streamlin…	Invalid	**Rating: 5 (Likely - 0.6 to 0.8)** ### Rationale/Explanation: 1. **Current Trends and Investments**: There is a growing trend in healthcare to integrate AI technologies specifically for the purpose of reducing costs. Many healthcare systems are investing heavily in AI-driven solutions to streamline operations, reduce redundant testing, and enhance accuracy in diagnostics. 2. **Technological Adva…
117	By 2030, the probability of integrated diagnostic application(s) for "clinical use of prediction models resulting from mutlivariable analysis of data from different modalities (pathology, radiology, genetics)" being used routinely isÉ	Invalid	**5 - Likely (0.6 - 0.8)** ### Rationale: 1. **Current Trends and Advancements:** There has been significant progress in the field of AI and machine learning, particularly in healthcare applications that integrate data from multiple modalities such as pathology, radiology, and genetics. Numerous research studies and clinical trials are already exploring and validating models that incorporate mult…	Invalid	**Rationale/Explanation:** There are several reasons for this optimism: 1. **Rapid Advancements in AI and Machine Learning:** AI and machine learning technologies are advancing rapidly, with significant improvements in their predictive accuracy and robustness. By 2030, it is very likely that these technologies will be highly refined and capable of integrating data from multiple modalities. 2. **I…	Invalid	**5 Likely (0.6 - 0.8)** **Rationale/Explanation:** Several key factors influenced this rating: 1. **Technological Advancements**: There have been significant advancements in AI and machine learning algorithms, which are increasingly capable of integrating and analyzing vast amounts of data from various sources (pathology, radiology, genetics). 2. **Current Trends in Research**: There is a growin…	Invalid	**"By 2030, the probability of integrated diagnostic application(s) for "clinical use of prediction models resulting from multivariable analysis of data from different modalities (pathology, radiology, genetics)" being used routinely isÉ"** ### Rationale: 1. **Rapid Advancements in AI**: - The field of AI, particularly in healthcare, has been advancing at a breakneck pace. Machine learning and de…	5	**Rationale:** By 2030, it is quite plausible that integrated diagnostic applications for clinical use of prediction models resulting from multivariable analysis of data from different modalities (pathology, radiology, genetics) will see routine use, given the current trajectory of advancements in AI and machine learning. Here's why: 1. **Advancements in AI and Machine Learning**: Significant pro…	5.0
118	By 2030, the probability of integrated diagnostic application(s) for "selection of patients with prostate cancer for active surveillance versus radiotherapy/surgery, based on integration of pathology and radiology data" being used routinely isÉ	5	Rationale: The integration of AI in diagnostics, particularly combining pathology and radiology data, has shown significant promise and advancement in recent years. The management of prostate cancer, especially in deciding between active surveillance and more aggressive treatments like radiotherapy or surgery, is an area where such integration could provide substantial clinical benefits. Current …	Invalid	**5 Likely (0.6 - 0.8)** **Rationale/Explanation:** Integrated diagnostics leveraging AI for patient selection in prostate cancer management is an area of significant research and development today. Over the past few years, there have been notable advances in AI applications in both pathology and radiology, leading to more accurate and efficient diagnostics. 1. **Medical Research and Advancement:…	Invalid	**Specified statement:** "By 2030, the probability of integrated diagnostic application(s) for selection of patients with prostate cancer for active surveillance versus radiotherapy/surgery, based on integration of pathology and radiology data being used routinely is..." **Likert Ranking:** 5 (Likely, 0.6 - 0.8) **Rationale/Explanation:** 1. **Technological Advancements:** There have been signifi…	5	**Rationale/Explanation:** The integration of pathology and radiology data for the management of prostate cancer, specifically for decision-making between active surveillance and more aggressive treatments like radiotherapy or surgery, shows significant promise and considerable progression over recent years. By 2030, it seems likely that this application will be routinely used due to several fact…	Invalid	**6 - Very likely (0.8 - 1)** ### Rationale/Explanation: 1. **Technological Advancements:** By 2030, AI and machine learning technologies will have further matured and their integration into medical diagnostics would be significantly more advanced. This progress will be bolstered by ongoing research and development focused on enhancing the accuracy and reliability of AI models in healthcare. 2. *…	5.0
119	By 2030, the probability of integrated diagnostic application(s) for "creation of new categories of patients by integrating all 'big data' from pathology, clinical lab, radiology and genomics" being used routinely isÉ	5	**Rationale:** The integration of "big data" from pathology, clinical labs, radiology, and genomics to create new categories of patients is a complex yet promising application of AI in the medical field. Here are the factors that informed my ranking: 1. **Technological Advancements:** AI and machine learning technologies are rapidly advancing and have already shown significant potential in analyz…	Invalid	### Likert Scale Response: **5 (Likely - 0.6 to 0.8)** ### Rationale/Explanation: Integrated diagnostics, leveraging all forms of "big data" from pathology, clinical labs, radiology, and genomics, has shown significant promise. Several factors contribute to this likelihood: 1. **Technological Advancements**: The rapid evolution of AI and machine learning technologies over recent years suggests co…	Invalid	Rationale/Explanation: The integration of diverse datasets from pathology, clinical labs, radiology, and genomics to create new categories of patients is a complex but achievable goal. By 2030, advancements in AI, machine learning, and data analytics are expected to progress significantly. Numerous ongoing projects and research efforts are already focused on leveraging big data for improved patie…	5	**Rationale/Explanation:** Advancements in AI and machine learning have been rapidly progressing, with significant improvements made in fields such as pathology, radiology, and genomics. The integration of these disciplines to create a comprehensive diagnostic approach is already underway in many research and pilot projects. By 2030, it's highly plausible that AI-driven integrated diagnostics wil…	5	Rationale/Explanation: The integration of various types of medical data—pathology, clinical lab results, radiology, and genomics—has been a significant focus in personalized medicine and healthcare advancements. By 2030, it is likely that technology, AI algorithms, and data integration platforms will advance sufficiently to support routine use of integrated diagnostics for creating new categories…	5.0
120	By 2030, the probability of integrated diagnostic application(s) for "building risk stratification (prognostic) roadmaps for individual patients based on input from histology, radiology, and genomics" being used routinely isÉ	5	### Rationale/Explanation: The integration of histology, radiology, and genomics to build risk stratification (prognostic) roadmaps for individual patients is an ambitious yet achievable goal by 2030, especially considering several trends and advancements in AI and diagnostic technologies: 1. **Technological Advancements**: AI and machine learning are rapidly advancing. Current trends suggest sig…	Invalid	However, the broad acceptance and routine use of such integrated systems by 2030 may face obstacles such as regulatory approval, data privacy concerns, the need for extensive validation studies, and the integration of new technologies within existing healthcare infrastructure. Considering these factors, I will rank the specified statement with a Likert ranking of: **6 - Very likely (0.8 - 1)** **…	6	#### Rationale/Explanation: By 2030, advancements in AI and integrated diagnostics are expected to significantly improve the capacity to build comprehensive risk stratification roadmaps for individual patients. There are several reasons why this application is very likely to be used routinely by then: 1. **Technological Advancements**: Significant progress in AI technologies related to image anal…	5	#### Rationale/Explanation: By 2030, it is quite plausible that integrated diagnostic applications for building risk stratification (prognostic) roadmaps for individual patients will be used routinely. This probability primarily hinges on several converging factors: 1. **Technological Advancements**: The pace at which AI and machine learning technologies are developing is rapid. Specific applicat…	5	Rationale/Explanation: The integration of histology, radiology, and genomics to create prognostic roadmaps for individual patients is a highly promising area within personalized medicine. By 2030, it is plausible that this approach will be used routinely due to several factors: 1. **Advancements in AI**: Significant progress is expected in AI and machine learning algorithms, particularly in handl…	5.25
121	By 2030, the probability of the integrated diagnostic application of "use of integrated reports for select conditions, e.g., prostate cancer" being used routinely isÉ	Invalid	Specified statement: "By 2030, the probability of the integrated diagnostic application of 'use of integrated reports for select conditions, e.g., prostate cancer' being used routinely is…" ### My Likert Ranking: 5 (Likely: 0.6 - 0.8) ### Rationale/Explanation: 1. **Current Trends and Progress:** - As of 2023, AI technologies are already making significant strides in the field of diagnostics, par…	Invalid	Rationale/Explanation: The use of integrated reports for select conditions, such as prostate cancer, is highly likely by 2030 due to several factors. First, the advancing capabilities of AI in medical diagnostics are accelerating at a rapid pace. AI algorithms are becoming more accurate and capable of integrating various types of medical data, including imaging, genomics, and clinical records, to…	5	Rationale/Explanation: There are several factors that contribute to my assessment of the likelihood of integrated diagnostic reports for select conditions, such as prostate cancer, being used routinely by 2030. 1. **Advancements in AI**: By 2030, significant advancements in AI technology are expected. AI algorithms are becoming increasingly capable of analyzing medical data from various sources a…	Invalid	**6 Very likely (0.8 - 1)** ### Rationale: 1. **Current Technological Trends**: The field of AI in healthcare is rapidly advancing. There have already been significant strides in integrating AI with diagnostic tools in pathology, including applications in cancer detection. 2. **Prostate Cancer Screening**: Prostate cancer is a well-researched area with high incidence rates. Integrating diagnostic…	Invalid	Rationale/Explanation: By 2030, it is likely that integrated reports for select conditions like prostate cancer will be used routinely. The integration of AI into diagnostic applications is progressing rapidly, driven by advances in machine learning, data analytics, and the increasing availability of high-quality medical data. These integrated reports can combine information from various diagnost…	5.0
