# Supplementary material for: How does AI perform compared to human expert panels in medical Delphi studies? A pilot study through the lens of pathology
Source: J Pathol Inform. 2026 Apr 15;21:100661. doi: 10.1016/j.jpi.2026.100661 (PMC13185839; doi:10.1016/j.jpi.2026.100661)
Supplement: Supplementary material 1 — Original data used in the study and code for the Delphi-GPT application. [file mmc1.zip › Delphi-Results-&-Code-Sent-to-copy/Category-6-Run-Results/completed-ai-survey6-GPT3.5-temp07-w-avg.csv]

Question #	Specified Statement	AI Rating 1	AI Explanation 1	AI Rating 2	AI Explanation 2	AI Rating 3	AI Explanation 3	AI Rating 4	AI Explanation 4	AI Rating 5	AI Explanation 5	Average AI Ratings
103	By 2030, the probability of integrated diagnostic application(s) for "comparison of tumor extent in slides and radiological images" being used routinely isÉ	Invalid	Rationale/Explanation: Given the rapid advancements in artificial intelligence and digital pathology, it is likely that by 2030, integrated diagnostics will have improved to a level where the comparison of tumor extent in slides and radiological images can be done routinely. The increasing accuracy and efficiency of AI algorithms in analyzing and interpreting medical images suggest that such inte…	Invalid	Rationale: Advances in image analysis and machine learning algorithms are expected to significantly improve the integration of diagnostic information from pathology slides and radiological images. With the continued development of AI technologies and increased adoption in healthcare, it is likely that by 2030, integrated diagnostics for comparing tumor extent in slides and radiological images wil…	Invalid	5 Likely (0.6 - 0.8) Rationale/Explanation: Advancements in AI technology, particularly in image analysis and pattern recognition, are rapidly progressing. By 2030, it is reasonable to expect that integrated diagnostics for comparing tumor extent in slides and radiological images will become routine practice. With the increasing accuracy and efficiency of AI algorithms, the integration of patholo…	Invalid	5. Likely (0.6 - 0.8) Rationale/Explanation: Given the rapid advancements in AI technology and its integration into healthcare systems, it is likely that by 2030, the application of integrated diagnostics for comparing tumor extent in slides and radiological images will become a routine practice. The use of AI in analyzing medical imaging data has shown significant promise in improving accuracy a…	Invalid	5 Likely (0.6 - 0.8) Rationale: Advances in AI technology are rapidly improving the accuracy and efficiency of analyzing medical images, including pathology slides and radiological images. By 2030, it is likely that integrated diagnostics will have matured to the point where comparing tumor extent across different imaging modalities will be a routine and standard practice in healthcare settings. …
104	By 2030, the probability of integrated diagnostic application(s) for "identification of histologic regions to be sampled for genomic testing" being used routinely isÉ	Invalid	Rationale: The integration of diagnostics for the identification of histologic regions to be sampled for genomic testing is an area of increasing interest and investment in AI technologies. By 2030, advancements in AI algorithms, image analysis, and data integration capabilities are likely to have matured significantly, making routine use of integrated diagnostics for this specific application in…	Invalid	Rationale/explanation: With advancements in AI technology and digital pathology, the integration of diagnostics for identifying histologic regions to be sampled for genomic testing is likely to become routine by 2030. AI algorithms are continuously improving in their ability to accurately analyze and interpret complex medical data, making the prospect of integrated diagnostics for this purpose in…	Invalid	Rationale: By 2030, advancements in AI technology are expected to significantly improve the accuracy and efficiency of integrated diagnostics for identifying histologic regions to be sampled for genomic testing. With the increasing integration of AI algorithms in digital pathology workflows, the capability to precisely pinpoint regions of interest for genomic analysis is likely to become a routin…	5	Rationale/explanation: Given the rapid advancements in AI technologies and the increasing integration of diagnostics in healthcare, it is likely that by 2030, the application of integrated diagnostics for identifying histologic regions to be sampled for genomic testing will become routine. AI algorithms are continuously improving in their ability to analyze and interpret complex data, making it f…	Invalid	5 Likely (0.6 - 0.8) Rationale/Explanation: Given the rapid advancements in AI technology and the increasing integration of AI in healthcare, it is likely that by 2030, integrated diagnostic applications for identifying histologic regions to be sampled for genomic testing will be used routinely. AI has shown great potential in analyzing complex data from medical images and assisting in decision-m…	5.0
105	By 2030, the probability of integrated diagnostic application(s) for "prompting of further genetic testing based on AI analysis of histology" being used routinely isÉ	Invalid	5. Likely (0.6 - 0.8) Rationale: Given the rapid advancements in AI technology and its increasing integration into healthcare systems, it is likely that by 2030, AI analysis of histology will be routinely used to prompt further genetic testing. This integration can enhance diagnostic accuracy and personalized treatment plans, making it a plausible development within the next decade.	Invalid	Rationale/Explanation: Given the rapid advancements in AI technology and its increasing integration into healthcare systems, it is likely that by 2030, integrated diagnostic applications utilizing AI analysis of histology to prompt further genetic testing will become more common. As AI algorithms become more sophisticated and accurate in analyzing histological data, healthcare providers are likel…	Invalid	6. Very likely (0.8 - 1) Rationale/Explanation: Given the rapid advancements in AI technology and its increasing integration into healthcare systems, it is highly probable that by 2030, AI analysis of histology will play a significant role in prompting further genetic testing. This integration can enhance diagnostic accuracy, speed up the identification of genetic markers, and improve personalize…	Invalid	Likert Scale: 6 - Very likely (0.8 - 1) Rationale: AI technologies are rapidly improving in analyzing histological data and identifying potential genetic markers. By 2030, it is highly probable that integrated diagnostics will routinely prompt further genetic testing based on AI analysis of histology, as AI systems become more sophisticated and accurate in identifying relevant genetic information…	Invalid	6 Very likely (0.8 - 1) Rationale/explanation: Given the rapid advancements in AI technology and its increasing integration into healthcare systems, it is highly probable that by 2030, integrated diagnostic applications utilizing AI analysis of histology to prompt further genetic testing will be used routinely. AI has already shown great potential in analyzing complex data such as histology image…
106	By 2030, the probability of integrated diagnostic application(s) for "assessment of staging based on combined pathology/genetic data" being used routinely isÉ	Invalid	Rationale/Explanation: Given the rapid advancements in AI technology, particularly in the fields of pathology and genetics, it is highly likely that by 2030, integrated diagnostics will play a significant role in assessing staging based on combined pathology and genetic data. The integration of these two critical sources of information can provide more accurate and comprehensive insights into dis…	Invalid	Rationale/Explanation: Given the rapid advancements in AI technology and the increasing integration of pathology and genetic data in healthcare, it is plausible to expect that by 2030, there will be widespread adoption of integrated diagnostics for the assessment of staging based on combined pathology/genetic data. This convergence of data sources is likely to enhance diagnostic accuracy and trea…	Invalid	Rationale/Explanation: Given the rapid advancements in AI technology, as well as the increasing importance of personalized medicine and precision diagnostics, it is likely that by 2030 we will see routine use of integrated diagnostic applications for the assessment of staging based on combined pathology and genetic data. The synergy between pathology and genetic data can provide more comprehensiv…	5	Rationale: Given the rapid advancements in AI technology and the increasing integration of pathology and genetic data in diagnostic processes, it is likely that by 2030, integrated diagnostic applications for the assessment of staging based on combined pathology/genetic data will be used routinely. The potential for improved accuracy and personalized treatment options through such integrated diag…	Invalid	6. Very likely (0.8 - 1) Rationale/Explanation: AI technologies continue to rapidly evolve, allowing for more efficient and accurate analysis of combined pathology and genetic data. By 2030, it is highly probable that integrated diagnostic applications for staging assessment will become a routine part of healthcare practices, given the trajectory of advancements in AI, machine learning, and healt…	5.0
107	By 2030, the probability of integrated diagnostic application(s) for "correlation of morphological and genomic information in order to interpret genetic aberrations found" being used routinely isÉ	Invalid	5. Likely (0.6 - 0.8) Rationale/Explanation: Advances in AI and genomic technologies are rapidly progressing, allowing for more accurate and efficient integration of morphological and genomic data. By 2030, it is likely that these integrated diagnostic applications will become more standardized and widely adopted in clinical practice to interpret genetic aberrations and optimize patient care.	Invalid	Rationale: Given the rapid progress in AI algorithms for analyzing both morphological and genomic data, along with the growing emphasis on personalized medicine and precision diagnostics, it is highly probable that by 2030, integrated diagnostic applications will routinely correlate morphological and genomic information to interpret genetic aberrations. This integration can significantly enhance …	Invalid	6 Very likely (0.8 - 1) Rationale: Given the rapid advancements in AI technologies and the increasing integration of genomic data with diagnostic processes, it is highly probable that by 2030, integrated diagnostics for correlating morphological and genomic information to interpret genetic aberrations will become a routine practice in the field of AI-driven diagnostics. The continuous improvement…	6	Rationale: Given the rapid advancements in AI and biotechnology, it is highly likely that by 2030, integrated diagnostics for correlating morphological and genomic information to interpret genetic aberrations will be used routinely. AI technologies are continuously improving in their ability to analyze complex data sets, and the integration of morphological and genomic information will be crucial…	Invalid	Rationale/Explanation: Given the rapid advancements in AI technology and its increasing integration into healthcare systems, it is plausible to expect that by 2030, the application of integrated diagnostics for correlating morphological and genomic information to interpret genetic aberrations will likely become routine. The convergence of AI algorithms, big data analytics, and precision medicine …	6.0
108	By 2030, the probability of integrated diagnostic application(s) for "extraction of molecular data from radiological or histological images" being used routinely isÉ	Invalid	5 Likely (0.6 - 0.8) Rationale/Explanation: Given the rapid advancements in AI technology, it is likely that by 2030, integrated diagnostic applications for the extraction of molecular data from radiological or histological images will become more prevalent and routine. The integration of AI in medical imaging and diagnostics is already showing promising results, and with further development and …	Invalid	Rationale/Explanation: Given the rapid advancements in AI technology and the increasing integration of diagnostics across various medical fields, it is plausible to expect that by 2030, the extraction of molecular data from radiological or histological images will be routinely used in integrated diagnostics. This application has the potential to enhance the accuracy and efficiency of diagnostic p…	Invalid	Rationale: Given the rapid advancements in AI technology and the increasing integration of AI in healthcare settings, it is highly probable that by 2030, the application of integrated diagnostics for the extraction of molecular data from radiological or histological images will be used routinely. AI has shown great promise in analyzing complex medical images and extracting valuable molecular data…	Invalid	Rationale/Explanation: Given the rapid advancements in AI technology and its application in medical imaging analysis, it is quite likely that by 2030, integrated diagnostic applications for the extraction of molecular data from radiological or histological images will be used routinely. The integration of AI algorithms with imaging technologies has shown great promise in enhancing the accuracy an…	Invalid	6. Very likely (0.8 - 1) Rationale: Advances in AI technology are rapidly improving the ability to extract molecular data from various types of medical images. With the continuous development and integration of AI algorithms, it is very likely that by 2030, the application of integrated diagnostics for extracting molecular data from radiological or histological images will become routine practice…
109	By 2030, the probability of integrated diagnostic application(s) for "prediction of biomarker status and clinical outcomes for personalized medicine, based on integrated diagnostics," being used routinely isÉ	6	Rationale: Given the rapid advancements in AI technologies and personalized medicine, it is highly likely that integrated diagnostics will become a routine part of predicting biomarker status and clinical outcomes for personalized medicine by 2030. The potential for AI to analyze large datasets and identify patterns that can lead to more precise predictions in healthcare makes this scenario very …	Invalid	Rationale: Given the rapid advancements in AI technology and its integration into healthcare systems, it is highly probable that by 2030, integrated diagnostics will be routinely used for predicting biomarker status and clinical outcomes for personalized medicine. The increasing availability of data, improved AI algorithms, and a growing emphasis on personalized treatment approaches all point tow…	5	Rationale: Given the rapid advancements in AI and digital pathology, it is likely that by 2030, integrated diagnostic applications for predicting biomarker status and clinical outcomes for personalized medicine will be used routinely. The integration of various diagnostic modalities and AI algorithms is expected to enhance the accuracy and efficiency of personalized medicine, leading to widesprea…	Invalid	Rationale/Explanation: Given the rapid advancements in AI technology and its applications in healthcare, it is highly probable that by 2030, integrated diagnostic applications for predicting biomarker status and clinical outcomes for personalized medicine will be used routinely. The integration of multiple diagnostic modalities, coupled with AI algorithms, will likely enhance the accuracy and eff…	Invalid	Rationale: The field of personalized medicine is rapidly advancing, and integrated diagnostics play a crucial role in predicting biomarker status and clinical outcomes for individualized treatment plans. With the increasing focus on precision medicine and the advancements in AI technology, it is likely that by 2030, integrated diagnostic applications for predicting biomarker status and clinical o…	5.5
110	By 2030, the probability of integrated diagnostic application(s) for "identifying discrepancies between radiologic and pathologic diagnoses" being used routinely isÉ	5	Rationale: Given the rapid advancements in AI technology and the increasing integration of AI tools in both radiology and pathology fields, it is likely that by 2030, integrated diagnostic applications for identifying discrepancies between radiologic and pathologic diagnoses will be used routinely. These applications have the potential to improve accuracy, efficiency, and overall patient care, ma…	Invalid	5. Likely (0.6 - 0.8) Rationale/Explanation: Given the advancements in AI technology and the increasing focus on improving diagnostic accuracy and efficiency in healthcare, it is likely that integrated diagnostic applications for identifying discrepancies between radiologic and pathologic diagnoses will become more common by 2030. The potential benefits of such integration in improving patient ou…	Invalid	Likert Scale: 5 Likely (0.6 - 0.8) Rationale/Explanation: With the rapid advancements in AI technologies and the increasing focus on improving diagnostic accuracy and efficiency in healthcare, it is likely that integrated diagnostic applications for identifying discrepancies between radiologic and pathologic diagnoses will become more prevalent by 2030. These tools have the potential to enhance c…	Invalid	Rationale/Explanation: Integrated diagnostics for identifying discrepancies between radiologic and pathologic diagnoses hold great potential for improving accuracy and efficiency in healthcare. By 2030, advancements in AI technology and data integration are expected to significantly enhance the capabilities of integrated diagnostics in this specific area. While challenges such as data interoperab…	Invalid	Rationale/Explanation: The integration of AI into diagnostics has the potential to significantly enhance the accuracy and efficiency of identifying discrepancies between radiologic and pathologic diagnoses. By 2030, with advancements in AI technology and increased adoption of integrated diagnostic solutions, it is likely that this application will be used routinely in clinical practice. The benef…	5.0
111	By 2030, the probability of integrated diagnostic application(s) for "algorithms for interpretation of tumor treatment response in radiology, based on pathology data" being used routinely isÉ	Invalid	Rationale/Explanation: Given the rapid advancements in AI technology and its increasing integration into the healthcare industry, it is plausible to expect that by 2030, algorithms for the interpretation of tumor treatment response in radiology based on pathology data will likely be used routinely. The synergy between radiology and pathology data through AI integration can significantly enhance d…	Invalid	Rationale/Explanation: Integrated diagnostics combining AI algorithms for interpreting tumor treatment response in radiology with pathology data have shown significant progress and promise in improving accuracy and efficiency in cancer diagnosis and treatment planning. Given the rapid advancements in AI technology and the increasing emphasis on personalized medicine, it is likely that by 2030, th…	Invalid	Rationale/Explanation: Given the rapid advancements in AI technologies and the increasing integration of AI in healthcare, it is likely that by 2030, we will see routine use of integrated diagnostics utilizing algorithms for interpreting tumor treatment response in radiology based on pathology data. The potential benefits in terms of accuracy, efficiency, and personalized treatment approaches mak…	5	Rationale: Given the rapid advancements in AI technology and the increasing integration of diagnostic tools in healthcare, it is highly probable that by 2030, algorithms for interpretation of tumor treatment response in radiology based on pathology data will be used routinely. The potential for AI to streamline and enhance diagnostic processes, particularly in oncology, makes it likely that integ…	5	Rationale/Explanation: With the rapid advancements in artificial intelligence and machine learning technologies, it is highly probable that by 2030, integrated diagnostic applications utilizing algorithms for interpreting tumor treatment response in radiology based on pathology data will become more common in routine medical practice. These technologies are continuously evolving and becoming more…	5.0
112	By 2030, the probability of integrated diagnostic application(s) for "algorithms that transfer pathology diagnostic information to radiologic images, so that based on the pathology diagnosis, a heatmap is shown on radiology images displaying tumor magnitudes" being used routinely isÉ	Invalid	5. Likely (0.6 - 0.8) Rationale: With advancements in AI technology and the increasing integration of AI tools in healthcare, it is probable that by 2030, the application described will become routine practice. The ability to combine pathology diagnostic information with radiologic images to visualize tumor magnitudes can significantly enhance diagnostic accuracy and treatment planning, making it…	Invalid	5 Likely (0.6 - 0.8) Rationale/Explanation: Integrating diagnostic algorithms that transfer pathology diagnostic information to radiologic images to display tumor magnitudes through heatmaps is a promising and innovative approach in the field of AI and healthcare. Given the rapid advancements in AI technology and its increasing integration into healthcare systems, it is reasonable to expect that …	Invalid	5. Likely (0.6 - 0.8) Rationale/Explanation: Given the rapid advancements in AI technology and the increasing integration of AI in healthcare, it is likely that by 2030, such integrated diagnostic applications will become more common. The potential benefits of combining pathology diagnostic information with radiologic images to enhance tumor detection and analysis make this scenario plausible wit…	Invalid	Rationale/Explanation: Given the rapid advancements in AI technology and the increasing integration of pathology and radiology in healthcare settings, it is reasonable to expect that by 2030, algorithms capable of transferring pathology diagnostic information to radiologic images to display tumor magnitudes through heatmaps will likely become a routine part of diagnostic practices. This integrati…	Invalid	Likert Scale: 5 Likely (0.6 - 0.8) Rationale/Explanation: With the rapid advancements in AI technology and the increasing integration of pathology and radiology disciplines, it is plausible to anticipate that by 2030, algorithms facilitating the transfer of pathology diagnostic information to radiologic images for displaying tumor magnitudes will likely be used routinely. This integration can enh…
113	By 2030, the probability of integrated diagnostic application(s) for "combination of all data (macro, micro, radiology, genomic) on the same screen" being used routinely isÉ	6	Rationale: Given the rapid advancements in AI technology and healthcare integration, it is highly probable that by 2030, integrated diagnostic applications combining macro, micro, radiology, and genomic data on the same screen will be used routinely. The convergence of multiple data sources in diagnostics will likely lead to more accurate and comprehensive insights for healthcare professionals, u…	Invalid	Likert scale rating: 5 Likely (0.6 - 0.8) Rationale: By 2030, the integration of various diagnostic data types onto a single screen is highly probable due to the continuous advancements in AI algorithms, machine learning, and data integration capabilities. This integrated approach would significantly enhance diagnostic accuracy, streamline the workflow for healthcare professionals, and improve pa…	Invalid	Rationale/Explanation: Given the rapid advancements in AI technology and the increasing integration of various diagnostic data types, such as macro, micro, radiology, and genomic data, the probability of an integrated diagnostic application for combining all this data on the same screen being used routinely by 2030 seems quite likely. This integrated approach can enhance diagnostic accuracy, effi…	Invalid	Rationale/Explanation: Integrated diagnostics involving the combination of all data types (macro, micro, radiology, genomic) on the same screen is a significant advancement in AI-driven diagnostics. Given the rapid pace of technological advancements in AI and healthcare, it is likely that by 2030, the integration of various diagnostic data types into a single interface will become routine practic…	Invalid	5 Likely (0.6 - 0.8) Rationale/Explanation: Given the rapid advancements in AI technology and data integration capabilities, it is likely that by 2030, integrated diagnostic applications will become more sophisticated and prevalent. The convergence of multiple data types on a single screen for comprehensive analysis is a logical progression in the field of AI-driven diagnostics, and the advanceme…	6.0
114	By 2030, the probability of integrated diagnostic application(s) for "diagnoses based on combination of genomics, radiomics and multiparameter IHC along with blood counts and serum analysis" being used routinely isÉ	5	Rationale/Explanation: Given the rapid advancements in AI technology and the increasing integration of various diagnostic modalities such as genomics, radiomics, multiparameter IHC, blood counts, and serum analysis, it is likely that by 2030, there will be routine use of integrated diagnostics for diagnoses based on this combination of methods. The potential for AI to streamline and enhance the d…	Invalid	Rationale: Given the rapid advancements in genomics, radiomics, immunohistochemistry, blood analysis, and artificial intelligence technologies, it is quite probable that by 2030, integrated diagnostic applications combining these various modalities will become routine in medical practice. The increasing availability of data, improved computational capabilities, and growing expertise in interpreti…	5	Rationale: Given the rapid advancements in AI technologies, as well as the increasing integration of genomics, radiomics, multiparameter IHC, and other diagnostic modalities in healthcare, it is likely that by 2030, integrated diagnostics for diagnoses based on a combination of these methods will be used routinely. The potential benefits of combining multiple data sources for more accurate and co…	Invalid	Rationale/Explanation: Given the rapid advancements in AI technology, particularly in the fields of genomics, radiomics, and multiparameter IHC analysis, along with the increasing availability of large datasets for training AI algorithms, it is highly probable that integrated diagnostic applications combining these technologies will become routine by 2030. These technologies have the potential to…	Invalid	Rationale/Explanation: Given the rapid advancements in AI and technology in the field of healthcare, it is highly likely that by 2030, integrated diagnostics combining genomics, radiomics, multiparameter IHC, blood counts, and serum analysis will become a routine practice. These combined diagnostic approaches have the potential to revolutionize personalized medicine and provide more accurate and …	5.0
115	By 2030, the probability of integrated diagnostic application(s) for "displaying a list of the most probable diagnoses for a particular case, according to the combination of different diagnostic techniques," being used routinely isÉ	Invalid	Rationale/explanation: Integrated diagnostics combining different diagnostic techniques have shown significant progress in recent years, especially in the field of AI applications. By 2030, advancements in AI algorithms and technology are likely to further enhance the accuracy and efficiency of integrated diagnostic applications for displaying a list of probable diagnoses for specific cases. With…	Invalid	Rationale: Given the rapid advancements in AI technologies and machine learning algorithms in recent years, it is likely that by 2030, integrated diagnostic applications will have significantly improved capabilities to display a list of the most probable diagnoses for a particular case based on the combination of different diagnostic techniques. This integration of various diagnostic methods can …	5	Rationale: Integrated diagnostic applications that combine different diagnostic techniques to provide a list of the most probable diagnoses for a particular case have been advancing rapidly with the development of AI technologies. By 2030, it is likely that the integration of various diagnostic tools and AI algorithms will become more refined and widely adopted in clinical practice, leading to th…	Invalid	Rationale/explanation: Integrated diagnostics that combine different diagnostic techniques to display a list of the most probable diagnoses for a particular case have been advancing rapidly in recent years. With the continued development of AI algorithms and the increasing integration of various diagnostic tools, it is likely that by 2030, the application of integrated diagnostics for this purpos…	Invalid	Rationale/Explanation: Given the rapid advancements in AI technology and machine learning algorithms, it is highly probable that by 2030, integrated diagnostic applications will become more sophisticated and accurate in displaying a list of the most probable diagnoses for a particular case based on a combination of different diagnostic techniques. The increasing availability of data from various …	5.0
116	By 2030, the probability of integrated diagnostic application(s) for "reduction of healthcare costs by avoiding redundancy of testing" being used routinely isÉ	Invalid	5 Likely (0.6 - 0.8) Rationale/Explanation: Integrated diagnostics have the potential to streamline the diagnostic process, reduce duplication of tests, and ultimately lead to cost savings in healthcare. With advancements in AI technology and increased adoption of integrated diagnostic solutions, it is likely that by 2030, the use of such applications for reducing healthcare costs will become rou…	5	Rationale: With advancements in AI technology and the increasing focus on cost-effectiveness in healthcare, it is likely that integrated diagnostic applications aimed at reducing healthcare costs by avoiding redundancy of testing will be used routinely by 2030. These applications can streamline diagnostic processes, reduce unnecessary testing, and ultimately lead to cost savings in healthcare sys…	Invalid	5 Likely (0.6 - 0.8) Rationale: Given the advancements in AI technology and the increasing focus on cost-effectiveness in healthcare systems, it is likely that integrated diagnostics will become more common by 2030. The potential for reducing redundant testing through integrated diagnostics can lead to significant cost savings, making it a plausible scenario for routine use in the near future.	Invalid	Rationale: The integration of diagnostics to reduce healthcare costs by avoiding redundancy of testing is a key area of focus for maximizing efficiency and cost-effectiveness in healthcare systems. With advancements in AI technologies and increased emphasis on value-based care, it is very likely that by 2030, integrated diagnostic applications aimed at reducing healthcare costs through avoiding r…	Invalid	Rationale/Explanation: Integrated diagnostics have the potential to streamline the diagnostic process, reduce unnecessary testing, and ultimately lead to cost savings in healthcare. Given the advancements in technology and the increasing focus on efficiency and cost-effectiveness in healthcare systems, it is likely that integrated diagnostic applications aimed at reducing redundancy in testing wi…	5.0
117	By 2030, the probability of integrated diagnostic application(s) for "clinical use of prediction models resulting from mutlivariable analysis of data from different modalities (pathology, radiology, genetics)" being used routinely isÉ	Invalid	5. Likely (0.6 - 0.8) Rationale/Explanation: Given the rapid advancements in AI technology, increased integration of data from various sources, and the potential benefits of utilizing prediction models in clinical practice, it is likely that by 2030, integrated diagnostics for the clinical use of prediction models will be used routinely. While there may be challenges in implementation and validat…	5	Rationale: The integration of diagnostic data from multiple modalities such as pathology, radiology, and genetics is a promising approach that can enhance the accuracy and precision of predictive models in clinical settings. Given the rapid advancements in AI technologies and the increasing focus on personalized medicine, it is likely that by 2030, integrated diagnostic applications utilizing dat…	5	Rationale/Explanation: Given the rapid advancements in AI technology and the increasing integration of data from multiple modalities such as pathology, radiology, and genetics, it is likely that by 2030, integrated diagnostic applications for the clinical use of prediction models resulting from multivariable analysis will become more common. With the growing emphasis on personalized medicine and …	5	Rationale/Explanation: With advancements in artificial intelligence and machine learning technologies, it is highly probable that by 2030, integrated diagnostic applications utilizing prediction models from multivariable analysis of data from various modalities such as pathology, radiology, and genetics will be used routinely in clinical settings. These integrated diagnostics have the potential t…	Invalid	6 Very likely (0.8 - 1) Rationale/Explanation: By 2030, advancements in AI technology are expected to greatly improve the integration of diagnostic data from various modalities such as pathology, radiology, and genetics. This integration will enhance the accuracy and efficiency of prediction models, leading to more reliable clinical use. Given the rapid pace of AI development and the increasing a…	5.0
118	By 2030, the probability of integrated diagnostic application(s) for "selection of patients with prostate cancer for active surveillance versus radiotherapy/surgery, based on integration of pathology and radiology data" being used routinely isÉ	Invalid	Likert scale: 5 Likely (0.6 - 0.8) Rationale/Explanation: Given the advancements in AI technology and the increasing emphasis on personalized medicine, it is likely that by 2030, integrated diagnostic applications combining pathology and radiology data will be routinely used to select the best treatment approach for patients with prostate cancer. The integration of these data sources can provide …	5	Rationale/Explanation: By 2030, advancements in AI technology are expected to have significantly improved the integration of pathology and radiology data for the selection of patients with prostate cancer for active surveillance versus radiotherapy/surgery. With the increasing focus on personalized medicine and the growing amount of data available for analysis, it is likely that integrated diagno…	Invalid	5. Likely (0.6 - 0.8) Rationale/Explanation: Given the advancements in AI technology, the increasing importance of personalized medicine, and the potential benefits of integrating pathology and radiology data for more accurate patient selection in prostate cancer treatment, it is likely that such integrated diagnostic applications will become routine by 2030. The convergence of these technologies…	Invalid	Rationale: Given the rapid advancements in AI technology, particularly in the fields of pathology and radiology, it is plausible to expect that by 2030, integrated diagnostic applications for selecting patients with prostate cancer for active surveillance versus radiotherapy/surgery based on the integration of pathology and radiology data will likely become routine. The increasing accuracy and ef…	Invalid	Rationale/Explanation: Integrating pathology and radiology data for selecting patients with prostate cancer for active surveillance versus radiotherapy/surgery has the potential to significantly improve patient outcomes by allowing for more personalized and precise treatment decisions. With advancements in AI technologies, such as machine learning and deep learning algorithms, the integration of …	5.0
119	By 2030, the probability of integrated diagnostic application(s) for "creation of new categories of patients by integrating all 'big data' from pathology, clinical lab, radiology and genomics" being used routinely isÉ	5	Rationale: The integration of 'big data' from pathology, clinical lab, radiology, and genomics to create new categories of patients is a complex but promising area in the field of integrated diagnostics. Considering the advancements in AI technology, data analytics, and healthcare integration, it is likely that by 2030, routine use of such integrated diagnostic applications will be prevalent. The…	Invalid	Rationale: While significant advancements are being made in integrating data from various diagnostic fields such as pathology, clinical lab, radiology, and genomics, there are still challenges in fully realizing the potential of creating new categories of patients through this integration. By 2030, it is possible that the technology and infrastructure required for such integrated diagnostics may …	Invalid	Rationale/Explanation: The integration of big data from various sources such as pathology, clinical lab, radiology, and genomics is a significant advancement in diagnostics. Given the rapid advancements in AI technologies and the increasing emphasis on personalized medicine, it is likely that by 2030, integrated diagnostic applications for creating new categories of patients through the integrati…	5	Rationale: The integration of big data from multiple sources such as pathology, clinical lab, radiology, and genomics to create new categories of patients is a complex but promising application of integrated diagnostics. Given the rapid advancements in AI technology, data analytics, and personalized medicine, it is likely that by 2030, the routine use of integrated diagnostic applications for thi…	Invalid	Rationale: Given the rapid advancements in AI technologies and the increasing integration of data from various sources in healthcare, it is likely that by 2030, integrated diagnostic applications for creating new categories of patients by combining data from pathology, clinical lab, radiology, and genomics will be used routinely. The potential benefits of such integration in improving diagnostic …	5.0
120	By 2030, the probability of integrated diagnostic application(s) for "building risk stratification (prognostic) roadmaps for individual patients based on input from histology, radiology, and genomics" being used routinely isÉ	Invalid	Rationale: Given the rapid advancements in AI technologies and the increasing integration of histology, radiology, and genomics data for diagnostic purposes, it is likely that by 2030, integrated diagnostic applications for building risk stratification roadmaps for individual patients will be used routinely. The convergence of these diverse data sources can significantly enhance the precision and…	5	Rationale/Explanation: Integrating diagnostics for building risk stratification roadmaps for individual patients based on histology, radiology, and genomics inputs is a complex but promising area in AI applications. Given the rapid advancements in AI technology, increased data availability, and the potential for improved patient outcomes, it is likely that by 2030, this integrated diagnostic appl…	5	Rationale: Advances in AI technology are rapidly improving the integration of various diagnostic modalities such as histology, radiology, and genomics. By 2030, it is likely that the synergy between these disciplines will mature, enabling the development of personalized risk stratification roadmaps for individual patients. The increasing amount of data available and the refinement of AI algorithm…	Invalid	Rationale/Explanation: The integration of histology, radiology, and genomics to build risk stratification roadmaps for individual patients is a promising approach in the field of diagnostics. Advancements in AI technology, machine learning algorithms, and data integration capabilities are rapidly progressing, making it increasingly likely that such integrated diagnostic applications will become r…	Invalid	Rationale: Given the rapid advancements in AI technology and the increasing integration of histology, radiology, and genomics data for personalized medicine, it is likely that by 2030, such integrated diagnostic applications will be routinely used to build risk stratification roadmaps for individual patients. The convergence of these different data sources through AI algorithms can significantly …	5.0
121	By 2030, the probability of the integrated diagnostic application of "use of integrated reports for select conditions, e.g., prostate cancer" being used routinely isÉ	Invalid	Rationale/Explanation: Given the rapid advancements in AI technology and the increasing focus on personalized medicine, it is likely that integrated diagnostics, including the use of integrated reports for specific conditions like prostate cancer, will become more common by 2030. The potential benefits of integrating multiple diagnostic modalities for better patient outcomes make this scenario li…	Invalid	Rationale: The use of integrated reports for select conditions, such as prostate cancer, is an area where AI can greatly enhance diagnostic accuracy and efficiency. By 2030, advancements in AI technology and increased acceptance of AI in healthcare are likely to make the routine use of integrated diagnostics for conditions like prostate cancer a common practice. With ongoing research and developm…	Invalid	Rationale/explanation: Given the rapid advancements in AI technology and the increasing focus on personalized medicine, it is likely that by 2030, integrated diagnostic reports for specific conditions such as prostate cancer will become more common in routine use. These integrated reports can provide a comprehensive analysis of multiple diagnostic modalities, leading to more accurate and personal…	5	Rationale: The use of integrated reports for select conditions, such as prostate cancer, is a promising application of integrated diagnostics in the field of AI. Given the rapid advancements in AI technology and its increasing integration into healthcare systems, it is likely that by 2030, the use of integrated reports for conditions like prostate cancer will become routine practice. This can str…	Invalid	Rationale: The integration of diagnostic reports for select conditions, such as prostate cancer, is an area where AI technologies have shown significant progress and potential. By 2030, it is likely that further advancements in AI algorithms, data integration capabilities, and increased adoption by healthcare providers will lead to the routine use of integrated diagnostic reports for conditions l…	5.0
