# Supplementary material for: How does AI perform compared to human expert panels in medical Delphi studies? A pilot study through the lens of pathology
Source: J Pathol Inform. 2026 Apr 15;21:100661. doi: 10.1016/j.jpi.2026.100661 (PMC13185839; doi:10.1016/j.jpi.2026.100661)
Supplement: Supplementary material 1 — Original data used in the study and code for the Delphi-GPT application. [file mmc1.zip › Delphi-Results-&-Code-Sent-to-copy/Category-6-Run-Results/completed-ai-survey6-GPT3.5-temp1-w-avg.csv]

Question #	Specified Statement	AI Rating 1	AI Explanation 1	AI Rating 2	AI Explanation 2	AI Rating 3	AI Explanation 3	AI Rating 4	AI Explanation 4	AI Rating 5	AI Explanation 5	Average AI Ratings
103	By 2030, the probability of integrated diagnostic application(s) for "comparison of tumor extent in slides and radiological images" being used routinely isÉ	Invalid	5 Likely (0.6 - 0.8) Rationale: With the rapid advancements in artificial intelligence and medical imaging technology, it is very likely that by 2030, integrated diagnostic applications for comparing tumor extent in slides and radiological images will be used routinely. AI algorithms are becoming increasingly sophisticated in analyzing and correlating data from different sources, which can signif…	5	Rationale: Given the rapid advancements in artificial intelligence and digital pathology, it is highly probable that by 2030, integrated diagnostic applications for the comparison of tumor extent in slides and radiological images will become routine. AI technologies are continuously improving in accuracy and efficiency, making it increasingly feasible for such integrated diagnostics to be widely …	6	Rationale: Integrated diagnostic applications for the comparison of tumor extent in slides and radiological images are likely to be used routinely by 2030. With advancements in AI technology, we can expect increased accuracy and efficiency in analyzing and correlating data from these different diagnostic modalities. The integration of pathology and radiology through AI could streamline the diagno…	Invalid	Rationale/explanation: Advances in AI technology, specifically in image analysis algorithms, are rapidly improving the accuracy and efficiency of comparing tumor extent in slides and radiological images. Given the pace of development and adoption of such technologies in the healthcare industry, it is highly likely that by 2030, integrated diagnostic applications for this purpose will become routi…	5	Rationale: By 2030, it is likely that integrated diagnostic applications for the comparison of tumor extent in slides and radiological images will be used routinely. With advancements in AI technology, there is a high probability that integrated diagnostics will become more sophisticated and accurate, leading to increased adoption in the medical field. Additionally, the benefits of combining hist…	5.333333333333333
104	By 2030, the probability of integrated diagnostic application(s) for "identification of histologic regions to be sampled for genomic testing" being used routinely isÉ	Invalid	5 - Likely (0.6 - 0.8) Rationale/Explanation: The advancements in AI technologies are rapidly improving the ability to accurately identify histologic regions for genomic testing. Considering the pace of innovation and the increasing integration of AI in healthcare, it is likely that by 2030, such integrated diagnostic applications will become routine in identifying the regions to be sampled for g…	Invalid	6. Very likely (0.8 - 1) Rationale: Given the rapid advancements in AI technologies and the increasing integration of AI in healthcare systems, it is highly likely that by 2030, integrated diagnostic applications for identifying histologic regions for genomic testing will become a routine practice. AI's capabilities in analyzing large datasets, recognizing subtle patterns, and improving diagnosti…	5	Rationale/Explanation: By 2030, advancements in AI technology, particularly in the field of digital pathology, are expected to have matured significantly. Integrated diagnostics for identifying histologic regions to be sampled for genomic testing would likely become more commonplace due to improved accuracy, efficiency, and cost-effectiveness associated with AI-driven processes. As the technology…	Invalid	Given the rapid advancements in AI technologies and the increasing integration of diagnostic approaches, it is reasonable to expect that by 2030, integrated diagnostics will have significantly improved capabilities to accurately identify specific histologic regions for genomic testing. This integration can enhance the efficiency and precision of genomic testing processes, ultimately leading to im…	Invalid	5 Likely (0.6 - 0.8) Rationale: The advancement of AI technologies in digital pathology is expected to continue to improve over the next decade. By 2030, with the continued development and integration of AI algorithms in pathology workflows, it is likely that integrated diagnostics will be routinely used for identifying histologic regions to be sampled for genomic testing. This application holds …	5.0
105	By 2030, the probability of integrated diagnostic application(s) for "prompting of further genetic testing based on AI analysis of histology" being used routinely isÉ	5	Rationale: The integration of AI analysis with histology for prompting further genetic testing shows great promise and potential for enhancing diagnostics. Given the rapid advancements in AI capabilities and the increasing emphasis on personalized medicine, it is likely that this application will become routine by 2030 as it can significantly improve diagnostic accuracy and treatment decisions in…	Invalid	Likert scale: 6 Very likely (0.8 - 1) Rationale: By 2030, it is highly probable that integrated diagnostics for prompting further genetic testing based on AI analysis of histology will be used routinely. AI has shown significant potential in analyzing histological images and identifying patterns that may indicate the need for genetic testing. With continued advancements, increased data availabili…	Invalid	6. Very likely (0.8 - 1) Rationale: AI has shown great promise in analyzing histology slides and identifying patterns that could prompt the need for further genetic testing. As technology continues to progress and become more accurate and reliable, it is highly probable that by 2030, integrated diagnostic applications utilizing AI for this purpose will be widely adopted in healthcare settings.	Invalid	6 Very likely (0.8 - 1) Rationale: Given the rapid advancements in AI technology and its increasing integration into healthcare systems, it is highly probable that by 2030, AI analysis of histology will be routinely used to prompt further genetic testing. This integration can greatly enhance diagnostic accuracy, efficiency, and personalized treatment options, making it a very likely scenario by 2…	5	Rationale/Explanation: AI analysis of histology data can greatly enhance the efficiency and accuracy of identifying genetic markers and potential anomalies. Given the rapid advancements in AI technology and its increasing integration in healthcare, it is likely that by 2030, integrated diagnostic applications using AI for prompting further genetic testing based on histology analysis will become r…	5.0
106	By 2030, the probability of integrated diagnostic application(s) for "assessment of staging based on combined pathology/genetic data" being used routinely isÉ	Invalid	5. Likely (0.6 - 0.8) Rationale/Explanation: Given the rapid advancements in both pathology and genetics, it is reasonable to expect that by 2030, there will be significant progress in the integration of pathology and genetic data for staging assessments. With the continued development of AI technology and increased understanding of disease mechanisms, it is likely that integrated diagnostics wil…	Invalid	Rationale/Explanation: Given the rapid advancements in AI technologies, particularly in the field of healthcare and diagnostics, it is highly probable that by 2030, integrated diagnostic applications for assessment of staging based on combined pathology/genetic data will be used routinely. The combination of pathology and genetic data can provide more comprehensive and accurate insights into dise…	Invalid	Rationale: Integrated diagnostics combining pathology and genetic data have been advancing rapidly in recent years, enabling more precise and personalized assessments of cancer staging. Given the current rate of technological advancements and research in AI applications for healthcare, it is likely that by 2030, the use of integrated diagnostic applications for the assessment of staging based on …	Invalid	Likert scale: 5 Likely (0.6 - 0.8) Rationale: By 2030, it is highly likely that there will be significant progress in AI algorithms, computational power, and data integration capabilities that will enable the routine use of integrated diagnostics for assessing staging based on combined pathology and genetic data. This advancement is expected to enhance accuracy, efficiency, and personalized treat…	Invalid	Rationale/Explanation: The integration of pathology and genetic data for the assessment of staging is a rapidly developing field in AI diagnostics. By 2030, advancements in technology, data analysis, and AI algorithms are expected to significantly improve the accuracy and efficiency of integrated diagnostics in assessing staging based on combined pathology and genetic data. The increasing trend t…
107	By 2030, the probability of integrated diagnostic application(s) for "correlation of morphological and genomic information in order to interpret genetic aberrations found" being used routinely isÉ	Invalid	6 Very likely (0.8 - 1) Rationale/Explanation: Given the rapid advancements in AI technology, particularly in genomics and image analysis, it is very likely that by 2030, integrated diagnostics for correlating morphological and genomic information to interpret genetic aberrations will be used routinely. AI algorithms are continuously improving, allowing for more accurate and efficient analysis of…	Invalid	Rationale/Explanation: Given the rapid advancements in both AI-driven diagnostic technologies and genomics, as well as the growing emphasis on personalized medicine, it is highly probable that by 2030, integrated diagnostics that combine morphological and genomic information to interpret genetic aberrations will become a routine practice. The increasing availability of large-scale genomic data an…	6	Rationale: Given the rapid advancements in AI technology and bioinformatics, it is highly probable that by 2030, integrated diagnostics for correlating morphological and genomic information to interpret genetic aberrations will be used routinely. The increasing availability of large-scale genomic data, improvements in AI algorithms for pattern recognition, and the growing emphasis on personalized…	Invalid	Rationale/Explanation: Given the rapid advancements in AI technology and its increasing integration into healthcare, it is very likely that by 2030, we will see routine use of integrated diagnostics for correlating morphological and genomic information to interpret genetic aberrations. AI has shown significant promise in analyzing complex data sets and patterns, which will be essential for unders…	Invalid	6. Very likely (0.8 - 1) Rationale/Explanation: Given the rapid advancements in AI technologies and the increasing emphasis on personalized medicine, it is highly probable that integrated diagnostics for correlating morphological and genomic information to interpret genetic aberrations will become a routine practice by 2030. This integration can greatly enhance diagnostic accuracy, treatment sele…	6.0
108	By 2030, the probability of integrated diagnostic application(s) for "extraction of molecular data from radiological or histological images" being used routinely isÉ	Invalid	5 Likely (0.6 - 0.8) Rationale/Explanation: Advancements in AI technology are rapidly improving the extraction of molecular data from radiological or histological images. As AI algorithms become more sophisticated and accurate, they are likely to streamline the process of integrated diagnostics by enabling the extraction of molecular data from images with higher precision and efficiency. By 2030,…	Invalid	Rationale/Explanation: Given the rapid advancements in AI technology and the increasing integration of AI in various fields, it is highly probable that by 2030, the application of integrated diagnostics for extracting molecular data from radiological or histological images will be used routinely. AI has shown great promise in efficiently analyzing complex data from medical images, and with contin…	Invalid	5. Likely (0.6 - 0.8) Rationale/Explanation: Given the rapid advancements in AI technologies and the increasing integration of different diagnostic modalities, such as radiology and pathology, it is probable that by 2030, there will be widespread adoption of integrated diagnostic applications for extracting molecular data from images. This integration can enhance the accuracy and efficiency of di…	Invalid	Rationale/Explanation: Given the rapid advancements in AI technologies and the increasing integration of machine learning algorithms in healthcare, it is highly probable that by 2030, the extraction of molecular data from radiological or histological images through integrated diagnostic applications will become a routine practice. This integration has the potential to significantly enhance the ac…	5	Rationale/Explanation: Given the rapid advancements in AI technology and its integration into the field of medical imaging, it is likely that by 2030, there will be routine use of integrated diagnostic applications for the extraction of molecular data from radiological or histological images. This convergence of data from multiple sources will provide valuable insights for precision medicine and …	5.0
109	By 2030, the probability of integrated diagnostic application(s) for "prediction of biomarker status and clinical outcomes for personalized medicine, based on integrated diagnostics," being used routinely isÉ	Invalid	5. Likely (0.6 - 0.8) Rationale: Given the rapid pace of development in AI technologies and the increasing focus on personalized medicine, it is reasonable to expect that by 2030, integrated diagnostics for predicting biomarker status and clinical outcomes will become a routine practice. With ongoing research and investments in this area, it is likely that the necessary tools and frameworks will …	Invalid	Rationale/explanation: Given the rapid advancements in artificial intelligence, machine learning, and data integration techniques, it is highly probable that by 2030, integrated diagnostics will be routinely used for predicting biomarker status and clinical outcomes for personalized medicine. The increasing understanding of the complex relationships between biomarkers and health outcomes, coupled…	Invalid	Rationale/Explanation: The integration of diagnostics for predicting biomarker status and clinical outcomes for personalized medicine holds immense potential in advancing healthcare by tailoring treatments to individual patients. Given the rapid advancements in AI technology and the increasing emphasis on personalized medicine, it is highly probable that by 2030, integrated diagnostic application…	5	Rationale/explanation: The field of personalized medicine is rapidly advancing, and integrated diagnostics play a crucial role in predicting biomarker status and clinical outcomes for personalized treatment plans. With the continuous advancements in technology and AI capabilities, it is likely that integrated diagnostic applications for predicting biomarker status and clinical outcomes will be us…	Invalid	Rationale/Explanation: The advancement of AI technology in healthcare, specifically in personalized medicine, is progressing rapidly. By 2030, it is likely that integrated diagnostics will be further developed and integrated into clinical practice to predict biomarker status and clinical outcomes for personalized medicine. The increasing focus on individualized patient care and the potential bene…	5.0
110	By 2030, the probability of integrated diagnostic application(s) for "identifying discrepancies between radiologic and pathologic diagnoses" being used routinely isÉ	Invalid	5 Likely (0.6 - 0.8) Rationale: Advances in AI technology, machine learning algorithms, and improved data integration capabilities are expected to greatly enhance the accuracy and efficiency of integrated diagnostics by 2030. The ability to detect and resolve discrepancies between radiologic and pathologic diagnoses through AI applications is a crucial area for improvement in healthcare, and the …	6	Rationale/explanation: By 2030, advancements in AI technology will likely have improved significantly, enabling more accurate and efficient integrated diagnostics for identifying discrepancies between radiologic and pathologic diagnoses. With ongoing research and development in this field, the probability of this application being used routinely by 2030 is very high.	Invalid	Rationale/Explanation: Given the rapid advancements in AI technology and the increasing integration of diagnostic tools, it is likely that by 2030, integrated diagnostics for identifying discrepancies between radiologic and pathologic diagnoses will become a routine practice. This integration can lead to more accurate and efficient healthcare decision-making, ultimately improving patient outcomes…	Invalid	Rationale: I believe that by 2030, there will likely be advancements in AI technology that will significantly improve the integration of radiologic and pathologic diagnoses. As AI algorithms become more sophisticated and accurate in analyzing imaging and pathology data, the likelihood of routine use for identifying discrepancies between radiologic and pathologic diagnoses will increase. Additiona…	Invalid	Rationale/Explanation: The advancement of AI technology in both radiology and pathology is likely to improve significantly by 2030. Integrating AI algorithms to identify and reconcile discrepancies between radiologic and pathologic diagnoses would not only streamline the diagnostic process but also enhance accuracy and efficiency. As AI continues to evolve and be adopted more widely in healthcare…	6.0
111	By 2030, the probability of integrated diagnostic application(s) for "algorithms for interpretation of tumor treatment response in radiology, based on pathology data" being used routinely isÉ	Invalid	Rationale: Given the rapid advancements in AI technology and the increasing integration of AI algorithms into various medical fields, it is highly probable that by 2030, integrated diagnostics for interpreting tumor treatment responses in radiology based on pathology data will be used routinely. This application can significantly enhance the accuracy and efficiency of tumor treatment assessments,…	Invalid	Rationale/Explanation: Advances in AI technologies are rapidly improving the capabilities of algorithm interpretation of medical data, including tumor treatment responses in radiology based on pathology data. By 2030, it is likely that these integrated diagnostics applications will be routinely used as the technology continues to mature, leading to more accurate and efficient diagnoses and treatm…	Invalid	Rationale/Explanation: With the rapid advancements in AI technology and the increasing integration of AI algorithms in the healthcare sector, it is probable that by 2030, integrated diagnostic applications for interpreting tumor treatment response in radiology based on pathology data will be used routinely. The combination of pathology data with radiology imaging can significantly enhance the acc…	Invalid	Rationale/explanation: Given the rapid advancements in AI technology and the increasing integration of AI in healthcare, particularly in the field of radiology and pathology, it is likely that by 2030, we will see routine use of integrated diagnostic applications utilizing algorithms for interpreting tumor treatment response. These technologies have the potential to significantly improve diagnosi…	Invalid	Likert scale: 5 - Likely (0.6 - 0.8) Rationale/Explanation: Given the rapid progress in AI algorithms for medical imaging analysis and pathology data interpretation, it is likely that by 2030, integrated diagnostic applications combining these technologies will become more sophisticated and widely adopted in clinical practice. With ongoing research and advancements in this area, the integration o…
112	By 2030, the probability of integrated diagnostic application(s) for "algorithms that transfer pathology diagnostic information to radiologic images, so that based on the pathology diagnosis, a heatmap is shown on radiology images displaying tumor magnitudes" being used routinely isÉ	Invalid	Rationale/Explanation: Integrating pathology diagnostic information into radiologic images using AI algorithms is a promising area of development. By 2030, advancements in AI technology are likely to improve the accuracy and efficiency of this process, ultimately making it a routine application in integrated diagnostics. The potential benefits in enhancing tumor detection and treatment planning s…	Invalid	Rationale: While advancements in AI and integrated diagnostics can potentially lead to more sophisticated tools like algorithms transferring pathology diagnostic information to radiologic images, displaying tumor magnitudes, the routine use of such specific integrated diagnostics by 2030 may face challenges related to regulatory approval, standardization, data privacy concerns, and integration in…	Invalid	Rationale: I believe that by 2030, there will likely be advancements in AI technology that will enable the integration of pathology diagnostic information with radiologic images to create heatmaps displaying tumor magnitudes. This integration has the potential to improve diagnostic accuracy and efficiency in healthcare settings. Given the pace of technological advancements in AI and healthcare, i…	Invalid	5 - Likely Rationale/Explanation: Given the rapid advancements in artificial intelligence and machine learning technologies, coupled with the increasing integration of diagnostic modalities in healthcare, it is likely that by 2030, integrated diagnostic applications involving algorithms that transfer pathology diagnostic information to radiologic images to display tumor magnitudes via heatmaps wi…	Invalid	Rationale/explanation: Given the rapid advancements in artificial intelligence and medical imaging technologies, it is plausible that by 2030, integrated diagnostics applications involving the transfer of pathology diagnostics to radiologic images to display tumor magnitudes could become a routine practice in healthcare settings. There is increasing interest and investment in AI-driven solutions …
113	By 2030, the probability of integrated diagnostic application(s) for "combination of all data (macro, micro, radiology, genomic) on the same screen" being used routinely isÉ	Invalid	Rationale: Given the rapid advancements in AI, healthcare technologies, and data integration capabilities, it is highly likely that by 2030, the integration of various types of diagnostic data onto a single screen will become a routine practice in medical diagnostics. The convergence of macroscopic, microscopic, radiological, and genomic data through AI-driven systems is expected to enhance diagn…	5	Rationale: The advancement of technology in AI and machine learning, along with the increasing availability of multi-modal data sources such as macroscopic, microscopic, radiology, and genomic data, suggests a high likelihood that integrated diagnostic applications for combining all these data types on the same screen will be used routinely by 2030. This integration can enhance diagnostic accurac…	Invalid	Likert scale ranking: 5 Likely (0.6 - 0.8) Rationale/explanation: Given the rapid advancements in AI technology and the increasing integration of various data types in diagnostic processes, it is likely that by 2030, the application of integrated diagnostics involving a combination of all data types (macro, micro, radiology, genomic) on the same screen will become routine. The synergistic benefit…	Invalid	Likert Scale: 5 - Likely (0.6 - 0.8) Rationale/Explanation: Given the rapid advancements in AI technology and the increasing focus on personalized medicine and integrated diagnostics, it is likely that by 2030, there will be seamless integration of various types of diagnostic data on a single screen. This will enhance the efficiency and accuracy of diagnostic processes, leading to improved patien…	Invalid	Rationale/explanation: Given the rapid advancements in AI technology and data integration capabilities, it is highly probable that by 2030, the integration of different types of diagnostic data such as macro, micro, radiology, and genomic data on the same screen will be used routinely. This integration will likely lead to more comprehensive and accurate diagnoses, improving patient care and outco…	5.0
114	By 2030, the probability of integrated diagnostic application(s) for "diagnoses based on combination of genomics, radiomics and multiparameter IHC along with blood counts and serum analysis" being used routinely isÉ	Invalid	Rationale/explanation: The integration of multiple diagnostic approaches including genomics, radiomics, multiparameter IHC, blood counts, and serum analysis holds great promise for enhancing diagnostic accuracy and precision in the field of AI-driven diagnostics. Given the rapid advancements in technology and the increasing focus on personalized medicine, it is likely that by 2030, integrated dia…	Invalid	Rationale: Advances in technology and understanding of AI capabilities are rapidly progressing. By 2030, it is very likely that integrated diagnostic applications combining genomics, radiomics, multiparameter IHC, blood counts, and serum analysis will be routinely used. The combination of these various data sources will provide a comprehensive and personalized approach to diagnostics, improving a…	Invalid	Rationale/Explanation: By 2030, significant advancements in AI technology are expected to have occurred, impacting various fields including healthcare. Integrated diagnostic applications that combine genomics, radiomics, multiparameter IHC, blood counts, and serum analysis have the potential to greatly enhance the accuracy and efficiency of diagnoses. With ongoing research and development in AI a…	Invalid	Rationale/explanation: The rapid advancements in AI technology, particularly in the fields of genomics, radiomics, and pathology, are likely to significantly enhance the accuracy and efficiency of integrated diagnostics by 2030. The integration of these multiple data sources, including genomics, radiomics, IHC, blood counts, and serum analysis, will likely lead to more precise and personalized di…	Invalid	Rationale/explanation: Given the rapid advancements in genomics, imaging technology, and diagnostic techniques in recent years, it is likely that by 2030, integrated diagnostics combining genomics, radiomics, multiparameter IHC, blood counts, and serum analysis will become more prevalent in routine diagnostic practices. As these technologies continue to evolve and become more accessible, the inte…
115	By 2030, the probability of integrated diagnostic application(s) for "displaying a list of the most probable diagnoses for a particular case, according to the combination of different diagnostic techniques," being used routinely isÉ	Invalid	Rationale/Explanation: Integrated diagnostic applications that display a list of the most probable diagnoses for a particular case based on various diagnostic techniques are already being developed and showing promising results. Given the rapid advancements in AI technology, data integration, and machine learning algorithms, it is highly likely that by 2030, such integrated diagnostics will be us…	Invalid	Rationale/Explanation: Given the rapid advancements in AI technology and machine learning algorithms, it is plausible to expect that by 2030, integrated diagnostic applications will be more sophisticated and accurate in displaying a list of possible diagnoses based on the combination of various diagnostic techniques. The integration of different data sources and algorithms can enhance diagnostic …	Invalid	Rationale/Explanation: Integrated diagnostic applications that combine different diagnostic techniques have been showing promising advancements in recent years, especially in the field of AI. Given the rapid progress in AI technologies and the increasing demand for more accurate and efficient diagnostic tools, it is likely that by 2030 integrated diagnostic applications for displaying a list of t…	6	Rationale: I believe that by 2030, the probability of integrated diagnostic applications for displaying a list of the most probable diagnoses for a particular case, according to the combination of different diagnostic techniques, being used routinely is very high. Advances in AI technology, machine learning algorithms, and data integration capabilities are rapidly evolving in the field of digital…	Invalid	Rationale: The integration of various diagnostic techniques in AI applications has been progressing rapidly, showing great promise in improving accuracy and efficiency in healthcare settings. By 2030, advancements in AI technology, machine learning algorithms, and data integration are likely to further enhance the capability of integrated diagnostics to provide a list of the most probable diagnos…	6.0
116	By 2030, the probability of integrated diagnostic application(s) for "reduction of healthcare costs by avoiding redundancy of testing" being used routinely isÉ	Invalid	Rationale/Explanation: By 2030, advancements in AI technology and integrated diagnostics are expected to significantly improve efficiency in healthcare systems by reducing redundancy in testing. This has the potential to lead to cost savings for healthcare providers and patients alike. Given the progress already being made in this area and the continued investment in AI applications in healthcare…	Invalid	5 Likely (0.6 - 0.8) Rationale/Explanation: By 2030, advancements in AI technology are expected to continue improving efficiency and accuracy in diagnostic processes. Integrated diagnostics have the potential to streamline testing procedures, leading to cost savings by avoiding unnecessary redundancy. As AI algorithms become more sophisticated and widespread, it is likely that healthcare provider…	Invalid	Rationale/Explanation: The integration of diagnostics to reduce healthcare costs by avoiding redundancy of testing is a logical and cost-effective approach that aligns with the goal of improving efficiency and reducing unnecessary expenses in healthcare. With advancements in AI technology and increased emphasis on cost-saving measures in healthcare systems worldwide, it is highly likely that inte…	Invalid	5 Likely (0.6 - 0.8) Rationale: The integration of diagnostics to reduce healthcare costs by avoiding redundant testing is a practical goal that aligns with the efficiency-driven nature of advancements in healthcare technology. By streamlining diagnostic processes and avoiding unnecessary duplication of tests through integrated systems, significant cost savings can be achieved. Given the rapid pa…	Invalid	5 Likely (0.6 - 0.8) Rationale/Explanation: Integrated diagnostics have the potential to streamline and optimize the diagnostic process, thereby reducing the need for redundant testing and ultimately lowering healthcare costs. Given the advancements in AI technology and the increasing emphasis on efficient healthcare systems, it is likely that integrated diagnostic applications aimed at reducing …
117	By 2030, the probability of integrated diagnostic application(s) for "clinical use of prediction models resulting from mutlivariable analysis of data from different modalities (pathology, radiology, genetics)" being used routinely isÉ	Invalid	Likert rating: 5 Likely (0.6 - 0.8) Rationale/Explanation: Given the rapid advancements in artificial intelligence, machine learning, and data integration techniques, it is likely that by 2030, there will be significant progress in the integration of data from various diagnostic modalities for predictive modeling in clinical settings. This integration has the potential to greatly enhance diagnost…	Invalid	Rationale/Explanation: 1. Rapid Progress in AI: AI technologies are advancing at a rapid pace, especially in the field of healthcare. By leveraging AI algorithms for data analysis across multiple modalities such as pathology, radiology, and genetics, the development of integrated diagnostic applications is becoming increasingly feasible. 2. Growing Data Integration Capabilities: The ability to in…	Invalid	Rationale: Given the rapid advancements in AI technology, particularly in the field of integrated diagnostics, it is highly probable that by 2030, the clinical use of prediction models resulting from multivariable analysis of data from different modalities like pathology, radiology, and genetics will be routinely integrated. The increasing availability of data, improvements in machine learning al…	5	Rationale/Explanation: Given the rapid advancements in AI and data integration technologies, by 2030, it is likely that the application of integrated diagnostics for clinical use of prediction models resulting from multivariable analysis of data from different modalities such as pathology, radiology, and genetics will become routine. The increasing availability of diverse data sources, improvemen…	Invalid	Rationale/Explanation: Given the rapid advancements in AI technology and its integration into healthcare systems, it is highly probable that by 2030, integrated diagnostic applications utilizing prediction models from multiple data modalities will become routine in clinical settings. The synergistic approach of combining pathology, radiology, and genetics data through AI algorithms is expected to…	5.0
118	By 2030, the probability of integrated diagnostic application(s) for "selection of patients with prostate cancer for active surveillance versus radiotherapy/surgery, based on integration of pathology and radiology data" being used routinely isÉ	Invalid	Rationale: By 2030, significant advancements in AI technologies are expected to be achieved, improving the integration of pathology and radiology data for personalized medicine applications. With the increasing focus on precision medicine and the potential benefits of selecting the most appropriate treatment path for patients with prostate cancer, there is a high likelihood that integrated diagno…	Invalid	Rationale/Explanation: By 2030, advancements in AI technologies are expected to significantly improve the integration of pathology and radiology data for the selection of patients with prostate cancer for active surveillance versus radiotherapy/surgery. The development of sophisticated algorithms, increased access to comprehensive datasets, and improved AI capabilities are likely to enhance the a…	Invalid	Rationale/Explanation: Advances in technology and data integration are rapidly progressing in the field of AI diagnostics. By 2030, it is highly plausible that the integration of pathology and radiology data will be routinely utilized for selecting patients with prostate cancer for active surveillance versus radiotherapy/surgery. This approach can lead to more personalized and precise treatment d…	Invalid	Rationale/Explanation: By 2030, advancements in AI technology, particularly in the integration of pathology and radiology data, are expected to significantly improve the precision and accuracy of diagnostic tools for selecting patients with prostate cancer for active surveillance versus radiotherapy/surgery. These advancements are likely to streamline the decision-making process for healthcare pr…	Invalid	Rationale: The integration of pathology and radiology data is already showing significant promise in improving the accuracy of prostate cancer diagnosis and treatment planning. With continued advancements in AI algorithms, image analysis techniques, and data integration capabilities, it is reasonable to expect that by 2030, these integrated diagnostic applications will have become routine in clin…
119	By 2030, the probability of integrated diagnostic application(s) for "creation of new categories of patients by integrating all 'big data' from pathology, clinical lab, radiology and genomics" being used routinely isÉ	5	Rationale/Explanation: The integration of data from pathology, clinical lab, radiology, and genomics to create new categories of patients is a promising area within integrated diagnostics. Given the rapid advancements in technology, data analytics, and AI applications in healthcare, it is likely that by 2030, this type of integrated diagnostic application will be used routinely. The potential ben…	Invalid	Rationale: The integration of data from pathology, clinical lab, radiology, and genomics to create new categories of patients is a promising and evolving field in healthcare. With the advancements in technology and the increasing focus on personalized medicine, it is likely that by 2030, integrated diagnostic applications for creating new patient categories will become routine. However, there may…	Invalid	Rationale: Integrating data from pathology, clinical lab, radiology, and genomics to create new categories of patients presents significant challenges in terms of data interoperability, privacy concerns, regulatory issues, and technical complexities. While advancements are being made in these areas, achieving routine use by 2030 would require overcoming these hurdles and establishing robust syste…	5	Rationale/Explanation: By 2030, advancements in technology and data integration capabilities are expected to significantly improve. With the increasing emphasis on personalized medicine and precision health, the integration of pathology, clinical lab, radiology, and genomics data to create new categories of patients seems plausible. As AI technologies mature and healthcare systems adapt to utiliz…	Invalid	5. Likely (0.6 - 0.8) Rationale: Advancements in AI technology, increased data integration capabilities, and the growing importance of precision medicine suggest that the integration of data from multiple sources for creating new patient categories could become a routine practice by 2030. While there may be challenges in standardization and implementation, the trajectory of progress in the field …	5.0
120	By 2030, the probability of integrated diagnostic application(s) for "building risk stratification (prognostic) roadmaps for individual patients based on input from histology, radiology, and genomics" being used routinely isÉ	Invalid	Rationale/Explanation: Given the rapid advancements in AI technology, particularly in the fields of histology, radiology, and genomics, it is likely that by 2030 integrated diagnostic applications will have matured to the point where they can effectively combine these inputs to create personalized risk stratification roadmaps for individual patients. This integration of data sources has the poten…	5	Rationale/Explanation: Integrated diagnostics combining histology, radiology, and genomics data holds great promise for enhancing risk stratification and prognostic roadmaps for individual patients. With advancements in AI technology and increased collaboration across medical disciplines, it is likely that by 2030, the routine use of integrated diagnostic applications for building risk stratifica…	5	Rationale: Given the rapid advancements in AI technology and the increasing integration of data from histology, radiology, and genomics for personalized medicine, it is quite likely that by 2030, integrated diagnostics for building risk stratification roadmaps for individual patients will be used routinely. The synergistic benefits of combining these different diagnostic modalities are becoming m…	5	Rationale: The integration of histology, radiology, and genomics data for building risk stratification roadmaps has shown significant advancements in recent years, with increasing emphasis on personalized medicine. By leveraging AI technologies for data analysis and interpretation, it is likely that the process of integrating these diagnostic modalities will become more streamlined and efficient …	Invalid	Rationale: I have ranked this statement as a 5, "Likely", because advancements in AI technologies, particularly in the fields of histology, radiology, and genomics, are progressing rapidly. By 2030, it is reasonable to expect that AI algorithms will have matured to the point where they can effectively integrate data from these different sources to build risk stratification roadmaps for individual…	5.0
121	By 2030, the probability of the integrated diagnostic application of "use of integrated reports for select conditions, e.g., prostate cancer" being used routinely isÉ	Invalid	Rationale: The use of integrated reports for select conditions like prostate cancer is a specific area where AI can make a significant impact by combining data from multiple diagnostic tests to provide a comprehensive diagnostic report. With advancements in AI technology and increasing adoption in the medical field, it is likely that by 2030, the integrated diagnostic application for select condi…	Invalid	Rationale: The field of AI in healthcare is rapidly advancing, and the use of integrated reports for specific conditions such as prostate cancer is already showing promising results. By 2030, with further advancements in AI technology and increased adoption by healthcare institutions, it is likely that the integrated diagnostic application for select conditions like prostate cancer will be used r…	Invalid	5 Likely (0.6 - 0.8) Rationale/Explanation: Given the rapid advancements in AI technologies and the increasing importance of integrated diagnostics in healthcare, it is probable that by 2030, the use of integrated reports for select conditions like prostate cancer will become routine. These integrated reports can offer more comprehensive and accurate diagnostic information, leading to improved pa…	5	Rationale: Considering the advancements in AI technologies and the increasing focus on personalized medicine and precision diagnostics, it is reasonable to expect that by 2030, the integrated diagnostic application involving the use of integrated reports for select conditions like prostate cancer will become more routine. The potential for AI to enhance diagnostic accuracy, efficiency, and patien…	5	Rationale: Significant advancements are being made in AI technologies for diagnosing and monitoring various medical conditions, including prostate cancer. By 2030, with continued research and development in the field of AI, as well as increased adoption of integrated diagnostic tools, it is likely that the use of integrated reports for select conditions like prostate cancer will become routine pr…	5.0
