# Supplementary material for: How does AI perform compared to human expert panels in medical Delphi studies? A pilot study through the lens of pathology
Source: J Pathol Inform. 2026 Apr 15;21:100661. doi: 10.1016/j.jpi.2026.100661 (PMC13185839; doi:10.1016/j.jpi.2026.100661)
Supplement: Supplementary material 1 — Original data used in the study and code for the Delphi-GPT application. [file mmc1.zip › Delphi-Results-&-Code-Sent-to-copy/Category-6-Run-Results/Category-6.csv]

Question #	Specified Statement
103	By 2030, the probability of integrated diagnostic application(s) for "comparison of tumor extent in slides and radiological images" being used routinely isÉ
104	By 2030, the probability of integrated diagnostic application(s) for "identification of histologic regions to be sampled for genomic testing" being used routinely isÉ
105	By 2030, the probability of integrated diagnostic application(s) for "prompting of further genetic testing based on AI analysis of histology" being used routinely isÉ
106	By 2030, the probability of integrated diagnostic application(s) for "assessment of staging based on combined pathology/genetic data" being used routinely isÉ
107	By 2030, the probability of integrated diagnostic application(s) for "correlation of morphological and genomic information in order to interpret genetic aberrations found" being used routinely isÉ
108	By 2030, the probability of integrated diagnostic application(s) for "extraction of molecular data from radiological or histological images" being used routinely isÉ
109	By 2030, the probability of integrated diagnostic application(s) for "prediction of biomarker status and clinical outcomes for personalized medicine, based on integrated diagnostics," being used routinely isÉ
110	By 2030, the probability of integrated diagnostic application(s) for "identifying discrepancies between radiologic and pathologic diagnoses" being used routinely isÉ
111	By 2030, the probability of integrated diagnostic application(s) for "algorithms for interpretation of tumor treatment response in radiology, based on pathology data" being used routinely isÉ
112	By 2030, the probability of integrated diagnostic application(s) for "algorithms that transfer pathology diagnostic information to radiologic images, so that based on the pathology diagnosis, a heatmap is shown on radiology images displaying tumor magnitudes" being used routinely isÉ
113	By 2030, the probability of integrated diagnostic application(s) for "combination of all data (macro, micro, radiology, genomic) on the same screen" being used routinely isÉ
114	By 2030, the probability of integrated diagnostic application(s) for "diagnoses based on combination of genomics, radiomics and multiparameter IHC along with blood counts and serum analysis" being used routinely isÉ
115	By 2030, the probability of integrated diagnostic application(s) for "displaying a list of the most probable diagnoses for a particular case, according to the combination of different diagnostic techniques," being used routinely isÉ
116	By 2030, the probability of integrated diagnostic application(s) for "reduction of healthcare costs by avoiding redundancy of testing" being used routinely isÉ
117	By 2030, the probability of integrated diagnostic application(s) for "clinical use of prediction models resulting from mutlivariable analysis of data from different modalities (pathology, radiology, genetics)" being used routinely isÉ
118	By 2030, the probability of integrated diagnostic application(s) for "selection of patients with prostate cancer for active surveillance versus radiotherapy/surgery, based on integration of pathology and radiology data" being used routinely isÉ
119	By 2030, the probability of integrated diagnostic application(s) for "creation of new categories of patients by integrating all 'big data' from pathology, clinical lab, radiology and genomics" being used routinely isÉ
120	By 2030, the probability of integrated diagnostic application(s) for "building risk stratification (prognostic) roadmaps for individual patients based on input from histology, radiology, and genomics" being used routinely isÉ
121	By 2030, the probability of the integrated diagnostic application of "use of integrated reports for select conditions, e.g., prostate cancer" being used routinely isÉ
