# Supplementary material for: How does AI perform compared to human expert panels in medical Delphi studies? A pilot study through the lens of pathology
Source: J Pathol Inform. 2026 Apr 15;21:100661. doi: 10.1016/j.jpi.2026.100661 (PMC13185839; doi:10.1016/j.jpi.2026.100661)
Supplement: Supplementary material 1 — Original data used in the study and code for the Delphi-GPT application. [file mmc1.zip › Delphi-Results-&-Code-Sent-to-copy/Category-1-Run-Results/completed-ai-survey1-GPT-3.5-temp00-w-avg.csv]

Question #	Specified Statement	AI Rating 1	AI Explanation 1	AI Rating 2	AI Explanation 2	AI Rating 3	AI Explanation 3	AI Rating 4	AI Explanation 4	AI Rating 5	AI Explanation 5	Average AI Ratings
1	By 2030, due to the integration of AI in the pathology setting, time required per case will decrease.	6	Rationale/Explanation: AI technologies have the potential to significantly streamline and automate various processes in pathology, leading to increased efficiency. By 2030, with further advancements and integration of AI tools, it is highly likely that the time required per case in pathology will decrease as AI can assist in tasks such as image analysis, data interpretation, and decision support,…	6	Rationale/Explanation: AI technologies have the potential to significantly streamline and automate various processes in pathology, leading to increased efficiency. By 2030, with further advancements and integration of AI tools, it is highly likely that the time required per case in pathology will decrease as AI can assist in tasks such as image analysis, data interpretation, and decision support,…	6	Rationale/Explanation: AI technologies have the potential to significantly streamline and automate various processes in pathology, leading to increased efficiency. By 2030, with further advancements and integration of AI tools, it is highly likely that the time required per case in pathology will decrease as AI can assist in tasks such as image analysis, data interpretation, and decision support,…	6	Rationale/Explanation: AI technologies have the potential to significantly streamline and automate various processes in pathology, leading to increased efficiency. By 2030, with further advancements and integration of AI tools, it is highly likely that the time required per case in pathology will decrease as AI can assist in tasks such as image analysis, data interpretation, and decision support,…	6	Rationale/Explanation: AI technologies have the potential to significantly streamline and automate various processes in pathology, leading to increased efficiency. By 2030, with further advancements and integration of AI tools, it is highly likely that the time required per case in pathology will decrease as AI can assist in tasks such as image analysis, data interpretation, and decision support,…	6.0
2	By 2030, due to the integration of AI in the pathology setting, cost per case will decrease.	6	Rationale: I strongly agree that by 2030, due to the integration of AI in the pathology setting, the cost per case will decrease. AI technologies have the potential to streamline processes, improve efficiency, and reduce the need for manual labor in pathology tasks. This automation and optimization can lead to cost savings in the long run, making pathology services more cost-effective. Additional…	6	Rationale: I strongly agree that by 2030, due to the integration of AI in the pathology setting, the cost per case will decrease. AI technologies have the potential to streamline processes, improve efficiency, and reduce the need for manual labor in pathology tasks. This automation and optimization can lead to cost savings in the long run, making pathology services more cost-effective. Additional…	6	Rationale: I strongly agree that by 2030, due to the integration of AI in the pathology setting, the cost per case will decrease. AI technologies have the potential to streamline processes, improve efficiency, and reduce the need for manual labor in pathology tasks. This automation and optimization can lead to cost savings in the long run, making pathology services more cost-effective. Additional…	6	Rationale: I strongly agree that by 2030, due to the integration of AI in the pathology setting, the cost per case will decrease. AI technologies have the potential to streamline processes, improve efficiency, and reduce the need for manual labor in pathology tasks. This automation and optimization can lead to cost savings in the long run, making pathology services more cost-effective. Additional…	6	Rationale: I strongly agree that by 2030, due to the integration of AI in the pathology setting, the cost per case will decrease. AI technologies have the potential to streamline processes, improve efficiency, and reduce the need for manual labor in pathology tasks. This automation and optimization can lead to cost savings in the long run, making pathology services more cost-effective. Additional…	6.0
3	By 2030, due to the integration of AI in the pathology setting, standardization of pre-analytical processes (staining and slicing techniques) will increase.	6	Rationale/Explanation: The integration of AI in the pathology setting has the potential to significantly improve and optimize pre-analytical processes such as staining and slicing techniques. AI technologies can help standardize these processes by reducing variability, enhancing accuracy, and increasing efficiency. With advancements in AI capabilities expected by 2030, it is reasonable to anticip…	6	Rationale/Explanation: The integration of AI in the pathology setting has the potential to significantly improve and optimize pre-analytical processes such as staining and slicing techniques. AI technologies can help standardize these processes by reducing variability, enhancing accuracy, and increasing efficiency. With advancements in AI capabilities expected by 2030, it is reasonable to anticip…	6	Rationale/Explanation: The integration of AI in the pathology setting has the potential to significantly improve and optimize pre-analytical processes such as staining and slicing techniques. AI technologies can help standardize these processes by reducing variability, enhancing accuracy, and increasing efficiency. With advancements in AI capabilities expected by 2030, it is reasonable to anticip…	6	Rationale/Explanation: The integration of AI in the pathology setting has the potential to significantly improve and optimize pre-analytical processes such as staining and slicing techniques. AI technologies can help standardize these processes by reducing variability, enhancing accuracy, and increasing efficiency. With advancements in AI capabilities expected by 2030, it is reasonable to anticip…	6	Rationale/Explanation: The integration of AI in the pathology setting has the potential to significantly improve and optimize pre-analytical processes such as staining and slicing techniques. AI technologies can help standardize these processes by reducing variability, enhancing accuracy, and increasing efficiency. With advancements in AI capabilities expected by 2030, it is reasonable to anticip…	6.0
4	By 2030, due to the integration of AI in the pathology setting, the number of unnecessary IHC stains performed will decrease	6	Rationale/Explanation: AI has the potential to significantly improve the efficiency and accuracy of pathology practices. By 2030, with further advancements in AI technology, it is likely that AI algorithms will be able to better analyze and interpret pathology samples, leading to a reduction in unnecessary IHC stains. This can result in cost savings, faster turnaround times, and more targeted and…	6	Rationale/Explanation: AI has the potential to significantly improve the efficiency and accuracy of pathology practices. By 2030, with further advancements in AI technology, it is likely that AI algorithms will be able to better analyze and interpret pathology samples, leading to a reduction in unnecessary IHC stains. This can result in cost savings, faster turnaround times, and more targeted and…	6	Rationale/Explanation: AI has the potential to significantly improve the efficiency and accuracy of pathology practices. By 2030, with further advancements in AI technology, it is likely that AI algorithms will be able to better analyze and interpret pathology samples, leading to a reduction in unnecessary IHC stains. This can result in cost savings, faster turnaround times, and more targeted and…	6	Rationale/Explanation: AI has the potential to significantly improve the efficiency and accuracy of pathology practices. By 2030, with further advancements in AI technology, it is likely that AI algorithms will be able to better analyze and interpret pathology samples, leading to a reduction in unnecessary IHC stains. This can result in cost savings, faster turnaround times, and more targeted and…	6	Rationale/Explanation: AI has the potential to significantly improve the efficiency and accuracy of pathology practices. By 2030, with further advancements in AI technology, it is likely that AI algorithms will be able to better analyze and interpret pathology samples, leading to a reduction in unnecessary IHC stains. This can result in cost savings, faster turnaround times, and more targeted and…	6.0
5	By 2030, due to the integration of AI in the pathology setting, pathologists will look at a substantially lower number of cases, since cases will be filtered (such as negative biopsies).	5	Rationale: I believe that by 2030, with the integration of AI in the pathology setting, pathologists will indeed look at a substantially lower number of cases. AI can help filter out negative biopsies and other routine cases, allowing pathologists to focus their expertise on more complex and challenging cases that require human interpretation. This will likely lead to increased efficiency and acc…	5	Rationale: I believe that by 2030, with the integration of AI in the pathology setting, pathologists will indeed look at a substantially lower number of cases. AI can help filter out negative biopsies and other routine cases, allowing pathologists to focus their expertise on more complex and challenging cases that require human interpretation. This will likely lead to increased efficiency and acc…	5	Rationale: I believe that by 2030, with the integration of AI in the pathology setting, pathologists will indeed look at a substantially lower number of cases. AI can help filter out negative biopsies and other routine cases, allowing pathologists to focus their expertise on more complex and challenging cases that require human interpretation. This will likely lead to increased efficiency and acc…	5	Rationale: I believe that by 2030, with the integration of AI in the pathology setting, pathologists will indeed look at a substantially lower number of cases. AI can help filter out negative biopsies and other routine cases, allowing pathologists to focus their expertise on more complex and challenging cases that require human interpretation. This will likely lead to increased efficiency and acc…	5	Rationale: I believe that by 2030, with the integration of AI in the pathology setting, pathologists will indeed look at a substantially lower number of cases. AI can help filter out negative biopsies and other routine cases, allowing pathologists to focus their expertise on more complex and challenging cases that require human interpretation. This will likely lead to increased efficiency and acc…	5.0
6	By 2030, due to the integration of AI in the pathology setting, diagnostic accuracy will increase.	6	Rationale/Explanation: AI technology has shown significant potential in improving diagnostic accuracy in various fields, including pathology. With advancements in AI algorithms, machine learning, and image analysis techniques, it is highly likely that by 2030, the integration of AI in the pathology setting will lead to a substantial increase in diagnostic accuracy. AI can assist pathologists in i…	6	Rationale/Explanation: AI technology has shown significant potential in improving diagnostic accuracy in various fields, including pathology. With advancements in AI algorithms, machine learning, and image analysis techniques, it is highly likely that by 2030, the integration of AI in the pathology setting will lead to a substantial increase in diagnostic accuracy. AI can assist pathologists in i…	6	Rationale/Explanation: AI technology has shown significant potential in improving diagnostic accuracy in various fields, including pathology. With advancements in AI algorithms, machine learning, and image analysis techniques, it is highly likely that by 2030, the integration of AI in the pathology setting will lead to a substantial increase in diagnostic accuracy. AI can assist pathologists in i…	6	Rationale/Explanation: AI technology has shown significant potential in improving diagnostic accuracy in various fields, including pathology. With advancements in AI algorithms, machine learning, and image analysis techniques, it is highly likely that by 2030, the integration of AI in the pathology setting will lead to a substantial increase in diagnostic accuracy. AI can assist pathologists in i…	6	Rationale/Explanation: AI technology has shown significant potential in improving diagnostic accuracy in various fields, including pathology. With advancements in AI algorithms, machine learning, and image analysis techniques, it is highly likely that by 2030, the integration of AI in the pathology setting will lead to a substantial increase in diagnostic accuracy. AI can assist pathologists in i…	6.0
7	By 2030, due to the integration of AI in the pathology setting, diagnosis and grading of tumors will be more standardized, bringing more objectivity to the diagnosis of certain entities that are currently subject to high interobserver variability.	6	Rationale: The integration of AI in the pathology setting has the potential to significantly improve the standardization and objectivity of tumor diagnosis and grading. AI algorithms can help reduce interobserver variability by providing consistent and evidence-based assessments, leading to more reliable and accurate diagnoses. With advancements in AI technology and increased adoption in patholog…	6	Rationale: The integration of AI in the pathology setting has the potential to significantly improve the standardization and objectivity of tumor diagnosis and grading. AI algorithms can help reduce interobserver variability by providing consistent and evidence-based assessments, leading to more reliable and accurate diagnoses. With advancements in AI technology and increased adoption in patholog…	6	Rationale: The integration of AI in the pathology setting has the potential to significantly improve the standardization and objectivity of tumor diagnosis and grading. AI algorithms can help reduce interobserver variability by providing consistent and evidence-based assessments, leading to more reliable and accurate diagnoses. With advancements in AI technology and increased adoption in patholog…	6	Rationale: The integration of AI in the pathology setting has the potential to significantly improve the standardization and objectivity of tumor diagnosis and grading. AI algorithms can help reduce interobserver variability by providing consistent and evidence-based assessments, leading to more reliable and accurate diagnoses. With advancements in AI technology and increased adoption in patholog…	6	Rationale: The integration of AI in the pathology setting has the potential to significantly improve the standardization and objectivity of tumor diagnosis and grading. AI algorithms can help reduce interobserver variability by providing consistent and evidence-based assessments, leading to more reliable and accurate diagnoses. With advancements in AI technology and increased adoption in patholog…	6.0
8	By 2030, due to the integration of AI in the pathology setting, detection of rare events (small metastases, small tumor foci) will increase.	6	Rationale: I strongly agree that by 2030, the integration of AI in the pathology setting will significantly enhance the detection of rare events such as small metastases and small tumor foci. AI technologies have shown great promise in improving the accuracy and efficiency of pathology diagnostics, especially in identifying subtle and rare findings that may be challenging for human pathologists t…	6	Rationale: I strongly agree that by 2030, the integration of AI in the pathology setting will significantly enhance the detection of rare events such as small metastases and small tumor foci. AI technologies have shown great promise in improving the accuracy and efficiency of pathology diagnostics, especially in identifying subtle and rare findings that may be challenging for human pathologists t…	6	Rationale: I strongly agree that by 2030, the integration of AI in the pathology setting will significantly enhance the detection of rare events such as small metastases and small tumor foci. AI technologies have shown great promise in improving the accuracy and efficiency of pathology diagnostics, especially in identifying subtle and rare findings that may be challenging for human pathologists t…	6	Rationale: I strongly agree that by 2030, the integration of AI in the pathology setting will significantly enhance the detection of rare events such as small metastases and small tumor foci. AI technologies have shown great promise in improving the accuracy and efficiency of pathology diagnostics, especially in identifying subtle and rare findings that may be challenging for human pathologists t…	6	Rationale: I strongly agree that by 2030, the integration of AI in the pathology setting will significantly enhance the detection of rare events such as small metastases and small tumor foci. AI technologies have shown great promise in improving the accuracy and efficiency of pathology diagnostics, especially in identifying subtle and rare findings that may be challenging for human pathologists t…	6.0
9	By 2030, due to the integration of AI in the pathology setting, analyses will be more quantitative.	6	Rationale/Explanation: AI technology is continuously advancing and becoming more sophisticated in the field of pathology. By 2030, it is highly likely that AI will play a significant role in enhancing the quantitative analysis capabilities in pathology. AI algorithms can process vast amounts of data quickly and accurately, leading to more precise and quantitative analyses compared to traditional …	6	Rationale/Explanation: AI technology is continuously advancing and becoming more sophisticated in the field of pathology. By 2030, it is highly likely that AI will play a significant role in enhancing the quantitative analysis capabilities in pathology. AI algorithms can process vast amounts of data quickly and accurately, leading to more precise and quantitative analyses compared to traditional …	6	Rationale/Explanation: AI technology is continuously advancing and becoming more sophisticated in the field of pathology. By 2030, it is highly likely that AI will play a significant role in enhancing the quantitative analysis capabilities in pathology. AI algorithms can process vast amounts of data quickly and accurately, leading to more precise and quantitative analyses compared to traditional …	6	Rationale/Explanation: AI technology is continuously advancing and becoming more sophisticated in the field of pathology. By 2030, it is highly likely that AI will play a significant role in enhancing the quantitative analysis capabilities in pathology. AI algorithms can process vast amounts of data quickly and accurately, leading to more precise and quantitative analyses compared to traditional …	6	Rationale/Explanation: AI technology is continuously advancing and becoming more sophisticated in the field of pathology. By 2030, it is highly likely that AI will play a significant role in enhancing the quantitative analysis capabilities in pathology. AI algorithms can process vast amounts of data quickly and accurately, leading to more precise and quantitative analyses compared to traditional …	6.0
10	By 2030, due to the integration of AI in the pathology setting, completeness of reports will increase.	6	Rationale: I strongly agree that by 2030, the integration of AI in the pathology setting will lead to an increase in the completeness of reports. AI technologies have the potential to enhance the accuracy and efficiency of analyzing pathology samples, leading to more comprehensive and detailed reports. With advancements in AI algorithms and tools, pathologists will be able to leverage these techn…	6	Rationale: I strongly agree that by 2030, the integration of AI in the pathology setting will lead to an increase in the completeness of reports. AI technologies have the potential to enhance the accuracy and efficiency of analyzing pathology samples, leading to more comprehensive and detailed reports. With advancements in AI algorithms and tools, pathologists will be able to leverage these techn…	6	Rationale: I strongly agree that by 2030, the integration of AI in the pathology setting will lead to an increase in the completeness of reports. AI technologies have the potential to enhance the accuracy and efficiency of analyzing pathology samples, leading to more comprehensive and detailed reports. With advancements in AI algorithms and tools, pathologists will be able to leverage these techn…	6	Rationale: I strongly agree that by 2030, the integration of AI in the pathology setting will lead to an increase in the completeness of reports. AI technologies have the potential to enhance the accuracy and efficiency of analyzing pathology samples, leading to more comprehensive and detailed reports. With advancements in AI algorithms and tools, pathologists will be able to leverage these techn…	6	Rationale: I strongly agree that by 2030, the integration of AI in the pathology setting will lead to an increase in the completeness of reports. AI technologies have the potential to enhance the accuracy and efficiency of analyzing pathology samples, leading to more comprehensive and detailed reports. With advancements in AI algorithms and tools, pathologists will be able to leverage these techn…	6.0
11	By 2030, due to the integration of AI in the pathology setting, complexity of reports will increase.	6	Rationale: I strongly agree that by 2030, due to the integration of AI in the pathology setting, the complexity of reports will increase. AI technologies are advancing rapidly and are expected to enhance the capabilities of pathologists in analyzing complex data. With AI assisting in data interpretation and analysis, it is likely that pathology reports will become more detailed and sophisticated,…	6	Rationale: I strongly agree that by 2030, due to the integration of AI in the pathology setting, the complexity of reports will increase. AI technologies are advancing rapidly and are expected to enhance the capabilities of pathologists in analyzing complex data. With AI assisting in data interpretation and analysis, it is likely that pathology reports will become more detailed and sophisticated,…	6	Rationale: I strongly agree that by 2030, due to the integration of AI in the pathology setting, the complexity of reports will increase. AI technologies are advancing rapidly and are expected to enhance the capabilities of pathologists in analyzing complex data. With AI assisting in data interpretation and analysis, it is likely that pathology reports will become more detailed and sophisticated,…	6	Rationale: I strongly agree that by 2030, due to the integration of AI in the pathology setting, the complexity of reports will increase. AI technologies are advancing rapidly and are expected to enhance the capabilities of pathologists in analyzing complex data. With AI assisting in data interpretation and analysis, it is likely that pathology reports will become more detailed and sophisticated,…	6	Rationale: I strongly agree that by 2030, due to the integration of AI in the pathology setting, the complexity of reports will increase. AI technologies are advancing rapidly and are expected to enhance the capabilities of pathologists in analyzing complex data. With AI assisting in data interpretation and analysis, it is likely that pathology reports will become more detailed and sophisticated,…	6.0
12	By 2030, due to the integration of AI in the pathology setting, quality of reports will increase.	6	Rationale: I strongly agree that by 2030, the integration of AI in the pathology setting will lead to an increase in the quality of reports. AI technologies have the potential to enhance accuracy, efficiency, and consistency in analyzing pathology samples, leading to more precise and reliable diagnostic reports. With advancements in AI algorithms and machine learning capabilities, pathologists wi…	6	Rationale: I strongly agree that by 2030, the integration of AI in the pathology setting will lead to an increase in the quality of reports. AI technologies have the potential to enhance accuracy, efficiency, and consistency in analyzing pathology samples, leading to more precise and reliable diagnostic reports. With advancements in AI algorithms and machine learning capabilities, pathologists wi…	6	Rationale: I strongly agree that by 2030, the integration of AI in the pathology setting will lead to an increase in the quality of reports. AI technologies have the potential to enhance accuracy, efficiency, and consistency in analyzing pathology samples, leading to more precise and reliable diagnostic reports. With advancements in AI algorithms and machine learning capabilities, pathologists wi…	6	Rationale: I strongly agree that by 2030, the integration of AI in the pathology setting will lead to an increase in the quality of reports. AI technologies have the potential to enhance accuracy, efficiency, and consistency in analyzing pathology samples, leading to more precise and reliable diagnostic reports. With advancements in AI algorithms and machine learning capabilities, pathologists wi…	6	Rationale: I strongly agree that by 2030, the integration of AI in the pathology setting will lead to an increase in the quality of reports. AI technologies have the potential to enhance accuracy, efficiency, and consistency in analyzing pathology samples, leading to more precise and reliable diagnostic reports. With advancements in AI algorithms and machine learning capabilities, pathologists wi…	6.0
13	By 2030, due to the integration of AI in the pathology setting, the number of second-opinion consultations will decrease.	5	Rationale: I believe that by 2030, due to the advancements in AI technology and its integration into pathology settings, the accuracy and efficiency of initial diagnoses will improve significantly. This improvement may lead to a decrease in the need for second-opinion consultations as AI systems become more adept at providing accurate and reliable diagnoses on their own. Additionally, the widespr…	5	Rationale: I believe that by 2030, due to the advancements in AI technology and its integration into pathology settings, the accuracy and efficiency of initial diagnoses will improve significantly. This improvement may lead to a decrease in the need for second-opinion consultations as AI systems become more adept at providing accurate and reliable diagnoses on their own. Additionally, the widespr…	5	Rationale: I believe that by 2030, due to the advancements in AI technology and its integration into pathology settings, the accuracy and efficiency of initial diagnoses will improve significantly. This improvement may lead to a decrease in the need for second-opinion consultations as AI systems become more adept at providing accurate and reliable diagnoses on their own. Additionally, the widespr…	5	Rationale: I believe that by 2030, due to the advancements in AI technology and its integration into pathology settings, the accuracy and efficiency of initial diagnoses will improve significantly. This improvement may lead to a decrease in the need for second-opinion consultations as AI systems become more adept at providing accurate and reliable diagnoses on their own. Additionally, the widespr…	5	Rationale: I believe that by 2030, due to the advancements in AI technology and its integration into pathology settings, the accuracy and efficiency of initial diagnoses will improve significantly. This improvement may lead to a decrease in the need for second-opinion consultations as AI systems become more adept at providing accurate and reliable diagnoses on their own. Additionally, the widespr…	5.0
14	By 2030, due to the integration of AI in the pathology setting, satisfaction of referring physicians will increase.	6	Rationale: I strongly believe that by 2030, the integration of AI in the pathology setting will lead to an increase in the satisfaction of referring physicians. AI has the potential to improve efficiency, accuracy, and speed in diagnosing and analyzing pathology samples, which can ultimately lead to better patient outcomes. With AI assisting pathologists in providing more precise and timely resul…	6	Rationale: I strongly believe that by 2030, the integration of AI in the pathology setting will lead to an increase in the satisfaction of referring physicians. AI has the potential to improve efficiency, accuracy, and speed in diagnosing and analyzing pathology samples, which can ultimately lead to better patient outcomes. With AI assisting pathologists in providing more precise and timely resul…	6	Rationale: I strongly believe that by 2030, the integration of AI in the pathology setting will lead to an increase in the satisfaction of referring physicians. AI has the potential to improve efficiency, accuracy, and speed in diagnosing and analyzing pathology samples, which can ultimately lead to better patient outcomes. With AI assisting pathologists in providing more precise and timely resul…	6	Rationale: I strongly believe that by 2030, the integration of AI in the pathology setting will lead to an increase in the satisfaction of referring physicians. AI has the potential to improve efficiency, accuracy, and speed in diagnosing and analyzing pathology samples, which can ultimately lead to better patient outcomes. With AI assisting pathologists in providing more precise and timely resul…	6	Rationale: I strongly believe that by 2030, the integration of AI in the pathology setting will lead to an increase in the satisfaction of referring physicians. AI has the potential to improve efficiency, accuracy, and speed in diagnosing and analyzing pathology samples, which can ultimately lead to better patient outcomes. With AI assisting pathologists in providing more precise and timely resul…	6.0
15	By 2030, due to the integration of AI in the pathology setting, patient satisfaction will increase.	5	Rationale/Explanation: By 2030, the integration of AI in the pathology setting is likely to lead to more accurate and efficient diagnoses, which can ultimately improve patient outcomes and satisfaction. AI can help pathologists in making quicker and more precise diagnoses, leading to better treatment plans and overall patient care. Additionally, AI can streamline administrative processes, reducin…	5	Rationale/Explanation: By 2030, the integration of AI in the pathology setting is likely to lead to more accurate and efficient diagnoses, which can ultimately improve patient outcomes and satisfaction. AI can help pathologists in making quicker and more precise diagnoses, leading to better treatment plans and overall patient care. Additionally, AI can streamline administrative processes, reducin…	5	Rationale/Explanation: By 2030, the integration of AI in the pathology setting is likely to lead to more accurate and efficient diagnoses, which can ultimately improve patient outcomes and satisfaction. AI can help pathologists in making quicker and more precise diagnoses, leading to better treatment plans and overall patient care. Additionally, AI can streamline administrative processes, reducin…	5	Rationale/Explanation: By 2030, the integration of AI in the pathology setting is likely to lead to more accurate and efficient diagnoses, which can ultimately improve patient outcomes and satisfaction. AI can help pathologists in making quicker and more precise diagnoses, leading to better treatment plans and overall patient care. Additionally, AI can streamline administrative processes, reducin…	5	Rationale/Explanation: By 2030, the integration of AI in the pathology setting is likely to lead to more accurate and efficient diagnoses, which can ultimately improve patient outcomes and satisfaction. AI can help pathologists in making quicker and more precise diagnoses, leading to better treatment plans and overall patient care. Additionally, AI can streamline administrative processes, reducin…	5.0
26	By 2030, due to the integration of AI in the pathology setting, practices with retiring pathologists may choose not to replace them.	5	Rationale: I believe that by 2030, the integration of AI in the pathology setting will have advanced to a point where practices may choose not to replace retiring pathologists. AI technologies are likely to become more sophisticated and capable of handling a variety of tasks currently performed by human pathologists. This could lead to increased efficiency and cost-effectiveness for practices, ma…	5	Rationale: I believe that by 2030, the integration of AI in the pathology setting will have advanced to a point where practices may choose not to replace retiring pathologists. AI technologies are likely to become more sophisticated and capable of handling a variety of tasks currently performed by human pathologists. This could lead to increased efficiency and cost-effectiveness for practices, ma…	5	Rationale: I believe that by 2030, the integration of AI in the pathology setting will have advanced to a point where practices may choose not to replace retiring pathologists. AI technologies are likely to become more sophisticated and capable of handling a variety of tasks currently performed by human pathologists. This could lead to increased efficiency and cost-effectiveness for practices, ma…	5	Rationale: I believe that by 2030, the integration of AI in the pathology setting will have advanced to a point where practices may choose not to replace retiring pathologists. AI technologies are likely to become more sophisticated and capable of handling a variety of tasks currently performed by human pathologists. This could lead to increased efficiency and cost-effectiveness for practices, ma…	5	Rationale: I believe that by 2030, the integration of AI in the pathology setting will have advanced to a point where practices may choose not to replace retiring pathologists. AI technologies are likely to become more sophisticated and capable of handling a variety of tasks currently performed by human pathologists. This could lead to increased efficiency and cost-effectiveness for practices, ma…	5.0
27	By 2030, due to the integration of AI in the pathology setting, AI will pose an increased incentive to retire, for those pathologists who are unwilling to apply AI to their daily job.	5	Rationale: By 2030, the integration of AI in the pathology setting is likely to have advanced significantly. Pathologists who are unwilling to adapt and utilize AI in their daily job may face challenges in keeping up with technological advancements and may indeed feel increased pressure to retire. As AI becomes more integrated and essential in pathology practices, those resistant to incorporating…	5	Rationale: By 2030, the integration of AI in the pathology setting is likely to have advanced significantly. Pathologists who are unwilling to adapt and utilize AI in their daily job may face challenges in keeping up with technological advancements and may indeed feel increased pressure to retire. As AI becomes more integrated and essential in pathology practices, those resistant to incorporating…	5	Rationale: By 2030, the integration of AI in the pathology setting is likely to have advanced significantly. Pathologists who are unwilling to adapt and utilize AI in their daily job may face challenges in keeping up with technological advancements and may indeed feel increased pressure to retire. As AI becomes more integrated and essential in pathology practices, those resistant to incorporating…	5	Rationale: By 2030, the integration of AI in the pathology setting is likely to have advanced significantly. Pathologists who are unwilling to adapt and utilize AI in their daily job may face challenges in keeping up with technological advancements and may indeed feel increased pressure to retire. As AI becomes more integrated and essential in pathology practices, those resistant to incorporating…	5	Rationale: By 2030, the integration of AI in the pathology setting is likely to have advanced significantly. Pathologists who are unwilling to adapt and utilize AI in their daily job may face challenges in keeping up with technological advancements and may indeed feel increased pressure to retire. As AI becomes more integrated and essential in pathology practices, those resistant to incorporating…	5.0
28	By 2030, due to the integration of AI in the pathology setting, pathology will attract more and better talent into the specialty, because of an increased interest due to AI developments in the field.	5	Rationale: I believe that by 2030, the integration of AI in the pathology setting will indeed attract more and better talent into the specialty. The advancements in AI technology will likely make the field more appealing to individuals interested in cutting-edge technology and its applications in healthcare. Additionally, the potential for AI to enhance diagnostic accuracy and efficiency could dr…	5	Rationale: I believe that by 2030, the integration of AI in the pathology setting will indeed attract more and better talent into the specialty. The advancements in AI technology will likely make the field more appealing to individuals interested in cutting-edge technology and its applications in healthcare. Additionally, the potential for AI to enhance diagnostic accuracy and efficiency could dr…	5	Rationale: I believe that by 2030, the integration of AI in the pathology setting will indeed attract more and better talent into the specialty. The advancements in AI technology will likely make the field more appealing to individuals interested in cutting-edge technology and its applications in healthcare. Additionally, the potential for AI to enhance diagnostic accuracy and efficiency could dr…	5	Rationale: I believe that by 2030, the integration of AI in the pathology setting will indeed attract more and better talent into the specialty. The advancements in AI technology will likely make the field more appealing to individuals interested in cutting-edge technology and its applications in healthcare. Additionally, the potential for AI to enhance diagnostic accuracy and efficiency could dr…	5	Rationale: I believe that by 2030, the integration of AI in the pathology setting will indeed attract more and better talent into the specialty. The advancements in AI technology will likely make the field more appealing to individuals interested in cutting-edge technology and its applications in healthcare. Additionally, the potential for AI to enhance diagnostic accuracy and efficiency could dr…	5.0
44	By 2030, due to the integration of AI in the pathology setting,Êpathologists will be more involved in diagnostic tumor boards.	6	Rationale: The integration of AI in the pathology setting is expected to enhance the efficiency and accuracy of diagnostic processes. With AI assisting in tasks like image analysis and data interpretation, pathologists will have more time to actively participate in tumor boards, contributing their expertise to collaborative decision-making processes. This increased involvement of pathologists in …	6	Rationale: The integration of AI in the pathology setting is expected to enhance the efficiency and accuracy of diagnostic processes. With AI assisting in tasks like image analysis and data interpretation, pathologists will have more time to actively participate in tumor boards, contributing their expertise to collaborative decision-making processes. This increased involvement of pathologists in …	6	Rationale: The integration of AI in the pathology setting is expected to enhance the efficiency and accuracy of diagnostic processes. With AI assisting in tasks like image analysis and data interpretation, pathologists will have more time to actively participate in tumor boards, contributing their expertise to collaborative decision-making processes. This increased involvement of pathologists in …	6	Rationale: The integration of AI in the pathology setting is expected to enhance the efficiency and accuracy of diagnostic processes. With AI assisting in tasks like image analysis and data interpretation, pathologists will have more time to actively participate in tumor boards, contributing their expertise to collaborative decision-making processes. This increased involvement of pathologists in …	6	Rationale: The integration of AI in the pathology setting is expected to enhance the efficiency and accuracy of diagnostic processes. With AI assisting in tasks like image analysis and data interpretation, pathologists will have more time to actively participate in tumor boards, contributing their expertise to collaborative decision-making processes. This increased involvement of pathologists in …	6.0
45	By 2030, due to the integration of AI in the pathology setting,Êpathologists will be more involved in multidisciplinary conferences.	6	Rationale: I strongly agree that by 2030, due to the integration of AI in the pathology setting, pathologists will be more involved in multidisciplinary conferences. AI technologies are expected to enhance the efficiency and accuracy of pathology processes, allowing pathologists to focus more on complex cases and collaborate closely with other healthcare professionals in multidisciplinary setting…	6	Rationale: I strongly agree that by 2030, due to the integration of AI in the pathology setting, pathologists will be more involved in multidisciplinary conferences. AI technologies are expected to enhance the efficiency and accuracy of pathology processes, allowing pathologists to focus more on complex cases and collaborate closely with other healthcare professionals in multidisciplinary setting…	6	Rationale: I strongly agree that by 2030, due to the integration of AI in the pathology setting, pathologists will be more involved in multidisciplinary conferences. AI technologies are expected to enhance the efficiency and accuracy of pathology processes, allowing pathologists to focus more on complex cases and collaborate closely with other healthcare professionals in multidisciplinary setting…	6	Rationale: I strongly agree that by 2030, due to the integration of AI in the pathology setting, pathologists will be more involved in multidisciplinary conferences. AI technologies are expected to enhance the efficiency and accuracy of pathology processes, allowing pathologists to focus more on complex cases and collaborate closely with other healthcare professionals in multidisciplinary setting…	6	Rationale: I strongly agree that by 2030, due to the integration of AI in the pathology setting, pathologists will be more involved in multidisciplinary conferences. AI technologies are expected to enhance the efficiency and accuracy of pathology processes, allowing pathologists to focus more on complex cases and collaborate closely with other healthcare professionals in multidisciplinary setting…	6.0
46	By 2030, due to the integration of AI in the pathology setting,Êpathologists will be more involved in research activities.	6	Rationale/Explanation: The integration of AI in the pathology setting is expected to streamline routine tasks and provide pathologists with more time to focus on complex cases and research activities. By 2030, advancements in AI technology are likely to enhance the efficiency of pathology workflows, allowing pathologists to dedicate more time to research endeavors and further contribute to scient…	6	Rationale/Explanation: The integration of AI in the pathology setting is expected to streamline routine tasks and provide pathologists with more time to focus on complex cases and research activities. By 2030, advancements in AI technology are likely to enhance the efficiency of pathology workflows, allowing pathologists to dedicate more time to research endeavors and further contribute to scient…	6	Rationale/Explanation: The integration of AI in the pathology setting is expected to streamline routine tasks and provide pathologists with more time to focus on complex cases and research activities. By 2030, advancements in AI technology are likely to enhance the efficiency of pathology workflows, allowing pathologists to dedicate more time to research endeavors and further contribute to scient…	6	Rationale/Explanation: The integration of AI in the pathology setting is expected to streamline routine tasks and provide pathologists with more time to focus on complex cases and research activities. By 2030, advancements in AI technology are likely to enhance the efficiency of pathology workflows, allowing pathologists to dedicate more time to research endeavors and further contribute to scient…	6	Rationale/Explanation: The integration of AI in the pathology setting is expected to streamline routine tasks and provide pathologists with more time to focus on complex cases and research activities. By 2030, advancements in AI technology are likely to enhance the efficiency of pathology workflows, allowing pathologists to dedicate more time to research endeavors and further contribute to scient…	6.0
47	By 2030, due to the integration of AI in the pathology setting,Êpathologists will be spending more time in the study of rare lesions.	6	Rationale: The integration of AI in the pathology setting is expected to significantly enhance the efficiency and accuracy of routine tasks, such as the analysis of common lesions. This automation and support provided by AI are likely to free up more time for pathologists to focus on studying rare lesions, which require more specialized attention and expertise. Therefore, by 2030, it is reasonabl…	6	Rationale: The integration of AI in the pathology setting is expected to significantly enhance the efficiency and accuracy of routine tasks, such as the analysis of common lesions. This automation and support provided by AI are likely to free up more time for pathologists to focus on studying rare lesions, which require more specialized attention and expertise. Therefore, by 2030, it is reasonabl…	6	Rationale: The integration of AI in the pathology setting is expected to significantly enhance the efficiency and accuracy of routine tasks, such as the analysis of common lesions. This automation and support provided by AI are likely to free up more time for pathologists to focus on studying rare lesions, which require more specialized attention and expertise. Therefore, by 2030, it is reasonabl…	6	Rationale: The integration of AI in the pathology setting is expected to significantly enhance the efficiency and accuracy of routine tasks, such as the analysis of common lesions. This automation and support provided by AI are likely to free up more time for pathologists to focus on studying rare lesions, which require more specialized attention and expertise. Therefore, by 2030, it is reasonabl…	6	Rationale: The integration of AI in the pathology setting is expected to significantly enhance the efficiency and accuracy of routine tasks, such as the analysis of common lesions. This automation and support provided by AI are likely to free up more time for pathologists to focus on studying rare lesions, which require more specialized attention and expertise. Therefore, by 2030, it is reasonabl…	6.0
150	By 2030, regarding the integration of AI in pathology, a set of new guidelines will be developed, specifically addressing the integration of AI in pathology.	6	Rationale: Given the rapid advancements in AI technology and its increasing integration into various fields, including pathology, it is highly likely that by 2030, there will be a set of new guidelines specifically addressing the integration of AI in pathology. As AI continues to play a significant role in healthcare, the development of guidelines tailored to its use in pathology will be essentia…	6	Rationale: Given the rapid advancements in AI technology and its increasing integration into various fields, including pathology, it is highly likely that by 2030, there will be a set of new guidelines specifically addressing the integration of AI in pathology. As AI continues to play a significant role in healthcare, the development of guidelines tailored to its use in pathology will be essentia…	6	Rationale: Given the rapid advancements in AI technology and its increasing integration into various fields, including pathology, it is highly likely that by 2030, there will be a set of new guidelines specifically addressing the integration of AI in pathology. As AI continues to play a significant role in healthcare, the development of guidelines tailored to its use in pathology will be essentia…	6	Rationale: Given the rapid advancements in AI technology and its increasing integration into various fields, including pathology, it is highly likely that by 2030, there will be a set of new guidelines specifically addressing the integration of AI in pathology. As AI continues to play a significant role in healthcare, the development of guidelines tailored to its use in pathology will be essentia…	6	Rationale: Given the rapid advancements in AI technology and its increasing integration into various fields, including pathology, it is highly likely that by 2030, there will be a set of new guidelines specifically addressing the integration of AI in pathology. As AI continues to play a significant role in healthcare, the development of guidelines tailored to its use in pathology will be essentia…	6.0
151	By 2030, regarding the integration of AI in pathology, specific validation procedures for different types of AI tools will be defined by regulatory bodies.	6	Rationale/Explanation: Given the rapid advancements in AI technology and its increasing integration into various industries, including healthcare, it is likely that by 2030 regulatory bodies will have established specific validation procedures for different types of AI tools used in pathology. This is crucial to ensure the safety, efficacy, and reliability of AI applications in healthcare setting…	6	Rationale/Explanation: Given the rapid advancements in AI technology and its increasing integration into various industries, including healthcare, it is likely that by 2030 regulatory bodies will have established specific validation procedures for different types of AI tools used in pathology. This is crucial to ensure the safety, efficacy, and reliability of AI applications in healthcare setting…	6	Rationale/Explanation: Given the rapid advancements in AI technology and its increasing integration into various industries, including healthcare, it is likely that by 2030 regulatory bodies will have established specific validation procedures for different types of AI tools used in pathology. This is crucial to ensure the safety, efficacy, and reliability of AI applications in healthcare setting…	6	Rationale/Explanation: Given the rapid advancements in AI technology and its increasing integration into various industries, including healthcare, it is likely that by 2030 regulatory bodies will have established specific validation procedures for different types of AI tools used in pathology. This is crucial to ensure the safety, efficacy, and reliability of AI applications in healthcare setting…	6	Rationale/Explanation: Given the rapid advancements in AI technology and its increasing integration into various industries, including healthcare, it is likely that by 2030 regulatory bodies will have established specific validation procedures for different types of AI tools used in pathology. This is crucial to ensure the safety, efficacy, and reliability of AI applications in healthcare setting…	6.0
152	By 2030, regarding the integration of AI in pathology, regulatory pathways concerning AI tools for pathology will be simplified.	5	Rationale/Explanation: Given the rapid advancements in AI technology and its increasing integration into various industries, including healthcare, it is likely that by 2030, regulatory pathways concerning AI tools for pathology will have evolved to accommodate and streamline the approval process. As AI continues to demonstrate its potential in improving diagnostic accuracy and efficiency in patho…	5	Rationale/Explanation: Given the rapid advancements in AI technology and its increasing integration into various industries, including healthcare, it is likely that by 2030, regulatory pathways concerning AI tools for pathology will have evolved to accommodate and streamline the approval process. As AI continues to demonstrate its potential in improving diagnostic accuracy and efficiency in patho…	5	Rationale/Explanation: Given the rapid advancements in AI technology and its increasing integration into various industries, including healthcare, it is likely that by 2030, regulatory pathways concerning AI tools for pathology will have evolved to accommodate and streamline the approval process. As AI continues to demonstrate its potential in improving diagnostic accuracy and efficiency in patho…	5	Rationale/Explanation: Given the rapid advancements in AI technology and its increasing integration into various industries, including healthcare, it is likely that by 2030, regulatory pathways concerning AI tools for pathology will have evolved to accommodate and streamline the approval process. As AI continues to demonstrate its potential in improving diagnostic accuracy and efficiency in patho…	5	Rationale/Explanation: Given the rapid advancements in AI technology and its increasing integration into various industries, including healthcare, it is likely that by 2030, regulatory pathways concerning AI tools for pathology will have evolved to accommodate and streamline the approval process. As AI continues to demonstrate its potential in improving diagnostic accuracy and efficiency in patho…	5.0
153	By 2030, regarding the integration of AI in pathology, approving developers once, circumventing the need to approve every app developed by a cleared AI company, will be possible.	5	Rationale/Explanation: By 2030, advancements in AI technology and regulatory frameworks are likely to streamline the approval process for AI applications in pathology. Implementing a system where developers are approved once, rather than requiring approval for each individual app, seems feasible as it would promote efficiency and innovation in the field. This approach could help accelerate the in…	5	Rationale/Explanation: By 2030, advancements in AI technology and regulatory frameworks are likely to streamline the approval process for AI applications in pathology. Implementing a system where developers are approved once, rather than requiring approval for each individual app, seems feasible as it would promote efficiency and innovation in the field. This approach could help accelerate the in…	5	Rationale/Explanation: By 2030, advancements in AI technology and regulatory frameworks are likely to streamline the approval process for AI applications in pathology. Implementing a system where developers are approved once, rather than requiring approval for each individual app, seems feasible as it would promote efficiency and innovation in the field. This approach could help accelerate the in…	5	Rationale/Explanation: By 2030, advancements in AI technology and regulatory frameworks are likely to streamline the approval process for AI applications in pathology. Implementing a system where developers are approved once, rather than requiring approval for each individual app, seems feasible as it would promote efficiency and innovation in the field. This approach could help accelerate the in…	5	Rationale/Explanation: By 2030, advancements in AI technology and regulatory frameworks are likely to streamline the approval process for AI applications in pathology. Implementing a system where developers are approved once, rather than requiring approval for each individual app, seems feasible as it would promote efficiency and innovation in the field. This approach could help accelerate the in…	5.0
154	By 2030, regarding the integration of AI in pathology, validation of families of algorithms with the same basic structure, rather than on an individual basis for each algorithm and application, will be possible.	5	Rationale: By 2030, advancements in AI technology and standardization efforts within the field of pathology are likely to enable the validation of families of algorithms with similar structures. This standardization would streamline the validation process, increase efficiency, and promote consistency in AI applications within pathology.	5	Rationale: By 2030, advancements in AI technology and standardization efforts within the field of pathology are likely to enable the validation of families of algorithms with similar structures. This standardization would streamline the validation process, increase efficiency, and promote consistency in AI applications within pathology.	5	Rationale: By 2030, advancements in AI technology and standardization efforts within the field of pathology are likely to enable the validation of families of algorithms with similar structures. This standardization would streamline the validation process, increase efficiency, and promote consistency in AI applications within pathology.	5	Rationale: By 2030, advancements in AI technology and standardization efforts within the field of pathology are likely to enable the validation of families of algorithms with similar structures. This standardization would streamline the validation process, increase efficiency, and promote consistency in AI applications within pathology.	5	Rationale: By 2030, advancements in AI technology and standardization efforts within the field of pathology are likely to enable the validation of families of algorithms with similar structures. This standardization would streamline the validation process, increase efficiency, and promote consistency in AI applications within pathology.	5.0
155	By 2030, regarding the integration of AI in pathology, approving adaptive algorithms that constantly change will be possible.	5	Rationale: I believe that by 2030, advancements in AI technology and regulatory frameworks will likely progress to a point where approving adaptive algorithms that constantly change in the context of pathology will be possible. With ongoing developments in AI, machine learning, and regulatory oversight, it is reasonable to expect that the integration of adaptive algorithms in pathology will be ac…	5	Rationale: I believe that by 2030, advancements in AI technology and regulatory frameworks will likely progress to a point where approving adaptive algorithms that constantly change in the context of pathology will be possible. With ongoing developments in AI, machine learning, and regulatory oversight, it is reasonable to expect that the integration of adaptive algorithms in pathology will be ac…	5	Rationale: I believe that by 2030, advancements in AI technology and regulatory frameworks will likely progress to a point where approving adaptive algorithms that constantly change in the context of pathology will be possible. With ongoing developments in AI, machine learning, and regulatory oversight, it is reasonable to expect that the integration of adaptive algorithms in pathology will be ac…	5	Rationale: I believe that by 2030, advancements in AI technology and regulatory frameworks will likely progress to a point where approving adaptive algorithms that constantly change in the context of pathology will be possible. With ongoing developments in AI, machine learning, and regulatory oversight, it is reasonable to expect that the integration of adaptive algorithms in pathology will be ac…	5	Rationale: I believe that by 2030, advancements in AI technology and regulatory frameworks will likely progress to a point where approving adaptive algorithms that constantly change in the context of pathology will be possible. With ongoing developments in AI, machine learning, and regulatory oversight, it is reasonable to expect that the integration of adaptive algorithms in pathology will be ac…	5.0
156	By 2030, regarding the integration of AI in pathology, any legal and administrative barriers to use of anonymized images in education and research will be overcome.	6	Rationale: I strongly agree that by 2030, legal and administrative barriers to the use of anonymized images in education and research will be overcome in the integration of AI in pathology. The advancements in technology, increasing recognition of the importance of AI in healthcare, and the growing need for data-driven insights will likely drive regulatory changes to facilitate the use of anonymi…	6	Rationale: I strongly agree that by 2030, legal and administrative barriers to the use of anonymized images in education and research will be overcome in the integration of AI in pathology. The advancements in technology, increasing recognition of the importance of AI in healthcare, and the growing need for data-driven insights will likely drive regulatory changes to facilitate the use of anonymi…	6	Rationale: I strongly agree that by 2030, legal and administrative barriers to the use of anonymized images in education and research will be overcome in the integration of AI in pathology. The advancements in technology, increasing recognition of the importance of AI in healthcare, and the growing need for data-driven insights will likely drive regulatory changes to facilitate the use of anonymi…	6	Rationale: I strongly agree that by 2030, legal and administrative barriers to the use of anonymized images in education and research will be overcome in the integration of AI in pathology. The advancements in technology, increasing recognition of the importance of AI in healthcare, and the growing need for data-driven insights will likely drive regulatory changes to facilitate the use of anonymi…	6	Rationale: I strongly agree that by 2030, legal and administrative barriers to the use of anonymized images in education and research will be overcome in the integration of AI in pathology. The advancements in technology, increasing recognition of the importance of AI in healthcare, and the growing need for data-driven insights will likely drive regulatory changes to facilitate the use of anonymi…	6.0
157	By 2030, regarding the integration of AI in pathology, meeting regulatory requirements for most AI applications will be a lengthy and costly process, as it will involve large-scale prospective studies.	6	Rationale: Meeting regulatory requirements for most AI applications in pathology by 2030 is likely to be a lengthy and costly process due to the need for large-scale prospective studies. This is because regulatory bodies will require robust evidence of the safety and efficacy of AI systems before widespread implementation can occur. Conducting such studies can be resource-intensive and time-consu…	6	Rationale: Meeting regulatory requirements for most AI applications in pathology by 2030 is likely to be a lengthy and costly process due to the need for large-scale prospective studies. This is because regulatory bodies will require robust evidence of the safety and efficacy of AI systems before widespread implementation can occur. Conducting such studies can be resource-intensive and time-consu…	6	Rationale: Meeting regulatory requirements for most AI applications in pathology by 2030 is likely to be a lengthy and costly process due to the need for large-scale prospective studies. This is because regulatory bodies will require robust evidence of the safety and efficacy of AI systems before widespread implementation can occur. Conducting such studies can be resource-intensive and time-consu…	6	Rationale: Meeting regulatory requirements for most AI applications in pathology by 2030 is likely to be a lengthy and costly process due to the need for large-scale prospective studies. This is because regulatory bodies will require robust evidence of the safety and efficacy of AI systems before widespread implementation can occur. Conducting such studies can be resource-intensive and time-consu…	6	Rationale: Meeting regulatory requirements for most AI applications in pathology by 2030 is likely to be a lengthy and costly process due to the need for large-scale prospective studies. This is because regulatory bodies will require robust evidence of the safety and efficacy of AI systems before widespread implementation can occur. Conducting such studies can be resource-intensive and time-consu…	6.0
158	By 2030, regarding the integration of AI in pathology, definition of endpoints for clinical validation studies will be a common problem.	5	Rationale/Explanation: As AI continues to advance and become more integrated into pathology practices, the need for clear and standardized endpoints for clinical validation studies will likely become a common challenge. With the increasing complexity of AI algorithms and their applications in pathology, ensuring that validation studies have well-defined endpoints will be crucial for assessing the…	5	Rationale/Explanation: As AI continues to advance and become more integrated into pathology practices, the need for clear and standardized endpoints for clinical validation studies will likely become a common challenge. With the increasing complexity of AI algorithms and their applications in pathology, ensuring that validation studies have well-defined endpoints will be crucial for assessing the…	5	Rationale/Explanation: As AI continues to advance and become more integrated into pathology practices, the need for clear and standardized endpoints for clinical validation studies will likely become a common challenge. With the increasing complexity of AI algorithms and their applications in pathology, ensuring that validation studies have well-defined endpoints will be crucial for assessing the…	5	Rationale/Explanation: As AI continues to advance and become more integrated into pathology practices, the need for clear and standardized endpoints for clinical validation studies will likely become a common challenge. With the increasing complexity of AI algorithms and their applications in pathology, ensuring that validation studies have well-defined endpoints will be crucial for assessing the…	5	Rationale/Explanation: As AI continues to advance and become more integrated into pathology practices, the need for clear and standardized endpoints for clinical validation studies will likely become a common challenge. With the increasing complexity of AI algorithms and their applications in pathology, ensuring that validation studies have well-defined endpoints will be crucial for assessing the…	5.0
159	By 2030, regarding the integration of AI in pathology, post-marketing surveilance will pose important challenges, due to algorithm drift.	6	Rationale: I strongly agree that by 2030, post-marketing surveillance in the integration of AI in pathology will pose important challenges due to algorithm drift. As AI algorithms evolve and are continuously updated, there is a high likelihood of algorithm drift, where the performance of the AI system changes over time. This can lead to challenges in ensuring the accuracy and reliability of AI sy…	6	Rationale: I strongly agree that by 2030, post-marketing surveillance in the integration of AI in pathology will pose important challenges due to algorithm drift. As AI algorithms evolve and are continuously updated, there is a high likelihood of algorithm drift, where the performance of the AI system changes over time. This can lead to challenges in ensuring the accuracy and reliability of AI sy…	6	Rationale: I strongly agree that by 2030, post-marketing surveillance in the integration of AI in pathology will pose important challenges due to algorithm drift. As AI algorithms evolve and are continuously updated, there is a high likelihood of algorithm drift, where the performance of the AI system changes over time. This can lead to challenges in ensuring the accuracy and reliability of AI sy…	6	Rationale: I strongly agree that by 2030, post-marketing surveillance in the integration of AI in pathology will pose important challenges due to algorithm drift. As AI algorithms evolve and are continuously updated, there is a high likelihood of algorithm drift, where the performance of the AI system changes over time. This can lead to challenges in ensuring the accuracy and reliability of AI sy…	6	Rationale: I strongly agree that by 2030, post-marketing surveillance in the integration of AI in pathology will pose important challenges due to algorithm drift. As AI algorithms evolve and are continuously updated, there is a high likelihood of algorithm drift, where the performance of the AI system changes over time. This can lead to challenges in ensuring the accuracy and reliability of AI sy…	6.0
160	By 2030, regarding the integration of AI in pathology, regulatory issues will not be a challenge for AI use in pathology, since the medical doctor always makes the final decision for diagnostic, therapeutic or prognostic use of AI.	3	Rationale: While it is true that medical doctors ultimately make the final decisions for diagnostic, therapeutic, or prognostic use of AI in pathology, regulatory issues are still likely to pose challenges for AI integration in pathology by 2030. Regulatory bodies will need to establish clear guidelines and standards for the use of AI in healthcare settings, including pathology, to ensure patient…	3	Rationale: While it is true that medical doctors ultimately make the final decisions for diagnostic, therapeutic, or prognostic use of AI in pathology, regulatory issues are still likely to pose challenges for AI integration in pathology by 2030. Regulatory bodies will need to establish clear guidelines and standards for the use of AI in healthcare settings, including pathology, to ensure patient…	3	Rationale: While it is true that medical doctors ultimately make the final decisions for diagnostic, therapeutic, or prognostic use of AI in pathology, regulatory issues are still likely to pose challenges for AI integration in pathology by 2030. Regulatory bodies will need to establish clear guidelines and standards for the use of AI in healthcare settings, including pathology, to ensure patient…	3	Rationale: While it is true that medical doctors ultimately make the final decisions for diagnostic, therapeutic, or prognostic use of AI in pathology, regulatory issues are still likely to pose challenges for AI integration in pathology by 2030. Regulatory bodies will need to establish clear guidelines and standards for the use of AI in healthcare settings, including pathology, to ensure patient…	3	Rationale: While it is true that medical doctors ultimately make the final decisions for diagnostic, therapeutic, or prognostic use of AI in pathology, regulatory issues are still likely to pose challenges for AI integration in pathology by 2030. Regulatory bodies will need to establish clear guidelines and standards for the use of AI in healthcare settings, including pathology, to ensure patient…	3.0
161	By 2030, regarding the integration of AI in pathology, the introduction of AI-based diagnostic modalities will require regulatory supervision, both related to the quality of the rendered diagnosis and the ultimate destination of the diagnostic information.	6	Rationale: By 2030, as AI-based diagnostic modalities become more prevalent in pathology, it is crucial to have regulatory supervision to ensure the quality of diagnoses and the appropriate use of diagnostic information. This oversight will be essential to maintain patient safety, data privacy, and the overall integrity of the healthcare system.	6	Rationale: By 2030, as AI-based diagnostic modalities become more prevalent in pathology, it is crucial to have regulatory supervision to ensure the quality of diagnoses and the appropriate use of diagnostic information. This oversight will be essential to maintain patient safety, data privacy, and the overall integrity of the healthcare system.	6	Rationale: By 2030, as AI-based diagnostic modalities become more prevalent in pathology, it is crucial to have regulatory supervision to ensure the quality of diagnoses and the appropriate use of diagnostic information. This oversight will be essential to maintain patient safety, data privacy, and the overall integrity of the healthcare system.	6	Rationale: By 2030, as AI-based diagnostic modalities become more prevalent in pathology, it is crucial to have regulatory supervision to ensure the quality of diagnoses and the appropriate use of diagnostic information. This oversight will be essential to maintain patient safety, data privacy, and the overall integrity of the healthcare system.	6	Rationale: By 2030, as AI-based diagnostic modalities become more prevalent in pathology, it is crucial to have regulatory supervision to ensure the quality of diagnoses and the appropriate use of diagnostic information. This oversight will be essential to maintain patient safety, data privacy, and the overall integrity of the healthcare system.	6.0
162	By 2030, regarding the integration of AI in pathology, regulatory approval of AI tools used for definitive (primary) diagnosis will be very strict, but AI used for advisory purposes (secondary) will also have to meet strict regulatory conditions.	6	Rationale: I strongly agree that by 2030, regulatory approval for AI tools used for definitive diagnosis in pathology will be very strict. This is because the accuracy and reliability of AI tools for primary diagnosis need to be rigorously validated to ensure patient safety and quality of care. Additionally, I also agree that AI used for advisory purposes should meet strict regulatory conditions,…	6	Rationale: I strongly agree that by 2030, regulatory approval for AI tools used for definitive diagnosis in pathology will be very strict. This is because the accuracy and reliability of AI tools for primary diagnosis need to be rigorously validated to ensure patient safety and quality of care. Additionally, I also agree that AI used for advisory purposes should meet strict regulatory conditions,…	6	Rationale: I strongly agree that by 2030, regulatory approval for AI tools used for definitive diagnosis in pathology will be very strict. This is because the accuracy and reliability of AI tools for primary diagnosis need to be rigorously validated to ensure patient safety and quality of care. Additionally, I also agree that AI used for advisory purposes should meet strict regulatory conditions,…	6	Rationale: I strongly agree that by 2030, regulatory approval for AI tools used for definitive diagnosis in pathology will be very strict. This is because the accuracy and reliability of AI tools for primary diagnosis need to be rigorously validated to ensure patient safety and quality of care. Additionally, I also agree that AI used for advisory purposes should meet strict regulatory conditions,…	6	Rationale: I strongly agree that by 2030, regulatory approval for AI tools used for definitive diagnosis in pathology will be very strict. This is because the accuracy and reliability of AI tools for primary diagnosis need to be rigorously validated to ensure patient safety and quality of care. Additionally, I also agree that AI used for advisory purposes should meet strict regulatory conditions,…	6.0
163	By 2030, regarding the integration of AI in pathology, CLIA regulations and clarification surrounding the use of laboratory data within pathology and laboratory processes versus outside of the laboratory will be reviewed and updated.	6	Rationale: I strongly agree that by 2030, there will be a review and update of CLIA regulations and clarification surrounding the use of laboratory data within pathology and laboratory processes versus outside of the laboratory in relation to the integration of AI in pathology. As technology advances and AI becomes more prevalent in healthcare, it is crucial for regulations to evolve to ensure pa…	6	Rationale: I strongly agree that by 2030, there will be a review and update of CLIA regulations and clarification surrounding the use of laboratory data within pathology and laboratory processes versus outside of the laboratory in relation to the integration of AI in pathology. As technology advances and AI becomes more prevalent in healthcare, it is crucial for regulations to evolve to ensure pa…	6	Rationale: I strongly agree that by 2030, there will be a review and update of CLIA regulations and clarification surrounding the use of laboratory data within pathology and laboratory processes versus outside of the laboratory in relation to the integration of AI in pathology. As technology advances and AI becomes more prevalent in healthcare, it is crucial for regulations to evolve to ensure pa…	6	Rationale: I strongly agree that by 2030, there will be a review and update of CLIA regulations and clarification surrounding the use of laboratory data within pathology and laboratory processes versus outside of the laboratory in relation to the integration of AI in pathology. As technology advances and AI becomes more prevalent in healthcare, it is crucial for regulations to evolve to ensure pa…	6	Rationale: I strongly agree that by 2030, there will be a review and update of CLIA regulations and clarification surrounding the use of laboratory data within pathology and laboratory processes versus outside of the laboratory in relation to the integration of AI in pathology. As technology advances and AI becomes more prevalent in healthcare, it is crucial for regulations to evolve to ensure pa…	6.0
164	By 2030, regarding the integration of AI in pathology, governments will actively promote innovation in the areas of AI and medicine, fostering the advancement of AI in pathology.	6	Rationale: Governments around the world are increasingly recognizing the potential benefits of AI in healthcare, including pathology. By 2030, it is likely that governments will actively promote innovation in the areas of AI and medicine to improve healthcare outcomes and efficiency. This support will likely extend to the field of pathology, fostering the advancement of AI technologies in this sp…	6	Rationale: Governments around the world are increasingly recognizing the potential benefits of AI in healthcare, including pathology. By 2030, it is likely that governments will actively promote innovation in the areas of AI and medicine to improve healthcare outcomes and efficiency. This support will likely extend to the field of pathology, fostering the advancement of AI technologies in this sp…	6	Rationale: Governments around the world are increasingly recognizing the potential benefits of AI in healthcare, including pathology. By 2030, it is likely that governments will actively promote innovation in the areas of AI and medicine to improve healthcare outcomes and efficiency. This support will likely extend to the field of pathology, fostering the advancement of AI technologies in this sp…	6	Rationale: Governments around the world are increasingly recognizing the potential benefits of AI in healthcare, including pathology. By 2030, it is likely that governments will actively promote innovation in the areas of AI and medicine to improve healthcare outcomes and efficiency. This support will likely extend to the field of pathology, fostering the advancement of AI technologies in this sp…	6	Rationale: Governments around the world are increasingly recognizing the potential benefits of AI in healthcare, including pathology. By 2030, it is likely that governments will actively promote innovation in the areas of AI and medicine to improve healthcare outcomes and efficiency. This support will likely extend to the field of pathology, fostering the advancement of AI technologies in this sp…	6.0
165	By 2030, regarding the integration of AI in pathology, legal disputes will often arise regarding who should assume liability (pathologist, institution, developer, commercial vendor...) for diagnostic errors induced by AI.	6	Rationale: As AI continues to be integrated into pathology practices, the complexity of diagnostic processes involving AI algorithms may lead to legal disputes regarding liability for diagnostic errors. The involvement of multiple stakeholders such as pathologists, institutions, developers, and commercial vendors in the development and implementation of AI systems can create ambiguity in determin…	6	Rationale: As AI continues to be integrated into pathology practices, the complexity of diagnostic processes involving AI algorithms may lead to legal disputes regarding liability for diagnostic errors. The involvement of multiple stakeholders such as pathologists, institutions, developers, and commercial vendors in the development and implementation of AI systems can create ambiguity in determin…	6	Rationale: As AI continues to be integrated into pathology practices, the complexity of diagnostic processes involving AI algorithms may lead to legal disputes regarding liability for diagnostic errors. The involvement of multiple stakeholders such as pathologists, institutions, developers, and commercial vendors in the development and implementation of AI systems can create ambiguity in determin…	6	Rationale: As AI continues to be integrated into pathology practices, the complexity of diagnostic processes involving AI algorithms may lead to legal disputes regarding liability for diagnostic errors. The involvement of multiple stakeholders such as pathologists, institutions, developers, and commercial vendors in the development and implementation of AI systems can create ambiguity in determin…	6	Rationale: As AI continues to be integrated into pathology practices, the complexity of diagnostic processes involving AI algorithms may lead to legal disputes regarding liability for diagnostic errors. The involvement of multiple stakeholders such as pathologists, institutions, developers, and commercial vendors in the development and implementation of AI systems can create ambiguity in determin…	6.0
166	By 2030, regarding the integration of AI in pathology, as long as AI is used as a supportive method, ethical issues will be minor. However, when AI takes over tasks from the pathologist, i.e., making a diagnosis without human oversight, it will face major ethical challenges.	6	Rationale: I strongly agree with the statement because as AI becomes more involved in making diagnoses without human oversight, there will be significant ethical challenges to address. The potential for biases in AI algorithms, lack of accountability, patient privacy concerns, and the overall impact on the role of pathologists are all important ethical considerations that will need to be carefull…	6	Rationale: I strongly agree with the statement because as AI becomes more involved in making diagnoses without human oversight, there will be significant ethical challenges to address. The potential for biases in AI algorithms, lack of accountability, patient privacy concerns, and the overall impact on the role of pathologists are all important ethical considerations that will need to be carefull…	6	Rationale: I strongly agree with the statement because as AI becomes more involved in making diagnoses without human oversight, there will be significant ethical challenges to address. The potential for biases in AI algorithms, lack of accountability, patient privacy concerns, and the overall impact on the role of pathologists are all important ethical considerations that will need to be carefull…	6	Rationale: I strongly agree with the statement because as AI becomes more involved in making diagnoses without human oversight, there will be significant ethical challenges to address. The potential for biases in AI algorithms, lack of accountability, patient privacy concerns, and the overall impact on the role of pathologists are all important ethical considerations that will need to be carefull…	6	Rationale: I strongly agree with the statement because as AI becomes more involved in making diagnoses without human oversight, there will be significant ethical challenges to address. The potential for biases in AI algorithms, lack of accountability, patient privacy concerns, and the overall impact on the role of pathologists are all important ethical considerations that will need to be carefull…	6.0
167	By 2030, regarding the integration of AI in pathology, other healthcare professionals will start using AI tools to diagnose cases without the aid of a pathologist.	3	Rationale: While AI technology is advancing rapidly and becoming more integrated into various aspects of healthcare, the expertise and training of pathologists are still crucial for accurate diagnosis. By 2030, it is unlikely that other healthcare professionals will completely replace pathologists in diagnosing cases using AI tools alone. Pathologists possess specialized knowledge and skills that…	3	Rationale: While AI technology is advancing rapidly and becoming more integrated into various aspects of healthcare, the expertise and training of pathologists are still crucial for accurate diagnosis. By 2030, it is unlikely that other healthcare professionals will completely replace pathologists in diagnosing cases using AI tools alone. Pathologists possess specialized knowledge and skills that…	3	Rationale: While AI technology is advancing rapidly and becoming more integrated into various aspects of healthcare, the expertise and training of pathologists are still crucial for accurate diagnosis. By 2030, it is unlikely that other healthcare professionals will completely replace pathologists in diagnosing cases using AI tools alone. Pathologists possess specialized knowledge and skills that…	3	Rationale: While AI technology is advancing rapidly and becoming more integrated into various aspects of healthcare, the expertise and training of pathologists are still crucial for accurate diagnosis. By 2030, it is unlikely that other healthcare professionals will completely replace pathologists in diagnosing cases using AI tools alone. Pathologists possess specialized knowledge and skills that…	3	Rationale: While AI technology is advancing rapidly and becoming more integrated into various aspects of healthcare, the expertise and training of pathologists are still crucial for accurate diagnosis. By 2030, it is unlikely that other healthcare professionals will completely replace pathologists in diagnosing cases using AI tools alone. Pathologists possess specialized knowledge and skills that…	3.0
168	By 2030, regarding the integration of AI in pathology, pathologists will occasionally make diagnoses against their own judgment because of AI software recommendations.	5	Rationale: By 2030, with the advancement of AI technology in pathology, it is likely that pathologists will occasionally make diagnoses against their own judgment due to the recommendations provided by AI software. As AI algorithms become more sophisticated and accurate, pathologists may increasingly rely on AI suggestions, even if it contradicts their initial assessment. This shift in decision-m…	5	Rationale: By 2030, with the advancement of AI technology in pathology, it is likely that pathologists will occasionally make diagnoses against their own judgment due to the recommendations provided by AI software. As AI algorithms become more sophisticated and accurate, pathologists may increasingly rely on AI suggestions, even if it contradicts their initial assessment. This shift in decision-m…	5	Rationale: By 2030, with the advancement of AI technology in pathology, it is likely that pathologists will occasionally make diagnoses against their own judgment due to the recommendations provided by AI software. As AI algorithms become more sophisticated and accurate, pathologists may increasingly rely on AI suggestions, even if it contradicts their initial assessment. This shift in decision-m…	5	Rationale: By 2030, with the advancement of AI technology in pathology, it is likely that pathologists will occasionally make diagnoses against their own judgment due to the recommendations provided by AI software. As AI algorithms become more sophisticated and accurate, pathologists may increasingly rely on AI suggestions, even if it contradicts their initial assessment. This shift in decision-m…	5	Rationale: By 2030, with the advancement of AI technology in pathology, it is likely that pathologists will occasionally make diagnoses against their own judgment due to the recommendations provided by AI software. As AI algorithms become more sophisticated and accurate, pathologists may increasingly rely on AI suggestions, even if it contradicts their initial assessment. This shift in decision-m…	5.0
169	By 2030, regarding the integration of AI in pathology, due to the "black box" nature of many AI tools, pathologists will often make diagnoses without enough clinical explainability.	5	Rationale: The "black box" nature of many AI tools in pathology can make it challenging for pathologists to fully understand how the AI arrived at a particular diagnosis. This lack of clinical explainability may lead to pathologists sometimes having to make diagnoses without having a complete understanding of the reasoning behind the AI-generated results. As AI continues to advance in pathology, …	5	Rationale: The "black box" nature of many AI tools in pathology can make it challenging for pathologists to fully understand how the AI arrived at a particular diagnosis. This lack of clinical explainability may lead to pathologists sometimes having to make diagnoses without having a complete understanding of the reasoning behind the AI-generated results. As AI continues to advance in pathology, …	5	Rationale: The "black box" nature of many AI tools in pathology can make it challenging for pathologists to fully understand how the AI arrived at a particular diagnosis. This lack of clinical explainability may lead to pathologists sometimes having to make diagnoses without having a complete understanding of the reasoning behind the AI-generated results. As AI continues to advance in pathology, …	5	Rationale: The "black box" nature of many AI tools in pathology can make it challenging for pathologists to fully understand how the AI arrived at a particular diagnosis. This lack of clinical explainability may lead to pathologists sometimes having to make diagnoses without having a complete understanding of the reasoning behind the AI-generated results. As AI continues to advance in pathology, …	5	Rationale: The "black box" nature of many AI tools in pathology can make it challenging for pathologists to fully understand how the AI arrived at a particular diagnosis. This lack of clinical explainability may lead to pathologists sometimes having to make diagnoses without having a complete understanding of the reasoning behind the AI-generated results. As AI continues to advance in pathology, …	5.0
170	By 2030, regarding the integration of AI in pathology, due to ethical concerns, algorithms will be prevented from making decisions in the pathology setting without additional manual review by a pathologist.	5	Rationale: Ethical concerns surrounding the use of AI in pathology are significant, particularly in critical decision-making processes. By 2030, it is likely that regulations and guidelines will be in place to ensure that AI algorithms are not solely responsible for making decisions in the pathology setting without human oversight. This additional manual review by a pathologist will be crucial to…	5	Rationale: Ethical concerns surrounding the use of AI in pathology are significant, particularly in critical decision-making processes. By 2030, it is likely that regulations and guidelines will be in place to ensure that AI algorithms are not solely responsible for making decisions in the pathology setting without human oversight. This additional manual review by a pathologist will be crucial to…	5	Rationale: Ethical concerns surrounding the use of AI in pathology are significant, particularly in critical decision-making processes. By 2030, it is likely that regulations and guidelines will be in place to ensure that AI algorithms are not solely responsible for making decisions in the pathology setting without human oversight. This additional manual review by a pathologist will be crucial to…	5	Rationale: Ethical concerns surrounding the use of AI in pathology are significant, particularly in critical decision-making processes. By 2030, it is likely that regulations and guidelines will be in place to ensure that AI algorithms are not solely responsible for making decisions in the pathology setting without human oversight. This additional manual review by a pathologist will be crucial to…	5	Rationale: Ethical concerns surrounding the use of AI in pathology are significant, particularly in critical decision-making processes. By 2030, it is likely that regulations and guidelines will be in place to ensure that AI algorithms are not solely responsible for making decisions in the pathology setting without human oversight. This additional manual review by a pathologist will be crucial to…	5.0
171	By 2030, regarding the integration of AI in pathology, hurried pathologists will often take "shortcuts" by accepting AI interpretations without sufficient verification.	3	Rationale: While AI technology in pathology is expected to advance significantly by 2030, it is unlikely that pathologists will routinely accept AI interpretations without proper verification. Pathologists are trained to critically evaluate and confirm diagnoses, and patient safety remains a top priority in healthcare. The integration of AI is more likely to enhance the efficiency and accuracy of…	3	Rationale: While AI technology in pathology is expected to advance significantly by 2030, it is unlikely that pathologists will routinely accept AI interpretations without proper verification. Pathologists are trained to critically evaluate and confirm diagnoses, and patient safety remains a top priority in healthcare. The integration of AI is more likely to enhance the efficiency and accuracy of…	3	Rationale: While AI technology in pathology is expected to advance significantly by 2030, it is unlikely that pathologists will routinely accept AI interpretations without proper verification. Pathologists are trained to critically evaluate and confirm diagnoses, and patient safety remains a top priority in healthcare. The integration of AI is more likely to enhance the efficiency and accuracy of…	3	Rationale: While AI technology in pathology is expected to advance significantly by 2030, it is unlikely that pathologists will routinely accept AI interpretations without proper verification. Pathologists are trained to critically evaluate and confirm diagnoses, and patient safety remains a top priority in healthcare. The integration of AI is more likely to enhance the efficiency and accuracy of…	3	Rationale: While AI technology in pathology is expected to advance significantly by 2030, it is unlikely that pathologists will routinely accept AI interpretations without proper verification. Pathologists are trained to critically evaluate and confirm diagnoses, and patient safety remains a top priority in healthcare. The integration of AI is more likely to enhance the efficiency and accuracy of…	3.0
172	By 2030, regarding the integration of AI in pathology, it will be impossible to ensure that pathologists take full responsibility for double-checking and confirming AI-rendered diagnoses.	5	Rationale: By 2030, with the advancement and widespread adoption of AI in pathology, it is likely that AI systems will become highly sophisticated and accurate in providing diagnoses. Pathologists may increasingly rely on AI for initial assessments, potentially leading to a scenario where ensuring pathologists double-check and confirm AI-rendered diagnoses could become challenging or impractical.…	5	Rationale: By 2030, with the advancement and widespread adoption of AI in pathology, it is likely that AI systems will become highly sophisticated and accurate in providing diagnoses. Pathologists may increasingly rely on AI for initial assessments, potentially leading to a scenario where ensuring pathologists double-check and confirm AI-rendered diagnoses could become challenging or impractical.…	5	Rationale: By 2030, with the advancement and widespread adoption of AI in pathology, it is likely that AI systems will become highly sophisticated and accurate in providing diagnoses. Pathologists may increasingly rely on AI for initial assessments, potentially leading to a scenario where ensuring pathologists double-check and confirm AI-rendered diagnoses could become challenging or impractical.…	5	Rationale: By 2030, with the advancement and widespread adoption of AI in pathology, it is likely that AI systems will become highly sophisticated and accurate in providing diagnoses. Pathologists may increasingly rely on AI for initial assessments, potentially leading to a scenario where ensuring pathologists double-check and confirm AI-rendered diagnoses could become challenging or impractical.…	5	Rationale: By 2030, with the advancement and widespread adoption of AI in pathology, it is likely that AI systems will become highly sophisticated and accurate in providing diagnoses. Pathologists may increasingly rely on AI for initial assessments, potentially leading to a scenario where ensuring pathologists double-check and confirm AI-rendered diagnoses could become challenging or impractical.…	5.0
173	By 2030, regarding the integration of AI in pathology, pathologists will still be legally responsible for diagnoses made with the help of AI.	6	Rationale: As of now, pathologists are legally responsible for the diagnoses they make, even if they use AI tools to assist them. Given the current regulatory environment and the slow pace of legal changes, it is likely that by 2030, pathologists will still be held legally responsible for diagnoses made with the help of AI. This is because AI is considered a tool to aid in decision-making, rather…	6	Rationale: As of now, pathologists are legally responsible for the diagnoses they make, even if they use AI tools to assist them. Given the current regulatory environment and the slow pace of legal changes, it is likely that by 2030, pathologists will still be held legally responsible for diagnoses made with the help of AI. This is because AI is considered a tool to aid in decision-making, rather…	6	Rationale: As of now, pathologists are legally responsible for the diagnoses they make, even if they use AI tools to assist them. Given the current regulatory environment and the slow pace of legal changes, it is likely that by 2030, pathologists will still be held legally responsible for diagnoses made with the help of AI. This is because AI is considered a tool to aid in decision-making, rather…	6	Rationale: As of now, pathologists are legally responsible for the diagnoses they make, even if they use AI tools to assist them. Given the current regulatory environment and the slow pace of legal changes, it is likely that by 2030, pathologists will still be held legally responsible for diagnoses made with the help of AI. This is because AI is considered a tool to aid in decision-making, rather…	6	Rationale: As of now, pathologists are legally responsible for the diagnoses they make, even if they use AI tools to assist them. Given the current regulatory environment and the slow pace of legal changes, it is likely that by 2030, pathologists will still be held legally responsible for diagnoses made with the help of AI. This is because AI is considered a tool to aid in decision-making, rather…	6.0
174	By 2030, regarding the integration of AI in pathology, potentially-biased algorithms due to lack of demographic diversity in training datasets will lead to diagnostic errors.	6	Rationale: I strongly agree with this statement because the lack of demographic diversity in training datasets for AI algorithms can indeed lead to biased outcomes in pathology. If the AI models are not trained on a diverse set of data that represents different demographics, there is a high risk of producing inaccurate or biased results, which could ultimately lead to diagnostic errors. It is cru…	6	Rationale: I strongly agree with this statement because the lack of demographic diversity in training datasets for AI algorithms can indeed lead to biased outcomes in pathology. If the AI models are not trained on a diverse set of data that represents different demographics, there is a high risk of producing inaccurate or biased results, which could ultimately lead to diagnostic errors. It is cru…	6	Rationale: I strongly agree with this statement because the lack of demographic diversity in training datasets for AI algorithms can indeed lead to biased outcomes in pathology. If the AI models are not trained on a diverse set of data that represents different demographics, there is a high risk of producing inaccurate or biased results, which could ultimately lead to diagnostic errors. It is cru…	6	Rationale: I strongly agree with this statement because the lack of demographic diversity in training datasets for AI algorithms can indeed lead to biased outcomes in pathology. If the AI models are not trained on a diverse set of data that represents different demographics, there is a high risk of producing inaccurate or biased results, which could ultimately lead to diagnostic errors. It is cru…	6	Rationale: I strongly agree with this statement because the lack of demographic diversity in training datasets for AI algorithms can indeed lead to biased outcomes in pathology. If the AI models are not trained on a diverse set of data that represents different demographics, there is a high risk of producing inaccurate or biased results, which could ultimately lead to diagnostic errors. It is cru…	6.0
175	By 2030, regarding the integration of AI in pathology, limits will be imposed to unintended discoveries enabled by AI.	5	Rationale: I believe that by 2030, as AI in pathology continues to advance, there will be a greater understanding and control over the unintended discoveries enabled by AI. With the development of more sophisticated algorithms and regulations in place, limits can be imposed to ensure that AI in pathology is used in a more controlled and predictable manner, reducing the occurrence of unintended di…	5	Rationale: I believe that by 2030, as AI in pathology continues to advance, there will be a greater understanding and control over the unintended discoveries enabled by AI. With the development of more sophisticated algorithms and regulations in place, limits can be imposed to ensure that AI in pathology is used in a more controlled and predictable manner, reducing the occurrence of unintended di…	5	Rationale: I believe that by 2030, as AI in pathology continues to advance, there will be a greater understanding and control over the unintended discoveries enabled by AI. With the development of more sophisticated algorithms and regulations in place, limits can be imposed to ensure that AI in pathology is used in a more controlled and predictable manner, reducing the occurrence of unintended di…	5	Rationale: I believe that by 2030, as AI in pathology continues to advance, there will be a greater understanding and control over the unintended discoveries enabled by AI. With the development of more sophisticated algorithms and regulations in place, limits can be imposed to ensure that AI in pathology is used in a more controlled and predictable manner, reducing the occurrence of unintended di…	5	Rationale: I believe that by 2030, as AI in pathology continues to advance, there will be a greater understanding and control over the unintended discoveries enabled by AI. With the development of more sophisticated algorithms and regulations in place, limits can be imposed to ensure that AI in pathology is used in a more controlled and predictable manner, reducing the occurrence of unintended di…	5.0
176	By 2030, regarding the integration of AI in pathology, stricter limits will be imposed on commercialization of data.	6	Rationale: I strongly agree that by 2030, there will be stricter limits imposed on the commercialization of data in the integration of AI in pathology. As concerns around data privacy and security continue to grow, regulations and policies are likely to become more stringent to protect patient information and ensure ethical use of AI technologies in healthcare. Additionally, advancements in AI te…	6	Rationale: I strongly agree that by 2030, there will be stricter limits imposed on the commercialization of data in the integration of AI in pathology. As concerns around data privacy and security continue to grow, regulations and policies are likely to become more stringent to protect patient information and ensure ethical use of AI technologies in healthcare. Additionally, advancements in AI te…	6	Rationale: I strongly agree that by 2030, there will be stricter limits imposed on the commercialization of data in the integration of AI in pathology. As concerns around data privacy and security continue to grow, regulations and policies are likely to become more stringent to protect patient information and ensure ethical use of AI technologies in healthcare. Additionally, advancements in AI te…	6	Rationale: I strongly agree that by 2030, there will be stricter limits imposed on the commercialization of data in the integration of AI in pathology. As concerns around data privacy and security continue to grow, regulations and policies are likely to become more stringent to protect patient information and ensure ethical use of AI technologies in healthcare. Additionally, advancements in AI te…	6	Rationale: I strongly agree that by 2030, there will be stricter limits imposed on the commercialization of data in the integration of AI in pathology. As concerns around data privacy and security continue to grow, regulations and policies are likely to become more stringent to protect patient information and ensure ethical use of AI technologies in healthcare. Additionally, advancements in AI te…	6.0
177	By 2030, regarding the integration of AI in pathology, lack of informed patient consent when using their data will be a common practice.	3	Rationale/Explanation: By 2030, there is likely to be increased awareness and regulations surrounding data privacy and informed consent. With advancements in AI ethics and regulations, it is expected that there will be more emphasis on ensuring patient consent and transparency in the use of their data in the field of pathology. While challenges may still exist, it is unlikely that lack of informe…	3	Rationale/Explanation: By 2030, there is likely to be increased awareness and regulations surrounding data privacy and informed consent. With advancements in AI ethics and regulations, it is expected that there will be more emphasis on ensuring patient consent and transparency in the use of their data in the field of pathology. While challenges may still exist, it is unlikely that lack of informe…	3	Rationale/Explanation: By 2030, there is likely to be increased awareness and regulations surrounding data privacy and informed consent. With advancements in AI ethics and regulations, it is expected that there will be more emphasis on ensuring patient consent and transparency in the use of their data in the field of pathology. While challenges may still exist, it is unlikely that lack of informe…	3	Rationale/Explanation: By 2030, there is likely to be increased awareness and regulations surrounding data privacy and informed consent. With advancements in AI ethics and regulations, it is expected that there will be more emphasis on ensuring patient consent and transparency in the use of their data in the field of pathology. While challenges may still exist, it is unlikely that lack of informe…	3	Rationale/Explanation: By 2030, there is likely to be increased awareness and regulations surrounding data privacy and informed consent. With advancements in AI ethics and regulations, it is expected that there will be more emphasis on ensuring patient consent and transparency in the use of their data in the field of pathology. While challenges may still exist, it is unlikely that lack of informe…	3.0
178	By 2030, regarding the integration of AI in pathology, data inferences that may impact on patient anonymity will lead to ethical issues.	6	Rationale: As AI technology in pathology continues to advance and become more integrated into healthcare systems, the potential for data inferences to impact patient anonymity will also increase. With the vast amount of data being processed and analyzed by AI algorithms, there is a higher likelihood of identifying individuals based on subtle patterns or correlations in the data. This could raise …	6	Rationale: As AI technology in pathology continues to advance and become more integrated into healthcare systems, the potential for data inferences to impact patient anonymity will also increase. With the vast amount of data being processed and analyzed by AI algorithms, there is a higher likelihood of identifying individuals based on subtle patterns or correlations in the data. This could raise …	6	Rationale: As AI technology in pathology continues to advance and become more integrated into healthcare systems, the potential for data inferences to impact patient anonymity will also increase. With the vast amount of data being processed and analyzed by AI algorithms, there is a higher likelihood of identifying individuals based on subtle patterns or correlations in the data. This could raise …	6	Rationale: As AI technology in pathology continues to advance and become more integrated into healthcare systems, the potential for data inferences to impact patient anonymity will also increase. With the vast amount of data being processed and analyzed by AI algorithms, there is a higher likelihood of identifying individuals based on subtle patterns or correlations in the data. This could raise …	6	Rationale: As AI technology in pathology continues to advance and become more integrated into healthcare systems, the potential for data inferences to impact patient anonymity will also increase. With the vast amount of data being processed and analyzed by AI algorithms, there is a higher likelihood of identifying individuals based on subtle patterns or correlations in the data. This could raise …	6.0
179	By 2030, regarding the integration of AI in pathology, AI will lead to a de-skilling of pathologists, who will potentially suffer from too great a reliance on AI.	3	Rationale: While AI is expected to significantly impact the field of pathology by 2030, leading to improvements in efficiency and accuracy, it is unlikely to result in a de-skilling of pathologists. Pathologists will still play a crucial role in interpreting complex cases, providing clinical context, and making final decisions based on AI-generated insights. The integration of AI is more likely t…	3	Rationale: While AI is expected to significantly impact the field of pathology by 2030, leading to improvements in efficiency and accuracy, it is unlikely to result in a de-skilling of pathologists. Pathologists will still play a crucial role in interpreting complex cases, providing clinical context, and making final decisions based on AI-generated insights. The integration of AI is more likely t…	3	Rationale: While AI is expected to significantly impact the field of pathology by 2030, leading to improvements in efficiency and accuracy, it is unlikely to result in a de-skilling of pathologists. Pathologists will still play a crucial role in interpreting complex cases, providing clinical context, and making final decisions based on AI-generated insights. The integration of AI is more likely t…	3	Rationale: While AI is expected to significantly impact the field of pathology by 2030, leading to improvements in efficiency and accuracy, it is unlikely to result in a de-skilling of pathologists. Pathologists will still play a crucial role in interpreting complex cases, providing clinical context, and making final decisions based on AI-generated insights. The integration of AI is more likely t…	3	Rationale: While AI is expected to significantly impact the field of pathology by 2030, leading to improvements in efficiency and accuracy, it is unlikely to result in a de-skilling of pathologists. Pathologists will still play a crucial role in interpreting complex cases, providing clinical context, and making final decisions based on AI-generated insights. The integration of AI is more likely t…	3.0
180	By 2030, regarding the integration of AI in pathology, AI and technology will be included in the educational curricula of medical students, pathologists, and analysts to help them deal with this rapidly evolving method of support and its ethical implications.	6	Rationale: I strongly agree that by 2030, AI and technology will be integrated into the educational curricula of medical students, pathologists, and analysts. Given the rapid advancements in AI technology and its increasing role in pathology, it is crucial for future healthcare professionals to be well-versed in utilizing AI tools effectively and understanding the ethical implications associated …	6	Rationale: I strongly agree that by 2030, AI and technology will be integrated into the educational curricula of medical students, pathologists, and analysts. Given the rapid advancements in AI technology and its increasing role in pathology, it is crucial for future healthcare professionals to be well-versed in utilizing AI tools effectively and understanding the ethical implications associated …	6	Rationale: I strongly agree that by 2030, AI and technology will be integrated into the educational curricula of medical students, pathologists, and analysts. Given the rapid advancements in AI technology and its increasing role in pathology, it is crucial for future healthcare professionals to be well-versed in utilizing AI tools effectively and understanding the ethical implications associated …	6	Rationale: I strongly agree that by 2030, AI and technology will be integrated into the educational curricula of medical students, pathologists, and analysts. Given the rapid advancements in AI technology and its increasing role in pathology, it is crucial for future healthcare professionals to be well-versed in utilizing AI tools effectively and understanding the ethical implications associated …	6	Rationale: I strongly agree that by 2030, AI and technology will be integrated into the educational curricula of medical students, pathologists, and analysts. Given the rapid advancements in AI technology and its increasing role in pathology, it is crucial for future healthcare professionals to be well-versed in utilizing AI tools effectively and understanding the ethical implications associated …	6.0
