# Supplementary material for: How does AI perform compared to human expert panels in medical Delphi studies? A pilot study through the lens of pathology
Source: J Pathol Inform. 2026 Apr 15;21:100661. doi: 10.1016/j.jpi.2026.100661 (PMC13185839; doi:10.1016/j.jpi.2026.100661)
Supplement: Supplementary material 1 — Original data used in the study and code for the Delphi-GPT application. [file mmc1.zip › Delphi-Results-&-Code-Sent-to-copy/Category-1-Run-Results/completed-ai-survey1-GPT-4o-temp00-w-avg.csv]

Question #	Specified Statement	AI Rating 1	AI Explanation 1	AI Rating 2	AI Explanation 2	AI Rating 3	AI Explanation 3	AI Rating 4	AI Explanation 4	AI Rating 5	AI Explanation 5	Average AI Ratings
1	By 2030, due to the integration of AI in the pathology setting, time required per case will decrease.	6	**Rationale/Explanation:** The integration of AI in pathology is expected to significantly enhance efficiency by 2030. AI algorithms can rapidly analyze large volumes of data, identify patterns, and highlight areas of interest in pathology slides, which can drastically reduce the time pathologists spend on routine tasks. This automation allows pathologists to focus more on complex cases and decis…	6	**Rationale/Explanation:** The integration of AI in pathology is expected to significantly enhance efficiency by 2030. AI algorithms can rapidly analyze large volumes of data, identify patterns, and highlight areas of interest in pathology slides, which can drastically reduce the time pathologists spend on routine tasks. This automation allows pathologists to focus more on complex cases and decis…	6	**Rationale/Explanation:** The integration of AI in pathology is expected to significantly enhance efficiency by 2030. AI algorithms can rapidly analyze large volumes of data, identify patterns, and highlight areas of interest in pathology slides, which can drastically reduce the time pathologists spend on routine tasks. This automation allows pathologists to focus more on complex cases and decis…	6	**Rationale/Explanation:** The integration of AI in pathology is expected to significantly enhance efficiency by 2030. AI algorithms can rapidly analyze large volumes of data, identify patterns, and highlight areas of interest in pathology slides, which can drastically reduce the time pathologists spend on routine tasks. This automation allows pathologists to focus more on complex cases and decis…	6	**Rationale/Explanation:** The integration of AI in pathology is expected to significantly enhance efficiency by 2030. AI algorithms can rapidly analyze large volumes of data, identify patterns, and highlight areas of interest in pathology slides, which can drastically reduce the time pathologists spend on routine tasks. This automation allows pathologists to focus more on complex cases and decis…	6.0
2	By 2030, due to the integration of AI in the pathology setting, cost per case will decrease.	5	Rationale/Explanation: The integration of AI in pathology has the potential to streamline various processes, such as image analysis, diagnosis, and workflow management. AI can assist pathologists by automating routine tasks, reducing the time required for case reviews, and improving diagnostic accuracy. These efficiencies can lead to a reduction in labor costs and potentially lower the overall co…	5	Rationale/Explanation: The integration of AI in pathology has the potential to streamline various processes, such as image analysis, diagnosis, and workflow management. AI can assist pathologists by automating routine tasks, reducing the time required for case reviews, and improving diagnostic accuracy. These efficiencies can lead to a reduction in labor costs and potentially lower the overall co…	5	Rationale/Explanation: The integration of AI in pathology has the potential to streamline various processes, such as image analysis, diagnosis, and workflow management. AI can assist pathologists by automating routine tasks, reducing the time required for case reviews, and improving diagnostic accuracy. These efficiencies can lead to a reduction in labor costs and potentially lower the overall co…	5	Rationale/Explanation: The integration of AI in pathology has the potential to streamline various processes, such as image analysis, diagnosis, and workflow management. AI can assist pathologists by automating routine tasks, reducing the time required for case reviews, and improving diagnostic accuracy. These efficiencies can lead to a reduction in labor costs and potentially lower the overall co…	5	Rationale/Explanation: The integration of AI in pathology has the potential to streamline various processes, such as image analysis, diagnosis, and workflow management. AI can assist pathologists by automating routine tasks, reducing the time required for case reviews, and improving diagnostic accuracy. These efficiencies can lead to a reduction in labor costs and potentially lower the overall co…	5.0
3	By 2030, due to the integration of AI in the pathology setting, standardization of pre-analytical processes (staining and slicing techniques) will increase.	5	**Rationale/Explanation:** The integration of AI in pathology is likely to drive a push towards standardization of pre-analytical processes such as staining and slicing techniques. AI algorithms require consistent and high-quality input data to function optimally. Variability in pre-analytical processes can introduce noise and reduce the accuracy and reliability of AI-driven analyses. Therefore, …	5	**Rationale/Explanation:** The integration of AI in pathology is likely to drive a push towards standardization of pre-analytical processes such as staining and slicing techniques. AI algorithms require consistent and high-quality input data to function optimally. Variability in pre-analytical processes can introduce noise and reduce the accuracy and reliability of AI-driven analyses. Therefore, …	5	**Rationale/Explanation:** The integration of AI in pathology is likely to drive a push towards standardization of pre-analytical processes such as staining and slicing techniques. AI algorithms require consistent and high-quality input data to function optimally. Variability in pre-analytical processes can introduce noise and reduce the accuracy and reliability of AI-driven analyses. Therefore, …	5	**Rationale/Explanation:** The integration of AI in pathology is likely to drive a push towards standardization of pre-analytical processes such as staining and slicing techniques. AI algorithms require consistent and high-quality input data to function optimally. Variability in pre-analytical processes can introduce noise and reduce the accuracy and reliability of AI-driven analyses. Therefore, …	5	**Rationale/Explanation:** The integration of AI in pathology is likely to drive a push towards standardization of pre-analytical processes such as staining and slicing techniques. AI algorithms require consistent and high-quality input data to function optimally. Variability in pre-analytical processes can introduce noise and reduce the accuracy and reliability of AI-driven analyses. Therefore, …	5.0
4	By 2030, due to the integration of AI in the pathology setting, the number of unnecessary IHC stains performed will decrease	6	**Rationale/Explanation:** The integration of AI in pathology is expected to significantly enhance diagnostic accuracy and efficiency. AI algorithms can analyze digital pathology slides with high precision, identifying patterns and anomalies that might be missed by human eyes. This capability can lead to more accurate initial diagnoses, reducing the need for additional confirmatory tests such as …	6	**Rationale/Explanation:** The integration of AI in pathology is expected to significantly enhance diagnostic accuracy and efficiency. AI algorithms can analyze digital pathology slides with high precision, identifying patterns and anomalies that might be missed by human eyes. This capability can lead to more accurate initial diagnoses, reducing the need for additional confirmatory tests such as …	6	**Rationale/Explanation:** The integration of AI in pathology is expected to significantly enhance diagnostic accuracy and efficiency. AI algorithms can analyze digital pathology slides with high precision, identifying patterns and anomalies that might be missed by human eyes. This capability can lead to more accurate initial diagnoses, reducing the need for additional confirmatory tests such as …	6	**Rationale/Explanation:** The integration of AI in pathology is expected to significantly enhance diagnostic accuracy and efficiency. AI algorithms can analyze digital pathology slides with high precision, identifying patterns and anomalies that might be missed by human eyes. This capability can lead to more accurate initial diagnoses, reducing the need for additional confirmatory tests such as …	6	**Rationale/Explanation:** The integration of AI in pathology is expected to significantly enhance diagnostic accuracy and efficiency. AI algorithms can analyze digital pathology slides with high precision, identifying patterns and anomalies that might be missed by human eyes. This capability can lead to more accurate initial diagnoses, reducing the need for additional confirmatory tests such as …	6.0
5	By 2030, due to the integration of AI in the pathology setting, pathologists will look at a substantially lower number of cases, since cases will be filtered (such as negative biopsies).	5	**Rationale/Explanation:** The integration of AI in pathology is expected to significantly enhance the efficiency and accuracy of diagnostic processes by 2030. AI algorithms are already being developed and refined to assist in the screening and preliminary analysis of pathology cases, particularly in identifying negative biopsies and other straightforward cases. This technological advancement wil…	5	**Rationale/Explanation:** The integration of AI in pathology is expected to significantly enhance the efficiency and accuracy of diagnostic processes by 2030. AI algorithms are already being developed and refined to assist in the screening and preliminary analysis of pathology cases, particularly in identifying negative biopsies and other straightforward cases. This technological advancement wil…	5	**Rationale/Explanation:** The integration of AI in pathology is expected to significantly enhance the efficiency and accuracy of diagnostic processes by 2030. AI algorithms are already being developed and refined to assist in the screening and preliminary analysis of pathology cases, particularly in identifying negative biopsies and other straightforward cases. This technological advancement wil…	5	**Rationale/Explanation:** The integration of AI in pathology is expected to significantly enhance the efficiency and accuracy of diagnostic processes by 2030. AI algorithms are already being developed and refined to assist in the screening and preliminary analysis of pathology cases, particularly in identifying negative biopsies and other straightforward cases. This technological advancement wil…	5	**Rationale/Explanation:** The integration of AI in pathology is expected to significantly enhance the efficiency and accuracy of diagnostic processes by 2030. AI algorithms are already being developed and refined to assist in the screening and preliminary analysis of pathology cases, particularly in identifying negative biopsies and other straightforward cases. This technological advancement wil…	5.0
6	By 2030, due to the integration of AI in the pathology setting, diagnostic accuracy will increase.	6	**Rationale/Explanation:** The integration of AI in pathology has shown significant promise in enhancing diagnostic accuracy. AI algorithms, particularly those based on deep learning, have demonstrated the ability to analyze vast amounts of data with high precision, often identifying patterns and anomalies that may be missed by human pathologists. By 2030, it is reasonable to expect that AI techn…	6	**Rationale/Explanation:** The integration of AI in pathology has shown significant promise in enhancing diagnostic accuracy. AI algorithms, particularly those based on deep learning, have demonstrated the ability to analyze vast amounts of data with high precision, often identifying patterns and anomalies that may be missed by human pathologists. By 2030, it is reasonable to expect that AI techn…	6	**Rationale/Explanation:** The integration of AI in pathology has shown significant promise in enhancing diagnostic accuracy. AI algorithms, particularly those based on deep learning, have demonstrated the ability to analyze vast amounts of data with high precision, often identifying patterns and anomalies that may be missed by human pathologists. By 2030, it is reasonable to expect that AI techn…	6	**Rationale/Explanation:** The integration of AI in pathology has shown significant promise in enhancing diagnostic accuracy. AI algorithms, particularly those based on deep learning, have demonstrated the ability to analyze vast amounts of data with high precision, often identifying patterns and anomalies that may be missed by human pathologists. By 2030, it is reasonable to expect that AI techn…	6	**Rationale/Explanation:** The integration of AI in pathology has shown significant promise in enhancing diagnostic accuracy. AI algorithms, particularly those based on deep learning, have demonstrated the ability to analyze vast amounts of data with high precision, often identifying patterns and anomalies that may be missed by human pathologists. By 2030, it is reasonable to expect that AI techn…	6.0
7	By 2030, due to the integration of AI in the pathology setting, diagnosis and grading of tumors will be more standardized, bringing more objectivity to the diagnosis of certain entities that are currently subject to high interobserver variability.	6	**Rationale/Explanation:** The integration of AI in pathology is expected to significantly enhance the standardization and objectivity of tumor diagnosis and grading by 2030. AI algorithms, particularly those based on deep learning, have shown great promise in analyzing histopathological images with high accuracy and consistency. These algorithms can be trained on large datasets to recognize patt…	6	**Rationale/Explanation:** The integration of AI in pathology is expected to significantly enhance the standardization and objectivity of tumor diagnosis and grading by 2030. AI algorithms, particularly those based on deep learning, have shown great promise in analyzing histopathological images with high accuracy and consistency. These algorithms can be trained on large datasets to recognize patt…	6	**Rationale/Explanation:** The integration of AI in pathology is expected to significantly enhance the standardization and objectivity of tumor diagnosis and grading by 2030. AI algorithms, particularly those based on deep learning, have shown great promise in analyzing histopathological images with high accuracy and consistency. These algorithms can be trained on large datasets to recognize patt…	6	**Rationale/Explanation:** The integration of AI in pathology is expected to significantly enhance the standardization and objectivity of tumor diagnosis and grading by 2030. AI algorithms, particularly those based on deep learning, have shown great promise in analyzing histopathological images with high accuracy and consistency. These algorithms can be trained on large datasets to recognize patt…	6	**Rationale/Explanation:** The integration of AI in pathology is expected to significantly enhance the standardization and objectivity of tumor diagnosis and grading by 2030. AI algorithms, particularly those based on deep learning, have shown great promise in analyzing histopathological images with high accuracy and consistency. These algorithms can be trained on large datasets to recognize patt…	6.0
8	By 2030, due to the integration of AI in the pathology setting, detection of rare events (small metastases, small tumor foci) will increase.	6	**Rationale/Explanation:** The integration of AI in pathology is expected to significantly enhance the detection of rare events such as small metastases and small tumor foci by 2030. AI algorithms, particularly those based on deep learning, have shown remarkable proficiency in image analysis tasks, often surpassing human capabilities in terms of speed and accuracy. These algorithms can be trained…	6	**Rationale/Explanation:** The integration of AI in pathology is expected to significantly enhance the detection of rare events such as small metastases and small tumor foci by 2030. AI algorithms, particularly those based on deep learning, have shown remarkable proficiency in image analysis tasks, often surpassing human capabilities in terms of speed and accuracy. These algorithms can be trained…	6	**Rationale/Explanation:** The integration of AI in pathology is expected to significantly enhance the detection of rare events such as small metastases and small tumor foci by 2030. AI algorithms, particularly those based on deep learning, have shown remarkable proficiency in image analysis tasks, often surpassing human capabilities in terms of speed and accuracy. These algorithms can be trained…	6	**Rationale/Explanation:** The integration of AI in pathology is expected to significantly enhance the detection of rare events such as small metastases and small tumor foci by 2030. AI algorithms, particularly those based on deep learning, have shown remarkable proficiency in image analysis tasks, often surpassing human capabilities in terms of speed and accuracy. These algorithms can be trained…	6	**Rationale/Explanation:** The integration of AI in pathology is expected to significantly enhance the detection of rare events such as small metastases and small tumor foci by 2030. AI algorithms, particularly those based on deep learning, have shown remarkable proficiency in image analysis tasks, often surpassing human capabilities in terms of speed and accuracy. These algorithms can be trained…	6.0
9	By 2030, due to the integration of AI in the pathology setting, analyses will be more quantitative.	6	**Rationale/Explanation:** The integration of AI in pathology is expected to significantly enhance the quantitative aspects of analyses by 2030. AI algorithms, particularly those based on machine learning and deep learning, are capable of processing vast amounts of data with high precision and consistency. These algorithms can identify patterns and quantify features in pathology images that might…	6	**Rationale/Explanation:** The integration of AI in pathology is expected to significantly enhance the quantitative aspects of analyses by 2030. AI algorithms, particularly those based on machine learning and deep learning, are capable of processing vast amounts of data with high precision and consistency. These algorithms can identify patterns and quantify features in pathology images that might…	6	**Rationale/Explanation:** The integration of AI in pathology is expected to significantly enhance the quantitative aspects of analyses by 2030. AI algorithms, particularly those based on machine learning and deep learning, are capable of processing vast amounts of data with high precision and consistency. These algorithms can identify patterns and quantify features in pathology images that might…	6	**Rationale/Explanation:** The integration of AI in pathology is expected to significantly enhance the quantitative aspects of analyses by 2030. AI algorithms, particularly those based on machine learning and deep learning, are capable of processing vast amounts of data with high precision and consistency. These algorithms can identify patterns and quantify features in pathology images that might…	6	**Rationale/Explanation:** The integration of AI in pathology is expected to significantly enhance the quantitative aspects of analyses by 2030. AI algorithms, particularly those based on machine learning and deep learning, are capable of processing vast amounts of data with high precision and consistency. These algorithms can identify patterns and quantify features in pathology images that might…	6.0
10	By 2030, due to the integration of AI in the pathology setting, completeness of reports will increase.	6	Rationale/Explanation: The integration of AI in pathology is expected to significantly enhance the completeness of reports by 2030. AI algorithms can assist pathologists in identifying and quantifying features in tissue samples that might be missed by the human eye, ensuring that all relevant data is captured and included in the reports. Additionally, AI can help standardize reporting formats and…	6	Rationale/Explanation: The integration of AI in pathology is expected to significantly enhance the completeness of reports by 2030. AI algorithms can assist pathologists in identifying and quantifying features in tissue samples that might be missed by the human eye, ensuring that all relevant data is captured and included in the reports. Additionally, AI can help standardize reporting formats and…	6	Rationale/Explanation: The integration of AI in pathology is expected to significantly enhance the completeness of reports by 2030. AI algorithms can assist pathologists in identifying and quantifying features in tissue samples that might be missed by the human eye, ensuring that all relevant data is captured and included in the reports. Additionally, AI can help standardize reporting formats and…	6	Rationale/Explanation: The integration of AI in pathology is expected to significantly enhance the completeness of reports by 2030. AI algorithms can assist pathologists in identifying and quantifying features in tissue samples that might be missed by the human eye, ensuring that all relevant data is captured and included in the reports. Additionally, AI can help standardize reporting formats and…	6	Rationale/Explanation: The integration of AI in pathology is expected to significantly enhance the completeness of reports by 2030. AI algorithms can assist pathologists in identifying and quantifying features in tissue samples that might be missed by the human eye, ensuring that all relevant data is captured and included in the reports. Additionally, AI can help standardize reporting formats and…	6.0
11	By 2030, due to the integration of AI in the pathology setting, complexity of reports will increase.	5	**Rationale/Explanation:** The integration of AI in pathology is likely to bring about significant changes in the way reports are generated and presented. AI has the potential to analyze vast amounts of data quickly and identify patterns that may not be immediately apparent to human pathologists. This could lead to more detailed and comprehensive reports that include a wider range of data points …	5	**Rationale/Explanation:** The integration of AI in pathology is likely to bring about significant changes in the way reports are generated and presented. AI has the potential to analyze vast amounts of data quickly and identify patterns that may not be immediately apparent to human pathologists. This could lead to more detailed and comprehensive reports that include a wider range of data points …	5	**Rationale/Explanation:** The integration of AI in pathology is likely to bring about significant changes in the way reports are generated and presented. AI has the potential to analyze vast amounts of data quickly and identify patterns that may not be immediately apparent to human pathologists. This could lead to more detailed and comprehensive reports that include a wider range of data points …	5	**Rationale/Explanation:** The integration of AI in pathology is likely to bring about significant changes in the way reports are generated and presented. AI has the potential to analyze vast amounts of data quickly and identify patterns that may not be immediately apparent to human pathologists. This could lead to more detailed and comprehensive reports that include a wider range of data points …	5	**Rationale/Explanation:** The integration of AI in pathology is likely to bring about significant changes in the way reports are generated and presented. AI has the potential to analyze vast amounts of data quickly and identify patterns that may not be immediately apparent to human pathologists. This could lead to more detailed and comprehensive reports that include a wider range of data points …	5.0
12	By 2030, due to the integration of AI in the pathology setting, quality of reports will increase.	6	Rationale/Explanation: The integration of AI in pathology has the potential to significantly enhance the quality of reports by 2030. AI algorithms can assist in the accurate and rapid analysis of pathology slides, reducing human error and increasing diagnostic precision. AI can also help in identifying patterns and anomalies that might be missed by human eyes, leading to more comprehensive and ac…	6	Rationale/Explanation: The integration of AI in pathology has the potential to significantly enhance the quality of reports by 2030. AI algorithms can assist in the accurate and rapid analysis of pathology slides, reducing human error and increasing diagnostic precision. AI can also help in identifying patterns and anomalies that might be missed by human eyes, leading to more comprehensive and ac…	6	Rationale/Explanation: The integration of AI in pathology has the potential to significantly enhance the quality of reports by 2030. AI algorithms can assist in the accurate and rapid analysis of pathology slides, reducing human error and increasing diagnostic precision. AI can also help in identifying patterns and anomalies that might be missed by human eyes, leading to more comprehensive and ac…	6	Rationale/Explanation: The integration of AI in pathology has the potential to significantly enhance the quality of reports by 2030. AI algorithms can assist in the accurate and rapid analysis of pathology slides, reducing human error and increasing diagnostic precision. AI can also help in identifying patterns and anomalies that might be missed by human eyes, leading to more comprehensive and ac…	6	Rationale/Explanation: The integration of AI in pathology has the potential to significantly enhance the quality of reports by 2030. AI algorithms can assist in the accurate and rapid analysis of pathology slides, reducing human error and increasing diagnostic precision. AI can also help in identifying patterns and anomalies that might be missed by human eyes, leading to more comprehensive and ac…	6.0
13	By 2030, due to the integration of AI in the pathology setting, the number of second-opinion consultations will decrease.	5	**Rationale/Explanation:** The integration of AI in pathology is expected to enhance diagnostic accuracy and efficiency by 2030. AI algorithms can assist pathologists in identifying patterns and anomalies in tissue samples, potentially reducing the need for second-opinion consultations. AI can provide a preliminary analysis that is highly accurate, which may increase the confidence of the primary…	5	**Rationale/Explanation:** The integration of AI in pathology is expected to enhance diagnostic accuracy and efficiency by 2030. AI algorithms can assist pathologists in identifying patterns and anomalies in tissue samples, potentially reducing the need for second-opinion consultations. AI can provide a preliminary analysis that is highly accurate, which may increase the confidence of the primary…	5	**Rationale/Explanation:** The integration of AI in pathology is expected to enhance diagnostic accuracy and efficiency by 2030. AI algorithms can assist pathologists in identifying patterns and anomalies in tissue samples, potentially reducing the need for second-opinion consultations. AI can provide a preliminary analysis that is highly accurate, which may increase the confidence of the primary…	5	**Rationale/Explanation:** The integration of AI in pathology is expected to enhance diagnostic accuracy and efficiency by 2030. AI algorithms can assist pathologists in identifying patterns and anomalies in tissue samples, potentially reducing the need for second-opinion consultations. AI can provide a preliminary analysis that is highly accurate, which may increase the confidence of the primary…	5	**Rationale/Explanation:** The integration of AI in pathology is expected to enhance diagnostic accuracy and efficiency by 2030. AI algorithms can assist pathologists in identifying patterns and anomalies in tissue samples, potentially reducing the need for second-opinion consultations. AI can provide a preliminary analysis that is highly accurate, which may increase the confidence of the primary…	5.0
14	By 2030, due to the integration of AI in the pathology setting, satisfaction of referring physicians will increase.	5	**Rationale/Explanation:** The integration of AI in pathology has the potential to significantly enhance the efficiency and accuracy of diagnostic processes. By 2030, it is reasonable to expect that AI will be more advanced and widely adopted in pathology settings. This could lead to several improvements that would likely increase the satisfaction of referring physicians: 1. **Increased Diagnosti…	5	**Rationale/Explanation:** The integration of AI in pathology has the potential to significantly enhance the efficiency and accuracy of diagnostic processes. By 2030, it is reasonable to expect that AI will be more advanced and widely adopted in pathology settings. This could lead to several improvements that would likely increase the satisfaction of referring physicians: 1. **Increased Diagnosti…	5	**Rationale/Explanation:** The integration of AI in pathology has the potential to significantly enhance the efficiency and accuracy of diagnostic processes. By 2030, it is reasonable to expect that AI will be more advanced and widely adopted in pathology settings. This could lead to several improvements that would likely increase the satisfaction of referring physicians: 1. **Increased Diagnosti…	5	**Rationale/Explanation:** The integration of AI in pathology has the potential to significantly enhance the efficiency and accuracy of diagnostic processes. By 2030, it is reasonable to expect that AI will be more advanced and widely adopted in pathology settings. This could lead to several improvements that would likely increase the satisfaction of referring physicians: 1. **Increased Diagnosti…	5	**Rationale/Explanation:** The integration of AI in pathology has the potential to significantly enhance the efficiency and accuracy of diagnostic processes. By 2030, it is reasonable to expect that AI will be more advanced and widely adopted in pathology settings. This could lead to several improvements that would likely increase the satisfaction of referring physicians: 1. **Increased Diagnosti…	5.0
15	By 2030, due to the integration of AI in the pathology setting, patient satisfaction will increase.	5	**Rationale/Explanation:** The integration of AI in pathology has the potential to significantly enhance patient satisfaction by 2030. Here are the key reasons supporting this rating: 1. **Improved Diagnostic Accuracy:** AI algorithms can assist pathologists in identifying and diagnosing diseases with higher accuracy and consistency. This can lead to more reliable diagnoses, reducing the likeliho…	5	**Rationale/Explanation:** The integration of AI in pathology has the potential to significantly enhance patient satisfaction by 2030. Here are the key reasons supporting this rating: 1. **Improved Diagnostic Accuracy:** AI algorithms can assist pathologists in identifying and diagnosing diseases with higher accuracy and consistency. This can lead to more reliable diagnoses, reducing the likeliho…	5	**Rationale/Explanation:** The integration of AI in pathology has the potential to significantly enhance patient satisfaction by 2030. Here are the key reasons supporting this rating: 1. **Improved Diagnostic Accuracy:** AI algorithms can assist pathologists in identifying and diagnosing diseases with higher accuracy and consistency. This can lead to more reliable diagnoses, reducing the likeliho…	5	**Rationale/Explanation:** The integration of AI in pathology has the potential to significantly enhance patient satisfaction by 2030. Here are the key reasons supporting this rating: 1. **Improved Diagnostic Accuracy:** AI algorithms can assist pathologists in identifying and diagnosing diseases with higher accuracy and consistency. This can lead to more reliable diagnoses, reducing the likeliho…	5	**Rationale/Explanation:** The integration of AI in pathology has the potential to significantly enhance patient satisfaction by 2030. Here are the key reasons supporting this rating: 1. **Improved Diagnostic Accuracy:** AI algorithms can assist pathologists in identifying and diagnosing diseases with higher accuracy and consistency. This can lead to more reliable diagnoses, reducing the likeliho…	5.0
26	By 2030, due to the integration of AI in the pathology setting, practices with retiring pathologists may choose not to replace them.	4	**Rationale/Explanation:** The integration of AI in pathology is expected to advance significantly by 2030, potentially automating many routine tasks and assisting in diagnostic processes. However, the complete replacement of pathologists, especially in the context of retiring professionals, is uncertain. While AI can enhance efficiency and accuracy, the nuanced judgment and expertise of human pa…	4	**Rationale/Explanation:** The integration of AI in pathology is expected to advance significantly by 2030, potentially automating many routine tasks and assisting in diagnostic processes. However, the complete replacement of pathologists, especially in the context of retiring professionals, is uncertain. While AI can enhance efficiency and accuracy, the nuanced judgment and expertise of human pa…	4	**Rationale/Explanation:** The integration of AI in pathology is expected to advance significantly by 2030, potentially automating many routine tasks and assisting in diagnostic processes. However, the complete replacement of pathologists, especially in the context of retiring professionals, is uncertain. While AI can enhance efficiency and accuracy, the nuanced judgment and expertise of human pa…	4	**Rationale/Explanation:** The integration of AI in pathology is expected to advance significantly by 2030, potentially automating many routine tasks and assisting in diagnostic processes. However, the complete replacement of pathologists, especially in the context of retiring professionals, is uncertain. While AI can enhance efficiency and accuracy, the nuanced judgment and expertise of human pa…	4	**Rationale/Explanation:** The integration of AI in pathology is expected to advance significantly by 2030, potentially automating many routine tasks and assisting in diagnostic processes. However, the complete replacement of pathologists, especially in the context of retiring professionals, is uncertain. While AI can enhance efficiency and accuracy, the nuanced judgment and expertise of human pa…	4.0
27	By 2030, due to the integration of AI in the pathology setting, AI will pose an increased incentive to retire, for those pathologists who are unwilling to apply AI to their daily job.	5	**Rationale/Explanation:** By 2030, the integration of AI in pathology is expected to be significant, given the rapid advancements in AI technology and its increasing adoption in various medical fields. AI has the potential to greatly enhance diagnostic accuracy, efficiency, and workflow in pathology. Pathologists who are unwilling or unable to adapt to these technological changes may find themse…	5	**Rationale/Explanation:** By 2030, the integration of AI in pathology is expected to be significant, given the rapid advancements in AI technology and its increasing adoption in various medical fields. AI has the potential to greatly enhance diagnostic accuracy, efficiency, and workflow in pathology. Pathologists who are unwilling or unable to adapt to these technological changes may find themse…	5	**Rationale/Explanation:** By 2030, the integration of AI in pathology is expected to be significant, given the rapid advancements in AI technology and its increasing adoption in various medical fields. AI has the potential to greatly enhance diagnostic accuracy, efficiency, and workflow in pathology. Pathologists who are unwilling or unable to adapt to these technological changes may find themse…	5	**Rationale/Explanation:** By 2030, the integration of AI in pathology is expected to be significant, given the rapid advancements in AI technology and its increasing adoption in various medical fields. AI has the potential to greatly enhance diagnostic accuracy, efficiency, and workflow in pathology. Pathologists who are unwilling or unable to adapt to these technological changes may find themse…	5	**Rationale/Explanation:** By 2030, the integration of AI in pathology is expected to be significant, given the rapid advancements in AI technology and its increasing adoption in various medical fields. AI has the potential to greatly enhance diagnostic accuracy, efficiency, and workflow in pathology. Pathologists who are unwilling or unable to adapt to these technological changes may find themse…	5.0
28	By 2030, due to the integration of AI in the pathology setting, pathology will attract more and better talent into the specialty, because of an increased interest due to AI developments in the field.	5	**Rationale/Explanation:** The integration of AI in pathology is likely to make the field more attractive to new talent for several reasons: 1. **Enhanced Efficiency and Accuracy:** AI can significantly improve the efficiency and accuracy of diagnostic processes, making the work of pathologists more impactful and rewarding. This could attract individuals who are interested in leveraging cutting-e…	5	**Rationale/Explanation:** The integration of AI in pathology is likely to make the field more attractive to new talent for several reasons: 1. **Enhanced Efficiency and Accuracy:** AI can significantly improve the efficiency and accuracy of diagnostic processes, making the work of pathologists more impactful and rewarding. This could attract individuals who are interested in leveraging cutting-e…	5	**Rationale/Explanation:** The integration of AI in pathology is likely to make the field more attractive to new talent for several reasons: 1. **Enhanced Efficiency and Accuracy:** AI can significantly improve the efficiency and accuracy of diagnostic processes, making the work of pathologists more impactful and rewarding. This could attract individuals who are interested in leveraging cutting-e…	5	**Rationale/Explanation:** The integration of AI in pathology is likely to make the field more attractive to new talent for several reasons: 1. **Enhanced Efficiency and Accuracy:** AI can significantly improve the efficiency and accuracy of diagnostic processes, making the work of pathologists more impactful and rewarding. This could attract individuals who are interested in leveraging cutting-e…	5	**Rationale/Explanation:** The integration of AI in pathology is likely to make the field more attractive to new talent for several reasons: 1. **Enhanced Efficiency and Accuracy:** AI can significantly improve the efficiency and accuracy of diagnostic processes, making the work of pathologists more impactful and rewarding. This could attract individuals who are interested in leveraging cutting-e…	5.0
44	By 2030, due to the integration of AI in the pathology setting,Êpathologists will be more involved in diagnostic tumor boards.	6	**Rationale/Explanation:** The integration of AI in pathology is expected to significantly enhance the diagnostic capabilities and efficiency of pathologists. AI can assist in analyzing large volumes of data, identifying patterns, and providing preliminary diagnoses, which can free up pathologists to focus on more complex cases and interdisciplinary collaboration. By 2030, it is likely that AI wi…	6	**Rationale/Explanation:** The integration of AI in pathology is expected to significantly enhance the diagnostic capabilities and efficiency of pathologists. AI can assist in analyzing large volumes of data, identifying patterns, and providing preliminary diagnoses, which can free up pathologists to focus on more complex cases and interdisciplinary collaboration. By 2030, it is likely that AI wi…	6	**Rationale/Explanation:** The integration of AI in pathology is expected to significantly enhance the diagnostic capabilities and efficiency of pathologists. AI can assist in analyzing large volumes of data, identifying patterns, and providing preliminary diagnoses, which can free up pathologists to focus on more complex cases and interdisciplinary collaboration. By 2030, it is likely that AI wi…	6	**Rationale/Explanation:** The integration of AI in pathology is expected to significantly enhance the diagnostic capabilities and efficiency of pathologists. AI can assist in analyzing large volumes of data, identifying patterns, and providing preliminary diagnoses, which can free up pathologists to focus on more complex cases and interdisciplinary collaboration. By 2030, it is likely that AI wi…	6	**Rationale/Explanation:** The integration of AI in pathology is expected to significantly enhance the diagnostic capabilities and efficiency of pathologists. AI can assist in analyzing large volumes of data, identifying patterns, and providing preliminary diagnoses, which can free up pathologists to focus on more complex cases and interdisciplinary collaboration. By 2030, it is likely that AI wi…	6.0
45	By 2030, due to the integration of AI in the pathology setting,Êpathologists will be more involved in multidisciplinary conferences.	5	**Rationale/Explanation:** The integration of AI in pathology is expected to enhance the efficiency and accuracy of diagnostic processes. AI can assist in analyzing large volumes of data quickly, identifying patterns, and providing preliminary diagnostic suggestions. This can free up pathologists' time, allowing them to focus more on complex cases and interdisciplinary collaboration. By 2030, it …	5	**Rationale/Explanation:** The integration of AI in pathology is expected to enhance the efficiency and accuracy of diagnostic processes. AI can assist in analyzing large volumes of data quickly, identifying patterns, and providing preliminary diagnostic suggestions. This can free up pathologists' time, allowing them to focus more on complex cases and interdisciplinary collaboration. By 2030, it …	5	**Rationale/Explanation:** The integration of AI in pathology is expected to enhance the efficiency and accuracy of diagnostic processes. AI can assist in analyzing large volumes of data quickly, identifying patterns, and providing preliminary diagnostic suggestions. This can free up pathologists' time, allowing them to focus more on complex cases and interdisciplinary collaboration. By 2030, it …	5	**Rationale/Explanation:** The integration of AI in pathology is expected to enhance the efficiency and accuracy of diagnostic processes. AI can assist in analyzing large volumes of data quickly, identifying patterns, and providing preliminary diagnostic suggestions. This can free up pathologists' time, allowing them to focus more on complex cases and interdisciplinary collaboration. By 2030, it …	5	**Rationale/Explanation:** The integration of AI in pathology is expected to enhance the efficiency and accuracy of diagnostic processes. AI can assist in analyzing large volumes of data quickly, identifying patterns, and providing preliminary diagnostic suggestions. This can free up pathologists' time, allowing them to focus more on complex cases and interdisciplinary collaboration. By 2030, it …	5.0
46	By 2030, due to the integration of AI in the pathology setting,Êpathologists will be more involved in research activities.	5	**Rationale/Explanation:** The integration of AI in pathology is expected to streamline many routine and time-consuming tasks, such as image analysis and diagnostic processes. This automation can free up pathologists' time, allowing them to focus more on research activities. AI can also provide new tools and insights that can drive research forward, such as identifying novel biomarkers or pattern…	5	**Rationale/Explanation:** The integration of AI in pathology is expected to streamline many routine and time-consuming tasks, such as image analysis and diagnostic processes. This automation can free up pathologists' time, allowing them to focus more on research activities. AI can also provide new tools and insights that can drive research forward, such as identifying novel biomarkers or pattern…	5	**Rationale/Explanation:** The integration of AI in pathology is expected to streamline many routine and time-consuming tasks, such as image analysis and diagnostic processes. This automation can free up pathologists' time, allowing them to focus more on research activities. AI can also provide new tools and insights that can drive research forward, such as identifying novel biomarkers or pattern…	5	**Rationale/Explanation:** The integration of AI in pathology is expected to streamline many routine and time-consuming tasks, such as image analysis and diagnostic processes. This automation can free up pathologists' time, allowing them to focus more on research activities. AI can also provide new tools and insights that can drive research forward, such as identifying novel biomarkers or pattern…	5	**Rationale/Explanation:** The integration of AI in pathology is expected to streamline many routine and time-consuming tasks, such as image analysis and diagnostic processes. This automation can free up pathologists' time, allowing them to focus more on research activities. AI can also provide new tools and insights that can drive research forward, such as identifying novel biomarkers or pattern…	5.0
47	By 2030, due to the integration of AI in the pathology setting,Êpathologists will be spending more time in the study of rare lesions.	5	**Rationale/Explanation:** The integration of AI in pathology is expected to significantly enhance the efficiency and accuracy of routine diagnostic tasks. AI algorithms can assist in the rapid identification and classification of common lesions, thereby reducing the time pathologists need to spend on these tasks. This increased efficiency could potentially free up pathologists to focus more on c…	5	**Rationale/Explanation:** The integration of AI in pathology is expected to significantly enhance the efficiency and accuracy of routine diagnostic tasks. AI algorithms can assist in the rapid identification and classification of common lesions, thereby reducing the time pathologists need to spend on these tasks. This increased efficiency could potentially free up pathologists to focus more on c…	5	**Rationale/Explanation:** The integration of AI in pathology is expected to significantly enhance the efficiency and accuracy of routine diagnostic tasks. AI algorithms can assist in the rapid identification and classification of common lesions, thereby reducing the time pathologists need to spend on these tasks. This increased efficiency could potentially free up pathologists to focus more on c…	5	**Rationale/Explanation:** The integration of AI in pathology is expected to significantly enhance the efficiency and accuracy of routine diagnostic tasks. AI algorithms can assist in the rapid identification and classification of common lesions, thereby reducing the time pathologists need to spend on these tasks. This increased efficiency could potentially free up pathologists to focus more on c…	5	**Rationale/Explanation:** The integration of AI in pathology is expected to significantly enhance the efficiency and accuracy of routine diagnostic tasks. AI algorithms can assist in the rapid identification and classification of common lesions, thereby reducing the time pathologists need to spend on these tasks. This increased efficiency could potentially free up pathologists to focus more on c…	5.0
150	By 2030, regarding the integration of AI in pathology, a set of new guidelines will be developed, specifically addressing the integration of AI in pathology.	6	**Rationale/Explanation:** The integration of AI in pathology is a rapidly advancing field, and with the increasing adoption of AI technologies, it is highly likely that new guidelines will be developed to ensure their proper use. By 2030, the need for standardized protocols and guidelines will become critical to address various aspects such as data privacy, accuracy, validation, ethical consider…	6	**Rationale/Explanation:** The integration of AI in pathology is a rapidly advancing field, and with the increasing adoption of AI technologies, it is highly likely that new guidelines will be developed to ensure their proper use. By 2030, the need for standardized protocols and guidelines will become critical to address various aspects such as data privacy, accuracy, validation, ethical consider…	6	**Rationale/Explanation:** The integration of AI in pathology is a rapidly advancing field, and with the increasing adoption of AI technologies, it is highly likely that new guidelines will be developed to ensure their proper use. By 2030, the need for standardized protocols and guidelines will become critical to address various aspects such as data privacy, accuracy, validation, ethical consider…	6	**Rationale/Explanation:** The integration of AI in pathology is a rapidly advancing field, and with the increasing adoption of AI technologies, it is highly likely that new guidelines will be developed to ensure their proper use. By 2030, the need for standardized protocols and guidelines will become critical to address various aspects such as data privacy, accuracy, validation, ethical consider…	6	**Rationale/Explanation:** The integration of AI in pathology is a rapidly advancing field, and with the increasing adoption of AI technologies, it is highly likely that new guidelines will be developed to ensure their proper use. By 2030, the need for standardized protocols and guidelines will become critical to address various aspects such as data privacy, accuracy, validation, ethical consider…	6.0
151	By 2030, regarding the integration of AI in pathology, specific validation procedures for different types of AI tools will be defined by regulatory bodies.	6	**Rationale/Explanation:** The integration of AI in pathology is rapidly advancing, and regulatory bodies are increasingly recognizing the need for specific validation procedures to ensure the safety, efficacy, and reliability of these tools. By 2030, it is highly likely that regulatory bodies such as the FDA, EMA, and other international organizations will have established clear and specific val…	6	**Rationale/Explanation:** The integration of AI in pathology is rapidly advancing, and regulatory bodies are increasingly recognizing the need for specific validation procedures to ensure the safety, efficacy, and reliability of these tools. By 2030, it is highly likely that regulatory bodies such as the FDA, EMA, and other international organizations will have established clear and specific val…	6	**Rationale/Explanation:** The integration of AI in pathology is rapidly advancing, and regulatory bodies are increasingly recognizing the need for specific validation procedures to ensure the safety, efficacy, and reliability of these tools. By 2030, it is highly likely that regulatory bodies such as the FDA, EMA, and other international organizations will have established clear and specific val…	6	**Rationale/Explanation:** The integration of AI in pathology is rapidly advancing, and regulatory bodies are increasingly recognizing the need for specific validation procedures to ensure the safety, efficacy, and reliability of these tools. By 2030, it is highly likely that regulatory bodies such as the FDA, EMA, and other international organizations will have established clear and specific val…	6	**Rationale/Explanation:** The integration of AI in pathology is rapidly advancing, and regulatory bodies are increasingly recognizing the need for specific validation procedures to ensure the safety, efficacy, and reliability of these tools. By 2030, it is highly likely that regulatory bodies such as the FDA, EMA, and other international organizations will have established clear and specific val…	6.0
152	By 2030, regarding the integration of AI in pathology, regulatory pathways concerning AI tools for pathology will be simplified.	5	**Rationale/Explanation:** The integration of AI in pathology is a rapidly evolving field, and there is significant momentum towards streamlining regulatory pathways to keep pace with technological advancements. By 2030, it is reasonable to expect that regulatory bodies will have recognized the importance of facilitating the adoption of AI tools in pathology to improve diagnostic accuracy, effici…	5	**Rationale/Explanation:** The integration of AI in pathology is a rapidly evolving field, and there is significant momentum towards streamlining regulatory pathways to keep pace with technological advancements. By 2030, it is reasonable to expect that regulatory bodies will have recognized the importance of facilitating the adoption of AI tools in pathology to improve diagnostic accuracy, effici…	5	**Rationale/Explanation:** The integration of AI in pathology is a rapidly evolving field, and there is significant momentum towards streamlining regulatory pathways to keep pace with technological advancements. By 2030, it is reasonable to expect that regulatory bodies will have recognized the importance of facilitating the adoption of AI tools in pathology to improve diagnostic accuracy, effici…	5	**Rationale/Explanation:** The integration of AI in pathology is a rapidly evolving field, and there is significant momentum towards streamlining regulatory pathways to keep pace with technological advancements. By 2030, it is reasonable to expect that regulatory bodies will have recognized the importance of facilitating the adoption of AI tools in pathology to improve diagnostic accuracy, effici…	5	**Rationale/Explanation:** The integration of AI in pathology is a rapidly evolving field, and there is significant momentum towards streamlining regulatory pathways to keep pace with technological advancements. By 2030, it is reasonable to expect that regulatory bodies will have recognized the importance of facilitating the adoption of AI tools in pathology to improve diagnostic accuracy, effici…	5.0
153	By 2030, regarding the integration of AI in pathology, approving developers once, circumventing the need to approve every app developed by a cleared AI company, will be possible.	4	Rationale/Explanation: The integration of AI in pathology is a rapidly evolving field, and regulatory frameworks are still catching up with the pace of technological advancements. By 2030, it is plausible that regulatory bodies might streamline the approval process to some extent, especially for developers with a proven track record of compliance and safety. However, the idea of approving develop…	4	Rationale/Explanation: The integration of AI in pathology is a rapidly evolving field, and regulatory frameworks are still catching up with the pace of technological advancements. By 2030, it is plausible that regulatory bodies might streamline the approval process to some extent, especially for developers with a proven track record of compliance and safety. However, the idea of approving develop…	4	Rationale/Explanation: The integration of AI in pathology is a rapidly evolving field, and regulatory frameworks are still catching up with the pace of technological advancements. By 2030, it is plausible that regulatory bodies might streamline the approval process to some extent, especially for developers with a proven track record of compliance and safety. However, the idea of approving develop…	4	Rationale/Explanation: The integration of AI in pathology is a rapidly evolving field, and regulatory frameworks are still catching up with the pace of technological advancements. By 2030, it is plausible that regulatory bodies might streamline the approval process to some extent, especially for developers with a proven track record of compliance and safety. However, the idea of approving develop…	4	Rationale/Explanation: The integration of AI in pathology is a rapidly evolving field, and regulatory frameworks are still catching up with the pace of technological advancements. By 2030, it is plausible that regulatory bodies might streamline the approval process to some extent, especially for developers with a proven track record of compliance and safety. However, the idea of approving develop…	4.0
154	By 2030, regarding the integration of AI in pathology, validation of families of algorithms with the same basic structure, rather than on an individual basis for each algorithm and application, will be possible.	5	**Rationale/Explanation:** The integration of AI in pathology is advancing rapidly, and by 2030, it is plausible that the validation process for AI algorithms will become more streamlined and efficient. Currently, each AI algorithm often requires individual validation, which is time-consuming and resource-intensive. However, as AI technology matures, it is likely that families of algorithms with …	5	**Rationale/Explanation:** The integration of AI in pathology is advancing rapidly, and by 2030, it is plausible that the validation process for AI algorithms will become more streamlined and efficient. Currently, each AI algorithm often requires individual validation, which is time-consuming and resource-intensive. However, as AI technology matures, it is likely that families of algorithms with …	5	**Rationale/Explanation:** The integration of AI in pathology is advancing rapidly, and by 2030, it is plausible that the validation process for AI algorithms will become more streamlined and efficient. Currently, each AI algorithm often requires individual validation, which is time-consuming and resource-intensive. However, as AI technology matures, it is likely that families of algorithms with …	5	**Rationale/Explanation:** The integration of AI in pathology is advancing rapidly, and by 2030, it is plausible that the validation process for AI algorithms will become more streamlined and efficient. Currently, each AI algorithm often requires individual validation, which is time-consuming and resource-intensive. However, as AI technology matures, it is likely that families of algorithms with …	5	**Rationale/Explanation:** The integration of AI in pathology is advancing rapidly, and by 2030, it is plausible that the validation process for AI algorithms will become more streamlined and efficient. Currently, each AI algorithm often requires individual validation, which is time-consuming and resource-intensive. However, as AI technology matures, it is likely that families of algorithms with …	5.0
155	By 2030, regarding the integration of AI in pathology, approving adaptive algorithms that constantly change will be possible.	5	**Rationale/Explanation:** The integration of AI in pathology is advancing rapidly, and by 2030, it is plausible that regulatory frameworks and technological advancements will have evolved to a point where approving adaptive algorithms becomes feasible. Currently, one of the significant challenges in approving adaptive algorithms is ensuring their safety, efficacy, and reliability as they change …	5	**Rationale/Explanation:** The integration of AI in pathology is advancing rapidly, and by 2030, it is plausible that regulatory frameworks and technological advancements will have evolved to a point where approving adaptive algorithms becomes feasible. Currently, one of the significant challenges in approving adaptive algorithms is ensuring their safety, efficacy, and reliability as they change …	5	**Rationale/Explanation:** The integration of AI in pathology is advancing rapidly, and by 2030, it is plausible that regulatory frameworks and technological advancements will have evolved to a point where approving adaptive algorithms becomes feasible. Currently, one of the significant challenges in approving adaptive algorithms is ensuring their safety, efficacy, and reliability as they change …	5	**Rationale/Explanation:** The integration of AI in pathology is advancing rapidly, and by 2030, it is plausible that regulatory frameworks and technological advancements will have evolved to a point where approving adaptive algorithms becomes feasible. Currently, one of the significant challenges in approving adaptive algorithms is ensuring their safety, efficacy, and reliability as they change …	5	**Rationale/Explanation:** The integration of AI in pathology is advancing rapidly, and by 2030, it is plausible that regulatory frameworks and technological advancements will have evolved to a point where approving adaptive algorithms becomes feasible. Currently, one of the significant challenges in approving adaptive algorithms is ensuring their safety, efficacy, and reliability as they change …	5.0
156	By 2030, regarding the integration of AI in pathology, any legal and administrative barriers to use of anonymized images in education and research will be overcome.	4	**Rationale/Explanation:** The integration of AI in pathology, particularly concerning the use of anonymized images in education and research, is a complex issue influenced by various factors including technological advancements, regulatory frameworks, and societal attitudes towards data privacy. 1. **Technological Advancements:** By 2030, it is plausible that AI technology will have advanced sig…	4	**Rationale/Explanation:** The integration of AI in pathology, particularly concerning the use of anonymized images in education and research, is a complex issue influenced by various factors including technological advancements, regulatory frameworks, and societal attitudes towards data privacy. 1. **Technological Advancements:** By 2030, it is plausible that AI technology will have advanced sig…	4	**Rationale/Explanation:** The integration of AI in pathology, particularly concerning the use of anonymized images in education and research, is a complex issue influenced by various factors including technological advancements, regulatory frameworks, and societal attitudes towards data privacy. 1. **Technological Advancements:** By 2030, it is plausible that AI technology will have advanced sig…	4	**Rationale/Explanation:** The integration of AI in pathology, particularly concerning the use of anonymized images in education and research, is a complex issue influenced by various factors including technological advancements, regulatory frameworks, and societal attitudes towards data privacy. 1. **Technological Advancements:** By 2030, it is plausible that AI technology will have advanced sig…	4	**Rationale/Explanation:** The integration of AI in pathology, particularly concerning the use of anonymized images in education and research, is a complex issue influenced by various factors including technological advancements, regulatory frameworks, and societal attitudes towards data privacy. 1. **Technological Advancements:** By 2030, it is plausible that AI technology will have advanced sig…	4.0
157	By 2030, regarding the integration of AI in pathology, meeting regulatory requirements for most AI applications will be a lengthy and costly process, as it will involve large-scale prospective studies.	6	**Rationale/Explanation:** The integration of AI in pathology is a complex process that involves ensuring the safety, efficacy, and reliability of AI applications. Regulatory bodies such as the FDA in the United States and the EMA in Europe have stringent requirements for medical devices and software, including AI. These requirements often necessitate extensive validation through large-scale pros…	6	**Rationale/Explanation:** The integration of AI in pathology is a complex process that involves ensuring the safety, efficacy, and reliability of AI applications. Regulatory bodies such as the FDA in the United States and the EMA in Europe have stringent requirements for medical devices and software, including AI. These requirements often necessitate extensive validation through large-scale pros…	6	**Rationale/Explanation:** The integration of AI in pathology is a complex process that involves ensuring the safety, efficacy, and reliability of AI applications. Regulatory bodies such as the FDA in the United States and the EMA in Europe have stringent requirements for medical devices and software, including AI. These requirements often necessitate extensive validation through large-scale pros…	6	**Rationale/Explanation:** The integration of AI in pathology is a complex process that involves ensuring the safety, efficacy, and reliability of AI applications. Regulatory bodies such as the FDA in the United States and the EMA in Europe have stringent requirements for medical devices and software, including AI. These requirements often necessitate extensive validation through large-scale pros…	6	**Rationale/Explanation:** The integration of AI in pathology is a complex process that involves ensuring the safety, efficacy, and reliability of AI applications. Regulatory bodies such as the FDA in the United States and the EMA in Europe have stringent requirements for medical devices and software, including AI. These requirements often necessitate extensive validation through large-scale pros…	6.0
158	By 2030, regarding the integration of AI in pathology, definition of endpoints for clinical validation studies will be a common problem.	5	**Rationale/Explanation:** The integration of AI in pathology is a rapidly evolving field, and by 2030, it is likely that the definition of endpoints for clinical validation studies will indeed be a common problem. This is because AI algorithms require rigorous validation to ensure their accuracy, reliability, and generalizability across different clinical settings. Defining appropriate endpoints…	5	**Rationale/Explanation:** The integration of AI in pathology is a rapidly evolving field, and by 2030, it is likely that the definition of endpoints for clinical validation studies will indeed be a common problem. This is because AI algorithms require rigorous validation to ensure their accuracy, reliability, and generalizability across different clinical settings. Defining appropriate endpoints…	5	**Rationale/Explanation:** The integration of AI in pathology is a rapidly evolving field, and by 2030, it is likely that the definition of endpoints for clinical validation studies will indeed be a common problem. This is because AI algorithms require rigorous validation to ensure their accuracy, reliability, and generalizability across different clinical settings. Defining appropriate endpoints…	5	**Rationale/Explanation:** The integration of AI in pathology is a rapidly evolving field, and by 2030, it is likely that the definition of endpoints for clinical validation studies will indeed be a common problem. This is because AI algorithms require rigorous validation to ensure their accuracy, reliability, and generalizability across different clinical settings. Defining appropriate endpoints…	5	**Rationale/Explanation:** The integration of AI in pathology is a rapidly evolving field, and by 2030, it is likely that the definition of endpoints for clinical validation studies will indeed be a common problem. This is because AI algorithms require rigorous validation to ensure their accuracy, reliability, and generalizability across different clinical settings. Defining appropriate endpoints…	5.0
159	By 2030, regarding the integration of AI in pathology, post-marketing surveilance will pose important challenges, due to algorithm drift.	6	**Rationale/Explanation:** Algorithm drift refers to the phenomenon where the performance of an AI model degrades over time due to changes in the data distribution or other external factors. In the context of pathology, this can be particularly challenging because: 1. **Data Variability:** Pathological data can vary significantly over time and across different populations. Changes in disease prev…	6	**Rationale/Explanation:** Algorithm drift refers to the phenomenon where the performance of an AI model degrades over time due to changes in the data distribution or other external factors. In the context of pathology, this can be particularly challenging because: 1. **Data Variability:** Pathological data can vary significantly over time and across different populations. Changes in disease prev…	6	**Rationale/Explanation:** Algorithm drift refers to the phenomenon where the performance of an AI model degrades over time due to changes in the data distribution or other external factors. In the context of pathology, this can be particularly challenging because: 1. **Data Variability:** Pathological data can vary significantly over time and across different populations. Changes in disease prev…	6	**Rationale/Explanation:** Algorithm drift refers to the phenomenon where the performance of an AI model degrades over time due to changes in the data distribution or other external factors. In the context of pathology, this can be particularly challenging because: 1. **Data Variability:** Pathological data can vary significantly over time and across different populations. Changes in disease prev…	6	**Rationale/Explanation:** Algorithm drift refers to the phenomenon where the performance of an AI model degrades over time due to changes in the data distribution or other external factors. In the context of pathology, this can be particularly challenging because: 1. **Data Variability:** Pathological data can vary significantly over time and across different populations. Changes in disease prev…	6.0
160	By 2030, regarding the integration of AI in pathology, regulatory issues will not be a challenge for AI use in pathology, since the medical doctor always makes the final decision for diagnostic, therapeutic or prognostic use of AI.	3	**Rationale/Explanation:** While it is true that the medical doctor will likely continue to make the final decision for diagnostic, therapeutic, or prognostic use of AI, regulatory issues are still expected to be a significant challenge by 2030. The integration of AI in pathology involves complex regulatory landscapes that include data privacy, algorithm transparency, validation, and standardizat…	3	**Rationale/Explanation:** While it is true that the medical doctor will likely continue to make the final decision for diagnostic, therapeutic, or prognostic use of AI, regulatory issues are still expected to be a significant challenge by 2030. The integration of AI in pathology involves complex regulatory landscapes that include data privacy, algorithm transparency, validation, and standardizat…	3	**Rationale/Explanation:** While it is true that the medical doctor will likely continue to make the final decision for diagnostic, therapeutic, or prognostic use of AI, regulatory issues are still expected to be a significant challenge by 2030. The integration of AI in pathology involves complex regulatory landscapes that include data privacy, algorithm transparency, validation, and standardizat…	3	**Rationale/Explanation:** While it is true that the medical doctor will likely continue to make the final decision for diagnostic, therapeutic, or prognostic use of AI, regulatory issues are still expected to be a significant challenge by 2030. The integration of AI in pathology involves complex regulatory landscapes that include data privacy, algorithm transparency, validation, and standardizat…	3	**Rationale/Explanation:** While it is true that the medical doctor will likely continue to make the final decision for diagnostic, therapeutic, or prognostic use of AI, regulatory issues are still expected to be a significant challenge by 2030. The integration of AI in pathology involves complex regulatory landscapes that include data privacy, algorithm transparency, validation, and standardizat…	3.0
161	By 2030, regarding the integration of AI in pathology, the introduction of AI-based diagnostic modalities will require regulatory supervision, both related to the quality of the rendered diagnosis and the ultimate destination of the diagnostic information.	6	Rationale/Explanation: The integration of AI in pathology, particularly in diagnostic modalities, will undoubtedly necessitate regulatory supervision by 2030. This is due to several critical factors: 1. **Quality Assurance**: AI-based diagnostic tools must be rigorously validated to ensure they provide accurate and reliable results. Regulatory bodies will need to establish standards and protocols…	6	Rationale/Explanation: The integration of AI in pathology, particularly in diagnostic modalities, will undoubtedly necessitate regulatory supervision by 2030. This is due to several critical factors: 1. **Quality Assurance**: AI-based diagnostic tools must be rigorously validated to ensure they provide accurate and reliable results. Regulatory bodies will need to establish standards and protocols…	6	Rationale/Explanation: The integration of AI in pathology, particularly in diagnostic modalities, will undoubtedly necessitate regulatory supervision by 2030. This is due to several critical factors: 1. **Quality Assurance**: AI-based diagnostic tools must be rigorously validated to ensure they provide accurate and reliable results. Regulatory bodies will need to establish standards and protocols…	6	Rationale/Explanation: The integration of AI in pathology, particularly in diagnostic modalities, will undoubtedly necessitate regulatory supervision by 2030. This is due to several critical factors: 1. **Quality Assurance**: AI-based diagnostic tools must be rigorously validated to ensure they provide accurate and reliable results. Regulatory bodies will need to establish standards and protocols…	6	Rationale/Explanation: The integration of AI in pathology, particularly in diagnostic modalities, will undoubtedly necessitate regulatory supervision by 2030. This is due to several critical factors: 1. **Quality Assurance**: AI-based diagnostic tools must be rigorously validated to ensure they provide accurate and reliable results. Regulatory bodies will need to establish standards and protocols…	6.0
162	By 2030, regarding the integration of AI in pathology, regulatory approval of AI tools used for definitive (primary) diagnosis will be very strict, but AI used for advisory purposes (secondary) will also have to meet strict regulatory conditions.	6	**Rationale/Explanation:** By 2030, the integration of AI in pathology is expected to be a significant advancement, but it will also come with stringent regulatory oversight. Regulatory bodies such as the FDA, EMA, and others are likely to impose strict conditions for AI tools used for definitive (primary) diagnosis due to the high stakes involved in patient care and the potential for significant…	6	**Rationale/Explanation:** By 2030, the integration of AI in pathology is expected to be a significant advancement, but it will also come with stringent regulatory oversight. Regulatory bodies such as the FDA, EMA, and others are likely to impose strict conditions for AI tools used for definitive (primary) diagnosis due to the high stakes involved in patient care and the potential for significant…	6	**Rationale/Explanation:** By 2030, the integration of AI in pathology is expected to be a significant advancement, but it will also come with stringent regulatory oversight. Regulatory bodies such as the FDA, EMA, and others are likely to impose strict conditions for AI tools used for definitive (primary) diagnosis due to the high stakes involved in patient care and the potential for significant…	6	**Rationale/Explanation:** By 2030, the integration of AI in pathology is expected to be a significant advancement, but it will also come with stringent regulatory oversight. Regulatory bodies such as the FDA, EMA, and others are likely to impose strict conditions for AI tools used for definitive (primary) diagnosis due to the high stakes involved in patient care and the potential for significant…	6	**Rationale/Explanation:** By 2030, the integration of AI in pathology is expected to be a significant advancement, but it will also come with stringent regulatory oversight. Regulatory bodies such as the FDA, EMA, and others are likely to impose strict conditions for AI tools used for definitive (primary) diagnosis due to the high stakes involved in patient care and the potential for significant…	6.0
163	By 2030, regarding the integration of AI in pathology, CLIA regulations and clarification surrounding the use of laboratory data within pathology and laboratory processes versus outside of the laboratory will be reviewed and updated.	5	Rationale/Explanation: The integration of AI in pathology is rapidly advancing, and regulatory bodies such as the Clinical Laboratory Improvement Amendments (CLIA) will need to address the evolving landscape to ensure that AI tools are used safely and effectively. Given the pace of technological advancements and the increasing adoption of AI in healthcare, it is reasonable to expect that by 2030,…	5	Rationale/Explanation: The integration of AI in pathology is rapidly advancing, and regulatory bodies such as the Clinical Laboratory Improvement Amendments (CLIA) will need to address the evolving landscape to ensure that AI tools are used safely and effectively. Given the pace of technological advancements and the increasing adoption of AI in healthcare, it is reasonable to expect that by 2030,…	5	Rationale/Explanation: The integration of AI in pathology is rapidly advancing, and regulatory bodies such as the Clinical Laboratory Improvement Amendments (CLIA) will need to address the evolving landscape to ensure that AI tools are used safely and effectively. Given the pace of technological advancements and the increasing adoption of AI in healthcare, it is reasonable to expect that by 2030,…	5	Rationale/Explanation: The integration of AI in pathology is rapidly advancing, and regulatory bodies such as the Clinical Laboratory Improvement Amendments (CLIA) will need to address the evolving landscape to ensure that AI tools are used safely and effectively. Given the pace of technological advancements and the increasing adoption of AI in healthcare, it is reasonable to expect that by 2030,…	5	Rationale/Explanation: The integration of AI in pathology is rapidly advancing, and regulatory bodies such as the Clinical Laboratory Improvement Amendments (CLIA) will need to address the evolving landscape to ensure that AI tools are used safely and effectively. Given the pace of technological advancements and the increasing adoption of AI in healthcare, it is reasonable to expect that by 2030,…	5.0
164	By 2030, regarding the integration of AI in pathology, governments will actively promote innovation in the areas of AI and medicine, fostering the advancement of AI in pathology.	5	Rationale/Explanation: Governments around the world have increasingly recognized the potential of AI to revolutionize various sectors, including healthcare. By 2030, it is reasonable to expect that governments will actively promote innovation in AI and medicine, given the current trends and investments in AI research and development. Many countries have already established national AI strategies …	5	Rationale/Explanation: Governments around the world have increasingly recognized the potential of AI to revolutionize various sectors, including healthcare. By 2030, it is reasonable to expect that governments will actively promote innovation in AI and medicine, given the current trends and investments in AI research and development. Many countries have already established national AI strategies …	5	Rationale/Explanation: Governments around the world have increasingly recognized the potential of AI to revolutionize various sectors, including healthcare. By 2030, it is reasonable to expect that governments will actively promote innovation in AI and medicine, given the current trends and investments in AI research and development. Many countries have already established national AI strategies …	5	Rationale/Explanation: Governments around the world have increasingly recognized the potential of AI to revolutionize various sectors, including healthcare. By 2030, it is reasonable to expect that governments will actively promote innovation in AI and medicine, given the current trends and investments in AI research and development. Many countries have already established national AI strategies …	5	Rationale/Explanation: Governments around the world have increasingly recognized the potential of AI to revolutionize various sectors, including healthcare. By 2030, it is reasonable to expect that governments will actively promote innovation in AI and medicine, given the current trends and investments in AI research and development. Many countries have already established national AI strategies …	5.0
165	By 2030, regarding the integration of AI in pathology, legal disputes will often arise regarding who should assume liability (pathologist, institution, developer, commercial vendor...) for diagnostic errors induced by AI.	6	Rationale/Explanation: The integration of AI in pathology is expected to bring significant advancements in diagnostic accuracy and efficiency. However, with these advancements come new challenges, particularly in the realm of liability. As AI systems become more prevalent in clinical settings, the question of who is responsible for diagnostic errors becomes increasingly complex. Pathologists, ins…	6	Rationale/Explanation: The integration of AI in pathology is expected to bring significant advancements in diagnostic accuracy and efficiency. However, with these advancements come new challenges, particularly in the realm of liability. As AI systems become more prevalent in clinical settings, the question of who is responsible for diagnostic errors becomes increasingly complex. Pathologists, ins…	6	Rationale/Explanation: The integration of AI in pathology is expected to bring significant advancements in diagnostic accuracy and efficiency. However, with these advancements come new challenges, particularly in the realm of liability. As AI systems become more prevalent in clinical settings, the question of who is responsible for diagnostic errors becomes increasingly complex. Pathologists, ins…	6	Rationale/Explanation: The integration of AI in pathology is expected to bring significant advancements in diagnostic accuracy and efficiency. However, with these advancements come new challenges, particularly in the realm of liability. As AI systems become more prevalent in clinical settings, the question of who is responsible for diagnostic errors becomes increasingly complex. Pathologists, ins…	6	Rationale/Explanation: The integration of AI in pathology is expected to bring significant advancements in diagnostic accuracy and efficiency. However, with these advancements come new challenges, particularly in the realm of liability. As AI systems become more prevalent in clinical settings, the question of who is responsible for diagnostic errors becomes increasingly complex. Pathologists, ins…	6.0
166	By 2030, regarding the integration of AI in pathology, as long as AI is used as a supportive method, ethical issues will be minor. However, when AI takes over tasks from the pathologist, i.e., making a diagnosis without human oversight, it will face major ethical challenges.	6	**Rationale/Explanation:** The integration of AI in pathology is expected to bring significant advancements by 2030, particularly in enhancing the efficiency and accuracy of diagnostic processes. When AI is used as a supportive tool, assisting pathologists in analyzing data and providing second opinions, the ethical concerns are relatively minor. This is because the ultimate responsibility and de…	6	**Rationale/Explanation:** The integration of AI in pathology is expected to bring significant advancements by 2030, particularly in enhancing the efficiency and accuracy of diagnostic processes. When AI is used as a supportive tool, assisting pathologists in analyzing data and providing second opinions, the ethical concerns are relatively minor. This is because the ultimate responsibility and de…	6	**Rationale/Explanation:** The integration of AI in pathology is expected to bring significant advancements by 2030, particularly in enhancing the efficiency and accuracy of diagnostic processes. When AI is used as a supportive tool, assisting pathologists in analyzing data and providing second opinions, the ethical concerns are relatively minor. This is because the ultimate responsibility and de…	6	**Rationale/Explanation:** The integration of AI in pathology is expected to bring significant advancements by 2030, particularly in enhancing the efficiency and accuracy of diagnostic processes. When AI is used as a supportive tool, assisting pathologists in analyzing data and providing second opinions, the ethical concerns are relatively minor. This is because the ultimate responsibility and de…	6	**Rationale/Explanation:** The integration of AI in pathology is expected to bring significant advancements by 2030, particularly in enhancing the efficiency and accuracy of diagnostic processes. When AI is used as a supportive tool, assisting pathologists in analyzing data and providing second opinions, the ethical concerns are relatively minor. This is because the ultimate responsibility and de…	6.0
167	By 2030, regarding the integration of AI in pathology, other healthcare professionals will start using AI tools to diagnose cases without the aid of a pathologist.	3	**Rationale/Explanation:** While AI has made significant strides in various fields, including pathology, the complete replacement of pathologists by AI tools by 2030 seems unlikely for several reasons: 1. **Complexity of Diagnosis:** Pathology involves complex decision-making that often requires a deep understanding of context, patient history, and subtle nuances in tissue samples. AI, while powe…	3	**Rationale/Explanation:** While AI has made significant strides in various fields, including pathology, the complete replacement of pathologists by AI tools by 2030 seems unlikely for several reasons: 1. **Complexity of Diagnosis:** Pathology involves complex decision-making that often requires a deep understanding of context, patient history, and subtle nuances in tissue samples. AI, while powe…	3	**Rationale/Explanation:** While AI has made significant strides in various fields, including pathology, the complete replacement of pathologists by AI tools by 2030 seems unlikely for several reasons: 1. **Complexity of Diagnosis:** Pathology involves complex decision-making that often requires a deep understanding of context, patient history, and subtle nuances in tissue samples. AI, while powe…	3	**Rationale/Explanation:** While AI has made significant strides in various fields, including pathology, the complete replacement of pathologists by AI tools by 2030 seems unlikely for several reasons: 1. **Complexity of Diagnosis:** Pathology involves complex decision-making that often requires a deep understanding of context, patient history, and subtle nuances in tissue samples. AI, while powe…	3	**Rationale/Explanation:** While AI has made significant strides in various fields, including pathology, the complete replacement of pathologists by AI tools by 2030 seems unlikely for several reasons: 1. **Complexity of Diagnosis:** Pathology involves complex decision-making that often requires a deep understanding of context, patient history, and subtle nuances in tissue samples. AI, while powe…	3.0
168	By 2030, regarding the integration of AI in pathology, pathologists will occasionally make diagnoses against their own judgment because of AI software recommendations.	4	**Rationale/Explanation:** The integration of AI in pathology is expected to advance significantly by 2030, providing pathologists with powerful tools to assist in diagnosis. However, the extent to which pathologists will rely on AI recommendations over their own judgment is uncertain. On one hand, AI can offer valuable insights and identify patterns that may not be immediately apparent to human …	4	**Rationale/Explanation:** The integration of AI in pathology is expected to advance significantly by 2030, providing pathologists with powerful tools to assist in diagnosis. However, the extent to which pathologists will rely on AI recommendations over their own judgment is uncertain. On one hand, AI can offer valuable insights and identify patterns that may not be immediately apparent to human …	4	**Rationale/Explanation:** The integration of AI in pathology is expected to advance significantly by 2030, providing pathologists with powerful tools to assist in diagnosis. However, the extent to which pathologists will rely on AI recommendations over their own judgment is uncertain. On one hand, AI can offer valuable insights and identify patterns that may not be immediately apparent to human …	4	**Rationale/Explanation:** The integration of AI in pathology is expected to advance significantly by 2030, providing pathologists with powerful tools to assist in diagnosis. However, the extent to which pathologists will rely on AI recommendations over their own judgment is uncertain. On one hand, AI can offer valuable insights and identify patterns that may not be immediately apparent to human …	4	**Rationale/Explanation:** The integration of AI in pathology is expected to advance significantly by 2030, providing pathologists with powerful tools to assist in diagnosis. However, the extent to which pathologists will rely on AI recommendations over their own judgment is uncertain. On one hand, AI can offer valuable insights and identify patterns that may not be immediately apparent to human …	4.0
169	By 2030, regarding the integration of AI in pathology, due to the "black box" nature of many AI tools, pathologists will often make diagnoses without enough clinical explainability.	5	**Rationale/Explanation:** The "black box" nature of many AI tools refers to the lack of transparency in how these systems arrive at their conclusions. This is a significant concern in the medical field, where understanding the rationale behind a diagnosis is crucial for both clinical decision-making and patient trust. By 2030, it is likely that AI will be more integrated into pathology workflows…	5	**Rationale/Explanation:** The "black box" nature of many AI tools refers to the lack of transparency in how these systems arrive at their conclusions. This is a significant concern in the medical field, where understanding the rationale behind a diagnosis is crucial for both clinical decision-making and patient trust. By 2030, it is likely that AI will be more integrated into pathology workflows…	5	**Rationale/Explanation:** The "black box" nature of many AI tools refers to the lack of transparency in how these systems arrive at their conclusions. This is a significant concern in the medical field, where understanding the rationale behind a diagnosis is crucial for both clinical decision-making and patient trust. By 2030, it is likely that AI will be more integrated into pathology workflows…	5	**Rationale/Explanation:** The "black box" nature of many AI tools refers to the lack of transparency in how these systems arrive at their conclusions. This is a significant concern in the medical field, where understanding the rationale behind a diagnosis is crucial for both clinical decision-making and patient trust. By 2030, it is likely that AI will be more integrated into pathology workflows…	5	**Rationale/Explanation:** The "black box" nature of many AI tools refers to the lack of transparency in how these systems arrive at their conclusions. This is a significant concern in the medical field, where understanding the rationale behind a diagnosis is crucial for both clinical decision-making and patient trust. By 2030, it is likely that AI will be more integrated into pathology workflows…	5.0
170	By 2030, regarding the integration of AI in pathology, due to ethical concerns, algorithms will be prevented from making decisions in the pathology setting without additional manual review by a pathologist.	6	**Rationale/Explanation:** Ethical concerns surrounding AI in medical fields, including pathology, are significant and multifaceted. These concerns include issues of accountability, transparency, bias, and the potential for errors. Given the critical nature of pathology in diagnosing diseases, it is highly likely that regulatory bodies and professional organizations will mandate that AI algorithm…	6	**Rationale/Explanation:** Ethical concerns surrounding AI in medical fields, including pathology, are significant and multifaceted. These concerns include issues of accountability, transparency, bias, and the potential for errors. Given the critical nature of pathology in diagnosing diseases, it is highly likely that regulatory bodies and professional organizations will mandate that AI algorithm…	6	**Rationale/Explanation:** Ethical concerns surrounding AI in medical fields, including pathology, are significant and multifaceted. These concerns include issues of accountability, transparency, bias, and the potential for errors. Given the critical nature of pathology in diagnosing diseases, it is highly likely that regulatory bodies and professional organizations will mandate that AI algorithm…	6	**Rationale/Explanation:** Ethical concerns surrounding AI in medical fields, including pathology, are significant and multifaceted. These concerns include issues of accountability, transparency, bias, and the potential for errors. Given the critical nature of pathology in diagnosing diseases, it is highly likely that regulatory bodies and professional organizations will mandate that AI algorithm…	6	**Rationale/Explanation:** Ethical concerns surrounding AI in medical fields, including pathology, are significant and multifaceted. These concerns include issues of accountability, transparency, bias, and the potential for errors. Given the critical nature of pathology in diagnosing diseases, it is highly likely that regulatory bodies and professional organizations will mandate that AI algorithm…	6.0
171	By 2030, regarding the integration of AI in pathology, hurried pathologists will often take "shortcuts" by accepting AI interpretations without sufficient verification.	5	Rationale/Explanation: The integration of AI in pathology is expected to advance significantly by 2030, providing tools that can assist pathologists in diagnosing and interpreting medical images more efficiently. However, the pressure on pathologists to manage increasing workloads and the potential for AI to offer quick preliminary interpretations may lead to a reliance on these tools. While AI c…	5	Rationale/Explanation: The integration of AI in pathology is expected to advance significantly by 2030, providing tools that can assist pathologists in diagnosing and interpreting medical images more efficiently. However, the pressure on pathologists to manage increasing workloads and the potential for AI to offer quick preliminary interpretations may lead to a reliance on these tools. While AI c…	5	Rationale/Explanation: The integration of AI in pathology is expected to advance significantly by 2030, providing tools that can assist pathologists in diagnosing and interpreting medical images more efficiently. However, the pressure on pathologists to manage increasing workloads and the potential for AI to offer quick preliminary interpretations may lead to a reliance on these tools. While AI c…	5	Rationale/Explanation: The integration of AI in pathology is expected to advance significantly by 2030, providing tools that can assist pathologists in diagnosing and interpreting medical images more efficiently. However, the pressure on pathologists to manage increasing workloads and the potential for AI to offer quick preliminary interpretations may lead to a reliance on these tools. While AI c…	5	Rationale/Explanation: The integration of AI in pathology is expected to advance significantly by 2030, providing tools that can assist pathologists in diagnosing and interpreting medical images more efficiently. However, the pressure on pathologists to manage increasing workloads and the potential for AI to offer quick preliminary interpretations may lead to a reliance on these tools. While AI c…	5.0
172	By 2030, regarding the integration of AI in pathology, it will be impossible to ensure that pathologists take full responsibility for double-checking and confirming AI-rendered diagnoses.	5	**Rationale/Explanation:** By 2030, the integration of AI in pathology is expected to be significantly advanced, with AI systems playing a crucial role in rendering diagnoses. However, ensuring that pathologists take full responsibility for double-checking and confirming AI-rendered diagnoses may be challenging for several reasons: 1. **Volume and Efficiency Pressures:** As AI systems become more…	5	**Rationale/Explanation:** By 2030, the integration of AI in pathology is expected to be significantly advanced, with AI systems playing a crucial role in rendering diagnoses. However, ensuring that pathologists take full responsibility for double-checking and confirming AI-rendered diagnoses may be challenging for several reasons: 1. **Volume and Efficiency Pressures:** As AI systems become more…	5	**Rationale/Explanation:** By 2030, the integration of AI in pathology is expected to be significantly advanced, with AI systems playing a crucial role in rendering diagnoses. However, ensuring that pathologists take full responsibility for double-checking and confirming AI-rendered diagnoses may be challenging for several reasons: 1. **Volume and Efficiency Pressures:** As AI systems become more…	5	**Rationale/Explanation:** By 2030, the integration of AI in pathology is expected to be significantly advanced, with AI systems playing a crucial role in rendering diagnoses. However, ensuring that pathologists take full responsibility for double-checking and confirming AI-rendered diagnoses may be challenging for several reasons: 1. **Volume and Efficiency Pressures:** As AI systems become more…	5	**Rationale/Explanation:** By 2030, the integration of AI in pathology is expected to be significantly advanced, with AI systems playing a crucial role in rendering diagnoses. However, ensuring that pathologists take full responsibility for double-checking and confirming AI-rendered diagnoses may be challenging for several reasons: 1. **Volume and Efficiency Pressures:** As AI systems become more…	5.0
173	By 2030, regarding the integration of AI in pathology, pathologists will still be legally responsible for diagnoses made with the help of AI.	6	**Rationale/Explanation:** By 2030, it is highly likely that pathologists will still be legally responsible for diagnoses made with the help of AI. The primary reason for this is that AI, while increasingly sophisticated, is still a tool that assists human professionals rather than replaces them. Legal and regulatory frameworks tend to evolve more slowly than technological advancements, and there…	6	**Rationale/Explanation:** By 2030, it is highly likely that pathologists will still be legally responsible for diagnoses made with the help of AI. The primary reason for this is that AI, while increasingly sophisticated, is still a tool that assists human professionals rather than replaces them. Legal and regulatory frameworks tend to evolve more slowly than technological advancements, and there…	6	**Rationale/Explanation:** By 2030, it is highly likely that pathologists will still be legally responsible for diagnoses made with the help of AI. The primary reason for this is that AI, while increasingly sophisticated, is still a tool that assists human professionals rather than replaces them. Legal and regulatory frameworks tend to evolve more slowly than technological advancements, and there…	6	**Rationale/Explanation:** By 2030, it is highly likely that pathologists will still be legally responsible for diagnoses made with the help of AI. The primary reason for this is that AI, while increasingly sophisticated, is still a tool that assists human professionals rather than replaces them. Legal and regulatory frameworks tend to evolve more slowly than technological advancements, and there…	6	**Rationale/Explanation:** By 2030, it is highly likely that pathologists will still be legally responsible for diagnoses made with the help of AI. The primary reason for this is that AI, while increasingly sophisticated, is still a tool that assists human professionals rather than replaces them. Legal and regulatory frameworks tend to evolve more slowly than technological advancements, and there…	6.0
174	By 2030, regarding the integration of AI in pathology, potentially-biased algorithms due to lack of demographic diversity in training datasets will lead to diagnostic errors.	6	Rationale/Explanation: The integration of AI in pathology holds great promise for improving diagnostic accuracy and efficiency. However, one of the significant challenges that AI faces is the potential for bias in algorithms, which can arise from a lack of demographic diversity in training datasets. If the training data predominantly represents certain demographics while underrepresenting others,…	6	Rationale/Explanation: The integration of AI in pathology holds great promise for improving diagnostic accuracy and efficiency. However, one of the significant challenges that AI faces is the potential for bias in algorithms, which can arise from a lack of demographic diversity in training datasets. If the training data predominantly represents certain demographics while underrepresenting others,…	6	Rationale/Explanation: The integration of AI in pathology holds great promise for improving diagnostic accuracy and efficiency. However, one of the significant challenges that AI faces is the potential for bias in algorithms, which can arise from a lack of demographic diversity in training datasets. If the training data predominantly represents certain demographics while underrepresenting others,…	6	Rationale/Explanation: The integration of AI in pathology holds great promise for improving diagnostic accuracy and efficiency. However, one of the significant challenges that AI faces is the potential for bias in algorithms, which can arise from a lack of demographic diversity in training datasets. If the training data predominantly represents certain demographics while underrepresenting others,…	6	Rationale/Explanation: The integration of AI in pathology holds great promise for improving diagnostic accuracy and efficiency. However, one of the significant challenges that AI faces is the potential for bias in algorithms, which can arise from a lack of demographic diversity in training datasets. If the training data predominantly represents certain demographics while underrepresenting others,…	6.0
175	By 2030, regarding the integration of AI in pathology, limits will be imposed to unintended discoveries enabled by AI.	5	**Rationale/Explanation:** The integration of AI in pathology is expected to advance significantly by 2030, leading to numerous benefits such as improved diagnostic accuracy and efficiency. However, the potential for AI to make unintended discoveries—such as identifying incidental findings or patterns not directly related to the primary diagnostic task—raises ethical, legal, and practical concern…	5	**Rationale/Explanation:** The integration of AI in pathology is expected to advance significantly by 2030, leading to numerous benefits such as improved diagnostic accuracy and efficiency. However, the potential for AI to make unintended discoveries—such as identifying incidental findings or patterns not directly related to the primary diagnostic task—raises ethical, legal, and practical concern…	5	**Rationale/Explanation:** The integration of AI in pathology is expected to advance significantly by 2030, leading to numerous benefits such as improved diagnostic accuracy and efficiency. However, the potential for AI to make unintended discoveries—such as identifying incidental findings or patterns not directly related to the primary diagnostic task—raises ethical, legal, and practical concern…	5	**Rationale/Explanation:** The integration of AI in pathology is expected to advance significantly by 2030, leading to numerous benefits such as improved diagnostic accuracy and efficiency. However, the potential for AI to make unintended discoveries—such as identifying incidental findings or patterns not directly related to the primary diagnostic task—raises ethical, legal, and practical concern…	5	**Rationale/Explanation:** The integration of AI in pathology is expected to advance significantly by 2030, leading to numerous benefits such as improved diagnostic accuracy and efficiency. However, the potential for AI to make unintended discoveries—such as identifying incidental findings or patterns not directly related to the primary diagnostic task—raises ethical, legal, and practical concern…	5.0
176	By 2030, regarding the integration of AI in pathology, stricter limits will be imposed on commercialization of data.	5	**Rationale/Explanation:** The integration of AI in pathology involves the use of vast amounts of sensitive and personal medical data. As AI technologies advance, there is growing concern about data privacy, security, and ethical use. By 2030, it is likely that regulatory bodies will respond to these concerns by imposing stricter limits on the commercialization of data to protect patient privacy …	5	**Rationale/Explanation:** The integration of AI in pathology involves the use of vast amounts of sensitive and personal medical data. As AI technologies advance, there is growing concern about data privacy, security, and ethical use. By 2030, it is likely that regulatory bodies will respond to these concerns by imposing stricter limits on the commercialization of data to protect patient privacy …	5	**Rationale/Explanation:** The integration of AI in pathology involves the use of vast amounts of sensitive and personal medical data. As AI technologies advance, there is growing concern about data privacy, security, and ethical use. By 2030, it is likely that regulatory bodies will respond to these concerns by imposing stricter limits on the commercialization of data to protect patient privacy …	5	**Rationale/Explanation:** The integration of AI in pathology involves the use of vast amounts of sensitive and personal medical data. As AI technologies advance, there is growing concern about data privacy, security, and ethical use. By 2030, it is likely that regulatory bodies will respond to these concerns by imposing stricter limits on the commercialization of data to protect patient privacy …	5	**Rationale/Explanation:** The integration of AI in pathology involves the use of vast amounts of sensitive and personal medical data. As AI technologies advance, there is growing concern about data privacy, security, and ethical use. By 2030, it is likely that regulatory bodies will respond to these concerns by imposing stricter limits on the commercialization of data to protect patient privacy …	5.0
177	By 2030, regarding the integration of AI in pathology, lack of informed patient consent when using their data will be a common practice.	3	### Rationale/Explanation: The integration of AI in pathology is expected to advance significantly by 2030, but the issue of informed patient consent is likely to be addressed more rigorously rather than becoming a common oversight. Here are the key reasons for this ranking: 1. **Regulatory Frameworks**: Governments and regulatory bodies are increasingly focusing on data privacy and patient right…	3	### Rationale/Explanation: The integration of AI in pathology is expected to advance significantly by 2030, but the issue of informed patient consent is likely to be addressed more rigorously rather than becoming a common oversight. Here are the key reasons for this ranking: 1. **Regulatory Frameworks**: Governments and regulatory bodies are increasingly focusing on data privacy and patient right…	3	### Rationale/Explanation: The integration of AI in pathology is expected to advance significantly by 2030, but the issue of informed patient consent is likely to be addressed more rigorously rather than becoming a common oversight. Here are the key reasons for this ranking: 1. **Regulatory Frameworks**: Governments and regulatory bodies are increasingly focusing on data privacy and patient right…	3	### Rationale/Explanation: The integration of AI in pathology is expected to advance significantly by 2030, but the issue of informed patient consent is likely to be addressed more rigorously rather than becoming a common oversight. Here are the key reasons for this ranking: 1. **Regulatory Frameworks**: Governments and regulatory bodies are increasingly focusing on data privacy and patient right…	3	### Rationale/Explanation: The integration of AI in pathology is expected to advance significantly by 2030, but the issue of informed patient consent is likely to be addressed more rigorously rather than becoming a common oversight. Here are the key reasons for this ranking: 1. **Regulatory Frameworks**: Governments and regulatory bodies are increasingly focusing on data privacy and patient right…	3.0
178	By 2030, regarding the integration of AI in pathology, data inferences that may impact on patient anonymity will lead to ethical issues.	6	Rationale/Explanation: The integration of AI in pathology by 2030 is likely to bring significant advancements in diagnostic accuracy and efficiency. However, the use of AI also involves the processing and analysis of vast amounts of patient data. Given the increasing sophistication of AI algorithms, there is a substantial risk that data inferences could inadvertently reveal sensitive patient info…	6	Rationale/Explanation: The integration of AI in pathology by 2030 is likely to bring significant advancements in diagnostic accuracy and efficiency. However, the use of AI also involves the processing and analysis of vast amounts of patient data. Given the increasing sophistication of AI algorithms, there is a substantial risk that data inferences could inadvertently reveal sensitive patient info…	6	Rationale/Explanation: The integration of AI in pathology by 2030 is likely to bring significant advancements in diagnostic accuracy and efficiency. However, the use of AI also involves the processing and analysis of vast amounts of patient data. Given the increasing sophistication of AI algorithms, there is a substantial risk that data inferences could inadvertently reveal sensitive patient info…	6	Rationale/Explanation: The integration of AI in pathology by 2030 is likely to bring significant advancements in diagnostic accuracy and efficiency. However, the use of AI also involves the processing and analysis of vast amounts of patient data. Given the increasing sophistication of AI algorithms, there is a substantial risk that data inferences could inadvertently reveal sensitive patient info…	6	Rationale/Explanation: The integration of AI in pathology by 2030 is likely to bring significant advancements in diagnostic accuracy and efficiency. However, the use of AI also involves the processing and analysis of vast amounts of patient data. Given the increasing sophistication of AI algorithms, there is a substantial risk that data inferences could inadvertently reveal sensitive patient info…	6.0
179	By 2030, regarding the integration of AI in pathology, AI will lead to a de-skilling of pathologists, who will potentially suffer from too great a reliance on AI.	3	**Rationale/Explanation:** While there is a concern that AI could lead to a de-skilling of pathologists due to over-reliance, I believe that by 2030, the integration of AI in pathology will more likely serve as an augmentative tool rather than a replacement. AI can handle repetitive and time-consuming tasks, allowing pathologists to focus on more complex and nuanced aspects of their work. This co…	3	**Rationale/Explanation:** While there is a concern that AI could lead to a de-skilling of pathologists due to over-reliance, I believe that by 2030, the integration of AI in pathology will more likely serve as an augmentative tool rather than a replacement. AI can handle repetitive and time-consuming tasks, allowing pathologists to focus on more complex and nuanced aspects of their work. This co…	3	**Rationale/Explanation:** While there is a concern that AI could lead to a de-skilling of pathologists due to over-reliance, I believe that by 2030, the integration of AI in pathology will more likely serve as an augmentative tool rather than a replacement. AI can handle repetitive and time-consuming tasks, allowing pathologists to focus on more complex and nuanced aspects of their work. This co…	3	**Rationale/Explanation:** While there is a concern that AI could lead to a de-skilling of pathologists due to over-reliance, I believe that by 2030, the integration of AI in pathology will more likely serve as an augmentative tool rather than a replacement. AI can handle repetitive and time-consuming tasks, allowing pathologists to focus on more complex and nuanced aspects of their work. This co…	3	**Rationale/Explanation:** While there is a concern that AI could lead to a de-skilling of pathologists due to over-reliance, I believe that by 2030, the integration of AI in pathology will more likely serve as an augmentative tool rather than a replacement. AI can handle repetitive and time-consuming tasks, allowing pathologists to focus on more complex and nuanced aspects of their work. This co…	3.0
180	By 2030, regarding the integration of AI in pathology, AI and technology will be included in the educational curricula of medical students, pathologists, and analysts to help them deal with this rapidly evolving method of support and its ethical implications.	6	**Rationale/Explanation:** The integration of AI in pathology is advancing rapidly, and it is becoming increasingly clear that future medical professionals will need to be well-versed in these technologies to effectively utilize them in their practice. By 2030, it is highly likely that educational curricula for medical students, pathologists, and analysts will include AI and technology training. …	6	**Rationale/Explanation:** The integration of AI in pathology is advancing rapidly, and it is becoming increasingly clear that future medical professionals will need to be well-versed in these technologies to effectively utilize them in their practice. By 2030, it is highly likely that educational curricula for medical students, pathologists, and analysts will include AI and technology training. …	6	**Rationale/Explanation:** The integration of AI in pathology is advancing rapidly, and it is becoming increasingly clear that future medical professionals will need to be well-versed in these technologies to effectively utilize them in their practice. By 2030, it is highly likely that educational curricula for medical students, pathologists, and analysts will include AI and technology training. …	6	**Rationale/Explanation:** The integration of AI in pathology is advancing rapidly, and it is becoming increasingly clear that future medical professionals will need to be well-versed in these technologies to effectively utilize them in their practice. By 2030, it is highly likely that educational curricula for medical students, pathologists, and analysts will include AI and technology training. …	6	**Rationale/Explanation:** The integration of AI in pathology is advancing rapidly, and it is becoming increasingly clear that future medical professionals will need to be well-versed in these technologies to effectively utilize them in their practice. By 2030, it is highly likely that educational curricula for medical students, pathologists, and analysts will include AI and technology training. …	6.0
