# Supplementary material for: How does AI perform compared to human expert panels in medical Delphi studies? A pilot study through the lens of pathology
Source: J Pathol Inform. 2026 Apr 15;21:100661. doi: 10.1016/j.jpi.2026.100661 (PMC13185839; doi:10.1016/j.jpi.2026.100661)
Supplement: Supplementary material 1 — Original data used in the study and code for the Delphi-GPT application. [file mmc1.zip › Delphi-Results-&-Code-Sent-to-copy/Category-1-Run-Results/completed-ai-survey1-GPT-4o-temp07-w-avg.csv]

Question #	Specified Statement	AI Rating 1	AI Explanation 1	AI Rating 2	AI Explanation 2	AI Rating 3	AI Explanation 3	AI Rating 4	AI Explanation 4	AI Rating 5	AI Explanation 5	Average AI Ratings
1	By 2030, due to the integration of AI in the pathology setting, time required per case will decrease.	5	**Rationale/Explanation:** The integration of AI in pathology settings has shown significant promise in terms of efficiency and accuracy. By 2030, it is reasonable to expect that AI tools will be more advanced and widely adopted, providing substantial support in routine pathology workflows. AI can assist in automating time-consuming tasks such as image analysis, pattern recognition, and prelimina…	6	**Rationale/Explanation:** The integration of AI in pathology is anticipated to streamline various aspects of the diagnostic process. AI algorithms can significantly enhance the efficiency of tasks such as image analysis, pattern recognition, and data interpretation, which are traditionally time-consuming when done manually. By 2030, it's reasonable to expect that AI tools will have advanced to a…	6	**Rationale/Explanation:** The integration of AI in pathology has already shown significant potential in streamlining various processes such as image analysis, diagnosis, and data management. AI algorithms can rapidly process and analyze large volumes of data, which would otherwise take a human pathologist much longer to review. With continued advancements and implementation of AI technologies by…	6	Rationale/Explanation: The integration of AI in pathology is expected to bring about significant efficiencies in various aspects of the workflow. AI algorithms have the potential to rapidly analyze large quantities of data, highlight areas of interest, and even provide preliminary diagnoses, which can substantially reduce the time pathologists spend per case. By automating routine and time-consum…	5	### Rationale/Explanation: AI integration into pathology is expected to streamline various processes, leading to increased efficiency. By 2030, advancements in AI algorithms, particularly in image analysis and diagnostic accuracy, will likely reduce the time pathologists spend on each case. Here are some contributing factors to my rating: 1. **Automation of Routine Tasks**: AI can handle repetiti…	5.6
2	By 2030, due to the integration of AI in the pathology setting, cost per case will decrease.	5	Rationale/Explanation: The integration of AI in the pathology setting has the potential to streamline workflows, reduce the time needed for diagnosis, and increase the efficiency of pathologists. These improvements could lead to a decrease in the cost per case by reducing labor costs, minimizing the need for repeat tests, and improving overall operational efficiency. Furthermore, AI can assist in…	5	**Rationale/Explanation:** The integration of AI in pathology has the potential to streamline workflows, reduce diagnostic errors, and expedite case reviews, all of which can contribute to cost savings. By automating routine tasks, AI can free up pathologists to focus on more complex cases, potentially increasing efficiency. Additionally, AI can help in early and accurate detection of diseases, w…	5	**Rationale/Explanation:** The integration of AI in pathology holds significant promise for improving efficiency and reducing costs. AI can assist in automating routine tasks, such as slide analysis and preliminary diagnosis, which can free up pathologists to focus on more complex cases. This increased efficiency can potentially lower the cost per case by reducing the time and effort required for…	5	**Rationale:** The integration of AI in pathology holds significant potential to streamline various processes, thereby reducing operational costs. By 2030, AI advancements are likely to enhance the efficiency of diagnostic workflows, automate routine tasks, and improve the accuracy of diagnoses. This can lead to reduced labor costs, fewer diagnostic errors, and quicker turnaround times, all of wh…	5	**Rationale/Explanation:** The integration of AI in pathology has the potential to streamline workflows, reduce diagnostic errors, and expedite the processing of cases, which can lead to cost savings. AI can assist pathologists by automating routine tasks, such as image analysis and data management, allowing them to focus on more complex cases. This increased efficiency can reduce labor costs and…	5.0
3	By 2030, due to the integration of AI in the pathology setting, standardization of pre-analytical processes (staining and slicing techniques) will increase.	6	**Rationale/Explanation:** The integration of AI in pathology is expected to drive significant advancements in standardization, particularly in pre-analytical processes such as staining and slicing techniques. AI systems thrive on consistent, high-quality data to perform optimally. Variations in pre-analytical processes can introduce noise and variability, which can degrade the performance of AI …	6	**Rationale/Explanation:** The integration of AI in pathology is anticipated to drive significant improvements in the standardization of pre-analytical processes such as staining and slicing techniques by 2030. AI systems thrive on high-quality, consistent input data to function optimally. Variability in staining and slicing can introduce noise and artifacts that hinder AI analysis. To maximize t…	6	**Rationale/Explanation:** The integration of AI in pathology is likely to drive a significant push towards standardization of pre-analytical processes such as staining and slicing techniques. AI algorithms require consistent and high-quality input data to function optimally. Variability in staining and slicing can impact the accuracy and reliability of AI-driven analyses. Therefore, to maximize …	5	Rationale/Explanation: The integration of AI in pathology settings has significant potential to drive standardization in pre-analytical processes such as staining and slicing techniques. AI algorithms require high-quality, consistent data to function effectively, which incentivizes standardization in these processes. By 2030, it is likely that AI will play a more prominent role in pathology, lead…	6	Rationale: The integration of AI into pathology is likely to drive significant advancements in the standardization of pre-analytical processes such as staining and slicing techniques. AI systems require consistent and high-quality input data to function optimally, which will necessitate more rigorous standardization in pre-analytical processes to ensure reliable and reproducible results. By 2030,…	5.8
4	By 2030, due to the integration of AI in the pathology setting, the number of unnecessary IHC stains performed will decrease	6	**Rationale/Explanation:** The integration of AI into pathology is anticipated to bring significant advancements by 2030, particularly in the optimization of diagnostic processes. AI's capability to analyze and interpret vast amounts of data with high precision can streamline workflows and reduce redundancy in pathological practices. Specifically, AI can enhance the accuracy of initial diagnoses,…	6	Rationale/Explanation: The integration of AI in pathology holds significant promise for improving the accuracy and efficiency of diagnostic processes. By 2030, AI is expected to have advanced sufficiently to aid pathologists in better identifying and characterizing tissue samples. AI algorithms, particularly those leveraging machine learning and deep learning, can analyze vast amounts of data mor…	6	**Rationale/Explanation:** I gave this statement a rating of 6 because I believe that AI integration in pathology will significantly improve diagnostic accuracy and efficiency by 2030. AI algorithms are already showing great promise in analyzing histopathological images and identifying patterns that are indicative of specific diseases or conditions. As these algorithms continue to improve, they w…	5	**Rationale/Explanation:** By 2030, the integration of AI in the pathology setting is likely to lead to more accurate and efficient diagnostic processes. AI algorithms can assist pathologists in identifying relevant tissue features and patterns that might otherwise require additional immunohistochemical (IHC) staining to confirm. As AI technology advances, it can potentially reduce the reliance o…	6	**Rationale/Explanation:** The integration of AI in pathology is anticipated to significantly enhance diagnostic accuracy and efficiency by 2030. AI algorithms are increasingly capable of analyzing histopathological images with high precision, identifying patterns, and providing diagnostic suggestions. This increased accuracy can lead to a reduction in the need for unnecessary immunohistochemistr…	5.8
5	By 2030, due to the integration of AI in the pathology setting, pathologists will look at a substantially lower number of cases, since cases will be filtered (such as negative biopsies).	5	**Rationale/Explanation:** The integration of AI in pathology is expected to significantly impact the workflow by 2030. AI has shown considerable promise in automating and improving diagnostic accuracy in pathology. One of the anticipated benefits of AI is its ability to filter and pre-screen cases, such as identifying negative biopsies with high confidence, thereby reducing the number of cases t…	5	### Rationale/Explanation: By 2030, it is reasonable to expect that AI will have advanced significantly in the pathology field, allowing it to perform initial screenings and sort cases effectively. AI models have already demonstrated considerable proficiency in identifying patterns, anomalies, and specific pathologies with high accuracy. As technology continues to develop, it is likely that AI sy…	5	Rationale/Explanation: The integration of AI in pathology is projected to significantly enhance the efficiency and accuracy of diagnostic processes. By 2030, it is reasonable to anticipate that AI technology will have advanced to a point where it can reliably filter out negative biopsies and other non-critical cases, thereby reducing the number of cases that pathologists need to review manually. …	Invalid	"By 2030, due to the integration of AI in the pathology setting, pathologists will look at a substantially lower number of cases, since cases will be filtered (such as negative biopsies)." with a Likert ranking of **5 (Agree)**. ### Rationale: - **Technological Advancements:** AI technology is rapidly advancing and is already being used in various medical fields, including pathology, for tasks su…	5	Rationale/Explanation: AI integration in pathology is progressing rapidly, particularly in the development of algorithms that can accurately filter and triage cases. By 2030, it is plausible that AI systems will be sufficiently advanced to reliably identify negative biopsies and other non-critical cases, effectively reducing the number of cases that pathologists need to review manually. This woul…	5.0
6	By 2030, due to the integration of AI in the pathology setting, diagnostic accuracy will increase.	6	Rationale: The integration of AI in pathology has already shown promising results in improving diagnostic accuracy. AI algorithms can analyze vast amounts of data more quickly and accurately than human pathologists, identifying patterns and anomalies that might be missed by the human eye. By 2030, it is highly likely that AI technology will have advanced further, with improved machine learning al…	6	Rationale/Explanation: AI has shown significant promise in enhancing diagnostic accuracy in pathology through various studies and trials. Machine learning algorithms, particularly deep learning, have demonstrated the ability to analyze large datasets and identify patterns that may be missed by human practitioners. By 2030, it is reasonable to expect that the integration of AI tools will be more w…	6	Rationale/Explanation: AI has shown significant promise in the field of pathology, particularly in enhancing diagnostic accuracy through advanced image analysis, pattern recognition, and data processing capabilities. By 2030, it is expected that the integration of AI in pathology will be more prevalent and refined, leading to improved diagnostic accuracy. AI can assist pathologists by providing s…	6	**Rationale/Explanation:** AI has made significant strides in the medical field, particularly in imaging and diagnostics. By 2030, it is highly plausible that AI will be deeply integrated into pathology, enhancing diagnostic accuracy. AI algorithms can process vast amounts of data rapidly and identify patterns that may be missed by human eyes. This can lead to more precise and quicker diagnoses. …	6	Rationale/Explanation: The integration of AI in pathology has the potential to significantly enhance diagnostic accuracy by 2030. Current advancements in machine learning and deep learning algorithms have already demonstrated the ability to analyze large volumes of medical images with high precision, often identifying patterns and anomalies that might be missed by human pathologists. AI can assis…	6.0
7	By 2030, due to the integration of AI in the pathology setting, diagnosis and grading of tumors will be more standardized, bringing more objectivity to the diagnosis of certain entities that are currently subject to high interobserver variability.	6	Rationale/Explanation: By 2030, it is highly plausible that AI integration in pathology will significantly enhance the standardization of tumor diagnosis and grading. AI algorithms can be trained on vast datasets, learning to identify patterns and features with high consistency and accuracy. This capability is likely to reduce interobserver variability, which is a common issue in the manual inter…	6	**Rationale/Explanation:** The integration of AI in pathology settings is poised to significantly enhance the standardization and objectivity of tumor diagnosis and grading by 2030. AI algorithms, particularly those leveraging machine learning and deep learning techniques, have shown remarkable promise in analyzing pathological images with a high degree of accuracy and consistency. These algorith…	6	Rationale/Explanation: The integration of AI in pathology holds significant promise for enhancing the standardization and objectivity of tumor diagnosis and grading. AI algorithms can analyze vast amounts of histopathological data with high precision, identifying patterns that might be missed by human observers. By 2030, it is highly likely that AI tools will have been refined and validated to a …	6	Rationale: The integration of AI in pathology holds significant promise for improving the standardization and objectivity of tumor diagnosis and grading. AI algorithms, particularly those based on deep learning, have demonstrated the ability to analyze large datasets with high accuracy and consistency. By 2030, it is likely that AI technologies will be more advanced and widely adopted in patholog…	6	**Rationale/Explanation:** The integration of AI in pathology has shown significant promise in improving diagnostic accuracy and consistency. AI algorithms can be trained on vast datasets to recognize patterns and markers in tumor samples that might be missed or interpreted differently by human pathologists. By 2030, it is highly likely that these technologies will be advanced enough to assist in…	6.0
8	By 2030, due to the integration of AI in the pathology setting, detection of rare events (small metastases, small tumor foci) will increase.	6	Rationale/Explanation: The integration of AI in pathology has already shown significant promise in enhancing the detection of rare events such as small metastases and small tumor foci. With advancements in machine learning and deep learning algorithms, AI systems are becoming increasingly proficient at analyzing large volumes of pathology images with a level of precision and consistency that surp…	6	Rationale/Explanation: The integration of AI in pathology is poised to significantly enhance the detection capabilities for rare events such as small metastases and small tumor foci by 2030. AI algorithms, particularly those based on deep learning, have demonstrated remarkable proficiency in pattern recognition tasks, often surpassing human capabilities in identifying subtle and infrequent occurr…	6	Rationale/Explanation: The integration of AI in pathology is rapidly advancing and has already shown substantial promise in improving diagnostic accuracy and efficiency. AI algorithms, particularly those based on deep learning, have demonstrated an exceptional ability to detect and highlight minute abnormalities that might be overlooked by human eyes, such as small metastases and small tumor foci…	6	Rationale/Explanation: The integration of AI in pathology, particularly in image analysis and pattern recognition, has shown significant promise in detecting rare events such as small metastases and small tumor foci. AI algorithms can analyze vast amounts of data with high precision and consistency, potentially identifying subtle patterns that might be missed by the human eye. By 2030, it is reas…	6	Rationale/Explanation: AI has demonstrated significant potential in enhancing the detection of rare events in pathology. By 2030, it is highly plausible that advancements in AI algorithms, computational power, and training datasets will lead to more accurate and sensitive detection of small metastases and small tumor foci. Current AI systems are already proficient in identifying patterns and anom…	6.0
9	By 2030, due to the integration of AI in the pathology setting, analyses will be more quantitative.	6	**Rationale/Explanation:** The integration of AI in pathology is expected to significantly enhance the quantitative aspects of analyses by 2030. AI algorithms, particularly those based on deep learning, can process vast amounts of data and identify patterns that may be imperceptible to human pathologists. These capabilities make it possible to standardize measurements and assessments, reducing su…	6	Rationale/Explanation: The integration of AI in the pathology setting has already shown significant potential to enhance quantitative analyses. Machine learning algorithms and other AI technologies can process large amounts of data quickly and with high precision, leading to more accurate and reproducible results. By 2030, it is likely that these technologies will have advanced even further, allo…	6	Rationale/Explanation: By 2030, it is highly likely that the integration of AI in pathology will lead to more quantitative analyses. AI technologies, such as machine learning and deep learning, have already shown significant potential in enhancing the precision and consistency of pathological assessments. These technologies can analyze vast amounts of data, recognize patterns, and provide quantit…	6	**Rationale:** AI has shown considerable promise in enhancing quantitative analyses in various medical fields, including pathology. By 2030, it is highly likely that AI will be integrated more extensively into pathology workflows, allowing for more precise and quantitative assessments of pathological samples. This integration can lead to more accurate measurement of tissue structures, cell counts…	6	**Rationale/Explanation:** AI in pathology is rapidly advancing, with significant progress already being made in the realm of quantitative analyses. By 2030, AI is likely to have a substantial impact on pathology by enhancing the precision and objectivity of analyses. Here are some key reasons supporting this ranking: 1. **Technological Advancements**: The field of machine learning and AI is grow…	6.0
10	By 2030, due to the integration of AI in the pathology setting, completeness of reports will increase.	6	Rationale/Explanation: The integration of AI in the pathology setting is expected to significantly enhance the completeness of reports. AI has the capability to process large amounts of data quickly and accurately, ensuring that no critical information is overlooked. It can also standardize reports, reducing the likelihood of human error and variability. By 2030, advancements in AI algorithms wil…	6	Rationale: The integration of AI in pathology has the potential to significantly enhance the completeness of reports by 2030. AI systems can assist pathologists by automating routine tasks, providing decision support, and ensuring that no critical details are overlooked. AI algorithms can analyze vast amounts of data quickly and with high precision, flagging potential areas of concern and ensurin…	6	**Rationale/Explanation:** The integration of AI in the pathology setting has the potential to significantly enhance the completeness of pathology reports by 2030. Here are the key reasons for my ranking: 1. **Automation and Standardization:** AI algorithms can automate routine and repetitive tasks, ensuring that all necessary steps are completed without omission. This automation can standardize …	6	Rationale/Explanation: The integration of AI in pathology has already shown significant potential in improving the accuracy, consistency, and efficiency of diagnostic processes. By 2030, it is reasonable to expect further advancements in AI technology, enabling even greater enhancement in the completeness of pathology reports. AI systems can assist pathologists by highlighting areas of interest, …	6	**Rationale/Explanation:** The integration of AI in pathology is expected to significantly enhance the completeness of pathology reports by 2030 for several reasons: 1. **Automation and Efficiency:** AI can process large volumes of data quickly and accurately, reducing the likelihood of human error and ensuring that all relevant information is included in the reports. 2. **Consistency and Standar…	6.0
11	By 2030, due to the integration of AI in the pathology setting, complexity of reports will increase.	4	Rationale/Explanation: The integration of AI into the pathology setting has the potential to both simplify and complicate pathology reports. On one hand, AI can streamline data analysis, highlight key findings, and standardize reporting, potentially making reports more straightforward and easier to interpret. On the other hand, the inclusion of AI-generated insights and predictions might add new …	5	Rationale/Explanation: The integration of AI in the pathology setting is likely to lead to more detailed and comprehensive reports. AI systems have the capability to analyze vast amounts of data quickly and identify patterns or anomalies that might be missed by human pathologists. As a result, reports generated with the assistance of AI will probably include more nuanced information about the fin…	5	### Rationale/Explanation: The integration of AI in pathology is expected to enhance the precision and detail of diagnostic reports. AI can analyze vast amounts of data and identify patterns that may be challenging for humans to detect. This increased capability will likely result in more comprehensive and nuanced reports. For example, AI can assist in quantifying biomarkers, providing detailed i…	5	**Rationale/Explanation:** The integration of AI in the pathology setting is expected to enhance the analytical capabilities and depth of reports by 2030. AI can process and analyze vast amounts of data more efficiently than humans, potentially identifying patterns and insights that were previously overlooked. This could lead to more detailed and comprehensive reports, incorporating a greater amo…	5	Rationale: The integration of AI in pathology is likely to bring about more detailed and comprehensive reports. AI systems have the capability to analyze vast amounts of data quickly and accurately, identifying patterns and insights that might be missed by human pathologists. This could lead to reports that are not only more precise but also include more complex information, such as molecular and…	4.8
12	By 2030, due to the integration of AI in the pathology setting, quality of reports will increase.	6	Rationale/Explanation: The integration of AI in pathology is poised to bring significant advancements by 2030. AI technologies, such as machine learning and deep learning, have already shown substantial promise in enhancing diagnostic accuracy, speeding up the analysis process, and reducing human errors. By automating routine tasks and providing decision support, AI can help pathologists focus on…	6	**Rationale/Explanation:** 1. **Advancements in AI Technology:** AI technology has been rapidly evolving, especially in fields like image recognition, natural language processing, and machine learning. By 2030, it is reasonable to expect that AI systems specifically designed for pathology will be highly advanced and reliable. 2. **Increased Accuracy:** AI can assist in reducing human error by pro…	6	Rationale/Explanation: The integration of AI into pathology is anticipated to enhance the quality of reports significantly by 2030. AI algorithms can assist in identifying patterns and anomalies that might be missed by human pathologists, thereby increasing diagnostic accuracy and consistency. AI can also streamline workflows and reduce variability in interpretation, leading to more standardized …	6	**Rationale/Explanation:** I strongly agree that by 2030, the integration of AI in the pathology setting will significantly enhance the quality of reports. This belief is based on several key points: 1. **Accuracy and Consistency:** AI systems, especially those trained on vast datasets, have the potential to offer highly accurate and consistent interpretations of pathology slides. This reduces hu…	6	**Rationale/Explanation:** 1. **Advancements in AI Technology**: AI technology, particularly in image recognition and analysis, has been rapidly advancing. By 2030, it is reasonable to expect that AI algorithms will have significantly improved in accuracy and reliability, which can enhance the quality of pathology reports. 2. **Reduction in Human Error**: AI can assist pathologists in identifying…	6.0
13	By 2030, due to the integration of AI in the pathology setting, the number of second-opinion consultations will decrease.	5	**Rationale/Explanation:** The integration of AI in pathology is expected to enhance the diagnostic accuracy and efficiency of pathologists by providing advanced tools for image analysis, pattern recognition, and data interpretation. By 2030, AI could significantly reduce the uncertainty and variability in diagnoses, which are common reasons for seeking second opinions. AI's ability to rapidly an…	5	**Rationale:** By 2030, it is plausible that the integration of AI in pathology will lead to a decrease in the number of second-opinion consultations. AI has the potential to enhance diagnostic accuracy and consistency, reducing the need for additional human validation. AI algorithms can be trained on vast datasets, learning to recognize patterns and anomalies with a high degree of precision. Thi…	6	**Rationale/Explanation:** I strongly agree with the statement that by 2030, the number of second-opinion consultations in pathology settings will decrease due to the integration of AI. Here are the reasons for my ranking: 1. **Increased Accuracy:** AI systems are continually improving in terms of their diagnostic accuracy. By 2030, it is reasonable to expect that AI will be able to provide highl…	5	Rationale/Explanation: The integration of AI in pathology is expected to enhance diagnostic accuracy and efficiency by 2030. AI tools can assist pathologists in identifying patterns, anomalies, and potential areas of concern with higher precision, thereby reducing human error and increasing confidence in initial diagnoses. As AI algorithms continue to improve and gain more trust from medical prof…	5	**Rationale/Explanation:** The integration of AI in pathology is expected to significantly enhance diagnostic accuracy and consistency by 2030. AI systems are being designed to assist pathologists by providing reliable, data-driven insights that reduce variability and human error. These improvements can potentially lead to a reduction in the need for second-opinion consultations because AI can pr…	5.2
14	By 2030, due to the integration of AI in the pathology setting, satisfaction of referring physicians will increase.	5	**Rationale/Explanation:** The integration of AI in pathology is expected to enhance diagnostic accuracy, reduce turnaround times, and improve overall efficiency in pathology services. These improvements are likely to lead to higher satisfaction levels among referring physicians, as they will receive more reliable and timely diagnostic information, which is crucial for patient management and trea…	5	**Rationale/Explanation:** Integrating AI into the pathology setting holds significant potential to enhance the satisfaction of referring physicians by 2030. AI can streamline workflow efficiencies, reduce diagnostic turnaround times, and augment diagnostic accuracy. These improvements are likely to lead to faster and more reliable pathology reports, thereby enabling referring physicians to make …	6	**Rationale/Explanation:** The integration of AI in pathology is expected to bring several significant improvements that would likely increase satisfaction among referring physicians by 2030. Here are the key reasons supporting this strong agreement: 1. **Improved Diagnostic Accuracy:** AI has the potential to enhance diagnostic precision by assisting pathologists in identifying subtle patterns a…	5	**Rationale/Explanation:** I agree with the statement that the satisfaction of referring physicians will likely increase by 2030 due to the integration of AI in the pathology setting, but with some caveats and considerations. Here’s why: 1. **Efficiency and Speed:** AI has the potential to significantly speed up the process of analyzing pathology slides and generating reports. This increased effi…	6	**Rationale/Explanation:** The integration of AI in pathology is expected to significantly enhance diagnostic accuracy, efficiency, and consistency, which are critical factors affecting the satisfaction of referring physicians. By 2030, advancements in AI could lead to faster turnaround times for pathology reports and reduced error rates, thereby improving the overall quality of patient care. Fur…	5.4
15	By 2030, due to the integration of AI in the pathology setting, patient satisfaction will increase.	5	Rationale/Explanation: I believe that by 2030, the integration of AI in the pathology setting has the potential to increase patient satisfaction for several reasons. AI can enhance the accuracy and speed of diagnoses, which can lead to quicker and more reliable results for patients. This reduction in diagnostic errors and shorter turnaround times can improve the overall patient experience, as tim…	5	Rationale/Explanation: The integration of AI in pathology has the potential to significantly enhance the accuracy, speed, and efficiency of diagnostic processes, which can directly contribute to increased patient satisfaction. By 2030, AI-driven tools could lead to faster turnaround times for test results, more precise diagnoses, and personalized treatment plans based on comprehensive data analys…	5	**Rationale/Explanation:** The integration of AI in pathology settings has the potential to significantly improve patient satisfaction by 2030. Here are the key reasons supporting this view: 1. **Enhanced Diagnostic Accuracy:** AI can assist pathologists in diagnosing diseases more accurately and consistently, reducing the chances of misdiagnosis and ensuring patients receive the correct treatmen…	5	Rationale/Explanation: The integration of AI in pathology has the potential to increase patient satisfaction by 2030 for several reasons. Firstly, AI can significantly reduce diagnostic errors by identifying patterns and anomalies that might be missed by human pathologists, leading to more accurate and reliable diagnoses. This accuracy can build patient trust in their diagnoses and treatment plan…	5	**Rationale/Explanation:** The integration of AI into pathology has the potential to significantly enhance patient satisfaction by 2030. Here are several reasons for this rating: 1. **Increased Accuracy:** AI can process and analyze vast amounts of data more quickly and accurately than humans, potentially leading to more precise diagnoses. Accurate diagnoses are crucial for effective treatment pl…	5.0
26	By 2030, due to the integration of AI in the pathology setting, practices with retiring pathologists may choose not to replace them.	5	**Rationale/Explanation:** The integration of AI in pathology is progressing rapidly, and it is reasonable to expect that by 2030, AI will have advanced significantly in terms of accuracy, efficiency, and reliability. AI tools are being developed to assist with various tasks such as image analysis, diagnosis, and even some aspects of decision-making. These advancements could potentially reduce th…	4	### Rationale/Explanation: The integration of AI in pathology is advancing rapidly, but predicting the extent to which it will replace human pathologists by 2030 is challenging. Here are a few considerations that influenced my ranking: 1. **Technological Progress**: AI has made significant strides in diagnosing certain conditions, but it is not yet at a stage where it can entirely replace human p…	Invalid	4 Neither agree nor disagree **Rationale/Explanation:** The integration of AI in pathology is likely to advance significantly by 2030, and it may indeed reduce some of the workload traditionally managed by pathologists. AI can assist with tasks such as image analysis, diagnosing certain conditions, and even predicting disease progression. This technological support could potentially allow practic…	4	Rationale/Explanation: The integration of AI in pathology is progressing rapidly, with promising advancements in image analysis, diagnostic support, and workflow optimization. However, predicting that practices will choose not to replace retiring pathologists by 2030 is complex and contingent on several factors. 1. **Technological Maturity**: By 2030, AI technologies may still require significant…	3	Rationale/Explanation: While AI is making significant strides in pathology and has the potential to substantially augment the capabilities of pathologists, it is unlikely that practices will entirely forgo replacing retiring pathologists by 2030. AI can assist with tasks such as image analysis, pattern recognition, and preliminary diagnoses, but it lacks the nuanced judgment, clinical experience,…	4.0
27	By 2030, due to the integration of AI in the pathology setting, AI will pose an increased incentive to retire, for those pathologists who are unwilling to apply AI to their daily job.	5	**Rationale/Explanation:** By 2030, the integration of AI in pathology is expected to be significantly advanced. AI technologies are already showing promise in automating routine tasks, enhancing diagnostic accuracy, and increasing efficiency. Pathologists who are unwilling or unable to adapt to these new technologies may find it increasingly difficult to keep pace with the evolving standards and…	5	**Rationale/Explanation:** By 2030, the integration of AI in the pathology setting is likely to advance significantly. AI has the potential to streamline workflows, increase diagnostic accuracy, and reduce the workload for pathologists. However, this technological shift may create an environment where pathologists who are unwilling or unable to adapt to using AI may feel pressured to retire. The …	5	### Rationale/Explanation: The integration of AI into pathology is likely to bring substantial changes to the workflow and expectations in the field. By 2030, AI technologies are expected to be more advanced and widely adopted, offering enhanced diagnostic accuracy, efficiency, and productivity. Pathologists who are unwilling or unable to adapt to these changes may find it increasingly challengin…	5	**Rationale/Explanation:** By 2030, the integration of AI in pathology is expected to be substantial, offering significant advancements in diagnostic accuracy, efficiency, and workflow optimization. This technological shift will likely create a divide between pathologists who are willing to adopt AI tools and those who are not. For pathologists reluctant or unwilling to incorporate AI into their …	5	**Rationale/Explanation:** The integration of AI in pathology is expected to significantly transform the field by 2030. AI technologies are increasingly capable of performing a variety of tasks that were traditionally done by pathologists, including image analysis, diagnosis assistance, and even some aspects of decision-making. This technological shift could lead to several outcomes: 1. **Increas…	5.0
28	By 2030, due to the integration of AI in the pathology setting, pathology will attract more and better talent into the specialty, because of an increased interest due to AI developments in the field.	5	Rationale/Explanation: The integration of AI in pathology has the potential to significantly enhance the field by improving diagnostic accuracy, efficiency, and workflow. These advancements can indeed make pathology more attractive to new talent who are interested in cutting-edge technology and innovation. By 2030, it is likely that AI will be more deeply embedded in pathology practices, making t…	5	**Rationale/Explanation:** The integration of AI in pathology is likely to transform the field by introducing advanced technologies that can enhance diagnostic accuracy, efficiency, and workflow. These developments have the potential to make the specialty more appealing to new talent, especially those who are interested in cutting-edge technology and its applications in medicine. AI can also alle…	5	Rationale: The integration of AI into the pathology setting has the potential to significantly enhance the field by improving diagnostic accuracy, increasing efficiency, and reducing workload for pathologists. These advancements can make pathology a more attractive specialty to medical professionals, particularly to those who are interested in cutting-edge technology and precision medicine. AI ca…	6	**Rationale/Explanation:** The integration of AI in pathology is likely to have a significant impact on the specialty by 2030, and I strongly agree that it will attract more and better talent for several reasons: 1. **Increased Efficiency and Precision**: AI can greatly enhance the efficiency and precision of diagnostic processes. This technological advancement can make the field more appealing t…	5	**Rationale/Explanation:** I rated this statement a 5 because while the integration of AI in pathology has the potential to attract more and better talent, there are several factors that could influence this outcome. Here are some considerations: 1. **Increased Interest and Innovation:** AI developments in pathology can make the field more attractive by showcasing cutting-edge technology and inno…	5.2
44	By 2030, due to the integration of AI in the pathology setting,Êpathologists will be more involved in diagnostic tumor boards.	6	**Rationale/Explanation:** By 2030, the integration of AI in pathology settings is likely to significantly enhance the efficiency and accuracy of diagnostic processes. AI can assist in preliminary analysis, flagging potential areas of concern, and providing quantitative insights that pathologists can use to make more informed decisions. This increased efficiency and accuracy will likely lead to p…	5	**Rationale/Explanation:** The integration of AI in pathology is expected to enhance the diagnostic accuracy and efficiency of pathologists. AI can process large amounts of data quickly and identify patterns that may not be immediately apparent to human observers. This capability can augment the pathologist's work, allowing them to focus on more complex cases and provide more precise and informed…	6	**Rationale/Explanation:** The integration of AI in pathology by 2030 is expected to significantly enhance the diagnostic accuracy and efficiency of pathologists. AI tools can assist in analyzing large volumes of data, identifying patterns, and providing preliminary diagnoses, thereby freeing up pathologists' time for more complex and nuanced cases. This increased efficiency and enhanced diagnost…	5	**Rationale/Explanation:** The integration of AI in pathology is expected to enhance the accuracy and efficiency of diagnostic processes. AI algorithms can assist in analyzing large volumes of pathological data, identifying patterns, and highlighting areas of concern that may require further scrutiny by human pathologists. This technological advancement can free up pathologists from routine tasks…	5	**Rationale/Explanation:** The integration of AI in pathology is expected to enhance the diagnostic capabilities and efficiency of pathologists. By 2030, AI systems will likely be advanced enough to handle routine diagnostic tasks and analyze complex data sets quickly and accurately. This will free up pathologists to focus more on complex cases and interpretative tasks that require their expert j…	5.4
45	By 2030, due to the integration of AI in the pathology setting,Êpathologists will be more involved in multidisciplinary conferences.	5	Rationale/Explanation: The integration of AI in pathology is likely to enhance the analytical capabilities and efficiency of pathologists. AI can handle repetitive and time-consuming tasks, allowing pathologists to focus on more complex cases and interpretative work. This shift in focus can potentially lead to pathologists playing a more central role in multidisciplinary conferences, where their …	5	Rationale/Explanation: I agree with the statement that by 2030, the integration of AI in the pathology setting will result in pathologists being more involved in multidisciplinary conferences. AI is expected to significantly enhance the efficiency and accuracy of pathology diagnoses, which could free up pathologists' time and allow them to engage more in collaborative settings. Additionally, the …	6	Rationale/Explanation: The integration of AI in pathology is expected to enhance the efficiency and accuracy of diagnostic processes. AI can assist in analyzing large datasets quickly and accurately, which will likely free up pathologists' time from routine tasks and enable them to focus more on complex cases and interdisciplinary collaboration. As a result, pathologists will have more capacity t…	5	Rationale/Explanation: The integration of AI in pathology is expected to streamline the diagnostic process, enabling pathologists to generate more accurate and faster results. This efficiency can free up pathologists' time, allowing them to participate more actively in multidisciplinary conferences. AI can also provide valuable insights and data that can be shared during these conferences, leadin…	6	Rationale/Explanation: I strongly agree with the statement that by 2030, due to the integration of AI in the pathology setting, pathologists will be more involved in multidisciplinary conferences. The integration of AI is expected to streamline many of the routine and time-consuming tasks currently performed by pathologists. This would free up their time, allowing them to focus more on complex ca…	5.4
46	By 2030, due to the integration of AI in the pathology setting,Êpathologists will be more involved in research activities.	5	Rationale/Explanation: By 2030, the integration of AI in the pathology setting is likely to streamline many routine and time-consuming tasks, such as initial image analysis, quantification, and even preliminary diagnosis. This increased efficiency can free up pathologists to engage more deeply in research activities. AI can also provide pathologists with advanced tools and data analysis capabilit…	6	**Rationale/Explanation:** The integration of AI in the pathology setting has the potential to significantly change the workflow and responsibilities of pathologists. By 2030, AI is expected to handle many routine and time-consuming tasks such as initial image analysis, data sorting, and preliminary diagnostics. This automation will likely free up pathologists' time, allowing them to focus more o…	5	### Rationale/Explanation: I ranked this statement as a 5 (Agree) based on several factors related to the integration of AI in pathology and its potential impact by 2030. The integration of AI into pathology workflows is expected to streamline routine diagnostic tasks, automate image analysis, and reduce the burden of mundane activities on pathologists. As a result, pathologists may have more tim…	5	**Rationale/Explanation:** By 2030, the integration of AI in pathology is expected to enhance efficiency and accuracy, thereby reducing the time pathologists need to spend on routine diagnostic tasks. AI tools will likely take over repetitive and time-consuming processes such as image analysis, pattern recognition, and initial screenings. This will free up pathologists to engage more in research …	5	Rationale/Explanation: I believe that by 2030, the integration of AI in the pathology setting will indeed lead to pathologists being more involved in research activities. The reasoning behind this ranking is based on several factors: 1. **Automation of Routine Tasks**: AI has the potential to automate many routine and time-consuming tasks that pathologists currently perform, such as image analysi…	5.2
47	By 2030, due to the integration of AI in the pathology setting,Êpathologists will be spending more time in the study of rare lesions.	5	Rationale/Explanation: AI has the potential to significantly streamline routine tasks in pathology, such as analyzing common lesions and performing preliminary screenings. By automating these time-consuming tasks, pathologists could be freed up to focus on more complex and less common cases, such as rare lesions. This shift would allow them to apply their expertise where it is most needed, potent…	5	Rationale: By 2030, advancements in AI technology are likely to significantly impact the pathology field. AI systems are expected to handle routine and mundane diagnostic tasks more efficiently, freeing up pathologists' time. This could allow pathologists to focus more on complex and rare cases that require human expertise and nuanced judgment. AI's ability to quickly and accurately analyze large…	5	Rationale/Explanation: The integration of AI in the pathology setting is expected to streamline many routine tasks, such as initial screenings and the identification of common lesions, allowing pathologists to focus their expertise on more complex and rare cases. AI has the potential to improve efficiency and accuracy in diagnosing common conditions, thereby freeing up pathologists' time to delve…	6	Rationale/Explanation: I strongly agree with the statement that by 2030, due to the integration of AI in the pathology setting, pathologists will be spending more time studying rare lesions. AI has the potential to significantly enhance the efficiency and accuracy of routine diagnostic tasks, allowing pathologists to focus their expertise on more complex and rare cases. AI can streamline the anal…	5	### Rationale/Explanation: I believe that by 2030, the integration of AI in the pathology setting will indeed allow pathologists to spend more time studying rare lesions. This expectation is based on several key factors: 1. **Efficiency in Routine Tasks**: AI systems are likely to become proficient in handling routine and common diagnostic tasks, such as identifying and classifying common lesions…	5.2
150	By 2030, regarding the integration of AI in pathology, a set of new guidelines will be developed, specifically addressing the integration of AI in pathology.	6	**Rationale/Explanation:** The rapid advancements in AI technology, particularly in medical fields like pathology, are likely to necessitate the development of new guidelines to ensure its safe and effective integration. By 2030, it is reasonable to expect that professional organizations, regulatory bodies, and the pathology community will have recognized the need for specific guidelines addressi…	6	Rationale/Explanation: The rapid advancements in AI technology and its increasing application in various fields, including pathology, make it highly likely that new guidelines specifically addressing the integration of AI in pathology will be developed by 2030. As AI becomes more prevalent in medical diagnostics and treatment planning, there will be a pressing need to establish standardized proto…	6	Rationale/Explanation: Given the rapid advancements in AI and its increasing applications within various sectors, including healthcare, it is highly plausible that by 2030, specific guidelines will be established to govern the integration of AI in pathology. The development of AI technologies presents both opportunities and challenges, necessitating a structured approach to ensure safe, ethical, …	6	**Rationale/Explanation:** The rapid advancements in AI technology and its increasing application in the field of pathology make it highly likely that new guidelines will need to be developed by 2030. The integration of AI in pathology presents unique challenges and opportunities that current guidelines may not fully address. These challenges include ensuring the accuracy and reliability of AI to…	6	**Rationale/Explanation**: The integration of AI in healthcare, including pathology, is rapidly advancing, and regulatory bodies are recognizing the need for standardized guidelines to ensure safe and effective implementation. By 2030, it is very likely that a comprehensive set of new guidelines will be developed specifically addressing the integration of AI in pathology for several reasons: 1. *…	6.0
151	By 2030, regarding the integration of AI in pathology, specific validation procedures for different types of AI tools will be defined by regulatory bodies.	6	Rationale/Explanation: By 2030, it is highly likely that regulatory bodies will have established specific validation procedures for different types of AI tools in the field of pathology. The integration of AI in medical fields is rapidly advancing, driven by the potential for AI to significantly enhance diagnostic accuracy, efficiency, and consistency. Given the critical nature of pathology in pa…	6	**Rationale/Explanation:** The integration of artificial intelligence in pathology is anticipated to grow significantly by 2030. The development and deployment of AI tools in the medical field, especially in diagnostics and pathology, will necessitate stringent validation procedures to ensure their safety, accuracy, and reliability. Given the critical nature of pathology in patient care, regulato…	6	Rationale/Explanation: Given the rapid advancements in AI technology and its increasing adoption in various medical fields, including pathology, it is highly likely that regulatory bodies will recognize the need for specific validation procedures tailored to different types of AI tools. By 2030, as AI becomes more integral to pathology practices, there will be a significant push from both the med…	6	**Rationale/Explanation:** By 2030, it is highly likely that regulatory bodies will have established specific validation procedures for different types of AI tools used in pathology. This expectation is based on several factors: 1. **Current Trends:** Regulatory bodies like the FDA are already developing frameworks and guidelines for AI and machine learning in healthcare. There is a growing recog…	6	**Rationale/Explanation:** The integration of AI in various medical fields, including pathology, is advancing rapidly. Regulatory bodies like the FDA in the United States and the European Medicines Agency in Europe have already begun issuing guidelines and frameworks for AI and machine learning in healthcare. Given the critical nature of pathology and the potential impact of AI tools on diagnosti…	6.0
152	By 2030, regarding the integration of AI in pathology, regulatory pathways concerning AI tools for pathology will be simplified.	5	**Rationale/Explanation:** The integration of AI in pathology has seen significant advancements in recent years, and regulatory bodies have increasingly acknowledged the importance of facilitating innovation while ensuring patient safety and data privacy. By 2030, it is reasonable to expect that regulatory pathways concerning AI tools for pathology will be simplified due to several factors: 1. **…	5	**Rationale/Explanation:** The integration of AI in pathology is poised to be a transformative force by 2030, and there are strong incentives for regulatory bodies to simplify pathways for AI tools. Currently, regulatory pathways for AI in healthcare are complex and can be a significant barrier to the adoption and implementation of new technologies. However, given the rapid advancements in AI and…	4	**Rationale/Explanation:** The integration of AI in pathology is a complex and evolving field. While there is significant momentum and interest in simplifying regulatory pathways to accelerate innovation and adoption, there are also substantial challenges and uncertainties involved. Regulatory bodies such as the FDA and EMA are still developing frameworks specific to AI tools in healthcare, and t…	5	Rationale/Explanation: The integration of AI in pathology is expected to accelerate by 2030, driven by the increasing demand for efficiency and precision in diagnosis. Regulatory pathways concerning AI tools are likely to be simplified as a response to this growing need, as well as to foster innovation and adoption in the medical field. Several factors contribute to this expectation: 1. **Technol…	5	Rationale/Explanation: The current trajectory in the development and integration of AI tools in various medical fields, including pathology, suggests a trend towards regulatory frameworks becoming more streamlined. Recognizing the potential benefits of AI in improving diagnostic accuracy and efficiency, regulatory bodies like the FDA and EMA are actively working on establishing clear guidelines a…	4.8
153	By 2030, regarding the integration of AI in pathology, approving developers once, circumventing the need to approve every app developed by a cleared AI company, will be possible.	4	### Rationale/Explanation: The integration of AI in pathology is advancing rapidly, and regulatory frameworks are evolving to keep pace with these technological advancements. There are a few considerations that make this statement challenging to definitively agree or disagree with: 1. **Regulatory Environment**: Currently, regulatory bodies like the FDA require individual approvals for each AI ap…	4	**Rationale/Explanation:** The integration of AI in pathology is a rapidly evolving field, and regulatory frameworks are still catching up with technological advancements. By 2030, it's conceivable that there could be a shift towards more streamlined regulatory processes to keep pace with the innovation cycle. However, the idea of approving developers once to circumvent the need for individual ap…	4	### Rationale/Explanation: Predicting regulatory landscapes, especially in a rapidly evolving field like AI in pathology, is inherently challenging. Here are the key points influencing my rating: 1. **Regulatory Complexity**: Current regulatory frameworks, such as those established by the FDA, are designed to ensure the safety and efficacy of medical devices and applications. Historically, these …	5	**Rationale/Explanation:** The integration of AI in pathology is expected to advance significantly by 2030, driven by technological improvements and regulatory frameworks adapting to new innovations. The idea of approving developers once, thereby circumventing the need to approve every app they develop, aligns with trends in regulatory practices aimed at fostering innovation while maintaining saf…	Invalid	**6 Strongly agree** ### Rationale/Explanation: 1. **Regulatory Trends**: There is an increasing trend towards creating more streamlined and efficient regulatory processes, especially given the rapid pace of technological advancements in AI and healthcare. Regulatory bodies, such as the FDA in the United States, have shown interest in developing frameworks that could potentially allow for a more …	4.25
154	By 2030, regarding the integration of AI in pathology, validation of families of algorithms with the same basic structure, rather than on an individual basis for each algorithm and application, will be possible.	5	**Rationale/Explanation:** The integration of AI in pathology is advancing rapidly, and by 2030, it is plausible that we will see significant progress in the validation processes for AI algorithms. The rationale for agreeing with this statement is based on several factors: 1. **Technological Advancements:** AI and machine learning technologies are evolving at a swift pace. By 2030, it is likely t…	5	Rationale: By 2030, it is plausible to expect significant advancements in the integration of AI in pathology. Given the rapid development and sophistication of AI algorithms, it is reasonable to anticipate that the industry will move towards validating families of algorithms with similar structures instead of validating each one individually. This shift could be driven by the need for efficiency,…	5	Rationale/Explanation: The integration of AI in pathology is an ongoing and rapidly evolving field. By 2030, it is reasonable to expect significant advancements in the development and validation of AI algorithms. The concept of validating families of algorithms with the same basic structure, rather than on an individual basis, is plausible due to several factors: 1. **Technological Advances**: AI…	5	Rationale/Explanation: The integration of AI in pathology is rapidly advancing, and the trend towards more generalized and adaptable AI models is gaining traction. By 2030, it is plausible that we will see families of algorithms sharing a basic structure, which can be validated as a group rather than individually. This is based on the current trajectory of AI research and development, where modul…	5	### Rationale/Explanation: The integration of AI in pathology is progressing rapidly, and by 2030, it is plausible that validation frameworks will advance to accommodate families of algorithms with similar structures. This prediction is based on several trends and developments: 1. **Technological Advancements**: AI technology is evolving at an exponential rate, with significant improvements in al…	5.0
155	By 2030, regarding the integration of AI in pathology, approving adaptive algorithms that constantly change will be possible.	5	**Rationale/Explanation:** By 2030, it is plausible that approving adaptive algorithms in pathology will be possible, though it presents significant challenges. The rapid advancements in AI, machine learning, and regulatory science suggest that adaptive algorithms—those that can learn and evolve from new data—could be integrated and approved for use in clinical settings. Several factors contribut…	5	**Rationale/Explanation:** The integration of AI in pathology is rapidly advancing, and there is significant ongoing research and development in the area of adaptive algorithms. These algorithms have the potential to improve continuously by learning from new data, which could lead to more accurate and efficient diagnostic processes. By 2030, it is plausible that regulatory frameworks and validati…	5	Rationale/Explanation: The integration of AI in pathology is advancing rapidly, and adaptive algorithms are a key area of development. By 2030, it is plausible that we will have significant advancements in regulatory frameworks and technological capabilities to approve adaptive algorithms. Currently, there are significant challenges, including ensuring the reliability and safety of algorithms tha…	5	Rationale/Explanation: The integration of AI in pathology is advancing rapidly, and there is significant ongoing research into the development and approval of adaptive algorithms. These adaptive algorithms can continuously learn and improve from new data, potentially offering more accurate and efficient diagnostic capabilities. By 2030, it is reasonable to expect that regulatory bodies will have …	5	Rationale: By 2030, it is plausible that the integration of AI in pathology will have advanced to a stage where approving adaptive algorithms that constantly update and improve is possible. Currently, the regulatory frameworks for AI in medical fields are evolving, and there is a growing emphasis on ensuring that AI systems are both safe and effective. Given the rapid advancements in AI technolog…	5.0
156	By 2030, regarding the integration of AI in pathology, any legal and administrative barriers to use of anonymized images in education and research will be overcome.	5	**Rationale/Explanation:** The integration of AI in pathology is advancing rapidly, driven by both technological improvements and increasing recognition of its potential benefits. By 2030, it is likely that significant progress will be made in addressing legal and administrative barriers, particularly concerning the use of anonymized images in education and research. Several factors support this:…	5	Rationale/Explanation: There has been significant progress in recent years towards addressing legal and administrative barriers related to the use of anonymized images in educational and research contexts, particularly with the advent of GDPR in Europe and other similar regulations worldwide. These frameworks are designed to protect individual privacy while allowing the use of anonymized data for…	5	### Rationale: The integration of AI in pathology has been rapidly advancing, and there is significant momentum in both legal and administrative frameworks to adapt to these technological innovations. By 2030, it is reasonable to expect that many of the existing barriers related to the use of anonymized images in education and research will be addressed. Several factors support this: 1. **Regulat…	4	Rationale/Explanation: Predicting the evolution of legal and administrative barriers is inherently challenging due to the complex interplay of regulatory frameworks, privacy concerns, technological advancements, and societal attitudes towards AI and data privacy. While there is a strong push towards integrating AI in pathology, especially for its potential benefits in education and research, the …	5	Rationale/Explanation: There is a significant push towards integrating AI into various fields, including pathology, due to its potential to enhance diagnostic accuracy, streamline workflows, and facilitate research. Overcoming legal and administrative barriers to use anonymized images in education and research is an essential step towards this integration. By 2030, it is reasonable to expect that…	4.8
157	By 2030, regarding the integration of AI in pathology, meeting regulatory requirements for most AI applications will be a lengthy and costly process, as it will involve large-scale prospective studies.	Invalid	**Rating: 6 (Strongly agree)** **Rationale/Explanation:** Regulatory requirements for AI applications in medical fields such as pathology are stringent due to the critical nature of these applications and the potential impact on patient care. By 2030, it is expected that these regulations will continue to be rigorous to ensure safety, efficacy, and accuracy. Meeting these requirements will likely…	6	Rationale/Explanation: Regulatory requirements for medical AI applications are stringent due to the critical nature of healthcare and patient safety. By 2030, it is highly likely that meeting these requirements will still be a lengthy and costly process. This is because regulatory bodies are known to demand comprehensive evidence through large-scale prospective studies to ensure the efficacy and …	5	Rationale/Explanation: The integration of AI in pathology is a complex and highly regulated field. Given the importance of accuracy and reliability in medical applications, regulatory bodies are likely to impose stringent requirements to ensure patient safety. These requirements will likely involve large-scale prospective studies to validate the effectiveness and safety of AI tools. Such studies …	6	Rationale/Explanation: Regulatory processes for medical technologies, including AI applications, are known to be rigorous. Given the critical nature of pathology in diagnosing diseases, ensuring the accuracy and reliability of AI systems is paramount. By 2030, it is likely that regulatory bodies will continue to demand comprehensive evidence of efficacy and safety, which typically involves large-…	6	Rationale/Explanation: The integration of AI in pathology is anticipated to face significant regulatory hurdles by 2030 due to several factors. Regulatory bodies such as the FDA and EMA have stringent guidelines for the approval of medical technologies to ensure patient safety and efficacy. AI applications in pathology will likely need to undergo rigorous validation processes, including large-sca…	5.75
158	By 2030, regarding the integration of AI in pathology, definition of endpoints for clinical validation studies will be a common problem.	6	**Rationale/Explanation:** The integration of AI in pathology is expected to advance significantly by 2030. As AI technologies become more sophisticated and are increasingly incorporated into clinical workflows, the need for robust clinical validation becomes paramount. One of the critical aspects of clinical validation is the clear definition of endpoints. These endpoints are essential to assess…	5	**Rationale/Explanation:** By 2030, the integration of AI in pathology is expected to be more widespread, and with that comes the need for rigorous clinical validation to ensure the reliability and effectiveness of AI tools. Defining endpoints for clinical validation studies is crucial to determine whether AI algorithms can accurately and consistently perform tasks as intended. Several factors co…	6	**Rationale/Explanation:** By 2030, the integration of AI in pathology is expected to advance significantly, bringing numerous benefits such as improved diagnostic accuracy and efficiency. However, one of the critical challenges that is likely to persist is the definition of endpoints for clinical validation studies. Clinical validation is essential to ensure that AI tools are reliable and effect…	6	Rationale: By 2030, the integration of AI in pathology will likely face significant challenges related to the definition of endpoints for clinical validation studies. As AI tools become more prevalent, there will be a need to establish clear and standardized endpoints that can be universally applied to validate the performance and utility of these technologies. The complexity and variability of p…	5	Rationale/Explanation: The integration of AI in pathology is poised to grow significantly by 2030, driven by advancements in technology, the increasing volume of digital pathology data, and the need for more efficient and accurate diagnostic tools. However, as AI systems are deployed, one of the common challenges that will likely arise is defining appropriate endpoints for clinical validation stu…	5.6
159	By 2030, regarding the integration of AI in pathology, post-marketing surveilance will pose important challenges, due to algorithm drift.	6	**Rationale/Explanation:** Algorithm drift, which occurs when the performance of an AI model deteriorates over time due to changes in data distribution or other factors, is a well-recognized challenge in AI applications across various fields. In pathology, where AI systems are expected to assist in diagnosis by analyzing complex and variable data, this issue could be particularly pronounced. By 2…	6	**Rationale/Explanation:** Post-marketing surveillance is crucial for ensuring the continued efficacy and safety of AI algorithms after they are deployed in real-world settings. One of the significant challenges in this context is algorithm drift, which refers to the gradual degradation of an AI model's performance over time due to changes in the data distribution or clinical practices. By 2030, …	6	**Rationale/Explanation:** Algorithm drift refers to the phenomenon where the performance of an AI model degrades over time due to changes in input data characteristics, clinical practices, or other environmental factors. This is a significant concern in the medical field, including pathology, where the consistent and accurate performance of AI algorithms is crucial for patient outcomes. By 2030,…	6	Rationale/Explanation: Algorithm drift refers to the phenomenon where an AI model's performance degrades over time due to changes in data distribution or other factors. In the context of pathology, where AI models are used for critical diagnostic tasks, maintaining consistent performance is crucial. By 2030, it is highly plausible that as AI systems become more integrated into pathology workflows…	6	**Rationale/Explanation:** Algorithm drift is a significant concern when it comes to AI applications, including in pathology. Over time, the performance of AI models can degrade or shift due to changes in the underlying data distribution, new medical knowledge, or alterations in clinical practices. Given the dynamic nature of medical data and the continuous evolution of medical standards, it is h…	6.0
160	By 2030, regarding the integration of AI in pathology, regulatory issues will not be a challenge for AI use in pathology, since the medical doctor always makes the final decision for diagnostic, therapeutic or prognostic use of AI.	3	Rationale/Explanation: While the statement suggests that regulatory issues will not be a challenge for AI in pathology by 2030 because a medical doctor will always make the final decision, this seems overly optimistic. Regulatory bodies often impose stringent guidelines to ensure patient safety, data privacy, and efficacy of medical technologies. These regulations can be complex and are likely to…	3	**Rationale/Explanation:** While it's true that the final decision in medical contexts, including pathology, will likely remain in the hands of medical doctors, this does not entirely mitigate the regulatory challenges associated with the integration of AI. Regulatory issues encompass a variety of concerns such as ensuring the safety, efficacy, and ethical use of AI technologies. Even if the doct…	3	Rationale/Explanation: While it is true that the medical doctor currently makes the final decision in diagnostic, therapeutic, or prognostic contexts, this does not eliminate the potential regulatory challenges that could arise from the integration of AI in pathology by 2030. Regulatory bodies, such as the FDA in the United States or the EMA in Europe, will likely continue to scrutinize AI algori…	4	**Rationale/Explanation:** The statement suggests that regulatory issues will not be a challenge for AI use in pathology by 2030 because the medical doctor will always make the final decision. While the involvement of a medical doctor in the final decision-making process can indeed mitigate some regulatory concerns, it does not eliminate them entirely. Regulatory bodies are likely to continue to …	3	Rationale/Explanation: While it is true that regulatory frameworks often allow for the final decision to rest with a medical professional, this does not entirely eliminate the regulatory challenges surrounding the integration of AI in pathology. By 2030, regulatory bodies will still need to ensure that AI systems are safe, effective, and ethically deployed. The validation, standardization, and co…	3.2
161	By 2030, regarding the integration of AI in pathology, the introduction of AI-based diagnostic modalities will require regulatory supervision, both related to the quality of the rendered diagnosis and the ultimate destination of the diagnostic information.	7	Rationale: The integration of AI in pathology will necessitate stringent regulatory supervision by 2030 for several crucial reasons. First, the quality of AI-rendered diagnoses must be consistently high to ensure patient safety and effective treatment outcomes. This requires regulatory bodies to establish and enforce standards for the development, validation, and deployment of AI algorithms in cl…	7	Rationale/Explanation: The integration of AI in pathology, particularly for diagnostic purposes, is a complex process that involves significant risks and benefits. By 2030, it is highly likely that the use of AI-based diagnostic tools will necessitate stringent regulatory oversight to ensure patient safety and the accuracy of diagnoses. Regulatory bodies will need to establish standards to evalua…	Invalid	6 - Strongly agree ### Rationale/Explanation: The integration of AI in pathology is expected to bring significant advancements by 2030, but it will also introduce complexities that necessitate stringent regulatory oversight. There are several reasons for this: 1. **Quality Assurance**: AI-based diagnostic tools must be rigorously validated to ensure they provide accurate and reliable results. Err…	6	Rationale/Explanation: The introduction of AI-based diagnostic modalities in pathology is likely to necessitate regulatory supervision by 2030 due to several key reasons. First, the quality and accuracy of AI-rendered diagnoses are critical for patient safety and effective treatment. Regulatory oversight can help ensure that AI systems meet rigorous standards for accuracy, reliability, and consis…	7	Rationale/Explanation: The integration of AI in pathology, particularly concerning diagnostic modalities, will undoubtedly require stringent regulatory supervision by 2030. There are several reasons for this. Firstly, the quality of AI-rendered diagnoses must be assured to prevent misdiagnoses, which could have serious implications for patient care. Regulatory frameworks will likely be necessary …	6.75
162	By 2030, regarding the integration of AI in pathology, regulatory approval of AI tools used for definitive (primary) diagnosis will be very strict, but AI used for advisory purposes (secondary) will also have to meet strict regulatory conditions.	6	**Rationale/Explanation:** By 2030, it is highly likely that regulatory bodies will maintain strict oversight over AI tools used in pathology, both for primary and secondary purposes. There are several reasons for this: 1. **Patient Safety:** The primary concern for any regulatory body is patient safety. AI tools used for definitive (primary) diagnosis directly impact patient care and treatment d…	6	**Rationale/Explanation:** By 2030, the integration of AI in pathology will likely necessitate stringent regulatory measures for both primary and secondary diagnostic tools, albeit with varying degrees of rigor. The primary use of AI for definitive diagnosis directly impacts patient outcomes and involves high stakes, thus necessitating very strict regulatory oversight to ensure accuracy, reliabil…	6	**Rationale/Explanation:** The integration of AI in pathology is poised to revolutionize the field, but this transformation comes with significant regulatory hurdles. By 2030, I anticipate that regulatory bodies will maintain stringent approval processes for AI tools, particularly those used for definitive or primary diagnoses. The reason for this high level of scrutiny is to ensure patient safet…	6	**Rationale/Explanation:** The integration of AI in pathology, particularly for definitive (primary) diagnosis, is likely to be subject to stringent regulatory scrutiny by 2030. This is because primary diagnostic decisions have a direct impact on patient treatment and outcomes, meaning there is a high threshold for accuracy, reliability, and safety. Regulatory bodies will demand rigorous validati…	6	**Rationale/Explanation:** The integration of AI in medical fields, including pathology, is subject to stringent regulatory oversight to ensure patient safety and the efficacy of these tools. By 2030, it is highly likely that regulatory bodies such as the FDA (in the United States) or EMA (in Europe) will impose very strict standards for AI tools used for definitive or primary diagnosis. This is …	6.0
163	By 2030, regarding the integration of AI in pathology, CLIA regulations and clarification surrounding the use of laboratory data within pathology and laboratory processes versus outside of the laboratory will be reviewed and updated.	6	Rationale: The rapid advancement and integration of AI in pathology necessitate regulatory updates to ensure patient safety, data integrity, and the effective use of AI technologies. CLIA (Clinical Laboratory Improvement Amendments) regulations, which govern laboratory testing and ensure the quality of laboratory results, will likely undergo significant review and revision to address the unique c…	5	Rationale/Explanation: By 2030, it is reasonable to expect that CLIA (Clinical Laboratory Improvement Amendments) regulations and clarifications surrounding the use of AI in pathology and laboratory data will be reviewed and updated. The integration of AI in pathology is rapidly advancing, and regulatory bodies will need to respond to ensure the quality and safety of laboratory practices. Several…	5	Rationale/Explanation: The integration of AI in pathology is a rapidly advancing field, and it is reasonable to expect that by 2030, regulatory bodies like CLIA (Clinical Laboratory Improvement Amendments) will need to review and update their regulations to keep pace with the technological advancements. The increasing use of AI for diagnostic purposes, data analysis, and laboratory processes nece…	6	Rationale/Explanation: The integration of AI in pathology is anticipated to be transformative by 2030, significantly impacting laboratory processes and data usage. Given the critical role that CLIA (Clinical Laboratory Improvement Amendments) regulations play in ensuring quality and safety in laboratory testing, it is highly likely that these regulations will be reviewed and updated to address th…	5	**Rationale/Explanation:** The integration of AI in pathology is a rapidly evolving field, and there has been significant progress in both technology and regulatory frameworks in the past few years. Given the increasing adoption of AI tools in medical diagnostics and pathology, it is reasonable to expect that by 2030, regulatory bodies like the Clinical Laboratory Improvement Amendments (CLIA) wi…	5.4
164	By 2030, regarding the integration of AI in pathology, governments will actively promote innovation in the areas of AI and medicine, fostering the advancement of AI in pathology.	5	Rationale/Explanation: Governments around the world are increasingly recognizing the potential of AI to revolutionize various sectors, including healthcare. By 2030, it is plausible that governments will actively promote innovation in AI and medicine due to several factors: 1. **Economic Benefits:** Governments are likely to foster advancements in AI for economic growth, as AI can lead to signifi…	5	**Rationale:** Governments worldwide are increasingly recognizing the potential of AI to revolutionize healthcare, including pathology. By 2030, it is plausible that governments will actively promote innovation in AI and medicine due to several factors: 1. **Healthcare Demand:** The growing demand for efficient and accurate diagnostics will likely push governments to support AI advancements to im…	5	**Rationale/Explanation:** Governments around the world are increasingly recognizing the potential of AI to revolutionize various sectors, including healthcare. By 2030, it is reasonable to expect that governments will actively promote innovation in AI and medicine due to several factors: 1. **Public Health Benefits:** AI has the potential to significantly improve diagnostic accuracy, speed, and …	5	**Rationale/Explanation:** By 2030, it is reasonable to expect that governments will actively promote innovation in AI and medicine, including pathology. There are several factors contributing to this likelihood: 1. **Current Trends:** Presently, many governments are already recognizing the potential of AI in healthcare and are investing in research and development. For instance, initiatives like…	5	Rationale/Explanation: There are several reasons to believe that governments will actively promote innovation in AI and medicine by 2030, fostering the advancement of AI in pathology: 1. **Current Trends**: Many governments around the world are already showing a vested interest in AI technologies. They recognize the potential of AI to transform healthcare, improve patient outcomes, and reduce cos…	5.0
165	By 2030, regarding the integration of AI in pathology, legal disputes will often arise regarding who should assume liability (pathologist, institution, developer, commercial vendor...) for diagnostic errors induced by AI.	6	### Rationale/Explanation: Legal disputes concerning liability for diagnostic errors induced by AI are highly likely to become prevalent by 2030 due to several factors: 1. **Complexity of AI Systems**: AI systems in pathology involve multiple stakeholders, including pathologists, healthcare institutions, AI developers, and commercial vendors. This complexity makes it difficult to pinpoint who is …	6	**Rationale/Explanation:** The integration of AI in pathology is expected to revolutionize the field by 2030. However, with this integration comes a complex web of responsibilities and potential for diagnostic errors. Legal disputes regarding liability are likely to become a significant issue for several reasons: 1. **Complexity of AI Systems**: AI systems in pathology are complex and involve con…	6	Rationale/explanation: The integration of AI in pathology is poised to significantly alter diagnostic workflows, which inherently introduces new complexities in determining liability. Given the critical nature of diagnostic accuracy in pathology, any errors attributed to AI could have severe repercussions, including misdiagnosis or delayed diagnosis. The accountability for these errors is likely …	6	Rationale/Explanation: The integration of AI in pathology is rapidly advancing, bringing numerous benefits in terms of efficiency and accuracy. However, it also introduces new complexities, particularly in terms of liability. By 2030, it is highly likely that legal disputes will become more common as stakeholders navigate the distribution of responsibility for diagnostic errors induced by AI. The…	6	### Rationale/Explanation: By 2030, the integration of AI in pathology is expected to be more advanced and widespread. However, with these advancements come complex legal and ethical challenges, particularly concerning liability for diagnostic errors. The following points justify this rating: 1. **Complexity of Accountability:** The integration of AI in pathology involves multiple stakeholders, i…	6.0
166	By 2030, regarding the integration of AI in pathology, as long as AI is used as a supportive method, ethical issues will be minor. However, when AI takes over tasks from the pathologist, i.e., making a diagnosis without human oversight, it will face major ethical challenges.	6	**Rationale/Explanation:** The statement addresses a significant and widely acknowledged concern within the medical and AI communities. By 2030, the integration of AI in pathology is expected to progress significantly. However, the ethical implications of this integration hinge on how AI is utilized: 1. **Supportive Role:** When AI is used as a supportive tool to assist pathologists, the ethical …	6	**Rationale/Explanation:** The integration of AI in pathology presents a dichotomy in terms of ethical challenges based on the role AI plays. When used as a supportive tool, AI can enhance the capabilities of pathologists by assisting in data analysis, pattern recognition, and diagnostic support, which can potentially reduce human error and increase efficiency. In this supportive role, the ethica…	6	**Rationale/Explanation:** The integration of AI in pathology is likely to bring significant advancements, especially when it is used as a supportive tool. By 2030, AI can assist pathologists in tasks such as image analysis, pattern recognition, and data management, which could enhance accuracy and efficiency. In these supportive roles, the ethical issues are expected to be minor because the fina…	6	**Rationale/Explanation:** By 2030, the integration of AI in pathology is likely to see significant advancements, particularly in areas where AI serves as a supportive tool for pathologists. When AI is used to assist pathologists—for instance, by highlighting areas of interest in tissue samples or suggesting possible diagnoses based on large datasets—the ethical issues are expected to be relative…	6	**Rationale/Explanation:** The integration of AI in pathology by 2030 is likely to bring both significant advancements and ethical challenges. When AI is used as a supportive method under human oversight, the ethical issues tend to be minor because the responsibility ultimately lies with the human pathologist. In this scenario, AI functions as a tool to enhance the pathologist's capabilities, aki…	6.0
167	By 2030, regarding the integration of AI in pathology, other healthcare professionals will start using AI tools to diagnose cases without the aid of a pathologist.	3	Rationale/Explanation: While AI has the potential to significantly enhance diagnostic processes in pathology by 2030, it is unlikely that other healthcare professionals will diagnose cases without the aid of a pathologist. The primary reasons for this include: 1. **Complexity of Pathological Diagnoses**: Pathological diagnoses often require expert interpretation of complex tissue samples, which i…	3	Rationale/Explanation: While AI has made significant advancements in the field of pathology, it is unlikely that by 2030, other healthcare professionals will be using AI tools to diagnose cases without the aid of a pathologist. Pathology is a highly specialized field that requires extensive training and expertise. AI tools can certainly assist pathologists in making more accurate and efficient di…	4	**Rationale/Explanation:** The integration of AI in pathology is rapidly advancing, and by 2030, AI tools will likely become more sophisticated and widely adopted in the healthcare field. However, the complete replacement of pathologists by other healthcare professionals using AI for diagnosis is a complex issue. There are several factors to consider: 1. **Technological Progress:** AI is improvin…	4	#### Rationale/Explanation: The integration of AI in pathology is advancing rapidly, but predicting its exact impact by 2030 involves several uncertainties. Here are the key considerations influencing this rating: 1. **Technological Advancements**: AI is making significant strides in analyzing medical images and assisting in diagnoses. By 2030, it's conceivable that AI tools could become sophisti…	3	Rationale/Explanation: While AI tools are rapidly advancing and showing great promise in assisting with diagnostic processes in pathology, the complete replacement of pathologists by other healthcare professionals using AI tools by 2030 seems unlikely. Pathology is a highly specialized field that requires extensive training and expertise to interpret complex data and make accurate diagnoses. AI t…	3.4
168	By 2030, regarding the integration of AI in pathology, pathologists will occasionally make diagnoses against their own judgment because of AI software recommendations.	3	**Rationale/Explanation:** By 2030, I believe that AI will be a valuable tool in pathology, providing support and additional insights to pathologists. However, I think it is unlikely that pathologists will frequently make diagnoses against their own judgment solely based on AI recommendations. Pathologists are highly trained professionals who rely on their extensive knowledge and experience to ma…	5	**Rationale/Explanation:** By 2030, it is likely that AI will have become a significant tool in the field of pathology, offering valuable insights and recommendations. Given the rapid advancements in AI technology and its growing accuracy in diagnostic tasks, pathologists may occasionally find themselves in situations where the AI's recommendation differs from their initial judgment. In such case…	5	Rationale/Explanation: By 2030, the integration of AI in pathology is likely to be advanced, with AI tools being used to assist pathologists in making more accurate and efficient diagnoses. Given the potential for AI to provide highly accurate and evidence-based recommendations, there is a plausible scenario where pathologists might occasionally defer to AI software recommendations, even if it co…	5	**Rationale/Explanation:** By 2030, it's likely that the integration of AI in pathology will have advanced significantly, providing highly accurate and data-driven recommendations. Given the increasing reliance on AI in various medical fields, pathologists might occasionally feel compelled to follow AI software recommendations, especially in ambiguous cases or when the AI's suggestion is backed b…	3	Rationale/Explanation: While AI in pathology is anticipated to make significant strides by 2030, it is unlikely that pathologists will frequently override their own judgment solely based on AI recommendations. Pathologists are trained professionals with years of experience and are expected to critically evaluate AI outputs rather than follow them blindly. AI tools will likely serve as an adjunct …	4.2
169	By 2030, regarding the integration of AI in pathology, due to the "black box" nature of many AI tools, pathologists will often make diagnoses without enough clinical explainability.	5	**Rationale/Explanation:** The integration of AI in pathology is advancing rapidly, and while AI tools have the potential to significantly enhance diagnostic accuracy and efficiency, many of these tools operate as "black boxes." This means that the algorithms and decision-making processes of these AI systems are often not transparent or easily interpretable by end-users, including pathologists. G…	5	Rationale/Explanation: The "black box" nature of many AI tools, which refers to the lack of transparency in how these tools arrive at their conclusions, is a significant concern in the medical field, including pathology. While AI has the potential to greatly aid pathologists by analyzing vast amounts of data quickly and accurately, the lack of explainability can impede its full integration into c…	5	**Rationale/Explanation:** The "black box" nature of many AI tools, where the decision-making process is not transparent, is a significant concern in applying AI to pathology. Despite advancements, many AI systems, particularly those based on deep learning, remain difficult for users to interpret. This lack of explainability can impact the trust and reliability of AI in clinical settings. By 2030…	5	**Rationale/Explanation:** The "black box" nature of AI refers to the opacity in understanding how AI models, especially deep learning algorithms, arrive at their conclusions. This lack of transparency can be an issue in the medical field, where clinical explainability is crucial for the acceptance and reliability of diagnostic tools. By 2030, it is likely that AI will be integrated more extensiv…	5	**Rationale/Explanation:** The "black box" nature of AI refers to the opacity in understanding how AI algorithms arrive at their conclusions. This is a significant concern in the medical field, including pathology, where clinical explainability is crucial for accurate and trustworthy diagnoses. By 2030, it is plausible that AI integration in pathology will have advanced significantly, yet the cha…	5.0
170	By 2030, regarding the integration of AI in pathology, due to ethical concerns, algorithms will be prevented from making decisions in the pathology setting without additional manual review by a pathologist.	6	Rationale/Explanation: Ethical concerns surrounding AI decision-making in medical contexts, such as pathology, are significant and multifaceted. These concerns include issues related to accountability, transparency, bias, and patient safety. Given the high stakes in medical diagnostics and treatment planning, it is highly probable that regulatory bodies and medical institutions will mandate that …	5	**Rationale/Explanation:** The integration of AI in pathology is indeed a promising development, but ethical concerns around autonomous decision-making by AI systems are significant. By 2030, it is likely that there will still be a strong emphasis on ensuring patient safety and maintaining trust in medical practices. Ethical concerns such as accountability, transparency, and the potential for err…	5	**Rationale/Explanation:** By 2030, it is likely that ethical concerns will play a significant role in regulating the integration of AI in pathology. One of the primary concerns is the accountability and transparency of AI decision-making processes. Errors in AI algorithms can have serious consequences, and the lack of a clear understanding of how AI reaches its conclusions can be problematic. Gi…	5	**Rationale/Explanation:** The integration of AI in pathology is expected to advance significantly by 2030. However, ethical concerns about the autonomy of AI in making clinical decisions are likely to persist. The medical field, particularly pathology, is inherently cautious due to the critical nature of diagnostic accuracy and patient outcomes. Ethical concerns include accountability, the poten…	6	**Rationale/Explanation:** The integration of AI in pathology is expected to advance significantly by 2030, but ethical considerations will likely play a critical role in shaping how these technologies are implemented. One major ethical concern is the potential for AI algorithms to make errors, which could lead to incorrect diagnoses and treatment plans if not properly overseen. Given the high st…	5.4
171	By 2030, regarding the integration of AI in pathology, hurried pathologists will often take "shortcuts" by accepting AI interpretations without sufficient verification.	5	**Rationale/Explanation:** The integration of AI in pathology is progressing rapidly, and by 2030, it is likely that AI will play a significant role in assisting pathologists with their work. The statement suggests that hurried pathologists may take "shortcuts" by accepting AI interpretations without sufficient verification. Here are the key reasons for my rating: 1. **Increasing Workload and Tim…	5	Rationale/Explanation: The integration of AI in pathology is likely to become more prevalent by 2030 due to ongoing advancements in technology and increased demand for efficient medical diagnostics. AI systems can significantly speed up the diagnostic process, which is a crucial factor considering the increasing workload and time constraints faced by pathologists. However, this very efficiency ca…	5	Rationale: The integration of AI in pathology is poised to revolutionize the field by providing faster and potentially more accurate interpretations of pathology slides. However, the increasing workload and time pressures faced by pathologists might lead to a reliance on AI tools. Given the rapid advancements in AI technology and the trust that may develop in these systems, it is plausible that p…	5	**Rationale/Explanation:** The integration of AI in pathology is advancing rapidly, and by 2030, it is likely that AI tools will be commonplace in the pathology workflow. While AI has the potential to greatly enhance accuracy and efficiency, there is a concern that busy pathologists might rely too heavily on AI interpretations, particularly when under time constraints. Given the high volume of ca…	5	**Rationale/Explanation:** The integration of AI in pathology is advancing rapidly, and by 2030, it is likely that AI tools will be widely adopted to assist pathologists in their diagnostic processes. The increasing workload and time pressures on pathologists could lead to a higher reliance on AI interpretations. While AI can significantly enhance efficiency and accuracy, there is a risk that hur…	5.0
172	By 2030, regarding the integration of AI in pathology, it will be impossible to ensure that pathologists take full responsibility for double-checking and confirming AI-rendered diagnoses.	4	**Rationale/Explanation:** The integration of AI in pathology is advancing rapidly, and by 2030 it is likely that AI tools will play a significant role in assisting pathologists with diagnoses. However, the statement touches on the assurance of human oversight and responsibility, which is a complex issue influenced by technological, regulatory, and professional factors. 1. **Technological Advance…	3	**Rationale/Explanation:** By 2030, it is likely that AI technology in pathology will have advanced significantly, but it is not necessarily true that it will be impossible to ensure that pathologists take full responsibility for double-checking and confirming AI-rendered diagnoses. Here are some points to consider: 1. **Regulatory Frameworks:** Regulatory bodies and professional organizations ar…	3	**Rationale/Explanation:** While the integration of AI in pathology is expected to grow significantly by 2030, it is not entirely impossible to ensure that pathologists take full responsibility for double-checking and confirming AI-rendered diagnoses. There are several factors that contribute to this: 1. **Regulatory Frameworks**: By 2030, it is likely that clear regulatory frameworks will be est…	3	### Rationale/Explanation: By 2030, I believe that the integration of AI in pathology will come with robust regulatory frameworks and technological advancements that will ensure pathologists remain responsible for double-checking and confirming AI-rendered diagnoses. While AI will undoubtedly assist in increasing efficiency and accuracy, the ultimate responsibility will still lie with the human p…	4	**Rationale/Explanation:** The integration of AI in pathology is rapidly progressing, and by 2030, it is likely that AI will play a significant role in diagnostic processes. However, the statement concerns the ability to ensure that pathologists take full responsibility for double-checking and confirming AI-rendered diagnoses. This is a complex issue because it involves not just technological cap…	3.4
173	By 2030, regarding the integration of AI in pathology, pathologists will still be legally responsible for diagnoses made with the help of AI.	7	**Rationale/Explanation:** By 2030, it is highly likely that pathologists will still be legally responsible for diagnoses made with the help of AI. Currently, AI tools are generally viewed as assistive technologies meant to support, rather than replace, human expertise in medical diagnostics. Legal frameworks and regulations have consistently emphasized the responsibility of the human expert in e…	6	Rationale/Explanation: By 2030, it is highly likely that pathologists will still be legally responsible for diagnoses made with the help of AI. AI tools in pathology are designed to assist and augment the diagnostic capabilities of pathologists, rather than replace their role entirely. Even as AI continues to advance, the ultimate responsibility for a medical diagnosis is typically expected to re…	6	Rationale/Explanation: Given the current trajectory of AI integration in medical fields, it is highly likely that by 2030, pathologists will still be legally responsible for diagnoses made with the help of AI. While AI technology is advancing rapidly and can provide significant assistance in diagnostic processes, the ultimate responsibility for medical decisions typically rests with the human pro…	6	**Rationale/Explanation:** By 2030, it is highly likely that pathologists will still be legally responsible for diagnoses made with the help of AI. The integration of AI in pathology, while it promises significant advancements in diagnostic accuracy and efficiency, does not absolve pathologists of their professional and legal responsibilities. AI is a tool that aids in the diagnostic process, but…	6	Rationale: By 2030, it is highly likely that pathologists will still be legally responsible for diagnoses made with the help of AI. While AI can provide significant assistance in analyzing and interpreting pathology data, the ultimate responsibility for a diagnosis will likely remain with the human pathologist. This is due to several reasons: 1. **Regulatory and Legal Frameworks**: Existing regul…	6.2
174	By 2030, regarding the integration of AI in pathology, potentially-biased algorithms due to lack of demographic diversity in training datasets will lead to diagnostic errors.	6	### Rationale/Explanation: The integration of AI in pathology is heavily reliant on the quality and diversity of the training datasets used to develop these algorithms. Given the historical precedent and ongoing challenges in ensuring demographic diversity in medical datasets, it is highly plausible that AI algorithms may exhibit biases that could lead to diagnostic errors. These biases often ste…	6	**Rationale/Explanation:** By 2030, it is highly likely that the integration of AI in pathology will face challenges related to biased algorithms due to a lack of demographic diversity in training datasets. This is based on several factors: 1. **Historical Precedent:** There have been numerous instances where AI algorithms in various fields have exhibited biases due to non-representative training…	6	Rationale/Explanation: AI algorithms, including those used in pathology, are highly dependent on the quality and diversity of the data they are trained on. If the training datasets lack demographic diversity, the algorithms may not be able to generalize well across different populations. This could result in biased outcomes and diagnostic errors, particularly for underrepresented groups. Given th…	6	**Rationale/Explanation:** The concern about potentially biased algorithms in AI, particularly in the field of pathology, is well-founded. AI systems are only as good as the data they are trained on. If the training datasets lack demographic diversity, the algorithms may not perform accurately across different populations. This issue has already been observed in other areas of AI, such as facial …	6	Rationale/Explanation: The integration of AI in pathology is highly dependent on the quality and representativeness of the training datasets. If these datasets lack demographic diversity, the algorithms can develop biases that affect their diagnostic accuracy. By 2030, it is likely that we will see instances where these biases lead to diagnostic errors, especially if measures to ensure diverse an…	6.0
175	By 2030, regarding the integration of AI in pathology, limits will be imposed to unintended discoveries enabled by AI.	5	### Rationale/Explanation: The ranking of 5 (Agree) is based on several considerations regarding the integration of AI in pathology by 2030: 1. **Ethical and Legal Concerns**: As AI technology advances, there will likely be increasing concerns about the ethical implications of unintended discoveries. These discoveries could range from incidental findings unrelated to the primary diagnostic goal t…	5	Rationale/Explanation: I rated this statement as "Agree" because there is a growing recognition of the ethical, legal, and practical challenges associated with the integration of AI in various fields, including pathology. The potential for AI to make unintended discoveries—such as identifying incidental findings that were not the primary focus of the analysis—raises significant concerns about pat…	5	Rationale/Explanation: The integration of AI in pathology is expected to grow significantly by 2030, bringing both opportunities and challenges. One of the notable challenges is managing unintended discoveries that AI might reveal. These unintended discoveries can relate to incidental findings or patterns that were not the primary focus of the diagnostic process but may have clinical significance…	5	Rationale/Explanation: By 2030, it's plausible that AI integration in pathology will become sophisticated enough to make unintended discoveries, such as incidental findings or patterns not previously identified by human pathologists. While these discoveries can offer new insights and potential benefits, they also pose ethical, legal, and practical challenges. For instance, unintended discoveries …	5	**Rationale/Explanation:** By 2030, it is likely that the integration of AI in pathology will have advanced significantly. With these advancements, the potential for AI to make unintended discoveries—such as incidental findings that may not be directly related to the primary pathology being investigated—will also increase. Given the ethical, legal, and practical implications of such discoveries, …	5.0
176	By 2030, regarding the integration of AI in pathology, stricter limits will be imposed on commercialization of data.	5	### Rationale: The integration of AI in pathology involves handling a significant amount of sensitive and potentially identifiable patient data. Given the increasing concerns around data privacy, security breaches, and ethical considerations, it is reasonable to expect that stricter regulations will be put in place to govern the commercialization of such data. By 2030, the regulatory landscape is…	5	### Rationale/Explanation: By 2030, it is likely that stricter limits will be imposed on the commercialization of data regarding the integration of AI in pathology for several reasons: 1. **Privacy Concerns:** With the increasing integration of AI in pathology, there will be a growing amount of sensitive patient data being processed and analyzed. Given the heightened awareness and regulation arou…	5	Rationale/Explanation: The integration of AI in pathology involves handling vast amounts of sensitive patient data, which raises significant privacy, security, and ethical concerns. By 2030, it's reasonable to expect that stricter regulations and limits on the commercialization of such data will be imposed to protect patient privacy and ensure ethical standards are maintained. There has been a gr…	5	### Rationale: By 2030, it is likely that stricter limits will be imposed on the commercialization of data in pathology due to several factors: 1. **Regulatory Pressure**: As AI becomes more integrated into healthcare, including pathology, regulators are likely to impose stricter guidelines to ensure patient privacy and data security. The General Data Protection Regulation (GDPR) in Europe and si…	5	### Rationale/Explanation: The integration of AI in pathology is heavily reliant on large datasets, often including sensitive patient information. As AI technologies advance and their applications in medical fields grow, there will be increasing concerns regarding data privacy, security, and ethical use. Regulatory bodies are likely to respond to these concerns by imposing stricter limits on how …	5.0
177	By 2030, regarding the integration of AI in pathology, lack of informed patient consent when using their data will be a common practice.	3	Rationale/Explanation: While the integration of AI in pathology is rapidly advancing, the ethical and legal frameworks surrounding patient consent and data privacy are also evolving. By 2030, it is likely that stricter regulations and guidelines will be in place to ensure that patient consent is obtained when their data is used for AI applications. Institutions and companies are increasingly awar…	3	**Rationale/Explanation:** By 2030, it is likely that there will be significant advances and implementations of AI in pathology. However, given the current trends and increasing emphasis on patient privacy and data protection, it is less likely that lack of informed patient consent will become a common practice. Regulations such as GDPR in Europe and HIPAA in the United States are already enforci…	3	Rationale: The integration of AI in pathology will likely be governed by evolving ethical guidelines and regulatory frameworks aimed at protecting patient rights and privacy. By 2030, there is a strong possibility that regulatory bodies and healthcare institutions will have established more robust informed consent protocols to ensure that patients are aware of how their data is being used, especi…	4	Rationale/Explanation: Predicting the future state of informed patient consent in the context of AI in pathology by 2030 is challenging due to several factors. On one hand, there is a growing recognition and emphasis on data privacy and patient rights, which suggests that regulations and practices around patient consent will become more robust and standardized. Legislative efforts such as the Gen…	4	Rationale/Explanation: The integration of AI in pathology involves the use of vast amounts of patient data to train and improve algorithms. The issue of informed patient consent is a complex one, influenced by legal, ethical, and technological factors. By 2030, it is possible that regulations and frameworks will evolve to address patient consent more effectively. However, the rapid pace of AI dev…	3.4
178	By 2030, regarding the integration of AI in pathology, data inferences that may impact on patient anonymity will lead to ethical issues.	5	**Rationale/Explanation:** The integration of AI in pathology by 2030 is likely to lead to ethical issues concerning patient anonymity. AI systems, particularly those designed for medical purposes, rely heavily on large datasets to function effectively. These datasets often contain sensitive patient information. Despite advancements in data anonymization techniques, there is always a risk that AI…	6	**Rationale/Explanation:** The integration of AI in pathology involves the analysis of extensive datasets, which often include sensitive patient information. While AI systems can significantly enhance diagnostic accuracy and efficiency, they also raise substantial ethical concerns, particularly regarding patient anonymity and data privacy. By 2030, it is highly likely that the use of AI will beco…	5	**Rationale/Explanation:** I agree with the statement that by 2030, the integration of AI in pathology will likely bring about ethical issues related to patient anonymity due to data inferences. AI systems in pathology have the potential to analyze vast amounts of data and draw inferences that might inadvertently reveal sensitive information about patients. As AI technology becomes more sophistic…	6	Rationale/Explanation: I strongly agree with the statement that by 2030, the integration of AI in pathology will lead to ethical issues concerning data inferences that may impact patient anonymity. AI systems, especially those used in medical and pathology fields, rely heavily on large datasets to function effectively. These datasets often contain sensitive patient information. Even if data is an…	6	**Rationale/Explanation:** The integration of AI in pathology by 2030 is likely to bring significant advancements in diagnostic accuracy and efficiency. However, it also raises substantial ethical concerns, particularly regarding patient anonymity. AI systems require large datasets to function optimally, and these datasets often contain sensitive patient information. Even with de-identification p…	5.6
179	By 2030, regarding the integration of AI in pathology, AI will lead to a de-skilling of pathologists, who will potentially suffer from too great a reliance on AI.	4	**Rationale/Explanation:** The potential for AI to lead to a de-skilling of pathologists by 2030 is a complex and multifaceted issue. On one hand, AI has the capacity to automate routine tasks and improve diagnostic accuracy, which could theoretically result in pathologists becoming overly reliant on these systems. This reliance could, in turn, lead to a reduction in the development and maintenan…	3	**Rationale/Explanation:** The integration of AI in pathology by 2030 is likely to enhance the capabilities of pathologists rather than lead to de-skilling. AI tools are expected to assist in routine and repetitive tasks, allowing pathologists to focus on more complex and nuanced cases that require human expertise. While there is a concern about over-reliance on AI, the medical community is likel…	3	Rationale/Explanation: While AI is expected to significantly enhance the efficiency and accuracy of pathology by 2030, it is unlikely to lead to a de-skilling of pathologists. Instead, AI is more likely to serve as a valuable tool that complements the expertise of pathologists rather than replacing it. The role of the pathologist will evolve to integrate AI into their workflow, interpreting AI ou…	3	**Rationale/Explanation:** While the integration of AI in pathology is expected to significantly enhance diagnostic accuracy and efficiency, the notion that it will lead to a de-skilling of pathologists is less likely. Here are the reasons for this rating: 1. **Enhanced Skill Set:** AI in pathology is likely to augment the skill set of pathologists rather than diminish it. Pathologists will need …	3	**Rationale/Explanation:** While the integration of AI in pathology could potentially lead to some level of de-skilling if pathologists become overly reliant on AI systems, it is more likely that AI will serve as an augmentative tool rather than a replacement. AI is expected to handle repetitive and time-consuming tasks, allowing pathologists to focus on more complex and nuanced aspects of their …	3.2
180	By 2030, regarding the integration of AI in pathology, AI and technology will be included in the educational curricula of medical students, pathologists, and analysts to help them deal with this rapidly evolving method of support and its ethical implications.	6	Rationale: By 2030, it is highly likely that AI and technology will be an integral part of the educational curricula for medical students, pathologists, and analysts. The rapid advancements in AI and its growing applications in pathology necessitate that future professionals are well-versed in these technologies and their ethical implications. Integrating AI into the curriculum will help prepare …	6	Rationale/Explanation: The integration of AI in pathology is anticipated to significantly transform the field, necessitating the inclusion of AI and technology in educational curricula. By 2030, it is highly plausible that medical students, pathologists, and analysts will require formal education on AI tools, methodologies, and their ethical implications to remain competent and effective in their…	6	Rationale/Explanation: The integration of AI in pathology is rapidly advancing, and there is a growing recognition of its potential to significantly augment diagnostic accuracy and efficiency. Given this trajectory, it is highly likely that educational curricula for medical students, pathologists, and analysts will incorporate AI and related technologies by 2030. This inclusion will not only help…	6	Rationale/Explanation: Given the rapid advancements and increasing reliance on AI in various medical fields, including pathology, it is highly plausible that educational curricula will adapt to incorporate AI and related technologies. Medical students, pathologists, and analysts must be equipped with the necessary knowledge and skills to effectively utilize AI tools and understand their ethical i…	6	Rationale/Explanation: The integration of AI in pathology is progressing rapidly, and the medical field recognizes the necessity of preparing future professionals to effectively utilize these technologies. By 2030, it is highly plausible that AI and technology will be a fundamental part of the educational curricula for medical students, pathologists, and analysts. The inclusion of AI in the curri…	6.0
