# Supplementary material for: How does AI perform compared to human expert panels in medical Delphi studies? A pilot study through the lens of pathology
Source: J Pathol Inform. 2026 Apr 15;21:100661. doi: 10.1016/j.jpi.2026.100661 (PMC13185839; doi:10.1016/j.jpi.2026.100661)
Supplement: Supplementary material 1 — Original data used in the study and code for the Delphi-GPT application. [file mmc1.zip › Delphi-Results-&-Code-Sent-to-copy/Category-1-Run-Results/completed-ai-survey1-GPT-3.5-temp07-w-avg.csv]

Question #	Specified Statement	AI Rating 1	AI Explanation 1	AI Rating 2	AI Explanation 2	AI Rating 3	AI Explanation 3	AI Rating 4	AI Explanation 4	AI Rating 5	AI Explanation 5	Average AI Ratings
1	By 2030, due to the integration of AI in the pathology setting, time required per case will decrease.	6	Rationale: The continuous advancement and integration of AI technologies in pathology are likely to streamline various processes, leading to increased efficiency and faster turnaround times. As AI algorithms become more sophisticated and capable of assisting pathologists in tasks like image analysis and diagnosis, it is reasonable to expect a reduction in the time required per case by 2030. This …	6	Rationale/explanation: The advancement of AI technology in the field of pathology is expected to streamline and enhance various processes, leading to increased efficiency. By 2030, with further integration and refinement of AI tools, it is highly likely that the time required per case in pathology settings will decrease significantly. AI can assist pathologists in tasks such as image analysis, pa…	6	**Rationale/Explanation:** The integration of AI in the pathology setting has the potential to significantly streamline and automate various processes, leading to more efficient workflows. AI algorithms can assist pathologists in analyzing and interpreting large volumes of data, which can ultimately reduce the time required per case. With advancements in technology and AI applications, it is high…	6	Rationale: The integration of AI in pathology has the potential to significantly streamline and automate various aspects of the diagnostic process. With advancements in AI technology, tasks such as image analysis, pattern recognition, and data interpretation can be done faster and more efficiently than traditional methods. As a result, the time required per case is likely to decrease as AI contin…	6	Rationale: The advancement of AI technology in the field of pathology is expected to significantly streamline processes and improve efficiency. By 2030, with further integration and refinement of AI systems, it is highly likely that the time required per case will decrease as AI assists pathologists in tasks such as image analysis, diagnosis, and data interpretation. AI can automate repetitive ta…	6
2	By 2030, due to the integration of AI in the pathology setting, cost per case will decrease.	6	Rationale: I strongly believe that by 2030, the integration of AI in the pathology setting will lead to a decrease in the cost per case. AI technologies have the potential to streamline processes, increase efficiency, reduce errors, and improve diagnostic accuracy. As AI continues to advance and become more integrated into pathology workflows, it is expected to drive down costs associated with pa…	6	Rationale: I strongly agree that by 2030, due to the integration of AI in the pathology setting, the cost per case will decrease. AI technologies have the potential to streamline processes, improve efficiency, and reduce human error in pathology diagnostics. With advancements in AI algorithms and image analysis tools, it is likely that the overall cost per case will decrease as AI can assist in f…	6	Rationale: The integration of AI in the pathology setting is expected to streamline processes, improve efficiency, and enhance accuracy in diagnosing and analyzing medical cases. These advancements are likely to lead to cost savings by reducing the time and resources required per case. Additionally, AI technologies can help identify patterns and trends that may not be easily noticeable to human p…	5	Rationale: It is likely that by 2030, with the continued integration and advancement of AI in the pathology setting, the cost per case will decrease. AI technologies have the potential to streamline processes, improve efficiency, and reduce human error, which could ultimately lead to cost savings in the long run. Additionally, as AI algorithms become more sophisticated and widely adopted, economi…	6	**Rationale/Explanation:** The integration of AI in the pathology setting is expected to streamline processes, increase efficiency, and improve accuracy in diagnostics. These advancements are likely to lead to cost savings by reducing the time and resources required for each case. Furthermore, as AI technology continues to evolve and become more widespread by 2030, the economies of scale and comp…	5.8
3	By 2030, due to the integration of AI in the pathology setting, standardization of pre-analytical processes (staining and slicing techniques) will increase.	6	Rationale: The integration of AI in pathology has the potential to significantly improve the standardization of pre-analytical processes such as staining and slicing techniques. AI algorithms can help automate and optimize these processes, leading to more consistent and accurate results. By 2030, with further advancements in AI technology and its integration into pathology settings, it is plausib…	5	Rationale/Explanation: I believe that by 2030, the integration of AI in the pathology setting will lead to advancements in standardizing pre-analytical processes such as staining and slicing techniques. AI technologies have the potential to optimize and streamline these processes, leading to increased consistency and accuracy in pathology procedures. With the continued development and implementat…	6	Rationale/explanation: The integration of AI in pathology is expected to streamline and optimize various processes, including pre-analytical processes such as staining and slicing techniques. AI can help standardize these processes by reducing variability, improving accuracy, and enhancing efficiency. With advancements in AI technology by 2030, it is highly likely that the standardization of pre-…	6	Rationale/Explanation: AI has the potential to significantly improve standardization in pre-analytical processes in pathology by automating tasks such as staining and slicing techniques. With advancements in AI technology and integration into pathology settings, it is highly likely that by 2030 we will see an increase in the standardization of these processes, leading to more consistent and relia…	6	Rationale: AI has the potential to revolutionize the field of pathology by streamlining and standardizing pre-analytical processes such as staining and slicing techniques. With the integration of AI technologies, it is highly likely that automation and advanced algorithms will lead to increased standardization in these processes by 2030. This standardization will not only improve the efficiency a…	5.8
4	By 2030, due to the integration of AI in the pathology setting, the number of unnecessary IHC stains performed will decrease	6	Rationale: AI technologies have shown great promise in improving the efficiency and accuracy of pathology practices. By 2030, with further advancements in AI integration in pathology settings, it is reasonable to expect that these technologies will help pathologists make more accurate diagnoses, reducing the need for unnecessary IHC stains and ultimately leading to a decrease in their numbers.	6	Rationale/Explanation: By 2030, with the continued advancement and integration of AI in the pathology setting, it is highly likely that AI algorithms will become more sophisticated in aiding pathologists to make more accurate and efficient decisions. AI can help in identifying markers and patterns that can reduce the need for unnecessary immunohistochemistry (IHC) stains, leading to a more stream…	6	Rationale/Explanation: AI has the potential to significantly improve the efficiency and accuracy of pathology practices. By 2030, as AI algorithms continue to advance and become more integrated into pathology workflows, they are likely to help pathologists in identifying the most relevant stains needed for diagnosis. This targeted approach could lead to a reduction in unnecessary IHC stains, savi…	6	Rationale: AI has the potential to optimize the pathology workflow by assisting in the interpretation of slides and providing more accurate diagnoses. By leveraging AI technology to analyze patterns and markers on slides, pathologists can make more informed decisions on whether additional immunohistochemistry (IHC) stains are truly necessary. This can lead to a more efficient and cost-effective a…	6	Rationale/Explanation: AI has shown great potential in assisting pathologists in making more accurate and efficient decisions. By 2030, with further advancements in AI technology and its integration into pathology settings, it is highly likely that AI will help optimize the selection of IHC stains, leading to a decrease in the number of unnecessary stains performed. AI can analyze vast amounts of…	6
5	By 2030, due to the integration of AI in the pathology setting, pathologists will look at a substantially lower number of cases, since cases will be filtered (such as negative biopsies).	5	Rationale: By 2030, advancements in AI technology are likely to improve the efficiency of pathology workflows by automating certain tasks such as filtering negative biopsies. This will enable pathologists to focus their expertise on more complex cases, leading to a decrease in the overall number of cases they need to review. As AI algorithms become more sophisticated and accurate, pathologists wi…	5	Rationale/Explanation: By 2030, with the continued advancement and integration of AI technologies in pathology settings, it is likely that AI systems will become more proficient in filtering out cases that do not require manual review by pathologists, such as negative biopsies. This automation and triage of cases based on AI analysis can potentially reduce the workload for pathologists, allowing …	5	Rationale: By 2030, with the continued advancement and integration of AI in pathology, it is likely that AI systems will become more adept at filtering out cases that are straightforward or do not require extensive human analysis. This would allow pathologists to focus their time and expertise on more complex and challenging cases, potentially leading to a lower overall number of cases that need …	5	Rationale: By 2030, with further advancements in AI technology and its integration into the pathology setting, it is likely that AI algorithms will be able to effectively filter out negative or routine cases, allowing pathologists to focus more on complex or critical cases. This would result in pathologists spending less time reviewing routine cases, leading to a substantially lower number of cas…	5	Rationale/Explanation: By 2030, the integration of AI in the pathology setting is likely to improve the efficiency of case triaging and filtering. AI algorithms can help identify negative biopsies or cases with lower complexity, allowing pathologists to focus more on challenging or critical cases. This can potentially lead to a decrease in the overall number of cases pathologists need to review, …	5
6	By 2030, due to the integration of AI in the pathology setting, diagnostic accuracy will increase.	6	Rationale/Explanation: AI technologies are continually advancing and becoming more sophisticated in their ability to analyze complex data. By 2030, it is reasonable to expect that with further integration of AI in the pathology setting, diagnostic accuracy will significantly improve. AI can assist pathologists in analyzing large datasets, identifying patterns, and providing more precise diagnosti…	6	Rationale: Given the rapid advancements in AI technology and its increasing integration into various fields, including healthcare, it is highly likely that by 2030, the utilization of AI in the pathology setting will lead to a significant improvement in diagnostic accuracy. AI has already demonstrated its ability to analyze large volumes of data quickly and accurately, leading to more precise and…	6	Rationale: I believe that by 2030, the integration of AI in the pathology setting will significantly enhance diagnostic accuracy. AI technologies have shown great potential in assisting pathologists in analyzing complex data, identifying patterns, and making more precise diagnoses. With continued advancements and refinement in AI algorithms, I am confident that diagnostic accuracy will improve as…	6	Rationale/Explanation: The integration of AI in the pathology setting has shown promising results in improving diagnostic accuracy. With advancements in AI technology and continued research in the field, it is highly likely that by 2030, we will see a significant increase in diagnostic accuracy due to the integration of AI systems. AI has the potential to assist pathologists in analyzing complex …	6	Rationale/Explanation: AI technology is continually advancing and has shown promising results in improving diagnostic accuracy in various fields, including pathology. By 2030, with further advancements and integration of AI tools in the pathology setting, it is highly likely that diagnostic accuracy will increase. AI can assist pathologists in analyzing complex data, identifying patterns, and pro…	6
7	By 2030, due to the integration of AI in the pathology setting, diagnosis and grading of tumors will be more standardized, bringing more objectivity to the diagnosis of certain entities that are currently subject to high interobserver variability.	6	Rationale: AI has the potential to significantly improve the standardization and objectivity of tumor diagnosis and grading by providing consistent and evidence-based assessments. By 2030, advancements in AI technology are likely to lead to more standardized practices in pathology, reducing the current high interobserver variability in diagnosing certain entities. This can ultimately improve pati…	6	Rationale: I strongly agree that by 2030, the integration of AI in the pathology setting will lead to more standardized diagnosis and grading of tumors. AI technology has the potential to analyze large datasets and patterns with high accuracy, reducing the subjectivity and variability in tumor diagnosis that currently exists among pathologists. With AI assistance, pathologists can benefit from mo…	6	Rationale/explanation: By 2030, the integration of AI in pathology is likely to significantly improve the standardization of tumor diagnosis and grading. AI technologies have the potential to reduce interobserver variability by providing consistent and objective analysis of pathology images. As AI algorithms continue to evolve and improve, they are expected to enhance the accuracy and reliability…	6	Rationale: The integration of AI in the pathology setting has the potential to significantly improve the standardization of tumor diagnosis and grading by providing more objective assessments. AI algorithms can help reduce interobserver variability by analyzing vast amounts of data consistently and objectively. By 2030, advancements in AI technology are likely to further enhance the standardizati…	6	Rationale: The integration of AI in the pathology setting has the potential to significantly impact the standardization of tumor diagnosis and grading by providing more objective and consistent results. AI technologies can help reduce interobserver variability by applying consistent algorithms and analysis methods, leading to more reliable and standardized diagnoses. By 2030, advancements in AI a…	6
8	By 2030, due to the integration of AI in the pathology setting, detection of rare events (small metastases, small tumor foci) will increase.	Invalid	Rationale: AI has shown great promise in improving the accuracy and efficiency of pathology diagnosis, especially in detecting subtle and rare findings that may be challenging for human pathologists to identify. As AI algorithms continue to evolve and improve, it is reasonable to expect that by 2030, the integration of AI in pathology will lead to a significant increase in the detection of rare e…	6	Rationale: AI technology has shown significant promise in enhancing the detection capabilities in pathology settings. By 2030, with further advancements and integration of AI tools, it is highly likely that the detection of rare events such as small metastases and tumor foci will increase. AI can analyze vast amounts of data with precision and efficiency, potentially leading to improved detection…	6	Rationale: I strongly agree that by 2030, the integration of AI in the pathology setting will significantly enhance the detection of rare events such as small metastases and small tumor foci. AI technologies have shown great promise in improving the accuracy and efficiency of identifying subtle and rare findings in pathology specimens. With continued advancements in AI algorithms and image analys…	6	Rationale: I strongly believe that by 2030, the integration of AI in the pathology setting will significantly improve the detection of rare events such as small metastases and small tumor foci. AI technologies have shown immense potential in enhancing the accuracy and efficiency of identifying subtle and rare findings in pathology slides. With continued advancements in AI algorithms and image ana…	6	Rationale: I strongly believe that by 2030, the integration of AI in the pathology setting will significantly improve the detection of rare events such as small metastases and small tumor foci. AI technologies have shown great promise in enhancing the accuracy and efficiency of pathology diagnosis, especially in detecting subtle and rare abnormalities that may be challenging for human pathologist…	6
9	By 2030, due to the integration of AI in the pathology setting, analyses will be more quantitative.	6	Rationale/Explanation: Given the advancements and rapid development in AI technologies, it is highly probable that by 2030, the integration of AI in the pathology setting will lead to more quantitative analyses. AI algorithms have shown great potential in processing large amounts of data and identifying patterns that might be missed by human pathologists. This can result in more accurate and prec…	7	Rationale: I strongly believe that by 2030, the integration of AI in the pathology setting will significantly enhance the quantitative aspects of analyses. AI technologies have already shown great promise in improving accuracy and efficiency in analyzing medical data. With further advancements and refinement in AI algorithms, it is highly likely that by 2030, AI will enable more precise and quant…	6	Rationale/Explanation: AI technology is continuously advancing and becoming more sophisticated in various fields, including pathology. By 2030, it is reasonable to expect that AI integration in the pathology setting will lead to more quantitative analyses. AI algorithms are capable of processing vast amounts of data quickly and accurately, which can enhance the quantitative aspects of pathology a…	6	Rationale: AI technology is already showing great promise in enhancing the quantitative analysis capabilities in the field of pathology. With continued advancements and integration of AI tools by 2030, it is highly likely that analyses will become even more quantitative, allowing for more precise and data-driven insights to be generated from pathology data.	6	Rationale: I strongly agree that by 2030, due to the integration of AI in the pathology setting, analyses will be more quantitative. AI technologies have shown significant advancements in image analysis, pattern recognition, and data processing. With the continued development and implementation of AI algorithms in pathology, there is a high likelihood that analyses will become more quantitative, …	6.2
10	By 2030, due to the integration of AI in the pathology setting, completeness of reports will increase.	5	Rationale: The integration of AI in the pathology setting is expected to improve efficiency and accuracy in generating reports. With AI assistance, pathologists will likely be able to access and analyze a larger amount of data quickly, leading to more comprehensive and complete reports by 2030.	6	Rationale: The integration of AI in the pathology setting has the potential to significantly improve the completeness of reports by reducing human error, providing more accurate analysis, and enabling faster processing of data. AI systems can assist pathologists in generating comprehensive reports by highlighting key findings, identifying patterns, and ensuring consistency in reporting. With adva…	6	Rationale/Explanation: With the continued advancements in AI technology and its integration into the pathology setting, it is highly likely that by 2030, the completeness of reports will increase significantly. AI can assist pathologists in analyzing data, identifying patterns, and providing more accurate and detailed insights, leading to more comprehensive and thorough reports. This increased ef…	6	Rationale: AI has the potential to significantly improve the completeness of pathology reports by assisting pathologists in analyzing and interpreting complex data more accurately and efficiently. By 2030, advancements in AI technology are expected to further enhance the integration of AI in pathology settings, leading to more comprehensive and detailed reports. This increased accuracy and effici…	6	Rationale/explanation: AI technology has the potential to significantly improve the completeness of pathology reports by assisting pathologists in identifying and documenting key findings accurately. By 2030, with further advancements and widespread adoption of AI in the pathology setting, it is highly likely that the integration of AI will lead to an increase in the completeness of reports. AI c…	5.8
11	By 2030, due to the integration of AI in the pathology setting, complexity of reports will increase.	6	Rationale: I strongly agree that by 2030, due to the integration of AI in the pathology setting, the complexity of reports will increase. AI technologies are advancing rapidly and are being utilized to analyze vast amounts of data to provide more detailed insights and accurate diagnoses. This increased analysis and automation will likely lead to more comprehensive and detailed pathology reports, …	6	Rationale: The integration of AI in the pathology setting is expected to streamline processes, enhance accuracy, and provide more detailed insights. As AI algorithms become more advanced and sophisticated by 2030, it is highly likely that the complexity of pathology reports will increase. AI systems can analyze vast amounts of data quickly and efficiently, leading to more comprehensive and detail…	6	Rationale: With the continued advancement of AI technology in the pathology setting, it is highly likely that the integration of AI will lead to more sophisticated and detailed analyses of pathology reports. AI systems have the capability to process vast amounts of data quickly and accurately, leading to more comprehensive and complex reports. This increased complexity can provide deeper insights…	5	Rationale/explanation: With the advancements in AI technology and its integration into pathology settings, it is likely that the complexity of reports will increase by 2030. AI tools can analyze vast amounts of data quickly and efficiently, leading to more detailed and comprehensive reports. Additionally, AI algorithms may identify subtle patterns and correlations that human pathologists might ov…	6	Rationale: The integration of AI in the pathology setting is expected to streamline processes, enhance accuracy, and provide more detailed insights. As AI algorithms become more advanced and sophisticated by 2030, it is highly likely that the complexity of reports will increase as AI can analyze vast amounts of data, detect subtle patterns, and generate comprehensive findings that may not have be…	5.8
12	By 2030, due to the integration of AI in the pathology setting, quality of reports will increase.	Invalid	Rationale/Explanation: AI technologies have shown great promise in improving accuracy, efficiency, and standardization in various fields, including pathology. By 2030, continued advancements and integration of AI tools in the pathology setting are likely to enhance the quality of reports through improved diagnostic accuracy, reduced errors, standardized protocols, and potentially even personalize…	6	Rationale/Explanation: AI technologies are continuously advancing and becoming more sophisticated in the field of pathology. By 2030, it is highly likely that the integration of AI in the pathology setting will significantly improve the quality of reports. AI can assist pathologists in making more accurate diagnoses, reducing errors, and providing more detailed and comprehensive insights based on…	6	Rationale/Explanation: AI integration in the pathology setting has the potential to significantly enhance the quality of reports by providing more accurate and standardized analysis, reducing human error, and increasing efficiency. With advancements in AI technology and continued research in the field, it is reasonable to expect that by 2030, the quality of pathology reports will improve as a res…	6	Rationale/Explanation: AI technology in pathology has the potential to significantly enhance the quality of reports by improving accuracy, efficiency, and consistency in analysis. With advancements in AI algorithms and integration into pathology workflows, it is likely that by 2030, the quality of reports will increase as AI can assist pathologists in making more accurate diagnoses and providing …	6	Rationale: The integration of AI in the pathology setting has the potential to significantly enhance the quality of reports by 2030. AI technologies can assist pathologists in analyzing and interpreting large amounts of data more efficiently and accurately, leading to improved diagnostic accuracy and consistency in reporting. As AI continues to advance and be integrated into pathology workflows, …	6
13	By 2030, due to the integration of AI in the pathology setting, the number of second-opinion consultations will decrease.	5	Rationale: I believe that by 2030, due to the increasing accuracy and reliability of AI tools in pathology, the need for second-opinion consultations will decrease. AI systems will be able to assist pathologists in making more accurate diagnoses, reducing the necessity for additional opinions. This integration of AI will likely streamline the pathology workflow and lead to more confident diagnose…	Invalid	5. Agree Rationale/Explanation: I believe that by 2030, the integration of AI in the pathology setting will lead to more accurate and efficient diagnoses, reducing the need for second-opinion consultations. AI technologies can assist pathologists in interpreting complex data and images, potentially minimizing the occurrence of diagnostic errors that necessitate additional opinions. As AI continue…	5	Rationale: I believe that by 2030, due to the advancements in AI technology and its integration into the pathology setting, the accuracy and reliability of AI systems will have significantly improved. As a result, pathologists may increasingly rely on AI assistance for initial diagnoses, reducing the need for second-opinion consultations. This shift towards AI-driven primary assessments could lea…	5	Rationale: I believe that by 2030, the integration of AI in the pathology setting will significantly improve the accuracy and efficiency of diagnoses. As AI algorithms become more advanced and widely adopted, pathologists may rely more on AI assistance for initial assessments, reducing the need for second-opinion consultations. This shift towards AI-driven decision-making could lead to a decrease…	5	Rationale: I believe that by 2030, the integration of AI in the pathology setting will lead to more accurate and efficient diagnoses, reducing the need for second-opinion consultations. AI systems have the potential to analyze vast amounts of data quickly and accurately, assisting pathologists in making more confident decisions. As AI technology continues to improve and become more widely adopted…	5
14	By 2030, due to the integration of AI in the pathology setting, satisfaction of referring physicians will increase.	Invalid	Likert scale rating: 5 (Agree) Rationale: AI has the potential to improve efficiency, accuracy, and speed in pathology diagnostics, which can lead to better outcomes for patients. With AI assistance, referring physicians may experience enhanced diagnostic capabilities, faster turnaround times, and ultimately improved satisfaction with the pathology reports they receive. Therefore, it is reasonabl…	6	Rationale: I strongly believe that by 2030, the integration of AI in the pathology setting will lead to an increase in the satisfaction of referring physicians. AI has the potential to enhance efficiency, accuracy, and speed in diagnosing and interpreting pathology results, leading to improved patient care outcomes. As AI technology advances and becomes more sophisticated, it is likely to streaml…	Invalid	Likert scale: 5 (Agree) Rationale/Explanation: I believe that by 2030, the integration of AI in the pathology setting will likely lead to more efficient and accurate diagnostic processes. This, in turn, could improve the overall satisfaction of referring physicians as they receive timely and reliable results, leading to better patient care. However, challenges such as trust in AI systems and pote…	5	Rationale: I believe that by 2030, the integration of AI in the pathology setting will lead to increased efficiency, accuracy, and speed in diagnosing and interpreting medical images. This, in turn, is likely to improve the satisfaction of referring physicians as they receive more timely and accurate results, allowing for better patient care and decision-making. While there may be challenges and …	6	Rationale: The integration of AI in the pathology setting has the potential to streamline processes, improve accuracy, and provide more timely and relevant information to referring physicians. This could lead to increased satisfaction among referring physicians as they would likely receive more efficient and accurate results, ultimately improving patient care and outcomes.	5.666666667
15	By 2030, due to the integration of AI in the pathology setting, patient satisfaction will increase.	5	Rationale/Explanation: AI has the potential to streamline and improve various aspects of pathology, leading to more accurate and efficient diagnoses. As a result, patients may experience shorter wait times, more precise treatment plans, and overall improved healthcare experiences, potentially increasing patient satisfaction. However, the impact of AI on patient satisfaction will also depend on va…	5	Rationale/Explanation: AI has the potential to improve efficiency, accuracy, and speed in pathology diagnostics and treatment planning. With faster and more accurate results, patients may experience reduced wait times, more personalized care, and better outcomes, leading to increased satisfaction by 2030.	Invalid	5 - Agree Rationale/Explanation: The integration of AI in the pathology setting has the potential to improve efficiency, accuracy, and speed in diagnosing and treating patients. This can lead to faster results, more accurate diagnoses, and personalized treatment plans, ultimately enhancing patient satisfaction by 2030. AI can assist pathologists in making more informed decisions, reducing errors,…	5	Rationale/Explanation: By 2030, AI technologies are likely to have advanced significantly and become more integrated into pathology settings. With improved accuracy, efficiency, and personalized treatment options provided by AI, it is probable that patient satisfaction will increase as a result of better outcomes, reduced wait times, and overall enhanced healthcare experiences. However, the exten…	5	Rationale/Explanation: By 2030, AI technologies are expected to be more advanced and integrated into the pathology setting. With the potential for AI to improve accuracy, efficiency, and personalized care in diagnosing and treating patients, it is plausible that patient satisfaction could increase as a result. Patients may benefit from quicker and more accurate diagnoses, leading to better treatm…	5
26	By 2030, due to the integration of AI in the pathology setting, practices with retiring pathologists may choose not to replace them.	5	Rationale: By 2030, the integration of AI in the pathology setting is likely to have advanced significantly. AI tools are expected to enhance efficiency, accuracy, and productivity in pathology practices. As a result, practices may find that they can manage workload effectively even with retiring pathologists by leveraging AI technology. This could lead to a situation where practices may choose n…	5	Rationale: By 2030, AI technology in the pathology setting is expected to advance significantly, potentially reaching a level where it can effectively assist or even replace certain tasks traditionally performed by pathologists. As a result, practices facing retiring pathologists may opt to utilize AI tools instead of hiring new pathologists to fill those positions. This could lead to a shift in …	5	Rationale: By 2030, I believe that advancements in AI technology will have significantly impacted the field of pathology, leading to increased automation of certain tasks traditionally performed by pathologists. With the integration of AI tools and systems becoming more prevalent, practices may find that they can efficiently manage workloads and maintain quality standards without the need to repl…	5	Rationale: By 2030, the integration of AI in the pathology setting is likely to have advanced significantly. AI systems are expected to become more capable of handling various tasks currently performed by pathologists. As a result, practices may choose not to replace retiring pathologists with new hires, as AI can potentially fill the gap left by retiring professionals. This trend could be driven…	5	Rationale: By 2030, the integration of AI in the pathology setting is expected to advance significantly. AI technologies have the potential to streamline processes, improve accuracy, and increase efficiency in pathology practices. With the increasing capabilities of AI systems, practices may find that they can rely on AI to handle tasks that retiring pathologists used to perform, potentially lead…	5
27	By 2030, due to the integration of AI in the pathology setting, AI will pose an increased incentive to retire, for those pathologists who are unwilling to apply AI to their daily job.	5	Rationale/Explanation: By 2030, as AI continues to be integrated into the pathology setting and becomes more advanced, it is likely that pathologists who are unwilling to adapt and incorporate AI into their daily work may face increased pressure to retire. The rapid advancements in AI technology may create a divide between pathologists who embrace AI tools and those who resist them, potentially l…	5	Rationale/Explanation: By 2030, as AI continues to advance and integrate into the pathology setting, it is likely that there will be increased pressure for pathologists to adapt and incorporate AI into their daily work processes. Pathologists who are unwilling or resistant to adopting AI may face challenges in remaining competitive or efficient compared to their peers who leverage AI technology. …	Invalid	Likert scale: 5 (Agree) Rationale/Explanation: By 2030, the integration of AI in the pathology setting is likely to significantly impact the work of pathologists. Pathologists who are unwilling to adapt and incorporate AI into their daily job may indeed face increased pressure or incentive to retire as AI technologies become more prevalent and essential in the field. The efficiency and accuracy t…	5	Rationale: By 2030, the integration of AI in the pathology setting is likely to have advanced significantly. Pathologists who are unwilling to adapt to using AI in their daily work may face challenges in terms of efficiency and accuracy compared to their AI-assisted counterparts. This could potentially create an increased incentive for those pathologists to consider retirement if they are unable …	5	Rationale: By 2030, the integration of AI in the pathology setting is likely to have advanced significantly. Pathologists who are unwilling to adapt and utilize AI in their daily job may face increased pressure to retire as AI becomes more prevalent in the field. The efficiency and accuracy improvements offered by AI may make it essential for pathologists to embrace this technology in order to re…	5
28	By 2030, due to the integration of AI in the pathology setting, pathology will attract more and better talent into the specialty, because of an increased interest due to AI developments in the field.	5	Rationale/explanation: I believe that by 2030, the integration of AI in the pathology setting will indeed attract more and better talent into the specialty. As AI technology continues to advance and demonstrate its potential in improving pathology practices, it is likely to generate increased interest from individuals looking to pursue careers in this field. The appeal of working with cutting-edg…	6	Rationale: I strongly agree that by 2030, the integration of AI in the pathology setting will likely attract more and better talent into the specialty. AI technologies have the potential to revolutionize the field of pathology by improving diagnostic accuracy, efficiency, and overall patient care. The advancements in AI applications within pathology are likely to generate increased interest among…	6	Rationale: I strongly agree that by 2030, the integration of AI in the pathology setting will likely attract more and better talent into the specialty. AI advancements have the potential to make pathology more dynamic, cutting-edge, and impactful, which can generate increased interest among professionals looking to work with innovative technologies. Additionally, the potential for AI to improve e…	5	Rationale/Explanation: AI integration in the pathology setting is expected to enhance the field by offering new opportunities, improving diagnostic accuracy, and streamlining workflows. These advancements are likely to generate increased interest in pathology, attracting more talented individuals to the specialty by 2030. The potential for AI to revolutionize pathology practice and offer exciting…	6	Rationale: I believe that by 2030, the integration of AI in the pathology setting will indeed attract more and better talent into the specialty. The advancements in AI technology will create new opportunities, enhance the efficiency of pathology practices, and make the field more appealing to individuals interested in cutting-edge technologies. As AI continues to develop and demonstrate its poten…	5.6
44	By 2030, due to the integration of AI in the pathology setting,Êpathologists will be more involved in diagnostic tumor boards.	6	Rationale/Explanation: The integration of AI in the pathology setting is expected to enhance the capabilities of pathologists by providing them with advanced tools for analysis and interpretation of data. As AI technologies continue to evolve and improve, pathologists are likely to be more involved in diagnostic tumor boards by 2030. AI can aid in identifying patterns, making predictions, and pro…	6	Rationale: I strongly agree that by 2030, due to the integration of AI in the pathology setting, pathologists will be more involved in diagnostic tumor boards. AI technologies are expected to enhance the efficiency and accuracy of pathology diagnosis, allowing pathologists to contribute more effectively to multidisciplinary tumor boards where treatment decisions are made. As AI tools become more …	6	Rationale/Explanation: By 2030, the integration of AI in the pathology setting is likely to significantly enhance the capabilities and efficiency of pathologists. AI technologies can assist in analyzing complex data and images, leading to more accurate and detailed insights. As a result, pathologists are expected to be more involved in diagnostic tumor boards, where multidisciplinary teams discus…	6	Rationale/Explanation: The integration of AI in the pathology setting is expected to enhance the efficiency and accuracy of pathology analysis, which will lead to a more collaborative approach in diagnostic tumor boards. Pathologists will likely play a key role in interpreting and validating AI-generated results, contributing their expertise to the decision-making process within tumor boards. Thi…	6	Rationale/Explanation: By 2030, with the continued advancement and integration of AI in the pathology setting, pathologists are likely to be more involved in diagnostic tumor boards. AI technologies can assist pathologists in generating more accurate and detailed insights from pathology data, leading to increased collaboration and participation in multidisciplinary tumor board discussions. This i…	6
45	By 2030, due to the integration of AI in the pathology setting,Êpathologists will be more involved in multidisciplinary conferences.	6	Rationale/Explanation: AI has the potential to enhance the efficiency and accuracy of pathology processes, allowing pathologists to focus more on complex cases and collaborate with other healthcare professionals in multidisciplinary conferences. By 2030, as AI becomes more integrated into pathology settings, pathologists are likely to be more actively engaged in these conferences to discuss findi…	6	Rationale: By 2030, with the advancement and integration of AI in the pathology setting, pathologists are likely to be more involved in multidisciplinary conferences. AI can assist pathologists in analyzing complex data, providing insights, and enhancing decision-making. This increased collaboration and interaction with AI tools may lead to pathologists playing a more prominent role in multidisci…	6	Rationale: I strongly agree that by 2030, due to the integration of AI in the pathology setting, pathologists will be more involved in multidisciplinary conferences. AI technologies are expected to enhance and streamline various aspects of pathology, allowing pathologists to focus more on complex cases, collaborate with other specialists, and contribute their expertise in multidisciplinary confer…	6	Rationale: I believe that by 2030, the integration of AI in the pathology setting will enhance the role of pathologists in multidisciplinary conferences. AI can assist pathologists in analyzing complex data, identifying patterns, and providing more accurate diagnoses, leading to increased collaboration with other healthcare professionals in multidisciplinary settings. This collaboration will like…	6	Rationale: I strongly believe that by 2030, with the integration of AI in the pathology setting, pathologists will be more involved in multidisciplinary conferences. AI can assist pathologists in analyzing complex data, providing insights, and enhancing decision-making processes. This will likely lead to pathologists playing a more active role in collaborative discussions and sharing their expert…	6
46	By 2030, due to the integration of AI in the pathology setting,Êpathologists will be more involved in research activities.	5	Rationale/Explanation: By 2030, with the continued integration and advancement of AI in the pathology setting, pathologists are likely to be more involved in research activities. AI tools can enhance efficiency in routine tasks, allowing pathologists to dedicate more time to research endeavors, collaborations, and exploring innovative diagnostic and treatment approaches. This shift can potentiall…	6	Rationale: With the integration of AI in the pathology setting, tasks that are repetitive and time-consuming can be automated, allowing pathologists to focus more on complex cases and research activities. This shift is likely to lead to pathologists being more involved in research activities by 2030 as they utilize AI tools to enhance their productivity and decision-making processes.	5	Rationale/Explanation: By 2030, with the further integration of AI in the pathology setting, it is likely that pathologists will be more involved in research activities. AI can assist in streamlining routine tasks, allowing pathologists more time to focus on research and complex cases. This shift towards more research involvement could enhance the field of pathology and lead to advancements in di…	Invalid	Likert scale: 6 (Strongly agree) Rationale: The integration of AI in pathology by 2030 is likely to streamline routine tasks and enhance efficiency, allowing pathologists more time to focus on research activities. AI can assist in analyzing data, identifying patterns, and providing insights, which can empower pathologists to delve deeper into research initiatives and contribute significantly to a…	6	Rationale: I strongly agree that by 2030, due to the integration of AI in the pathology setting, pathologists will be more involved in research activities. AI technologies are expected to streamline routine tasks and provide more accurate diagnostic support, thereby freeing up time for pathologists to engage in higher-level activities such as research. This shift is likely to enhance the role of …	5.5
47	By 2030, due to the integration of AI in the pathology setting,Êpathologists will be spending more time in the study of rare lesions.	6	Rationale: The integration of AI in the pathology setting is expected to significantly enhance efficiency in routine tasks such as slide analysis and data management. With AI handling these tasks, pathologists will have more time to focus on complex cases, including rare lesions, leading to a more in-depth study and analysis of such cases. This increased focus on rare lesions can potentially impr…	6	Rationale: The integration of AI in the pathology setting by 2030 is likely to significantly enhance the efficiency and accuracy of routine tasks, allowing pathologists to dedicate more time to studying rare lesions. AI can assist in streamlining workflow, automating repetitive tasks, and providing valuable insights that can help pathologists focus on more complex and uncommon cases. This shift i…	6	Rationale: With the increasing integration of AI in the pathology setting, it is highly likely that by 2030, pathologists will indeed be spending more time studying rare lesions. AI technologies can assist in automating routine tasks, allowing pathologists to focus more on complex and rare cases that require their expertise. This shift in workload distribution is expected to result in pathologist…	6	Rationale: I believe that by 2030, the integration of AI in the pathology setting will significantly enhance the efficiency and accuracy of routine tasks such as slide analysis and data management. This automation and support provided by AI will allow pathologists to dedicate more time and focus to studying rare lesions that require specialized attention and expertise. Therefore, I strongly agree…	5	Rationale: I believe that by 2030, with the integration of AI in the pathology setting, pathologists will be able to streamline routine tasks and diagnosis processes, allowing them to dedicate more time and focus on studying rare lesions. AI can assist in automating repetitive tasks and providing support in analyzing complex cases, which could ultimately lead to pathologists having more time to d…	5.8
150	By 2030, regarding the integration of AI in pathology, a set of new guidelines will be developed, specifically addressing the integration of AI in pathology.	6	Rationale: I strongly agree that by 2030, a set of new guidelines will be developed specifically addressing the integration of AI in pathology. As AI continues to advance and become more prevalent in pathology practices, it will be essential to establish standardized guidelines to ensure the effective and ethical implementation of AI technologies. These guidelines will help streamline processes, …	6	Rationale: Given the rapid advancements in AI technology and its increasing integration into various fields, it is highly likely that by 2030, new guidelines will be developed to specifically address the integration of AI in pathology. These guidelines will be necessary to ensure the effective and ethical utilization of AI in pathology practices, considering the potential impact on patient care a…	6	Rationale/Explanation: Given the rapid advancements in AI technology and its increasing integration into various fields, including pathology, it is highly likely that by 2030, there will be a need for specific guidelines addressing the integration of AI in pathology. These guidelines would help standardize practices, ensure quality control, and address ethical considerations related to the use of…	6	Rationale: Given the rapid advancements in AI technology and its increasing integration into various fields, including pathology, it is highly likely that by 2030, specific guidelines tailored for the integration of AI in pathology will be developed. These guidelines will be crucial in ensuring the safe and effective implementation of AI technologies in pathology practices, addressing issues such…	6	Rationale: Considering the rapid advancements in AI technology and its increasing integration into various fields, including healthcare, it is highly likely that by 2030, new guidelines specifically addressing the integration of AI in pathology will be developed. As AI continues to play a significant role in improving diagnostic accuracy and efficiency in pathology, it is imperative that clear gu…	6
151	By 2030, regarding the integration of AI in pathology, specific validation procedures for different types of AI tools will be defined by regulatory bodies.	6	Rationale/explanation: Given the rapid advancements in AI technology and its increasing integration into various fields, including healthcare, it is highly likely that by 2030 regulatory bodies will have established specific validation procedures for different types of AI tools in pathology. As the use of AI in pathology becomes more prevalent, there will be a growing need for standardized valida…	6	Rationale/explanation: Given the rapid advancements in AI technology and its increasing integration into various industries, including healthcare, it is likely that by 2030 regulatory bodies will have established specific validation procedures for different types of AI tools used in pathology. This is crucial to ensure the safety, reliability, and effectiveness of AI applications in healthcare se…	6	Rationale/Explanation: I strongly agree that by 2030, regulatory bodies will have defined specific validation procedures for different types of AI tools in pathology. With the rapid advancements in AI technology and its increasing integration into healthcare systems, it is crucial to establish standardized validation processes to ensure the safety, efficacy, and reliability of AI tools used in pa…	6	Rationale: Given the rapid advancements in AI technology and its increasing integration into various industries, including healthcare, it is likely that by 2030 regulatory bodies will have established specific validation procedures for different types of AI tools in pathology. This is essential to ensure the safety, efficacy, and reliability of AI applications in healthcare settings. Furthermore,…	6	Rationale/Explanation: Given the rapid advancements in AI technology and its increasing integration into various sectors, including healthcare, it is likely that regulatory bodies will establish specific validation procedures for different types of AI tools in pathology by 2030. As AI applications in pathology become more prevalent, there will be a growing need for standardized validation process…	6
152	By 2030, regarding the integration of AI in pathology, regulatory pathways concerning AI tools for pathology will be simplified.	5	Rationale: Based on the current trends and advancements in AI technology, it is likely that by 2030, regulatory pathways concerning AI tools for pathology will be streamlined and simplified to keep up with the pace of innovation. Regulatory bodies are increasingly recognizing the importance of AI in healthcare and are likely to adapt their processes to facilitate the integration of AI tools in pa…	5	Rationale: There is a growing recognition of the potential benefits of integrating AI in pathology to improve diagnostic accuracy and efficiency. As AI technologies continue to advance and become more widespread in healthcare, it is likely that regulatory bodies will work towards simplifying the pathways for approval and integration of AI tools in pathology by 2030. This simplification could be d…	5	Rationale: There is a growing recognition of the potential benefits of AI in pathology, which may lead to increased efforts to streamline and simplify regulatory pathways for AI tools in this field by 2030. As the technology matures and becomes more widely adopted, regulatory bodies may work towards creating more efficient approval processes to accommodate the advancements in AI applications for …	5	Rationale: I believe that by 2030, as AI technology in pathology continues to advance and become more mainstream, there will be a greater understanding of the regulatory requirements for AI tools in pathology. This increased familiarity and experience with AI applications in the field may lead to the streamlining and simplification of regulatory pathways for AI tools in pathology. Additionally, r…	5	Rationale/Explanation: The field of AI in pathology is rapidly evolving, and by 2030, it is likely that there will be advancements in regulatory pathways to accommodate the integration of AI tools in pathology. As the technology matures and becomes more widely adopted, regulatory bodies are expected to streamline and simplify the approval processes for AI tools in pathology to promote innovation …	5
153	By 2030, regarding the integration of AI in pathology, approving developers once, circumventing the need to approve every app developed by a cleared AI company, will be possible.	5	Rationale: I believe that by 2030, advancements in AI technology and regulatory frameworks will allow for a more streamlined approval process for AI applications in pathology. With the increasing sophistication and reliability of AI algorithms, it is plausible that regulatory bodies may implement a system where developers are approved once, and subsequent applications from the same cleared AI com…	5	Rationale: By 2030, advancements in AI technology and regulatory frameworks may enable a more streamlined process for approving developers in the field of pathology. Implementing a system where developers are approved once, rather than requiring approval for each individual app, could improve efficiency and facilitate the integration of AI in pathology practices. This would allow cleared AI compa…	Invalid	Likert scale: 5 (Agree) Rationale/Explanation: By 2030, the field of AI in pathology is expected to have matured significantly, and regulatory processes may evolve to streamline the approval process for AI developers. Implementing a system where developers are approved once, rather than having to approve each individual app, could improve efficiency and accelerate the adoption of AI technologies …	5	Rationale/Explanation: By 2030, advancements in AI technology and regulatory frameworks may streamline the approval process for AI applications in pathology. This could lead to a system where developers are approved once, reducing the need for individual approvals for every app developed by a cleared AI company. This streamlining could increase efficiency, accelerate innovation, and ensure that s…	6	Rationale: By 2030, advancements in AI technology and regulatory frameworks are likely to streamline the approval process for AI applications in pathology. This could lead to a more efficient system where developers are approved once, thus reducing the need for individual app approvals for each product developed by a cleared AI company. This streamlining of the approval process is a plausible sce…	5.25
154	By 2030, regarding the integration of AI in pathology, validation of families of algorithms with the same basic structure, rather than on an individual basis for each algorithm and application, will be possible.	5	Rationale/Explanation: By 2030, advancements in AI technology and standardization processes are likely to have progressed to a point where validating families of algorithms with similar structures will be more feasible than validating each algorithm individually. This could result in more efficient and effective integration of AI in pathology, as standardized validation processes for algorithm fa…	6	Rationale: By 2030, advancements in AI technology and the standardization of algorithms are likely to enable the validation of families of algorithms with similar structures in pathology. This standardization will not only streamline the validation process but also enhance the reliability and reproducibility of AI applications in pathology. As the field progresses, it is reasonable to expect that…	5	Rationale/Explanation: By 2030, advancements in AI technology are likely to allow for the validation of families of algorithms with similar structures in pathology. As AI systems become more sophisticated and standardized, it is plausible that validation processes will be streamlined to cover broader categories of algorithms rather than assessing each one individually. This approach could lead to…	Invalid	**Likert scale: 6 (Strongly agree)** **Rationale/Explanation:** The advancement of AI technology is leading to the development of standardized frameworks and architectures that can be applied across various algorithms and applications in the field of pathology. By 2030, it is likely that validation processes will evolve to focus on families of algorithms sharing common structures, which will faci…	6	Rationale/Explanation: Given the rapid advancements in AI technology and the increasing focus on standardization and validation processes within the field of AI, it is plausible to expect that by 2030, there will be established frameworks for validating families of algorithms with similar structures in pathology. This approach would streamline the validation process, ensure consistency, and facil…	5.5
155	By 2030, regarding the integration of AI in pathology, approving adaptive algorithms that constantly change will be possible.	5	Rationale: I believe that by 2030, advancements in AI technology and regulatory frameworks will likely progress to a point where approving adaptive algorithms that constantly change in pathology will be possible. With ongoing developments in machine learning, deep learning, and regulatory guidelines, it is plausible that adaptive algorithms can be effectively implemented and regulated in the fiel…	5	Rationale: I believe that by 2030, the advancements in AI technology and regulatory frameworks will likely progress to a point where approving adaptive algorithms that constantly change will be possible in the field of pathology. As AI algorithms become more sophisticated and capable of learning and adapting in real-time, regulatory bodies are also likely to evolve to accommodate these dynamic al…	5	Rationale: I believe that by 2030, there will be advancements in AI technology and regulatory frameworks that will allow for the approval of adaptive algorithms in pathology. As AI continues to evolve rapidly, there will likely be mechanisms in place to ensure the safety and efficacy of adaptive algorithms, leading to their approval for integration in pathology practices.	5	Rationale/Explanation: The field of AI is rapidly evolving, and by 2030, advancements in technology and regulations are likely to enable the approval of adaptive algorithms that can constantly change in the context of pathology. Continuous learning and adaptation are key features of AI systems, and with further research and development, it is reasonable to expect that regulatory frameworks will b…	Invalid	5 - Agree Rationale/Explanation: Given the rapid advancements in AI technology and machine learning algorithms, it is plausible to expect that by 2030, the integration of adaptive algorithms in pathology that constantly evolve and improve will be feasible. With ongoing developments in AI research and technology, it is likely that regulatory frameworks and approval processes will also adapt to acc…	5
156	By 2030, regarding the integration of AI in pathology, any legal and administrative barriers to use of anonymized images in education and research will be overcome.	6	Rationale: I strongly believe that by 2030, legal and administrative barriers to the use of anonymized images in education and research will be overcome in the integration of AI in pathology. With the rapid advancements in technology, increased awareness of the importance of AI in healthcare, and the potential benefits of utilizing anonymized images for education and research purposes, it is like…	6	Rationale/Explanation: Given the rapid advancements in AI technology and the increasing recognition of the importance of AI in healthcare, it is likely that by 2030, legal and administrative barriers to the use of anonymized images in education and research will be addressed and overcome. As the field of pathology continues to evolve and embrace AI solutions, there will be a strong push towards f…	6	Rationale/Explanation: Given the rapid advancements in technology and the increasing acceptance and integration of AI in various fields, it is likely that by 2030, legal and administrative barriers to the use of anonymized images in education and research will have been addressed. This progress will likely be driven by the growing recognition of the benefits of AI in pathology, along with the nee…	Invalid	**Likert scale: 5 (Agree)** **Rationale/Explanation:** By 2030, it is reasonable to expect that legal and administrative barriers to the use of anonymized images in education and research will be addressed and overcome. As AI continues to evolve and demonstrate its potential in pathology, there will likely be concerted efforts to streamline regulations and guidelines to facilitate the ethical and…	6	Rationale: Given the rapid advancements in AI technology and the increasing recognition of the importance of AI in healthcare, it is likely that by 2030, legal and administrative barriers to the use of anonymized images in education and research will have been addressed. As AI continues to play a significant role in pathology, there will likely be more streamlined processes and regulations in pla…	6
157	By 2030, regarding the integration of AI in pathology, meeting regulatory requirements for most AI applications will be a lengthy and costly process, as it will involve large-scale prospective studies.	6	Rationale: Meeting regulatory requirements for most AI applications in pathology by 2030 is likely to be a lengthy and costly process due to the need for large-scale prospective studies. The regulatory landscape for AI in healthcare is complex and evolving, and ensuring safety and efficacy will require robust evidence generation through rigorous studies. This process can be time-consuming and exp…	6	Rationale/explanation: The statement is highly plausible given the current regulatory landscape and the complexity of validating AI applications in the medical field. Meeting regulatory requirements typically involves rigorous testing and validation processes to ensure safety and efficacy. Large-scale prospective studies are often necessary to demonstrate the real-world performance of AI systems …	6	Rationale: Integrating AI in pathology involves ensuring that these tools meet regulatory requirements to ensure patient safety and efficacy. By 2030, as AI applications become more widespread in pathology, the need for large-scale prospective studies to meet regulatory standards is likely to increase. These studies are essential to validate the performance and safety of AI algorithms in clinical…	6	Rationale: Integrating AI in pathology involves ensuring patient safety and effectiveness, which requires rigorous validation through large-scale prospective studies to meet regulatory requirements. These studies are time-consuming, expensive, and essential for establishing the reliability and accuracy of AI applications in pathology. Therefore, it is highly likely that meeting regulatory require…	6	Rationale: Meeting regulatory requirements for AI applications in pathology is a complex process that involves demonstrating safety, efficacy, and reliability. Large-scale prospective studies are typically required to provide robust evidence of AI performance before it can be approved for clinical use. Given the stringent regulatory standards in healthcare, it is likely that by 2030, integrating …	6
158	By 2030, regarding the integration of AI in pathology, definition of endpoints for clinical validation studies will be a common problem.	6	**Rationale/Explanation:** The integration of AI in pathology will likely lead to an increase in the complexity of defining endpoints for clinical validation studies. AI algorithms have the potential to impact various aspects of pathology practice, including diagnosis, prognosis, and treatment selection. As AI systems become more sophisticated and widely adopted, ensuring that the endpoints for c…	5	Rationale: I rated this statement as "Agree" because as AI continues to advance in pathology, the need for well-defined endpoints for clinical validation studies will become increasingly important. Different AI algorithms will require specific endpoints to ensure their effectiveness and safety in clinical practice. This may lead to a common challenge in standardizing and defining these endpoints …	5	Rationale/Explanation: As AI continues to advance and be integrated into pathology practices, the need for defining clear endpoints for clinical validation studies will likely become a common challenge. With the increasing complexity and capabilities of AI algorithms, ensuring that studies are designed to validate the clinical impact and performance of these technologies will be crucial. Therefor…	5	Rationale/Explanation: As AI technologies continue to advance and become more integrated into pathology practices, defining endpoints for clinical validation studies may indeed become a common problem. The complexity of AI algorithms, the need for standardized methodologies for validation, and the evolving regulatory landscape may all contribute to challenges in defining appropriate endpoints for…	5	Rationale/Explanation: Given the rapid advancements in AI technology and its increasing integration into pathology practices, it is likely that by 2030, defining endpoints for clinical validation studies related to AI in pathology will indeed become a common challenge. As AI algorithms become more complex and diverse, standardizing the evaluation metrics and endpoints for validation studies will …	5.2
159	By 2030, regarding the integration of AI in pathology, post-marketing surveilance will pose important challenges, due to algorithm drift.	6	Rationale: I strongly agree with this statement because algorithm drift, which refers to the degradation of AI performance over time as the data it was trained on becomes outdated, is a well-documented challenge in AI development. As AI algorithms are integrated into pathology for various tasks such as diagnosis and prognosis, post-marketing surveillance will indeed face significant challenges in…	Invalid	**Likert Scale: 5 (Agree)** **Rationale/Explanation:** Given the rapid pace of development in AI technology, it is plausible to expect that by 2030, post-marketing surveillance in pathology could indeed face significant challenges due to algorithm drift. As AI algorithms evolve and adapt over time, there is a risk of drift where the performance of the algorithms may change, impacting the accuracy…	6	Rationale: Post-marketing surveillance in the context of AI integration in pathology by 2030 is likely to face significant challenges due to algorithm drift. As AI algorithms evolve and are continuously updated, there is a high probability of gradual deviation or drift from their initial performance levels. This could lead to discrepancies in results, affecting the reliability and consistency of …	Invalid	5 - Agree Rationale/Explanation: Post-marketing surveillance in the context of AI integration in pathology by 2030 is likely to face challenges due to algorithm drift. As AI algorithms are continuously learning and evolving based on new data inputs and refinements, there is a high probability that the performance of these algorithms may gradually deviate from their initial performance levels. Thi…	5	Rationale: By 2030, as AI continues to be integrated into pathology practices, the issue of algorithm drift is expected to become more prevalent. Post-marketing surveillance will indeed face significant challenges in ensuring that AI algorithms remain accurate and reliable over time due to factors such as changing data patterns, updates in technology, and evolving healthcare practices. It will be…	5.666666667
160	By 2030, regarding the integration of AI in pathology, regulatory issues will not be a challenge for AI use in pathology, since the medical doctor always makes the final decision for diagnostic, therapeutic or prognostic use of AI.	3	Rationale: While it is true that medical doctors ultimately make the final decisions regarding diagnostic, therapeutic, or prognostic use of AI in pathology, regulatory issues surrounding the integration of AI in healthcare are complex and evolving. By 2030, it is likely that regulatory frameworks will still pose challenges for the widespread use of AI in pathology. Regulations will need to addre…	4	Rationale/Explanation: While the medical doctor traditionally holds responsibility for making the final decisions in diagnostic, therapeutic, or prognostic matters, regulatory issues involving AI integration in pathology may still present challenges even with this oversight. By 2030, it is possible that regulatory bodies may impose specific requirements or guidelines for the use of AI in patholog…	3	Rationale/explanation: While the medical doctor ultimately makes the final decision, regulatory issues will still be a challenge for AI use in pathology by 2030. The integration of AI in healthcare involves complex regulatory frameworks that need to be navigated to ensure patient safety, data privacy, and ethical considerations. Regulatory bodies will likely continue to evolve to address the uniq…	3	Rationale: While medical doctors do make the final decision for diagnostic, therapeutic, or prognostic use of AI in pathology, regulatory issues will still likely present challenges for AI integration in pathology by 2030. Regulations around AI in healthcare are complex and evolving, and it is expected that regulatory bodies will continue to adapt to ensure patient safety, data privacy, and ethic…	3	Rationale: While it is true that medical doctors ultimately make the final decisions in using AI for diagnostic, therapeutic, or prognostic purposes in pathology, regulatory issues are likely to still pose challenges by 2030. The integration of AI in healthcare is a complex process that involves adherence to strict regulations and guidelines to ensure patient safety, data privacy, and ethical con…	3.2
161	By 2030, regarding the integration of AI in pathology, the introduction of AI-based diagnostic modalities will require regulatory supervision, both related to the quality of the rendered diagnosis and the ultimate destination of the diagnostic information.	6	Rationale: Given the rapid advancement of AI technologies in pathology and the potential impact on patient care, it is crucial to have regulatory supervision in place by 2030. Ensuring the quality of AI-based diagnostic modalities and overseeing the appropriate use and dissemination of diagnostic information will be essential to maintain patient safety, data privacy, and the overall integrity of …	6	Rationale: As AI technologies continue to advance and become more integrated into pathology practices, it is crucial to ensure regulatory supervision to maintain the quality and reliability of AI-based diagnostic modalities. By 2030, with the increasing complexity and impact of AI in pathology, regulatory oversight will be essential to uphold standards for diagnosis accuracy and the ethical handl…	6	Rationale/Explanation: As AI continues to advance in pathology and becomes more integrated into diagnostic processes, it is crucial to ensure proper regulatory oversight to maintain the quality and accuracy of diagnoses. Given the importance of patient outcomes and the potential impact of AI on healthcare decisions, regulatory supervision will be necessary to uphold standards and ensure the appro…	6	Rationale: By 2030, the integration of AI in pathology is likely to become more widespread, and as AI-based diagnostic modalities become more prevalent, it is crucial to have regulatory supervision in place. This supervision is necessary to ensure the quality and accuracy of diagnoses provided by AI systems and to oversee the appropriate use and handling of diagnostic information. Without regulat…	6	Rationale: As AI-based diagnostic modalities become more prevalent in pathology by 2030, it is crucial that regulatory supervision is in place to ensure the quality of the diagnosis provided by AI systems and to monitor where the diagnostic information is being utilized. Regulatory oversight will be essential to maintain patient safety, ensure accuracy in diagnoses, and uphold ethical standards i…	6
162	By 2030, regarding the integration of AI in pathology, regulatory approval of AI tools used for definitive (primary) diagnosis will be very strict, but AI used for advisory purposes (secondary) will also have to meet strict regulatory conditions.	6	Rationale: By 2030, as AI continues to advance in pathology, regulatory bodies are likely to impose strict guidelines for AI tools used for definitive diagnosis to ensure patient safety and accuracy in primary diagnosis. At the same time, AI tools used for advisory purposes may also be subject to stringent regulatory conditions to ensure their reliability and effectiveness in supporting pathologi…	6	Rationale: Given the critical nature of definitive (primary) diagnoses in pathology, I believe that regulatory bodies will maintain very strict approval processes for AI tools used for these purposes by 2030 to ensure patient safety and accuracy of results. However, for AI used in advisory roles (secondary), while still important, the potential risks may be perceived as lower compared to primary …	6	Rationale: By 2030, as AI technology in pathology becomes more advanced and widely used, regulatory bodies are likely to impose strict guidelines for AI tools used for definitive diagnosis to ensure patient safety and accuracy in primary diagnoses. However, AI tools used for advisory purposes may also face stringent regulatory conditions to guarantee that they provide reliable and valuable suppor…	5	Rationale: I believe that by 2030, there will be a trend towards stricter regulatory approval for AI tools used for definitive diagnosis in pathology to ensure patient safety and accuracy in primary diagnosis. However, I also anticipate that AI systems used for advisory purposes, which can provide recommendations or support to pathologists rather than making the final diagnosis, will also be requ…	6	Rationale: I strongly agree that by 2030, regulatory approval for AI tools used for definitive diagnosis in pathology will be very strict. This is because the accuracy and reliability of AI tools for primary diagnosis are critical for patient care and treatment decisions. On the other hand, AI used for advisory purposes, although not providing the definitive diagnosis, can still significantly imp…	5.8
163	By 2030, regarding the integration of AI in pathology, CLIA regulations and clarification surrounding the use of laboratory data within pathology and laboratory processes versus outside of the laboratory will be reviewed and updated.	6	Rationale: I strongly agree with this statement because as AI technology continues to advance and become more integrated into pathology processes, there will be a growing need to revisit and update existing regulations such as CLIA to ensure they are relevant and appropriate for the evolving landscape. The distinction between the use of laboratory data within pathology and outside of the laborato…	6	Rationale: I believe that by 2030, there will be a significant push towards updating regulations such as CLIA to address the integration of AI in pathology. As AI technology advances and becomes more prevalent in healthcare, including pathology, it will be essential for regulations to evolve to ensure patient safety, data integrity, and effective integration of AI tools within pathology and labor…	6	Rationale/Explanation: Given the rapid advancements in AI technology and its increasing integration into healthcare, including pathology, it is highly likely that by 2030, there will be a need to review and update CLIA regulations to address the specific considerations related to the use of AI in pathology. As AI systems become more sophisticated and prevalent in analyzing laboratory data, there …	6	Rationale: Given the rapid advancements in AI technology and its integration into various fields, including pathology, it is highly likely that by 2030, regulations such as CLIA will be reviewed and updated to address the specific considerations related to the use of AI in pathology. As AI continues to play a more significant role in analyzing laboratory data and supporting decision-making in pat…	6	Rationale: I strongly agree that by 2030, there will be a review and update of CLIA regulations and clarification surrounding the use of laboratory data within pathology and laboratory processes versus outside of the laboratory in relation to the integration of AI. The rapid advancements in AI technology and its increasing integration into pathology practices will necessitate regulatory updates t…	6
164	By 2030, regarding the integration of AI in pathology, governments will actively promote innovation in the areas of AI and medicine, fostering the advancement of AI in pathology.	5	Rationale: I believe that by 2030, governments will increasingly recognize the potential benefits of AI in pathology and will actively support innovation in this area. As AI continues to show promise in improving diagnostic accuracy, efficiency, and patient outcomes, governments are likely to prioritize policies and initiatives that promote the integration of AI in pathology to enhance healthcare…	5	Rationale: I believe that by 2030, governments will recognize the potential benefits of integrating AI in pathology and will actively promote innovation in this area to improve healthcare outcomes. Governments are likely to invest in initiatives that foster the advancement of AI in pathology to enhance diagnostic accuracy, efficiency, and patient care. This support can lead to significant progres…	6	Rationale/explanation: Governments around the world are increasingly recognizing the potential benefits of AI in various sectors, including healthcare. By 2030, it is likely that governments will actively support and promote innovation in AI and medicine to improve healthcare outcomes, including in the field of pathology. This support can help drive advancements in AI technologies for pathology, …	5	Rationale: Governments around the world are increasingly recognizing the potential benefits of AI in healthcare, including in the field of pathology. By 2030, it is likely that governments will actively promote innovation in the areas of AI and medicine, including in pathology, to improve healthcare outcomes, increase efficiency, and drive technological advancements. This promotion and support fr…	6	Rationale: Governments worldwide are increasingly recognizing the potential benefits of AI in healthcare, including pathology. By 2030, it is likely that governments will actively promote innovation in the areas of AI and medicine to enhance healthcare outcomes and drive advancements in AI applications within pathology. This support can create a conducive environment for research, development, an…	5.4
165	By 2030, regarding the integration of AI in pathology, legal disputes will often arise regarding who should assume liability (pathologist, institution, developer, commercial vendor...) for diagnostic errors induced by AI.	Invalid	Likert scale: 6 (Strongly agree) Rationale: As AI continues to play a larger role in pathology diagnostics by 2030, the issue of liability for diagnostic errors caused by AI systems will become increasingly complex. Legal disputes are likely to arise concerning whether the pathologist, institution, AI developer, or commercial vendor should assume responsibility for errors. This is due to the intr…	6	Rationale/Explanation: As AI continues to play a more significant role in pathology by 2030, there will likely be a higher frequency of legal disputes surrounding the liability for diagnostic errors caused by AI. The complexity of determining responsibility between pathologists, institutions, developers, and commercial vendors in cases of AI-induced errors is expected to lead to a significant num…	6	Rationale: Given the rapid advancement and increasing integration of AI in pathology, it is likely that by 2030, legal disputes will indeed become more common regarding liability for diagnostic errors induced by AI. As AI systems become more sophisticated and are relied upon for critical diagnostic tasks, defining responsibility for errors will become a complex issue involving pathologists, insti…	6	Rationale: As AI continues to be integrated into pathology practices, it is highly likely that legal disputes will arise around liability for diagnostic errors caused by AI systems. The complexity of AI algorithms, the involvement of multiple stakeholders such as pathologists, institutions, developers, and commercial vendors, and the evolving legal frameworks all point towards a strong possibilit…	6	Rationale: The rapid integration of AI in pathology is likely to lead to complex legal issues surrounding liability for diagnostic errors. As AI systems become more advanced and autonomous, determining responsibility in cases of errors will be a significant challenge. Pathologists, institutions, developers, and commercial vendors may all be involved in the AI decision-making process, making it di…	6
166	By 2030, regarding the integration of AI in pathology, as long as AI is used as a supportive method, ethical issues will be minor. However, when AI takes over tasks from the pathologist, i.e., making a diagnosis without human oversight, it will face major ethical challenges.	6	Rationale: I strongly agree with the statement because as AI becomes more involved in making diagnoses without human oversight, there will likely be significant ethical challenges. Issues related to accountability, bias, patient trust, and the impact on the role of the pathologist are just a few examples of the complexities that may arise. When AI takes on more autonomous roles in pathology, it w…	6	Rationale: I strongly agree with the statement because as AI becomes more involved in making diagnoses without human oversight, significant ethical challenges are likely to arise. Issues such as accountability, bias, transparency, and patient trust could become major concerns when AI takes over critical tasks traditionally performed by pathologists. It will be crucial to establish clear guideline…	6	Rationale: I strongly agree with this statement because as AI becomes more involved in making diagnoses independently without human oversight in pathology, there will be significant ethical challenges to address. Trust, accountability, transparency, and patient safety are crucial issues that arise when AI takes over tasks traditionally done by pathologists. Ensuring that AI is used ethically and …	6	Rationale: I strongly agree with the statement because as AI becomes more involved in making diagnoses without human oversight, it raises significant ethical concerns related to accountability, bias, and patient safety. The lack of human oversight can lead to errors, lack of transparency in decision-making, and potential biases in AI algorithms. These issues will likely become major ethical chall…	6	Rationale: I strongly agree with this statement because as AI becomes more integrated into pathology and starts to take over tasks traditionally performed by human pathologists, there will be significant ethical considerations to address. When AI is used as a supportive tool, the ethical issues may be more manageable since human oversight is still involved. However, when AI is solely responsible …	6
167	By 2030, regarding the integration of AI in pathology, other healthcare professionals will start using AI tools to diagnose cases without the aid of a pathologist.	3	Rationale: While AI technology is advancing rapidly and becoming more integrated into various fields, I believe that by 2030, the role of pathologists will still be crucial in the diagnostic process. Pathologists possess specialized training and expertise that provide valuable insights and context that other healthcare professionals may not have. Additionally, the complexity of pathology cases ma…	3	Rationale: While AI technology is advancing rapidly and becoming more accessible, the role of a pathologist in diagnosing cases is highly specialized and requires expertise that other healthcare professionals may not possess. Pathologists undergo extensive training and have in-depth knowledge of interpreting complex data and images, which may not be easily replaced by AI tools alone. Additionally…	3	Rationale: While AI technology is advancing rapidly and becoming more integrated into various aspects of healthcare, I believe that by 2030, other healthcare professionals will not completely replace pathologists in diagnosing cases without their aid. Pathologists undergo extensive training and possess specialized knowledge and expertise that are essential for accurate diagnosis, which may not be…	3	Rationale: While AI technology is advancing rapidly, the expertise and training of a pathologist are essential for accurate diagnosis and interpretation of complex cases. By 2030, it is unlikely that other healthcare professionals will solely rely on AI tools to diagnose cases without the guidance and expertise of a pathologist. The integration of AI in pathology may enhance efficiency and accura…	Invalid	**Likert Scale: 3 - Disagree** **Rationale/Explanation:** While AI tools are likely to become more prevalent in pathology by 2030, the role of pathologists in diagnosing cases is still expected to be crucial. Pathologists undergo extensive training and have specialized knowledge that is not easily replaced by other healthcare professionals. AI tools are more likely to be used as aids to pathologi…	3
168	By 2030, regarding the integration of AI in pathology, pathologists will occasionally make diagnoses against their own judgment because of AI software recommendations.	3	Rationale: While AI in pathology is expected to significantly enhance the diagnostic process and provide valuable insights to pathologists, it is unlikely that by 2030 pathologists will frequently make diagnoses against their own judgment solely based on AI software recommendations. Pathologists will continue to play a critical role in interpreting AI-generated data, and their expertise and clini…	3	**Rationale/Explanation:** While AI technology in pathology is expected to significantly assist pathologists in making diagnoses by 2030, it is unlikely that pathologists will frequently make diagnoses against their own judgment solely based on AI software recommendations. Pathologists are highly trained professionals with expertise in understanding complex medical cases, and AI is meant to compl…	3	Rationale/Explanation: While AI technology is advancing rapidly and becoming more sophisticated in assisting pathologists with diagnoses, it is unlikely that by 2030 pathologists will frequently make diagnoses against their own judgment solely based on AI software recommendations. Pathologists undergo extensive training and have a deep understanding of pathology that AI, as of now, cannot fully r…	Invalid	5 - Agree Rationale/Explanation: By 2030, AI in pathology is expected to become even more advanced and integrated into the diagnostic process. While pathologists will still play a crucial role in making final diagnoses, it is plausible that they may occasionally defer to AI software recommendations, especially in cases where the AI system has demonstrated high accuracy and reliability. This colla…	5	Rationale/Explanation: By 2030, with the advancements in AI technology and its integration into pathology, it is likely that pathologists will occasionally rely on AI software recommendations for diagnoses. While pathologists may still use their judgment as the primary decision-making factor, the increasing accuracy and capabilities of AI in assisting with diagnoses may lead to instances where th…	3.5
169	By 2030, regarding the integration of AI in pathology, due to the "black box" nature of many AI tools, pathologists will often make diagnoses without enough clinical explainability.	Invalid	**Likert scale: 3 - Disagree** **Rationale/Explanation:** While the "black box" nature of some AI tools may pose challenges in terms of explainability, advancements in AI technology and regulations are likely to address this issue by 2030. Pathologists and AI developers are increasingly focusing on explainable AI models, which aim to provide insights into how AI arrives at its conclusions. Additi…	5	Rationale: As AI tools become more prevalent in pathology by 2030, the "black box" nature of many AI algorithms may indeed lead to pathologists facing challenges in fully understanding the reasoning behind certain AI-generated diagnoses. This lack of clinical explainability could result in pathologists making diagnoses without complete insight into the AI's decision-making process, potentially le…	5	Rationale: The "black box" nature of AI tools in pathology may indeed lead to pathologists making diagnoses without enough clinical explainability by 2030. This lack of transparency in how AI algorithms arrive at their conclusions can make it challenging for pathologists to fully understand and explain the reasoning behind AI-generated diagnoses. As AI continues to play a significant role in path…	6	Rationale: The "black box" nature of many AI tools in pathology can make it challenging for pathologists to fully understand the reasoning behind the diagnoses provided by the AI systems. This lack of clinical explainability may lead to situations where pathologists have to rely on the AI's output without being able to fully interpret or explain the underlying rationale. As AI continues to advanc…	5	Rationale: The "black box" nature of many AI tools in pathology can make it challenging for pathologists to fully understand how the AI arrived at a particular diagnosis. This lack of clinical explainability may lead to situations where pathologists have to rely on the AI's output without being able to fully explain the reasoning behind it. As AI continues to advance in pathology, this issue coul…	5.25
170	By 2030, regarding the integration of AI in pathology, due to ethical concerns, algorithms will be prevented from making decisions in the pathology setting without additional manual review by a pathologist.	5	Rationale: Ethical concerns surrounding AI in pathology are significant, especially in critical decision-making processes. By 2030, it is likely that there will be increased emphasis on the importance of human oversight and validation in pathology to ensure accountability, transparency, and patient safety. Manual review by a pathologist will likely be a required step to validate and interpret AI-…	5	Rationale/Explanation: Ethical concerns around AI in pathology are likely to continue to be a significant issue as technology advances by 2030. To address these concerns and ensure patient safety and quality of care, it is probable that there will be regulations and guidelines in place that require additional human oversight, such as manual review by a pathologist, for decisions made by AI algori…	6	Rationale: Ethical concerns surrounding the use of AI in pathology are significant, especially when it comes to decision-making processes that directly impact patient care. By 2030, it is likely that there will be strict regulations in place to ensure that AI algorithms are not solely responsible for making critical decisions in the pathology setting without the oversight and validation of a trai…	5	Rationale: Ethical concerns surrounding the use of AI in pathology are significant, especially in critical decision-making processes. By 2030, it is likely that regulations and guidelines will require additional manual review by a pathologist to ensure the accuracy and ethical considerations of AI-generated decisions in the pathology setting. This approach can help mitigate potential risks and er…	5	Rationale: Ethical concerns surrounding AI in pathology are significant, especially when it comes to decision-making that could impact patient care. By 2030, it is likely that regulations and guidelines will mandate additional manual review by pathologists to ensure accuracy, accountability, and patient safety. This approach can help address ethical considerations and maintain the necessary human…	5.2
171	By 2030, regarding the integration of AI in pathology, hurried pathologists will often take "shortcuts" by accepting AI interpretations without sufficient verification.	3	Rationale/Explanation: While it is possible that some pathologists may be tempted to take shortcuts with AI interpretations due to time constraints, I believe that by 2030, the importance of verifying AI interpretations in pathology will be widely recognized. Pathologists are trained professionals who understand the critical role of accurate diagnosis and would likely prioritize thorough verifica…	3	Rationale/Explanation: While the integration of AI in pathology may streamline processes and assist pathologists in making more efficient and accurate diagnoses, it is unlikely that by 2030 pathologists will often take shortcuts by blindly accepting AI interpretations without proper verification. Pathologists are trained to critically evaluate and verify results, and it is essential for patient s…	3	Rationale: I believe that by 2030, pathologists will be more cautious and diligent in verifying AI interpretations. As AI in pathology becomes more prevalent, pathologists will likely understand the importance of verifying results to ensure accuracy and patient safety. While AI can assist in expediting the process, I don't think pathologists will be careless in accepting AI interpretations withou…	3	Rationale: While the integration of AI in pathology may streamline certain processes and aid pathologists in their work, it is unlikely that by 2030 hurried pathologists will consistently take "shortcuts" by blindly accepting AI interpretations without sufficient verification. Pathologists are trained to critically evaluate and verify diagnostic results, and the importance of thorough verificatio…	3	Rationale/Explanation: I believe that by 2030, while AI will play an increasingly significant role in pathology, pathologists will still maintain a critical role in verifying and validating AI interpretations. The importance of accurate diagnosis and patient care will likely prevent pathologists from hurriedly accepting AI interpretations without sufficient verification. Pathologists are trained …	3
172	By 2030, regarding the integration of AI in pathology, it will be impossible to ensure that pathologists take full responsibility for double-checking and confirming AI-rendered diagnoses.	5	Rationale: By 2030, with the advancements in AI technology and its increasing integration into pathology practices, it is likely that pathologists may rely more on AI for initial diagnoses. However, ensuring that pathologists still take full responsibility for double-checking and confirming AI-rendered diagnoses may become challenging due to the potential trust and reliance on AI systems. There m…	5	Rationale/Explanation: By 2030, AI in pathology is expected to become more advanced and integrated into the diagnostic process. While AI can enhance efficiency and accuracy in diagnosing diseases, the responsibility of pathologists to double-check and confirm AI-rendered diagnoses may be challenging to ensure comprehensively. As AI systems improve and become more sophisticated, there may be insta…	6	Rationale: By 2030, with the advancement of AI in pathology, it is likely that AI systems will become highly sophisticated and reliable in providing accurate diagnoses. Pathologists may increasingly rely on AI for initial screenings and diagnoses. However, ensuring that pathologists still take full responsibility for double-checking and confirming AI-rendered diagnoses could become challenging du…	5	Rationale: By 2030, with the advancement and widespread integration of AI in pathology, it is likely that AI systems will become increasingly accurate and reliable in rendering diagnoses. Pathologists may rely more on AI for initial assessments, which could potentially lead to reduced emphasis on manual double-checking by pathologists. However, human oversight and responsibility for verifying AI-…	6	Rationale: As AI technology continues to advance and become more sophisticated by 2030, it is likely that AI systems will be highly reliable and accurate in providing diagnoses in pathology. Pathologists may increasingly rely on AI for initial diagnoses, potentially leading to a decreased emphasis on pathologists double-checking and confirming AI-rendered diagnoses. The convenience and efficiency…	5.4
173	By 2030, regarding the integration of AI in pathology, pathologists will still be legally responsible for diagnoses made with the help of AI.	6	Rationale: As of now, regulations and laws around AI in healthcare often stipulate that the ultimate responsibility for patient care and diagnosis lies with the healthcare professional overseeing the AI system. Given the complexity and critical nature of pathology diagnoses, it is likely that by 2030, pathologists will still be legally responsible for the accuracy and interpretation of diagnoses …	6	Rationale: As AI technology continues to advance and become more integrated into pathology practices, pathologists will likely still be held legally responsible for diagnoses made with the assistance of AI by 2030. While AI can aid in providing accurate and efficient diagnoses, the final responsibility and accountability for patient care and treatment decisions will ultimately rest with the patho…	6	Rationale: As of now, pathologists are legally responsible for the diagnoses they make, whether with or without the assistance of AI. Given the current regulatory environment and the complexity of healthcare liability laws, it is likely that by 2030, pathologists will still bear legal responsibility for diagnoses made with the help of AI. While AI can enhance accuracy and efficiency, ultimate acc…	6	Rationale: As AI technology continues to advance and become more integrated into pathology practices, it is likely that pathologists will still be legally responsible for diagnoses made with the help of AI by 2030. Pathologists are ultimately accountable for patient care and outcomes, and they will likely be expected to oversee and validate AI-generated diagnoses to ensure accuracy and quality. T…	6	Rationale: As of the present, pathologists are held legally responsible for the diagnoses they make, whether with or without the assistance of AI. Given the current regulatory landscape and ethical considerations, it is likely that by 2030, the legal responsibility for diagnoses made with the help of AI will still ultimately lie with the pathologists overseeing and validating those diagnoses. Thi…	6
174	By 2030, regarding the integration of AI in pathology, potentially-biased algorithms due to lack of demographic diversity in training datasets will lead to diagnostic errors.	5	Rationale/Explanation: It is highly likely that by 2030, without intentional efforts to improve demographic diversity in AI training datasets for pathology, biased algorithms could indeed lead to diagnostic errors. Lack of representation of diverse demographics in training data can result in skewed AI models, impacting the accuracy and reliability of diagnostic outcomes. Addressing this issue wil…	6	Rationale: The lack of demographic diversity in training datasets for AI algorithms is a known issue that can lead to biased outcomes, especially in sensitive areas such as healthcare and pathology. Without diverse representation in the training data, AI systems may not be able to accurately generalize to different populations, which could result in diagnostic errors. Given the importance of accu…	6	Rationale: The lack of demographic diversity in training datasets for AI algorithms can indeed lead to biased outcomes in pathology diagnostics. If not addressed, this bias can result in diagnostic errors that may have serious consequences for patient care. It is crucial to ensure that AI systems in pathology are trained on diverse datasets to improve accuracy and reduce the risk of biased outcom…	6	Rationale: The lack of demographic diversity in training datasets for AI algorithms in pathology is a well-documented issue that can lead to biased outcomes, including diagnostic errors. Without sufficient representation of diverse populations in the training data, AI systems may not perform accurately or equitably across different demographic groups. Given the current trajectory of AI developmen…	6	Rationale: Lack of demographic diversity in training datasets for AI algorithms has been a known issue in various fields, including healthcare. If the AI algorithms used in pathology lack diversity, they may not accurately represent all patient populations, potentially leading to biased outcomes and diagnostic errors. Addressing this issue is crucial to ensure the effectiveness and reliability of…	5.8
175	By 2030, regarding the integration of AI in pathology, limits will be imposed to unintended discoveries enabled by AI.	Invalid	**6. Strongly agree** **Rationale/Explanation:** As AI technology in pathology continues to advance and become more sophisticated by 2030, it is likely that regulations and safeguards will be put in place to control and minimize unintended discoveries enabled by AI. This is essential to ensure patient safety, maintain ethical standards, and prevent potential risks associated with unanticipated fi…	5	Rationale/Explanation: By 2030, as AI technology in pathology continues to advance, there will likely be increased understanding and control over the capabilities and limitations of AI systems. With more research and regulations in place, it is plausible that measures will be taken to mitigate unintended discoveries facilitated by AI in pathology to ensure patient safety and ethical consideration…	5	Rationale/Explanation: As AI continues to advance in the field of pathology, it is likely that limits will be imposed to unintended discoveries enabled by AI by 2030. This is because as AI algorithms become more sophisticated and regulated, there will be mechanisms in place to control and monitor the outcomes of AI-driven processes to prevent any unintended discoveries or outcomes that may arise.…	5	Rationale: As AI technology in pathology continues to advance by 2030, it is likely that limits will be imposed to unintended discoveries enabled by AI. This is because regulations and ethical considerations will likely be put in place to ensure that AI algorithms are used responsibly and the potential risks of unintended discoveries are mitigated. The need for transparency, accountability, and c…	5	Rationale/Explanation: The integration of AI in pathology will likely lead to an increase in the detection of unintended discoveries due to the technology's ability to analyze vast amounts of data and detect patterns that may not have been apparent to human pathologists. However, by 2030, there will likely be regulations and guidelines in place to impose limits on these unintended discoveries to …	5
176	By 2030, regarding the integration of AI in pathology, stricter limits will be imposed on commercialization of data.	Invalid	**Likert scale: 6 - Strongly agree** **Rationale/Explanation:** By 2030, as the use of AI in pathology becomes more prevalent, there will likely be increased awareness and regulations surrounding data privacy and commercialization. With the potential risks associated with the misuse of patient data, there will be a growing demand for stricter limits on the commercialization of data to protect pat…	6	Rationale: I strongly agree that by 2030, there will likely be stricter limits imposed on the commercialization of data related to the integration of AI in pathology. As AI technologies continue to advance and become more integrated into healthcare systems, concerns around data privacy, security, and ethical use will become even more prominent. Regulations and policies are expected to evolve to a…	6	Rationale: I believe that by 2030, there will be increasing awareness and regulations surrounding data privacy and protection, especially when it comes to healthcare data. Given the sensitive nature of pathology data and the potential risks associated with commercialization, it is likely that there will be stricter limits imposed on the commercialization of data in the context of AI integration i…	5	Rationale/Explanation: As AI technology continues to advance and its integration in pathology becomes more widespread, concerns about data privacy and security are likely to increase. By 2030, it is reasonable to expect that there will be a growing awareness of the importance of protecting patient data and ensuring that commercialization of such data is done ethically and with strict regulations …	6	Rationale: I strongly agree that by 2030, there will be stricter limits imposed on the commercialization of data in the integration of AI in pathology. As concerns around data privacy and security continue to grow, regulations and policies are likely to become more stringent to protect patient information and ensure ethical use of AI technologies in healthcare settings. This will likely result in…	5.75
177	By 2030, regarding the integration of AI in pathology, lack of informed patient consent when using their data will be a common practice.	3	Rationale: It is expected that by 2030, regulations and ethical considerations around patient data privacy and consent will likely become more stringent and enforced. With increasing awareness and emphasis on patient rights, it is less likely that lack of informed patient consent will be a common practice in the integration of AI in pathology. Additionally, there will likely be advancements in tr…	Invalid	4. Neither agree nor disagree Rationale: The integration of AI in pathology is a rapidly evolving field, and by 2030, it is possible that there will be advancements in regulations and guidelines regarding patient data privacy and consent. While there may still be challenges in ensuring informed patient consent, it is also likely that awareness and regulations around data privacy will have improve…	3	Rationale/Explanation: I rated this statement as a 3 (Disagree) because by 2030, there will likely be increased awareness and regulations surrounding patient data privacy and consent in the context of AI applications in healthcare. As technology advances and ethical considerations become more prominent, it is expected that efforts will be made to ensure informed patient consent is prioritized rat…	Invalid	5. Agree Rationale/Explanation: Given the rapid advancements in AI technology and its increasing integration into healthcare systems, it is likely that by 2030, there may be instances where patient data is used with AI in pathology without fully informed consent. This could be due to various factors such as regulatory frameworks, challenges in ensuring comprehensive consent processes, or the comp…	3	Rationale: I rated this statement as 'Disagree' because by 2030, there will likely be more stringent regulations and guidelines in place regarding patient data privacy and consent. With increasing awareness about data protection and privacy rights, it is expected that informed patient consent will be a standard practice rather than a common lack of consent when utilizing AI in pathology.	3
178	By 2030, regarding the integration of AI in pathology, data inferences that may impact on patient anonymity will lead to ethical issues.	Invalid	5. Agree Rationale/Explanation: By 2030, with the increased integration of AI in pathology, there is a high likelihood that data inferences made by AI systems could potentially lead to ethical concerns surrounding patient anonymity. As AI technologies become more advanced and capable of extracting deeper insights from data, the risk of unintended patient identification or privacy breaches due to …	6	Rationale: As AI technology continues to advance and be integrated into pathology by 2030, the ability of AI to make data inferences that could potentially impact patient anonymity is a valid concern. With the vast amounts of data being processed and analyzed by AI systems, there is a higher risk of unintentional breaches of patient privacy. Ethical issues surrounding patient anonymity and data s…	5	Rationale/Explanation: As AI technology continues to advance and become more integrated into pathology practices, it is likely that data inferences generated by AI algorithms may have the potential to impact patient anonymity. This could lead to ethical concerns regarding patient privacy and confidentiality. With the increasing reliance on AI for data analysis and decision-making in pathology, th…	6	Rationale: By 2030, as AI technology in pathology advances, the ability to draw data inferences may become more sophisticated, potentially leading to inadvertent patient identification through data patterns. This could indeed raise ethical concerns related to patient anonymity and confidentiality. With the increasing complexity of AI algorithms and the vast amount of data being processed, the ris…	6	Rationale: As AI technologies in pathology become more advanced and widely adopted by 2030, the ability to draw data inferences that could potentially impact patient anonymity is a real concern. The increased reliance on AI for data analysis and decision-making could introduce ethical challenges related to patient privacy and confidentiality. These issues may arise due to the sensitive nature of …	5.75
179	By 2030, regarding the integration of AI in pathology, AI will lead to a de-skilling of pathologists, who will potentially suffer from too great a reliance on AI.	3	Rationale: While AI will likely play a significant role in pathology by 2030, it is unlikely to lead to a de-skilling of pathologists. Instead, AI is more likely to augment the capabilities of pathologists, leading to more accurate and efficient diagnoses. Pathologists will still be needed to interpret results, provide context, and make critical decisions based on the information provided by AI. …	3	Rationale: While AI integration in pathology may streamline certain tasks and aid in diagnostics, I believe that by 2030, pathologists will still play a crucial role in the interpretation and decision-making process. Pathologists are likely to adapt to using AI as a tool to enhance their work rather than solely relying on it, thereby preventing significant de-skilling. Additionally, ongoing train…	3	Rationale: While AI is expected to significantly impact the field of pathology by 2030, leading to improvements in efficiency and accuracy of diagnoses, it is unlikely to result in a de-skilling of pathologists. Pathologists will still play a crucial role in interpreting and validating the results provided by AI algorithms. The integration of AI is more likely to enhance the capabilities of patho…	3	Rationale: While AI will certainly play a significant role in pathology by 2030, I believe that pathologists will not be de-skilled but rather upskilled to work more effectively alongside AI tools. Pathologists will still be crucial in interpreting complex cases, providing clinical context, and making final decisions based on AI suggestions. The integration of AI is more likely to enhance the cap…	3	Rationale: While AI is expected to significantly impact the field of pathology by 2030, leading to increased efficiency and accuracy in diagnostics, it is unlikely that pathologists will be completely de-skilled or overly reliant on AI. Pathologists will still play a crucial role in interpreting complex cases, making clinical decisions, and providing necessary context that AI may not fully captur…	3
180	By 2030, regarding the integration of AI in pathology, AI and technology will be included in the educational curricula of medical students, pathologists, and analysts to help them deal with this rapidly evolving method of support and its ethical implications.	6	Rationale/explanation: It is highly likely that by 2030, AI and technology will be integral components of the educational curricula for medical students, pathologists, and analysts. The field of pathology is increasingly relying on AI for support, and it is essential for future professionals to be well-versed in utilizing AI tools effectively and understanding the ethical considerations associate…	6	Rationale: Given the rapid advancements in AI technology and its increasing integration into various fields, including healthcare, it is highly likely that by 2030, AI and technology will be incorporated into the educational curricula of medical students, pathologists, and analysts. This integration will help prepare future healthcare professionals to effectively utilize AI tools in pathology pra…	6	Rationale: I strongly agree that by 2030, AI and technology will be integrated into the educational curricula of medical students, pathologists, and analysts. Given the rapid advancements in AI and its increasing relevance in the field of pathology, it is crucial for future healthcare professionals to be well-versed in utilizing these tools effectively. Including AI education in the curriculum wi…	6	Rationale: I strongly agree with this statement because the integration of AI in pathology is a rapidly evolving field that is becoming increasingly important in healthcare. By 2030, it is likely that AI and technology will be essential components of the educational curricula for medical students, pathologists, and analysts to ensure they are equipped to effectively utilize these tools in clinica…	6	Rationale: Considering the rapid advancements in AI technology and its increasing integration in various fields, it is highly likely that by 2030, AI and technology will be incorporated into the educational curricula of medical students, pathologists, and analysts to prepare them for utilizing AI tools in pathology. This integration will be essential to ensure that future professionals in the fie…	6
