# Supplementary material for: How does AI perform compared to human expert panels in medical Delphi studies? A pilot study through the lens of pathology
Source: J Pathol Inform. 2026 Apr 15;21:100661. doi: 10.1016/j.jpi.2026.100661 (PMC13185839; doi:10.1016/j.jpi.2026.100661)
Supplement: Supplementary material 1 — Original data used in the study and code for the Delphi-GPT application. [file mmc1.zip › Delphi-Results-&-Code-Sent-to-copy/Category-1-Run-Results/completed-ai-survey1-GPT-4o-temp1-w-avg.csv]

Question #	Specified Statement	AI Rating 1	AI Explanation 1	AI Rating 2	AI Explanation 2	AI Rating 3	AI Explanation 3	AI Rating 4	AI Explanation 4	AI Rating 5	AI Explanation 5	Average AI Ratings
1	By 2030, due to the integration of AI in the pathology setting, time required per case will decrease.	6	**Rationale/Explanation:** Advances in AI, particularly in fields like machine learning and computer vision, are already demonstrating significant potential in aiding pathology. By 2030, it is reasonable to anticipate that AI will have been integrated deeply into the pathology workflow, substantially enhancing efficiency. AI algorithms can quickly analyze and highlight areas of interest in tissue…	6	**Rationale/Explanation:** The integration of AI in the pathology setting is expected to significantly streamline and expedite various processes involved in case analysis by 2030. AI has shown considerable promise in areas such as image analysis, pattern recognition, and data interpretation, all of which are time-intensive tasks for human pathologists. Automating these processes can substantially…	6	**Rationale/Explanation:** The integration of AI in pathology has shown promising advancements that are likely to mature further by 2030. AI algorithms can assist in various time-consuming processes, such as slide scanning, image analysis, and anomaly detection. These algorithms are being developed to quickly and accurately identify patterns and abnormalities, which can significantly reduce the t…	6	**Rationale/Explanation:** By 2030, it is highly plausible that the integration of AI in pathology settings will significantly reduce the time required per case. AI technologies have demonstrated considerable potential in automating labor-intensive tasks, such as image analysis, pattern recognition, and data processing, which could expedite the diagnostic process. Algorithms trained to recognize …	6	**Rationale:** By 2030, advances in AI technology are expected to significantly impact the pathology field. AI algorithms, particularly those designed for image analysis and pattern recognition, are showing promising results in accelerating the diagnostic process by quickly interpreting pathological slides and identifying regions of interest that require a pathologist's detailed review. This assi…	6
2	By 2030, due to the integration of AI in the pathology setting, cost per case will decrease.	5	**Rationale/Explanation:** I agree with the statement that by 2030, the integration of AI in the pathology setting will likely lead to a decrease in the cost per case. AI has the potential to significantly streamline various processes in pathology, such as diagnostic accuracy, case triage, image analysis, and workflow optimization. These improvements can reduce the time required to diagnose and p…	5	Rationale: The integration of AI in the pathology setting has the potential to streamline workflows, enhance diagnostic accuracy, and reduce the time required for pathologists to make a diagnosis. By automating routine tasks and assisting with image analysis, AI can significantly reduce labor costs and improve efficiency. Additionally, AI systems can help in identifying patterns and anomalies tha…	6	Rationale/Explanation: AI integration has the potential to significantly reduce the cost per case in pathology by 2030. There are several reasons for this assessment: 1. **Automation and Efficiency**: AI can automate many routine and repetitive tasks that pathologists currently perform manually, such as image analysis and quantification. This automation can result in faster processing times and r…	5	**Rationale/Explanation:** I agree with the statement that by 2030, the integration of AI in the pathology setting will likely lead to a decrease in cost per case, and here's why: 1. **Efficiency Gains:** AI technologies have the potential to significantly increase the efficiency of pathology workflows by automating routine tasks, such as image analysis, which can save time and reduce the manpowe…	5	Rationale: The integration of AI in pathology is expected to streamline many of the processes involved in diagnosing diseases and analyzing medical images. AI algorithms can potentially reduce the workload on pathologists by automating routine tasks, thereby increasing efficiency. This could lead to faster turnaround times for diagnoses and the ability to handle higher case volumes without a comm…	5.2
3	By 2030, due to the integration of AI in the pathology setting, standardization of pre-analytical processes (staining and slicing techniques) will increase.	6	Rationale/Explanation: The integration of AI in pathology is expected to drive significant advancements in the standardization of pre-analytical processes. AI systems require consistent and high-quality data to function optimally, which compels an improvement in the standardization of staining and slicing techniques to ensure reliability and reproducibility of results. By 2030, it's highly probab…	5	Rationale/Explanation: The integration of AI in pathology is expected to drive enhancements in various processes to ensure accuracy and reliability in analysis. Standardizing pre-analytical processes, such as staining and slicing techniques, is fundamental for AI algorithms to function optimally since these processes directly affect the quality of the input data. Consistent and high-quality input…	6	Rationale/Explanation: The integration of AI in pathology is expected to drive significant improvements in standardization across various processes, including pre-analytical tasks such as staining and slicing techniques. AI systems thrive on consistency and require high-quality data to deliver accurate and reliable results. As a result, the push for integrating AI tools will necessitate improved …	6	**Rationale/Explanation:** The integration of AI in the pathology setting is highly likely to drive standardization of pre-analytical processes such as staining and slicing techniques. AI systems rely heavily on consistent and high-quality input data to perform accurately. Variations in staining and slicing can significantly affect the performance and reliability of AI algorithms used for diagnos…	5	Rationale/Explanation: AI integration in pathology is expected to drive improvements and standardization across various processes, including pre-analytical steps like staining and slicing techniques. AI can help by providing consistent protocols and quality control measures, which are essential for ensuring reproducible and accurate results. Given the advancements in AI technologies and their inc…	5.6
4	By 2030, due to the integration of AI in the pathology setting, the number of unnecessary IHC stains performed will decrease	6	Rationale/Explanation: AI has the potential to significantly reduce unnecessary immunohistochemistry (IHC) stains in the pathology setting by 2030. AI algorithms can assist pathologists in accurately diagnosing and classifying tissue samples with higher precision through advanced image analysis and pattern recognition techniques. This enhanced accuracy can reduce the need for additional IHC stain…	6	### Rationale/Explanation: Integrating AI into the pathology setting has the potential to substantially reduce the number of unnecessary immunohistochemistry (IHC) stains performed. AI systems are becoming increasingly sophisticated in analyzing digital pathology slides, providing more accurate and faster initial diagnoses. These advances can help pathologists make more informed decisions about w…	5	**Rationale:** Advancements in AI, particularly in the field of pathology, are progressively enhancing diagnostic accuracy and decision-making processes. By 2030, it's reasonable to anticipate that the integration of AI tools could significantly streamline workflows and improve the precision of preliminary analyses. This could lead to a more targeted and judicious use of immunohistochemistry (IHC…	6	### Rationale/Explanation: The integration of AI in pathology has the potential to significantly reduce the number of unnecessary immunohistochemistry (IHC) stains performed. AI algorithms can analyze digitized tissue samples with a high degree of accuracy, identifying the presence or absence of specific biomarkers that typically necessitate IHC stains. By doing this, AI can preemptively rule out…	5	**Rationale/Explanation:** The integration of AI in pathology is anticipated to significantly enhance diagnostic accuracy by 2030. AI algorithms, particularly those that are deep learning-based, have shown promising results in interpreting histopathological slides and identifying key histologic features that might necessitate further immunohistochemistry (IHC) staining. By leveraging AI's pattern…	5.6
5	By 2030, due to the integration of AI in the pathology setting, pathologists will look at a substantially lower number of cases, since cases will be filtered (such as negative biopsies).	6	**Rationale/Explanation:** The integration of AI in pathology is likely to significantly enhance the efficiency of pathology workflows by 2030. One major expected benefit is AI's ability to accurately and swiftly filter out negative biopsies and other non-critical cases, reducing the number of cases that pathologists need to review manually. AI algorithms are continually improving in terms of sen…	5	### Rationale/Explanation: By 2030, it is reasonable to expect significant advancements in AI integration within the pathology setting. AI systems have the potential to efficiently identify and filter out negative cases, such as benign biopsies, thereby reducing the workload of pathologists. - **Current Trends**: Presently, AI is already demonstrating capabilities in image recognition and interpr…	5	### Rationale: AI advancements in pathology are showing significant potential in automating and enhancing various tasks. By 2030, it's plausible that AI will be capable of effectively filtering cases, particularly those that are negative or require minimal attention, thereby allowing pathologists to focus their expertise on more complex cases. The efficiency of AI in preliminary screenings and di…	5	**Rationale/Explanation:** I chose to rate this statement as a 5 ("Agree") because it is plausible that by 2030 the integration of AI in the pathology setting could lead to pathologists examining a substantially lower number of cases. AI-driven tools have shown significant potential in automating tasks such as detecting negative biopsies and other clear-cut cases, which typically do not require t…	5	### Rationale/Explanation: By 2030, AI integration in pathology is expected to significantly advance, resulting in various efficiencies and improvements in the diagnostic process. One likely consequence is that AI systems will be capable of filtering out negative biopsies or cases that do not require a detailed review by a pathologist. This technology is already in development and some preliminar…	5.2
6	By 2030, due to the integration of AI in the pathology setting, diagnostic accuracy will increase.	6	**Rationale/Explanation:** I strongly agree that by 2030, the integration of AI in the pathology setting will lead to improved diagnostic accuracy. AI technology, particularly in image recognition and data analysis, has shown significant potential to enhance the accuracy and efficiency of medical diagnoses. AI can process large amounts of data quickly, identify patterns that may be missed by huma…	6	Rationale/Explanation: AI has made significant strides in recent years in various medical fields, including pathology. The use of AI in pathology, such as through image analysis and pattern recognition, has shown promising results in increasing diagnostic accuracy by assisting pathologists in identifying abnormalities with greater precision and speed. By 2030, it is reasonable to anticipate that …	6	**Rationale:** Advancements in artificial intelligence (AI) are already showing promising results in various fields of medicine, including pathology. AI can enhance diagnostic accuracy by providing consistent, unbiased analysis and by identifying patterns that might be missed by human eyes. With rapid technological advancements, significant improvements in AI capabilities, and increased access to…	6	Rationale/Explanation: There are strong indications that AI integration into pathology will significantly improve diagnostic accuracy by 2030. AI technologies, particularly in image analysis and pattern recognition, hold considerable potential to augment the capabilities of pathologists. AI can assist in identifying subtle features in pathology slides that might be overlooked by human analysis al…	6	Rationale/Explanation: The integration of AI into the pathology setting holds significant promise for increasing diagnostic accuracy by 2030. AI algorithms, particularly those leveraging machine learning and deep learning, have shown considerable improvements in pattern recognition and data analysis. They can sift through vast amounts of data quickly and with high precision, identifying subtle pa…	6
7	By 2030, due to the integration of AI in the pathology setting, diagnosis and grading of tumors will be more standardized, bringing more objectivity to the diagnosis of certain entities that are currently subject to high interobserver variability.	6	Rationale/Explanation: AI has already shown significant potential in enhancing the accuracy and consistency of pathological diagnoses, which traditionally could exhibit high interobserver variability. By leveraging machine learning algorithms and large datasets, AI can help standardize and streamline the diagnostic process, reducing the subjective elements of human interpretation. This is particu…	6	Rationale/Explanation: The integration of AI into the pathology setting has already shown promising results in reducing diagnostic variability and introducing more standardized protocols. By 2030, it is feasible to expect that AI algorithms, trained on vast datasets, will be capable of providing more consistent assessments of tumor diagnoses and gradings. This would help address one of the longst…	6	**Rationale/Explanation:** AI has shown substantial potential in the field of pathology, particularly in analyzing patterns and learning from vast datasets to improve diagnostic accuracy. Machine learning algorithms and artificial intelligence can detect subtle patterns in tissue samples that might be missed by human eyes, and these insights are consistent across different cases, which could redu…	6	#### Rationale/Explanation: AI technology, particularly machine learning and deep learning algorithms, has shown significant promise in analyzing medical images with high precision and consistency. By 2030, it is highly plausible that AI integration in pathology will have progressed to a point where it can provide standardized diagnostic criteria, thus reducing the variability that often occurs w…	6	Rationale/Explanation: AI integration in pathology has already made significant strides towards improving diagnostic accuracy and consistency. Algorithms trained on large and diverse datasets can provide an objective analysis of pathology images, which can reduce the variability between different observers. By 2030, it is highly likely that AI technology will have advanced to the point where it c…	6
8	By 2030, due to the integration of AI in the pathology setting, detection of rare events (small metastases, small tumor foci) will increase.	6	Rationale/Explanation: The integration of AI in pathology holds significant promise for improving the detection of rare events, such as small metastases and small tumor foci, by 2030. AI algorithms, particularly those leveraging deep learning, have demonstrated considerable success in image analysis tasks, including recognizing patterns and anomalies that may be difficult for human pathologists t…	6	Rationale/Explanation: The integration of AI into pathology has already shown promising results in the accurate detection of rare events such as small metastases and small tumor foci. With the continuous advancements in machine learning algorithms, particularly in image recognition and analysis, AI systems are expected to improve significantly by 2030. These improvements would likely enhance the …	6	**Rationale/Explanation:** The integration of AI in pathology has been rapidly evolving, with significant advancements in image analysis and pattern recognition. By 2030, it is reasonable to expect that AI algorithms will become highly sophisticated and reliable, capable of detecting subtle changes and rare events in pathology slides that might be challenging for human eyes to consistently identi…	6	Rationale/Explanation: AI technology, particularly in the realm of computer vision and deep learning, has shown remarkable advancements in image analysis and pattern recognition. In pathology, AI algorithms have demonstrated the capacity to process and analyze vast amounts of histopathological data with high accuracy and efficiency. By 2030, it is very plausible that AI systems will have substant…	6	Rationale/Explanation: Advancements in AI, particularly deep learning and pattern recognition, have shown significant promise in enhancing the capabilities of pathology. By 2030, it is highly plausible that AI systems will have matured to a point where their integration into pathology workflows will substantially improve the accuracy and efficiency of detecting rare events such as small metastase…	6
9	By 2030, due to the integration of AI in the pathology setting, analyses will be more quantitative.	6	**Rationale/Explanation:** The integration of AI in pathology is expected to significantly enhance the quantitative aspects of analyses by 2030. Current advancements in AI and machine learning have already demonstrated their capability to analyze vast amounts of data with precision and consistency. AI algorithms can extract and quantify features from histopathological images with high accuracy, r…	6	**Rationale/Explanation:** The integration of AI in pathology is already showing significant improvements in the quantitative analysis of data. AI algorithms are capable of processing large datasets with high precision and consistency, which human pathologists may find challenging due to the volume and complexity of the data. With advancements in machine learning and deep learning, AI systems are…	6	Rationale/Explanation: AI has shown significant potential in pathology settings by enhancing the accuracy and efficiency of image analysis, identifying patterns, and providing quantifiable metrics. The integration of AI in pathology can lead to more consistent and reproducible results because algorithms can analyze images with a high degree of precision, minimizing human error and subjective vari…	6	**Rationale/Explanation:** Advancements in AI, particularly in fields like machine learning and deep learning, have already shown considerable promise in enhancing the quantitative aspects of pathology. By 2030, it is highly likely that AI will further integrate into pathology workflows, offering highly accurate and efficient methods for quantitative analysis that surpass human capabilities in ce…	6	**Rationale/Explanation:** Integrating AI into various medical fields, including pathology, is a rapidly advancing trend. By 2030, it is highly probable that AI will significantly transform how analyses are conducted in pathology settings, primarily by enhancing the quantitative aspects of these analyses. Here are the key factors behind this anticipated transformation: 1. **Improved Accuracy and …	6
10	By 2030, due to the integration of AI in the pathology setting, completeness of reports will increase.	6	Rationale/Explanation: The integration of AI in pathology has shown tremendous potential in enhancing various aspects of diagnostic workflows. AI systems are designed to process vast amounts of data quickly and consistently, which can lead to more comprehensive examinations and analyses. AI tools can automatically identify and highlight areas of interest, compare findings with large databases, an…	6	Rationale/Explanation: The integration of AI in the pathology setting is expected to significantly enhance the completeness of pathology reports by 2030. AI has the potential to systematically analyze and review vast amounts of data with high precision and consistency, which can minimize human error and oversight. AI tools can assist in ensuring that all necessary details are captured comprehensi…	Invalid	**Rationale/Explanation:** 1. **Technological Advancements**: AI technology, particularly in the realm of data analysis and interpretation, is advancing rapidly. By 2030, it is highly likely that AI will be proficient in aggregating and interpreting vast amounts of pathological data, ensuring that reports are more complete by including all relevant findings and metrics. 2. **Increased Accuracy an…	6	Rationale/Explanation: AI integration in the pathology setting by 2030 is highly likely to enhance the completeness of reports for several reasons. AI tools are designed to assist in data analysis, pattern recognition, and the detection of anomalies that might be overlooked by the human eye. As these tools become more sophisticated, they will undoubtedly aid pathologists in ensuring that reports …	6	**Rationale/Explanation:** The integration of AI in pathology is expected to enhance the completeness of reports significantly by 2030. AI systems can be designed to minimize human errors and omissions, ensuring that all necessary information is included. They can also assist pathologists by flagging any missing or overlooked critical data points. Given the rapid advancements in AI technology, it…	6
11	By 2030, due to the integration of AI in the pathology setting, complexity of reports will increase.	5	#### Rationale/Explanation: 1. **AI Integration in Pathology**: - AI has significant potential to enhance pathology workflows by automating tasks, aiding in diagnostics, and providing more granular insights that may not be easily discernible to human pathologists. This often leads to the generation of more detailed and comprehensive reports. 2. **Increased Data Analysis**: - AI systems are capabl…	5	**Rationale/Explanation:** By 2030, it is likely that the integration of AI into pathology settings will indeed lead to an increase in the complexity of reports. This expectation is based on several factors: 1. **Enhanced Data Analysis**: AI-driven tools are capable of analyzing large datasets with high precision, detecting patterns, and identifying correlations that might be missed by human path…	5	### Rationale/Explanation: AI integration in pathology is expected to enhance diagnostic precision and provide richer data interpretations. By 2030, AI tools will likely offer detailed analyses such as quantification of biomarkers, identification of subtle morphological features, and prognostic predictions that human pathologists might miss or struggle to quantify accurately. This comprehensive d…	6	Rationale/Explanation: The integration of AI in the pathology setting is likely to lead to the generation of more complex and detailed reports by 2030. AI technologies can analyze vast amounts of data quickly and accurately, which can uncover insights that might be missed by human pathologists. This capacity for deep data analysis can result in more comprehensive reports that include a greater le…	5	Rationale: The integration of AI in pathology is likely to enhance the depth and breadth of data that can be analyzed and reported. AI tools can extract more detailed information from pathological samples, identify subtle patterns, and provide data-driven insights that human pathologists may not be able to discern alone. This has the potential to both enrich and complicate pathological reports. H…	5.2
12	By 2030, due to the integration of AI in the pathology setting, quality of reports will increase.	6	Rationale/Explanation: By 2030, it is highly likely that the integration of AI in pathology will significantly enhance the quality of reports. AI has already shown great promise in improving accuracy, reducing human error, and increasing the efficiency of diagnostic processes. As AI algorithms continue to evolve, they can assist pathologists in identifying patterns and anomalies that might be mis…	6	**Rationale/Explanation:** I strongly agree with the statement that by 2030, due to the integration of AI in the pathology setting, the quality of reports will increase. There are several reasons for this optimistic outlook: 1. **Enhanced Accuracy and Consistency:** AI systems, especially those leveraging deep learning, have shown significant potential in identifying patterns and anomalies that m…	5	Rationale/Explanation: The reason I rated this statement with a 5 (Agree) is due to the significant advancements and potential benefits AI integration is bringing to the pathology field. By 2030, AI technologies are likely to enhance the accuracy and efficiency of pathological assessments, leading to higher quality reports. AI can assist in identifying patterns and anomalies that might be missed …	6	Explanation: The integration of AI in pathology promises significant advancements in various aspects of diagnostic processes. AI algorithms, particularly those informed by machine learning and deep learning, have demonstrated an ability to identify and analyze patterns in pathology images with a high degree of accuracy and consistency. By 2030, it is expected that AI will be able to support patho…	6	Rationale/Explanation: Based on current trends and advancements, I strongly agree that by 2030, the integration of AI in the pathology setting will lead to an increase in the quality of reports. AI technologies, such as machine learning algorithms, have already begun to show remarkable potential in enhancing pathology practices through improved image analysis, pattern recognition, and the automat…	5.8
13	By 2030, due to the integration of AI in the pathology setting, the number of second-opinion consultations will decrease.	6	**Rationale/Explanation:** By 2030, it is highly likely that the integration of AI in pathology will significantly streamline diagnostic processes, enhancing accuracy and efficiency. AI systems can be trained to recognize patterns and anomalies with high precision, often matching or surpassing human diagnostic capabilities. This could lead to a reduction in the necessity for second-opinion consul…	5	#### Rationale/Explanation: The integration of AI in pathology by 2030 is expected to significantly enhance diagnostic accuracy and efficiency. AI tools are increasingly demonstrating their capability to analyze pathology slides with high precision, often identifying subtle features that may be overlooked by human pathologists. As AI becomes more reliable and trusted in the medical community, it …	Invalid	**5 - Agree** **Rationale/Explanation:** The integration of AI in pathology is expected to enhance diagnostic accuracy and reduce variability in interpretations. AI algorithms, especially those trained on large and diverse datasets, can assist pathologists by providing preliminary assessments, identifying areas of concern, and cross-checking findings with high precision. This increased accuracy a…	6	Rationale: By 2030, the integration of AI in pathology is expected to significantly enhance diagnostic accuracy and consistency. AI algorithms, trained on vast datasets, can assist in identifying patterns and abnormalities with greater precision and speed than human pathologists alone. This improvement in diagnostic performance may reduce the need for second-opinion consultations, as initial diag…	6	Rationale/Explanation: By 2030, it is highly likely that the integration of AI within the pathology setting will significantly reduce the need for second-opinion consultations. AI has the potential to enhance diagnostic accuracy by providing consistent and high-precision analysis of pathological data, which can reduce the initial uncertainty and need for additional consultative opinions. AI syste…	5.75
14	By 2030, due to the integration of AI in the pathology setting, satisfaction of referring physicians will increase.	6	**Rationale/Explanation:** By 2030, the integration of AI in the pathology setting is highly likely to enhance the satisfaction of referring physicians for several reasons: 1. **Improved Accuracy and Consistency:** AI algorithms are being developed to offer highly accurate and consistent diagnostic capabilities. These advancements mean that physicians can expect more reliable pathology reports, r…	6	**Rationale/Explanation:** The integration of AI into the pathology setting is likely to enhance the efficiency, accuracy, and precision of diagnostic processes. By 2030, AI is expected to provide significant improvements in these areas, leading to quicker turnaround times for pathology results. Improved diagnostic accuracy and speed are expected to directly impact the satisfaction levels of refe…	6	**Rationale/Explanation:** I believe that by 2030, the integration of AI in pathology settings will substantially improve the satisfaction of referring physicians for several reasons: 1. **Efficiency:** AI can significantly speed up diagnostic processes by quickly analyzing digital pathology slides and identifying relevant features. This reduction in turnaround times will likely enhance satisfact…	5	Rationale/Explanation: By 2030, the integration of AI in pathology is likely to enhance the efficiency, accuracy, and speed of diagnostic processes. AI can assist in automating routine tasks, reducing the workload of pathologists and minimizing human error. This can lead to faster turnaround times for pathological reports, which are crucial for patient management and timely treatment decisions. R…	5	**Rationale:** The integration of AI in pathology holds considerable potential to enhance the satisfaction of referring physicians by 2030, primarily due to several key improvements it can bring about: 1. **Improved Diagnostic Accuracy:** AI tools are increasingly demonstrating their ability to assist pathologists by identifying patterns and markers that might be missed by the human eye, leading …	5.6
15	By 2030, due to the integration of AI in the pathology setting, patient satisfaction will increase.	5	**Rationale/Explanation:** I chose to agree with this statement because AI has significant potential to enhance patient satisfaction in pathology settings by 2030 through various means: 1. **Increased Accuracy:** AI can improve the accuracy of diagnoses by reducing human error and variability, leading to more reliable and consistent results. Accurate diagnoses are crucial for patient trust and sa…	5	**Rationale/Explanation:** Integration of AI in medical fields, including pathology, holds significant promise for enhancing various aspects of patient care, which can contribute to increased patient satisfaction. By 2030, AI could lead to more accurate and faster diagnoses, improved treatment plans, and overall efficiency in the medical workflow. This has the potential to reduce waiting times fo…	5	**Rationale/Explanation:** By 2030, the integration of AI in pathology is expected to significantly enhance various aspects of diagnostics and patient care. AI can speed up the analysis of pathological samples, leading to quicker diagnoses and, consequently, faster treatment decisions. This increased efficiency can reduce patient anxiety associated with waiting times for results. Furthermore, AI …	6	#### Rationale/Explanation: The integration of AI in the pathology setting has significant potential to enhance patient satisfaction by 2030 for several reasons: 1. **Improved Diagnostic Accuracy:** AI can assist pathologists in offering more accurate diagnoses by efficiently analyzing large volumes of data and identifying patterns that may be missed by human review alone. This increased accuracy…	5	### Rationale: I believe that by 2030, the integration of AI in the pathology setting has the potential to increase patient satisfaction for several reasons: 1. **Improved Accuracy and Consistency**: AI algorithms can enhance diagnostic precision and provide more consistent results, reducing errors and variability between different pathologists. This boost in reliability can increase patient trus…	5.2
26	By 2030, due to the integration of AI in the pathology setting, practices with retiring pathologists may choose not to replace them.	4	Rationale/explanation: The integration of AI in pathology holds significant potential for augmenting the diagnostic capabilities of pathologists, including optimizing workflow efficiency and providing accurate diagnostic support. By 2030, AI technologies could be sufficiently advanced to handle large parts of diagnostic tasks, theoretically allowing pathology practices to operate with fewer human…	5	Rationale: The integration of AI in pathology is likely to advance significantly by 2030, given the current pace of technological innovation in the field. AI tools are already showing promise in areas such as image analysis, anomaly detection, and diagnostic support. As these tools become more reliable and sophisticated, they can handle routine tasks with greater efficiency and consistency than h…	4	Rationale/Explanation: The integration of AI in pathology could certainly enhance productivity, accuracy, and efficiency within this medical field. AI has strong potential to assist with tasks such as diagnostic precision, image analysis, and data management. These advancements might, theoretically, allow practices to operate with fewer pathologists. However, completely omitting the replacement o…	5	Rationale/Explanation: The integration of AI in pathology is advancing rapidly, fueled by continuous improvements in machine learning algorithms and computational power. By 2030, it is plausible that AI will be sophisticated enough to perform many of the routine diagnostic tasks currently handled by human pathologists. This could potentially alleviate the workload on the remaining staff or stream…	5	**Rationale/Explanation:** Considering the increasing pace of technological advancements and AI integration within the pathology field, it is plausible that by 2030, AI tools will have advanced significantly, potentially reducing the need for human pathologists in certain settings. AI has the capability to enhance diagnostic accuracy, speed up analysis, and handle large volumes of data more effic…	4.6
27	By 2030, due to the integration of AI in the pathology setting, AI will pose an increased incentive to retire, for those pathologists who are unwilling to apply AI to their daily job.	5	Rationale/Explanation: By 2030, the integration of AI in pathology is expected to be significantly more advanced than it is today. AI's capabilities in terms of image analysis, diagnostics support, and workflow optimization are likely to have improved substantially. These advances will likely lead to increased efficiency and potentially even greater accuracy in diagnostic processes. For pathologi…	5	**Rationale/Explanation:** By 2030, the pathology landscape is likely to experience significant transformation due to advances in AI technology. AI has the potential to greatly enhance diagnostic accuracy, increase efficiency, and reduce the workload of pathologists. However, this transition will require current pathologists to adapt to new tools and methodologies. Pathologists who are unwilling …	5	Rationale/Explanation: The integration of AI in pathology is poised to transform many aspects of the field, including the efficiency and accuracy of diagnostic processes. By 2030, there will likely be significant advancements in AI that could both augment and, to some extent, automate certain routine tasks traditionally performed by pathologists. Given the rapid pace of technological advancements…	5	**Rationale/Explanation:** The integration of AI in pathology is anticipated to bring significant changes to the field by 2030. AI has the potential to enhance diagnostic accuracy, speed up workflow efficiency, and support decision-making processes. Consequently, there will be a new expectation for pathologists to be adept at using AI tools as part of their daily work. Pathologists who are unwill…	5	Rationale/Explanation: By 2030, the integration of AI in pathology is expected to advance significantly, impacting various aspects of the profession. AI has the potential to enhance diagnostic accuracy, streamline workflows, and reduce turnaround times by assisting with routine tasks. As this technology becomes more sophisticated and ubiquitous, it is likely that the skill set demanded from patho…	5
28	By 2030, due to the integration of AI in the pathology setting, pathology will attract more and better talent into the specialty, because of an increased interest due to AI developments in the field.	Invalid	5 - Agree ### Rationale: 1. **Automation and Efficiency**: The integration of AI in pathology holds the potential to automate routine tasks, thereby allowing pathologists to focus on more complex aspects of their work. This increased efficiency could make the field more appealing to prospective talent who are interested in leveraging technology to improve healthcare outcomes. 2. **Innovation and …	5	Rationale: AI has the potential to significantly reshape the field of pathology by automating routine tasks, enhancing diagnostic accuracy, and offering new insights through advanced data analysis. These advancements are likely to make the field more attractive to both current practitioners and new entrants. The prospect of working with cutting-edge technology and contributing to the ongoing tran…	5	**Rationale/Explanation:** The integration of AI into pathology is likely to revolutionize many aspects of the field, from diagnostics to workflow efficiency. By 2030, it's reasonable to expect that these technological enhancements will make the specialty more attractive to new and better talent for several reasons: 1. **Innovative Appeal:** The incorporation of cutting-edge AI technologies can a…	5	**Rationale/Explanation:** By 2030, the integration of AI in pathology is likely to make the field more appealing to new talent for several reasons: 1. **Enhanced Efficiency and Accuracy**: AI has the potential to significantly streamline workflows and improve diagnostic accuracy, which can make the field more attractive to those who are passionate about leveraging cutting-edge technology for bet…	5	Rationale: The integration of AI in pathology is likely to enhance the field's appeal by modernizing workflows and potentially improving diagnostic accuracy and efficiency. These advancements can make pathology a more attractive and exciting specialty for new talent who are intrigued by the intersection of technology and medicine. Moreover, the prospect of working with cutting-edge technology mig…	5
44	By 2030, due to the integration of AI in the pathology setting,Êpathologists will be more involved in diagnostic tumor boards.	6	**Rationale/Explanation:** The integration of AI in pathology is progressing at a rapid pace, and by 2030, it's highly probable that AI will handle many routine and time-consuming tasks such as image analysis and preliminary diagnostics. This will allow pathologists to spend more time on higher-level interpretive work and complex cases, which are often discussed in diagnostic tumor boards. AI can…	5	Rationale/Explanation: By 2030, AI is likely to be significantly integrated into pathology settings, including the diagnostic process around tumor boards. AI can help pathologists by rapidly analyzing large volumes of data, identifying patterns that might not be immediately evident to human experts, and providing decision support tools that enhance diagnostic accuracy and efficiency. This newfoun…	6	Rationale/Explanation: The integration of AI in the pathology setting is likely to enhance the role pathologists play in diagnostic tumor boards significantly by 2030. AI has the potential to provide rapid and highly accurate analysis of pathological samples, which can improve diagnostic precision and consistency. This, in turn, will likely necessitate pathologists to interpret AI-generated data,…	6	**Rationale/Explanation:** I strongly believe that by 2030, the integration of AI in pathology will significantly influence the role of pathologists, especially in contexts such as diagnostic tumor boards. AI tools are expected to enhance the accuracy, efficiency, and depth of pathological diagnostics. As a result: 1. **Enhanced Diagnostic Precision**: AI can analyze large datasets swiftly and id…	6	**Rationale/Explanation:** The integration of AI in pathology is progressively becoming more sophisticated and precise. AI tools can assist pathologists by providing advanced image analysis, detecting subtle patterns, and offering diagnostic suggestions that might be overlooked by humans alone. This augmentation allows pathologists to focus more on complex cases, interpret findings in greater det…	5.8
45	By 2030, due to the integration of AI in the pathology setting,Êpathologists will be more involved in multidisciplinary conferences.	Invalid	**Rationale/Explanation:** AI integration in pathology is likely to streamline many routine diagnostic tasks, enabling pathologists to focus on more complex and collaborative aspects of their roles. With AI handling initial data analyses, pathologists will have more time to engage in multidisciplinary conferences, where they can contribute their expertise more effectively. These conferences often…	5	Rationale/Explanation: The integration of AI into the pathology setting is expected to significantly enhance the efficiency and accuracy of diagnoses. As AI tools take over routine tasks and assist in the analysis of complex data sets, pathologists will have more time to participate in multidisciplinary conferences. These conferences are crucial for discussing patient cases, treatment plans, and …	6	Rationale: By 2030, AI integration in pathology is expected to enhance the accuracy, efficiency, and comprehensiveness of diagnostic information available to pathologists. With AI-powered tools assisting in the initial analysis and detection of various pathologies, pathologists will be able to focus more on complex cases and on providing expert interpretations that go beyond what AI can offer. Th…	5	Rationale: By 2030, the integration of AI in pathology is likely to enhance the overall efficiency and accuracy of diagnostic processes. AI can assist in preliminary analysis, allowing pathologists to focus more on complex cases that require their expertise. This could also lead to pathologists having more time to participate in multidisciplinary conferences. In these conferences, their enhanced …	6	**Rationale/Explanation:** The integration of AI in pathology by 2030 is expected to significantly enhance the diagnostic process, including offering more precise, efficient, and comprehensive analysis of pathology data. As AI tools streamline routine tasks and provide advanced analytical capabilities, pathologists are likely to have more time and resources to engage in multidisciplinary conferen…	5.5
46	By 2030, due to the integration of AI in the pathology setting,Êpathologists will be more involved in research activities.	6	### Rationale: The integration of AI in pathology is expected to considerably enhance the efficiency of routine diagnostic tasks. AI can substantially reduce the time pathologists spend on repetitive and time-consuming activities, such as slide screening and quantification. This potential shift in workload would likely free up time for pathologists to engage in research activities. Furthermore, A…	5	**Rationale/Explanation:** The integration of AI in the pathology setting is expected to automate many routine and time-consuming tasks, such as image analysis, diagnosis support, and data management. By leveraging these efficiencies, pathologists will likely have more time to dedicate to research activities. AI tools can also facilitate research by providing advanced data analytics capabilities,…	5	#### Rationale/Explanation: The integration of AI in pathology has the potential to significantly streamline routine diagnostic tasks, thereby freeing up pathologists to engage more in research activities. AI algorithms are becoming increasingly sophisticated, handling many of the time-consuming aspects of pathology such as image analysis, initial case sorting, and even preliminary diagnoses. Thi…	5	**Rationale:** The integration of AI in pathology settings holds significant potential to streamline routine diagnostic tasks. AI can assist with aspects such as image analysis, pattern recognition, and data processing, which can significantly reduce the time pathologists need to spend on these labor-intensive activities. As a result, there will be an opportunity for pathologists to allocate more…	6	**Rationale/Explanation:** The integration of AI in the pathology setting has the potential to significantly transform the roles and responsibilities of pathologists. AI tools can automate routine and time-consuming tasks, such as cell counting, detecting anomalies, and pattern recognition in tissue samples. By alleviating some of the manual workload, pathologists will likely have more time to de…	5.4
47	By 2030, due to the integration of AI in the pathology setting,Êpathologists will be spending more time in the study of rare lesions.	5	#### Rationale/Explanation: The integration of AI in the pathology setting is expected to significantly enhance routine diagnostic processes by automating and accelerating the identification of common lesions. This advancement will potentially free up pathologists' time, allowing them to focus more on complex and rare cases that require specialized knowledge and expertise. AI algorithms are incre…	5	Rationale/Explanation: The integration of AI in pathology is expected to streamline many routine tasks, such as image analysis and pattern recognition in common cases, thereby reducing the workload on pathologists for these repetitive tasks. This efficiency can free up pathologists to focus more on complex and rare lesions that require their expert interpretation and nuanced understanding, beyond…	5	**Rationale/Explanation:** By 2030, it is plausible that the integration of AI in the pathology setting will significantly enhance the efficiency and accuracy of routine diagnostic tasks. AI algorithms are expected to handle more of the repetitive and time-consuming aspects of pathology, such as initial screening of slides for common lesions, measuring tumor characteristics, and even suggesting p…	Invalid	Likert Ranking: 5 (Agree) Rationale/Explanation: AI integration in pathology is expected to automate and enhance the efficiency of routine diagnostic tasks, such as the analysis of common lesions and typical cases. This automation could free up pathologists' time, allowing them to focus on more complex and rare lesions that require their specialized expertise. AI can aid in preliminary screenings…	6	Rationale/Explanation: The integration of AI in pathology is expected to significantly streamline and automate many routine tasks, such as screening and initial diagnostics of common lesions, image analysis, and data processing. This automation will likely lead pathologists to have more available time to focus on complex and rare lesions that require more in-depth understanding and expert interpr…	5.25
150	By 2030, regarding the integration of AI in pathology, a set of new guidelines will be developed, specifically addressing the integration of AI in pathology.	6	**Rationale/Explanation:** Given the rapid progress and adoption of AI technologies in various fields, including pathology, it is highly likely that by 2030, a comprehensive set of guidelines will be developed specifically for the integration of AI in pathology. The development and implementation of AI tools in medical fields carry significant implications for patient safety, diagnostic accuracy,…	6	**Rationale/Explanation:** The development of new guidelines for the integration of AI in pathology by 2030 appears highly likely for several reasons: 1. **Regulatory Need**: As AI technologies advance and become more prevalent in pathology, regulatory bodies will need to create clear and specific guidelines to ensure their safe, effective, and ethical use. This ensures standardization and addres…	6	### Rationale/Explanation: Given the rapid advancements in artificial intelligence (AI) and its potential impact on various fields, it seems highly likely that by 2030, new guidelines will be developed specifically for the integration of AI in pathology. This expectation is based on several factors: 1. **Regulatory Demand:** As AI technology continues to evolve, regulatory bodies such as the FDA …	6	Rationale/Explanation: Given the rapid advancements in AI and its potential to significantly impact the field of pathology, there is a strong likelihood that new guidelines will be established by 2030 to specifically address its integration. The development of AI technologies tailored to pathology will necessitate a framework to ensure standardization, accuracy, ethical considerations, and regula…	6	Rationale/Explanation: The integration of AI in pathology is anticipated to advance significantly by 2030, driven by ongoing improvements in AI technology, computational power, and an increasing trend towards digital transformation in healthcare. Given the potential impact of AI on pathology workflows, decision-making processes, and diagnostic accuracy, it is highly likely that new guidelines wil…	6
151	By 2030, regarding the integration of AI in pathology, specific validation procedures for different types of AI tools will be defined by regulatory bodies.	6	**Rationale/Explanation:** By 2030, it is highly likely that regulatory bodies will have developed specific validation procedures for different types of AI tools in pathology. The integration of AI into healthcare, and specifically into pathology, is progressing rapidly. Regulatory bodies such as the FDA, EMA, and other national healthcare regulatory agencies have already begun to draft guideline…	6	Rationale/Explanation: Given the current trajectory of advancements in AI technology and the increasing adoption of AI tools in various medical fields, it is highly probable that regulatory bodies will recognize the necessity of specific validation procedures for different types of AI tools by 2030. Regulatory bodies such as the FDA and the European Medicines Agency (EMA) are already taking steps…	5	Rationale: Regulatory bodies, such as the FDA in the United States and the EMA in Europe, have already been moving towards establishing guidelines for the validation of AI tools across various medical domains, including pathology. Given the rapid advancements in AI and the increasing adoption of these technologies in medical diagnostics, it is reasonable to expect that by 2030, these agencies wil…	6	Rationale/Explanation: Given the current trajectory of regulatory frameworks in technology and healthcare, it is highly plausible that by 2030, regulatory bodies will recognize the necessity of specific validation procedures for different types of AI tools in pathology. As AI continues to advance and its integration into pathology becomes more prevalent, ensuring the safety, efficacy, and reliabi…	6	Rationale/Explanation: As AI technology continues to advance and its applications in pathology become more widespread, it is highly likely that regulatory bodies will establish specific validation procedures for different types of AI tools. This expectation is driven by several factors: 1. **Patient Safety and Accuracy**: To ensure patient safety and the accuracy of diagnoses, it will be essentia…	5.8
152	By 2030, regarding the integration of AI in pathology, regulatory pathways concerning AI tools for pathology will be simplified.	4	**Rationale/Explanation:** The integration of AI into pathology involves complex regulatory challenges. Given the current pace of technological advancements and the increasing reliance on AI in various sectors, it is possible that regulatory agencies will strive to create more streamlined and efficient pathways to approve AI tools. However, this is counterbalanced by the inherent risks and high-s…	5	Rationale/Explanation: The integration of AI tools in pathology is a rapidly evolving field, driven by significant advancements in artificial intelligence and machine learning technologies. By 2030, it is plausible to expect that regulatory pathways will have adapted to keep pace with these technological innovations. Various stakeholders, including healthcare providers, industry leaders, and regu…	5	#### Rationale/Explanation: As of 2023, there is ongoing momentum and increasing recognition of the potential benefits of AI in pathology, which suggests that regulatory bodies are likely to streamline and adapt their frameworks to better accommodate these emerging technologies. The trajectory of regulatory evolution often follows technological advancements, and given the rapid pace of AI develop…	Invalid	**4 (Neither agree nor disagree)** **Rationale/Explanation:** Evaluating the potential regulatory landscape for AI integration in pathology by 2030 involves several factors. There are reasons to both agree and disagree with the statement, leading me to a neutral stance. 1. **Complexity of Regulatory Environments:** Regulatory bodies such as the FDA and EMA tend to be cautious about new technologi…	Invalid	Rationale: - **Technological Progress and Adoption**: The rapid advancements in AI and its increasing importance in healthcare, including pathology, suggest that there will be significant pressure to streamline regulatory pathways to facilitate the integration of valuable AI tools. - **Regulatory Bodies' Adaptation**: Regulatory bodies like the FDA and EMA are already working on frameworks specif…	4.666666667
153	By 2030, regarding the integration of AI in pathology, approving developers once, circumventing the need to approve every app developed by a cleared AI company, will be possible.	5	### Rationale/Explanation: The integration of AI in pathology is advancing swiftly, driven by the acceleration of computational methods and increasing regulatory understanding of AI's potential impact. By 2030, it seems plausible that regulatory bodies would develop streamlined procedures to manage AI approvals more efficiently. The approach to approving developers once, thereby circumventing the…	3	Rationale/Explanation: The integration of AI in pathology is subject to strict regulatory scrutiny due to the high stakes involved in medical diagnoses. Although considerable progress is being made, the idea of approving developers once to circumvent the need to approve every app developed by a cleared AI company appears overly optimistic. The potential variability in the clinical applications, m…	4	Rationale/Explanation: The statement concerns the regulatory landscape and the approval process for AI applications in pathology. Predicting changes in regulatory frameworks is inherently challenging due to the many variables involved, including technological advancements, policy changes, and the evolving nature of the healthcare industry. - **Technological Advancement**: By 2030, AI technology i…	5	**Rationale/Explanation:** The rationale behind my rating is based on the current trajectory of AI integration and regulatory trends in various sectors, including digital pathology. By 2030, it is plausible that regulatory bodies such as the FDA or equivalent institutions in other countries may develop frameworks to expedite the approval process for AI developers with a track record of compliance…	5	### Rationale/Explanation: The statement addresses the regulatory approach towards AI integration in pathology, specifically the possibility of a one-time approval for AI developers that negates the need for individual app approvals for each new application developed by these pre-approved companies. 1. **Technological Advancements**: By 2030, significant improvements in AI technologies are expect…	4.4
154	By 2030, regarding the integration of AI in pathology, validation of families of algorithms with the same basic structure, rather than on an individual basis for each algorithm and application, will be possible.	5	Rationale/Explanation: The integration of AI in pathology has seen significant improvements in recent years, and it is likely that by 2030, validation processes will evolve as well. Currently, each AI algorithm often needs extensive validation for individual applications due to variability in data, conditions, and specific tasks. However, as AI technology advances and becomes more standardized, i…	5	**Rationale/Explanation:** I believe that by 2030, advancements in AI will likely reach a point where families of algorithms with similar structures can be validated collectively rather than on an individual basis. Currently, AI algorithms are typically validated for specific applications due to the variability in data requirements, performance, and outcomes. However, trends in AI development sug…	5	**Rationale/Explanation:** By 2030, the field of AI, and particularly its application in pathology, is likely to have advanced significantly. The trend in AI development is toward creating more robust, adaptable algorithms that can be generalized across different tasks within the same domain. Given this trajectory, it is plausible that families of algorithms with a shared basic structure could un…	4	Rationale/Explanation: The integration of AI in pathology is an evolving field, and there are many variables and unknowns that make predicting the landscape by 2030 challenging. While it is plausible that by 2030, the development of standardized validation frameworks for families of algorithms could advance, several significant hurdles must be overcome. These include technological limitations, re…	4	**Rationale:** The integration of AI in pathology continues to evolve rapidly, and significant advancements are being made in the development and validation of algorithms. However, the statement encompasses several uncertainties that make it challenging to provide a definitive judgment. 1. **Current Trends and Progress**: While there has been progress in creating more generalized AI models, patho…	4.6
155	By 2030, regarding the integration of AI in pathology, approving adaptive algorithms that constantly change will be possible.	5	**Rationale/Explanation:** The integration of AI in pathology is advancing rapidly, and the approval of adaptive algorithms that are capable of constant evolution appears feasible by 2030 for several reasons: 1. **Technological Advancements**: There has been substantial progress in AI and machine learning technologies, with adaptive algorithms already being developed and tested in various fields,…	5	Rationale/Explanation: The integration of artificial intelligence in pathology is advancing rapidly, and adaptive algorithms—those that continually learn and evolve—have shown significant potential in fields such as image analysis and diagnostics. Given the current trajectory of AI development and regulatory bodies gradually adapting to new technologies, it is feasible that by 2030, there will be…	5	Rationale/Explanation: Developments in AI and machine learning are accelerating rapidly. By 2030, it is plausible that adaptive algorithms that continually learn and improve based on new data will be technically feasible and potentially ready for integration into clinical settings. Regulatory bodies and institutions are likely to develop new frameworks and guidelines for approving these adaptive …	5	**Rationale/Explanation:** The integration of AI in pathology is evolving rapidly, and by 2030, there is a strong possibility that approving adaptive algorithms—which can continuously learn and improve from new data—will be feasible. The rationale behind this ranking is threefold: 1. **Technological Advancements:** - AI technology, particularly in the realm of machine learning and adaptive algori…	5	Rationale/Explanation: The rapid evolution of artificial intelligence (AI) and machine learning has shown promising advancements in various fields, including pathology. By 2030, it is likely that regulatory frameworks and technological capabilities will have evolved sufficiently to address the challenges associated with approving adaptive algorithms in pathology. Some factors influencing this inc…	5
156	By 2030, regarding the integration of AI in pathology, any legal and administrative barriers to use of anonymized images in education and research will be overcome.	4	### Rationale/Explanation: My ranking of 4 reflects a position of uncertainty and neutrality regarding the specified statement. By 2030, it is plausible that legal and administrative barriers to the use of anonymized images in education and research could be addressed, given the rapid progress in technology and regulatory landscapes. However, it is equally possible that complexities, varied regul…	5	**Rationale/Explanation:** By 2030, it is reasonable to expect that many of the current legal and administrative barriers to using anonymized images in education and research within the field of pathology will be overcome. Several factors support this assessment: 1. **Current Trends and Legislative Progress:** There's an ongoing global trend towards embracing AI in various sectors, including heal…	5	Rationale/Explanation: There has been considerable progress in addressing legal and administrative barriers to the use of anonymized images in education and research. With the increasing emphasis on data-driven approaches and the recognized benefits of AI in pathology, it is plausible that by 2030, significant regulatory and policy advancements will have been made to facilitate the use of anonymi…	5	Rationale/Explanation: The integration of AI in various fields, including pathology, is rapidly advancing due to its potential to revolutionize diagnostic processes and improve patient care. In recent years, there has been significant progress in addressing legal and administrative barriers, particularly in the realms of privacy and data sharing. Various initiatives and regulatory efforts at nati…	5	**Rationale/Explanation:** There are several reasons for my decision to agree with the statement that by 2030, legal and administrative barriers to the use of anonymized images in education and research will be overcome. 1. **Current Trends**: There is a growing recognition of the importance of AI in advancing medical research and education, including pathology. Institutions and governments are i…	4.8
157	By 2030, regarding the integration of AI in pathology, meeting regulatory requirements for most AI applications will be a lengthy and costly process, as it will involve large-scale prospective studies.	6	Rationale: The integration of AI in pathology, by its nature, will likely entail significant regulatory scrutiny due to the critical role pathology plays in diagnostics and treatment planning. Compliance with regulatory requirements is often a rigorous and extensive process, particularly for medical applications that directly impact patient care. Given the current trend observed with other AI-dri…	6	Rationale/Explanation: One of the primary challenges in integrating AI into medical fields, including pathology, is the stringent regulatory landscape. Given the high stakes involved in medical diagnostics and patient safety, regulatory bodies are likely to enforce rigorous standards for the approval of AI applications. These standards typically require extensive validation to ensure the reliabil…	6	**Rationale/Explanation:** My rating is based on the current trends and standards in the development and approval of AI applications in healthcare. The integration of AI in pathology, like any other medical technology, requires rigorous validation to ensure safety, efficacy, and reliability. Regulatory bodies such as the FDA (U.S. Food and Drug Administration) or EMA (European Medicines Agency) h…	5	Rationale/Explanation: The integration of AI in pathology is subject to strict regulatory scrutiny to ensure patient safety and efficacy of the technology. Given the novelty and complexity of AI applications, regulatory bodies such as the FDA in the United States and corresponding agencies in other countries are likely to demand extensive validation through large-scale prospective studies. These …	6	Rationale/Explanation: Meeting regulatory requirements for AI applications in pathology is likely to remain a lengthy and costly process through 2030 due to several factors. First, regulatory bodies such as the FDA and EMA have stringent standards to ensure patient safety and efficacy, requiring comprehensive validation and verification of new technologies. Second, large-scale prospective studies…	5.8
158	By 2030, regarding the integration of AI in pathology, definition of endpoints for clinical validation studies will be a common problem.	Invalid	**Rating: 5 (Agree)** **Rationale:** The integration of AI in pathology is likely to face several obstacles, one of which is the definition of endpoints for clinical validation studies. This challenge arises from a few considerations: 1. **Complexity and Heterogeneity:** Pathology encompasses a wide range of diseases and conditions, each with unique characteristics. Defining endpoints that accura…	5	Rationale/Explanation: In the context of integrating AI into pathology, defining endpoints for clinical validation studies is likely to be a common problem by 2030. AI applications in pathology are expected to proliferate, leading to a variety of systems and solutions aiming to assist pathologists and improve diagnostic accuracy. Each AI tool may have different functionalities, from detecting spe…	6	Rationale: I strongly agree with the statement that by 2030, the definition of endpoints for clinical validation studies will be a common problem in the integration of AI in pathology. The complexity and variability inherent in pathological conditions make it challenging to establish standardized and universally accepted endpoints for clinical validation. Additionally, the rapid pace of AI develo…	6	#### Rationale: By 2030, the integration of AI in pathology is expected to be more widespread and sophisticated. However, defining proper endpoints for clinical validation studies will likely remain a significant challenge for several reasons: 1. **Complexity of AI systems:** AI algorithms in pathology can identify patterns that human pathologists might miss, but aligning these patterns with clin…	5	**Rationale/Explanation:** I agree with the statement for several reasons. The integration of AI in pathology involves numerous sophisticated algorithms and models that need rigorous validation before clinical use. Defining appropriate and clinically relevant endpoints for these validation studies can be challenging due to the following reasons: 1. **Complexity of AI Models**: AI models, especial…	5.5
159	By 2030, regarding the integration of AI in pathology, post-marketing surveilance will pose important challenges, due to algorithm drift.	6	Rationale/Explanation: I strongly agree that by 2030, post-marketing surveillance will pose important challenges due to algorithm drift in the context of integrating AI into pathology. Algorithm drift refers to the change in an AI model's performance over time when exposed to new data that differs from the data it was originally trained on. This is a significant concern because the field of patho…	5	Rationale/Explanation: Algorithm drift, the phenomenon where the performance of an AI model can deteriorate over time due to changes in the data or the environment it operates in, indeed poses significant challenges in the domain of post-marketing surveillance. AI models in pathology rely heavily on the data they were originally trained on. As new data emerges and clinical practices evolve, discr…	6	**Rationale/Explanation:** Algorithm drift, which refers to the gradual deviation of an AI's performance due to changes in data patterns over time, is a significant concern in the field of pathology. As AI systems are increasingly integrated into clinical workflows by 2030, the reliance on consistent, high-quality data to maintain the performance of these algorithms will be critical. However, pat…	5	Rationale/explanation: Algorithm drift refers to the phenomenon where the performance of a machine learning model degrades over time due to changes in underlying data patterns, which were not initially present during the model's training phase. In the context of AI integration in pathology, this issue is particularly relevant. Pathological data can vary significantly over time due to factors such…	Invalid	6 - Strongly agree ### Rationale/Explanation: Algorithm drift, also known as model drift or concept drift, is a significant concern for AI applications in any domain, including pathology. As datasets and clinical practices evolve over time, the initial training data on which the AI models were based may become less representative. This could lead to reduced performance and reliability of AI algor…	5.5
160	By 2030, regarding the integration of AI in pathology, regulatory issues will not be a challenge for AI use in pathology, since the medical doctor always makes the final decision for diagnostic, therapeutic or prognostic use of AI.	3	**Rationale/Explanation:** While it is reasonable to believe that medical doctors will retain the authority to make the final diagnostic, therapeutic, or prognostic decisions, regulatory issues are likely to remain a significant challenge for AI use in pathology by 2030. Several factors contribute to this assessment: 1. **Evolving Regulations and Standards**: Regulatory bodies are continuously ad…	2	**Rationale/Explanation:** While the involvement of AI in pathology is undoubtedly promising, I strongly disagree with the statement that regulatory issues will not be a challenge by 2030 simply because the medical doctor makes the final decision. There are several reasons for this stance: 1. **Regulatory Complexity:** The integration of AI into medical practice involves adhering to complex regul…	2	**Rationale/Explanation:** By 2030, regulatory issues will likely remain a significant challenge for the integration of AI in pathology. This is because the regulatory landscape often evolves more slowly than technological advancements. Despite the medical doctor making the final decision for diagnostic, therapeutic, or prognostic use, several factors contribute to ongoing regulatory challenges: …	2	Rationale/Explanation: Regulatory issues are likely to remain a significant challenge for the integration of AI in pathology by 2030, despite the provision that a medical doctor will always make the final decision. Several factors contribute to this assessment: 1. **Evolving Regulatory Landscape**: The regulatory environment for AI in healthcare is still evolving. As AI technologies become more a…	3	Rationale/Explanation: While it is accurate that the final decision for diagnostic, therapeutic, or prognostic applications ultimately lies with the medical doctor, regulatory issues are still likely to pose significant challenges for the integration of AI in pathology by 2030. Regulatory bodies will need to ensure that AI systems are safe, effective, and comply with existing medical standards. T…	2.4
161	By 2030, regarding the integration of AI in pathology, the introduction of AI-based diagnostic modalities will require regulatory supervision, both related to the quality of the rendered diagnosis and the ultimate destination of the diagnostic information.	7	Rationale/Explanation: The integration of AI in pathology by 2030 will inherently require stringent regulatory supervision. This is primarily due to the critical nature of medical diagnostics and the direct impact they have on patient care and outcomes. Ensuring the accuracy and reliability of AI-based diagnostic tools is of utmost importance to maintain high standards in medical practice. Regula…	6	Rationale/Explanation: The integration of AI in pathology for diagnostic purposes involves numerous complex and critical dimensions, including the accuracy and reliability of AI-generated diagnoses and the handling and protection of patient data. By 2030, AI-based diagnostic tools are expected to play a significant role in pathology, making regulatory supervision indispensable. Quality control is…	7	**Rationale/Explanation:** The integration of AI in pathology is an evolving field that has the potential to revolutionize diagnostic processes, making them more accurate, efficient, and consistent. However, with the powerful impact AI can have on patient outcomes, it is crucial that its implementation be carefully managed and regulated. Given the complexity and potential risks associated with AI…	6	### Rationale/Explanation: By 2030, the integration of AI in pathology is expected to be significant due to advancing technology and increasing reliance on automated systems for diagnostics. Given the critical nature of healthcare and the need to ensure accurate and reliable diagnostics, regulatory supervision is crucial for several reasons: 1. **Quality Assurance**: Ensuring that AI-based diagno…	6	Rationale/Explanation: I strongly agree that by 2030, the integration of AI in pathology will necessitate regulatory supervision. This is crucial for several reasons: 1. **Quality Assurance**: Ensuring the quality of AI-rendered diagnoses is paramount. AI algorithms must be rigorously tested and validated to maintain high standards of accuracy and reliability. Regulatory bodies will likely be ins…	6.4
162	By 2030, regarding the integration of AI in pathology, regulatory approval of AI tools used for definitive (primary) diagnosis will be very strict, but AI used for advisory purposes (secondary) will also have to meet strict regulatory conditions.	6	Rationale: Given the trend in regulatory bodies like the FDA and EMA, the emphasis has been on ensuring high standards of safety and efficacy for medical tools, especially when they are used for primary diagnostic purposes. AI tools for definitive (primary) diagnosis will likely undergo rigorous scrutiny because errors at this level can have significant consequences for patient outcomes. Regulato…	5	**Rationale/Explanation:** By 2030, I foresee a regulatory landscape that will indeed impose strict conditions on both primary and secondary uses of AI tools in pathology. Here’s why: 1. **Safety and Accuracy Concerns:** The primary reason for rigorous regulatory oversight is to ensure patient safety and the accuracy of diagnostic outputs. As AI tools become more integrated into the process of pa…	6	Rationale: By 2030, the integration of AI in pathology is expected to be closely scrutinized by regulatory bodies due to the sensitive nature of medical diagnosis. Primary diagnosis tools directly affect patient treatment plans and outcomes, which necessitates a high level of accuracy and reliability. Therefore, it is likely that AI tools used for primary diagnosis will face very strict regulator…	6	**Rationale:** By 2030, the regulatory landscape for AI in pathology is expected to be quite stringent, especially for AI tools used in definitive or primary diagnosis. This is because definitive diagnoses directly impact patient treatment plans and outcomes, requiring a high degree of accuracy, reliability, and safety. Regulatory bodies such as the FDA and EMA are likely to impose rigorous stand…	6	**Rationale/Explanation:** The advancement and integration of AI in pathology, particularly for primary diagnosis, will likely undergo rigorous scrutiny to ensure accuracy, reliability, and patient safety. The potential implications of errors in primary diagnoses necessitate rigorous regulatory frameworks to ensure that AI tools meet high standards. While AI used for advisory (secondary) purposes…	5.8
163	By 2030, regarding the integration of AI in pathology, CLIA regulations and clarification surrounding the use of laboratory data within pathology and laboratory processes versus outside of the laboratory will be reviewed and updated.	5	Rationale: CLIA (Clinical Laboratory Improvement Amendments) regulations are continuously evolving to keep up with advancements in laboratory science and technology, including digital pathology. The rapid development and integration of AI in pathology pose unique challenges and opportunities that necessitate regulatory updates to ensure both efficacy and safety. Given the pace at which AI technol…	Invalid	5 - Agree ### Rationale/Explanation: The integration of AI in pathology is rapidly evolving, driven by advancements in machine learning, image analysis, and big data analytics. Given this progression, it's reasonable to anticipate that regulatory bodies like the Clinical Laboratory Improvement Amendments (CLIA) will review and update guidelines to accommodate these emerging technologies. This is …	Invalid	**5 (Agree)** **Rationale/Explanation:** Given the current trends and the growing importance of AI in healthcare, it is reasonable to expect that regulatory bodies will take steps to update guidelines and regulations to reflect the integration of AI technologies. CLIA (Clinical Laboratory Improvement Amendments) regulations aim to ensure the accuracy, reliability, and timeliness of test results r…	5	Rationale: Given the rapid advancements and increasing acceptance of AI in the medical field, it is reasonable to expect that regulatory bodies like the Clinical Laboratory Improvement Amendments (CLIA) will need to review and update their guidelines by 2030. The integration of AI in pathology brings unique challenges and opportunities that current regulations may not adequately address. Regulato…	5	#### Rationale/Explanation: By 2030, it is reasonable to expect that the integration of AI in pathology will necessitate a review and update of CLIA (Clinical Laboratory Improvement Amendments) regulations. AI technologies are rapidly evolving and their applications in pathology (such as diagnostic algorithms and machine learning tools) are becoming more prominent. This integration will likely pr…	5
164	By 2030, regarding the integration of AI in pathology, governments will actively promote innovation in the areas of AI and medicine, fostering the advancement of AI in pathology.	5	**Rationale/Explanation:** Governments around the world have increasingly recognized the potential of AI and its transformative impact on healthcare, including pathology. There are several reasons why I believe governments will actively promote innovation in this area by 2030: 1. **Economic Incentives:** AI has the potential to significantly reduce healthcare costs by improving diagnostic accurac…	5	Rationale/Explanation: I believe that governments will recognize the potential benefits of AI in the field of pathology, which includes improving diagnostic accuracy, enhancing patient care, and potentially reducing healthcare costs. This understanding would likely motivate governments to actively promote innovation and investment in AI technologies. By 2030, it's plausible that governmental poli…	5	Rationale/Explanation: I agree with the statement that by 2030, governments will actively promote innovation in AI and medicine to foster advancements in AI in pathology, although I am not very strongly confident. Various governments around the world have already begun to recognize the importance of AI and its potential to revolutionize healthcare, including pathology. There have been significant…	5	Rationale/Explanation: Governments around the world are increasingly recognizing the potential of AI to revolutionize various industries, including healthcare. With the rapid advancements in AI technology and its proven ability to enhance diagnostic accuracy, efficiency, and patient outcomes, it is logical to expect that governments will support and promote innovation in this area. By 2030, it is…	5	**Rationale/Explanation:** Governments around the world have increasingly recognized the potential benefits of AI in various sectors, including healthcare. There are already numerous initiatives and investments in AI and digital health technologies, led both by government bodies and private institutions. By 2030, it is reasonable to expect that governments will continue and likely escalate their …	5
165	By 2030, regarding the integration of AI in pathology, legal disputes will often arise regarding who should assume liability (pathologist, institution, developer, commercial vendor...) for diagnostic errors induced by AI.	6	Rationale/Explanation: The integration of AI into pathology is expected to grow significantly by 2030, leading to increased reliance on AI systems for diagnostic purposes. As AI systems become more integral to medical diagnoses, the potential for diagnostic errors induced by AI also increases. This, in turn, raises complex legal questions about liability. Given the multiple stakeholders involved—…	6	**Rationale/Explanation:** The integration of AI in pathology introduces complexity into the diagnostic process, with multiple stakeholders involved, including pathologists, healthcare institutions, AI developers, and commercial vendors. Each of these parties has a role in the deployment and use of AI in clinical settings. By 2030, it is highly likely that the lack of clear legal precedents and r…	6	Rationale: The integration of AI in pathology introduces multiple stakeholders who all play critical roles in the diagnostic process. As AI tools become more prevalent in this field by 2030, the potential for diagnostic errors induced by these tools remains a significant concern. Given the complexity and interplay between pathologists, institutions, AI developers, and commercial vendors, it is li…	Invalid	6 – Strongly agree ### Rationale/Explanation The integration of AI in pathology brings about numerous benefits including increased efficiency and potentially greater diagnostic accuracy. However, it also introduces complexities, particularly concerning the attribution of liability in case of diagnostic errors. As AI becomes more prevalent in medical diagnostics, the question of who is responsible…	6	Rationale/explanation: The integration of AI in pathology introduces a complex interplay of responsibilities among pathologists, institutions, AI developers, and commercial vendors. By 2030, as AI becomes more prevalent in diagnostic workflows, it is highly likely that legal disputes will frequently arise over liability for diagnostic errors induced by AI. The stakes are high in medical diagnosis…	6
166	By 2030, regarding the integration of AI in pathology, as long as AI is used as a supportive method, ethical issues will be minor. However, when AI takes over tasks from the pathologist, i.e., making a diagnosis without human oversight, it will face major ethical challenges.	6	**Rationale/Explanation:** The use of AI in pathology as a supportive method, such as aiding in data analysis or providing second opinions, can indeed help without raising significant ethical concerns. This is because the final decision-making power and responsibility remain with the human pathologist, which helps to mitigate issues related to accountability, transparency, and trust. However, whe…	6	Rationale: The integration of AI in pathology indeed shows a lot of promise, especially when used as a supportive method to assist pathologists in making more accurate and efficient diagnoses. In such a supportive role, AI can help reduce errors, streamline workflow, and enhance diagnostic capabilities without significant ethical concerns, as the final responsibility and decision-making remain wi…	6	Rationale/Explanation: The statement addresses two significant aspects of AI integration in pathology: the supportive role of AI and the autonomous role of AI. By 2030, using AI as a supportive method in pathology is likely to raise fewer ethical issues because the ultimate diagnostic decisions remain under the pathologist's oversight. This ensures that human expertise, judgement, and accountabil…	5	### Rationale/Explanation: The integration of AI in pathology indeed offers tremendous potential to enhance diagnostic accuracy, efficiency, and workflow management. However, the statement highlights key ethical considerations that come into play depending on the level of AI involvement. 1. **Supportive Use of AI:** - When AI is used as a supportive tool for pathologists—such as in image analysis…	6	Rationale: By 2030, the integration of AI in pathology is likely to progress significantly, but the ethical landscape will be deeply influenced by how the technology is utilized. When AI is used as a supportive method, assisting pathologists in making diagnoses, the ethical issues may remain minor because humans will be the ultimate decision-makers, thus maintaining responsibility and oversight. …	5.8
167	By 2030, regarding the integration of AI in pathology, other healthcare professionals will start using AI tools to diagnose cases without the aid of a pathologist.	2	### Rationale/Explanation: The integration of AI in pathology indeed holds immense potential for improving diagnostic accuracy and efficiency, but the idea that by 2030 other healthcare professionals will routinely use AI tools to diagnose cases without the aid of a pathologist seems overly optimistic. 1. **Complexity of Diagnostics**: Pathology is a highly specialized field that requires extensi…	3	Rationale/Explanation: The integration of AI in healthcare is undeniably progressing, but the notion that other healthcare professionals will use AI tools to diagnose cases without a pathologist by 2030 seems unlikely for several reasons: 1. **Complexity and Expertise**: Pathology involves a high level of expertise and understanding of disease processes, histopathological changes, and clinical co…	3	Rationale/Explanation: While AI tools are advancing rapidly and are increasingly being adopted in various healthcare sectors, the integration of AI in pathology is a complex process that involves numerous technical, ethical, and regulatory challenges. By 2030, AI will likely serve as a valuable adjunct to pathologists, assisting in tasks such as image analysis, screening, and preliminary assessme…	4	Rationale: Predicting that other healthcare professionals will start using AI tools to diagnose cases without the aid of a pathologist by 2030 is challenging due to several factors. While advancements in AI technology in pathology are progressing rapidly, there are mitigating aspects such as the complexity of pathology cases, the regulatory requirements, potential liability issues, and the necess…	3	### Rationale/Explanation: I have provided a ranking of 3 (Disagree) for the specified statement based on several considerations regarding the integration of AI in pathology by 2030. 1. **Technical Complexity and Limitations**: - As of now, AI tools in pathology, though advanced, still face significant technical limitations and challenges in terms of accuracy and reliability. These tools often re…	3
168	By 2030, regarding the integration of AI in pathology, pathologists will occasionally make diagnoses against their own judgment because of AI software recommendations.	5	Rationale/Explanation: By 2030, AI is likely to be significantly integrated into pathology, offering robust tools that can enhance diagnostic accuracy and efficiency. Pathologists will increasingly rely on AI software to assist in their diagnostic processes. Given the potential advancements and reliability improvements in AI by 2030, it is plausible that pathologists might occasionally defer to A…	4	Rationale/Explanation: Predicting the exact impact of AI on the decision-making processes of pathologists by 2030 comes with a significant amount of uncertainty. AI in pathology is likely to become increasingly sophisticated and trusted, enhancing diagnostic capabilities and potentially providing recommendations that pathologists might consider. However, the final judgment and diagnostic responsi…	5	Rationale: By 2030, it is plausible that the integration of AI in pathology will be sophisticated enough that pathologists might occasionally feel compelled to consider AI software recommendations, even when these conflict with their own clinical judgment. The advancements in AI algorithms and machine learning models are likely to enhance diagnostic accuracy and might present compelling evidence …	6	**Rationale:** My rating is based on several observed trends and anticipated developments in the integration of AI within pathology. 1. **Increasing Trust in AI:** - As AI technologies become more advanced and sophisticated, they are expected to demonstrate high levels of accuracy and reliability in diagnosing diseases, potentially even surpassing human diagnostic capabilities in specific scenari…	3	**Rationale/Explanation:** While AI is expected to make significant advancements by 2030 and be utilized as a powerful tool in pathology, it is unlikely that pathologists will make diagnoses solely based on AI recommendations against their own judgment. Pathologists are trained to rely on their extensive expertise and critical thinking skills when making diagnoses. The role of AI will be to suppo…	4.6
169	By 2030, regarding the integration of AI in pathology, due to the "black box" nature of many AI tools, pathologists will often make diagnoses without enough clinical explainability.	5	**Rationale/Explanation:** The "black box" nature of AI tools, where the internal workings and decision-making processes are not readily transparent or explainable, does present significant challenges in fields that require high levels of interpretability and trust, such as pathology. By 2030, it's likely that many AI tools will still operate on advanced algorithms, including deep learning networ…	6	**Rationale:** By 2030, the integration of AI in pathology is expected to significantly advance. However, the "black box" nature of many AI algorithms presents a legitimate concern. The term "black box" refers to AI systems that are complex or opaque in how they arrive at decisions, making it difficult for human users to understand and explain the process. Given the current trajectory and the cha…	5	**Rationale:** The "black box" nature of many AI tools, where the internal decision-making processes are opaque, is a significant concern in the integration of AI in pathology. By 2030, AI will likely be more advanced and widely used in clinical settings. However, unless there are significant advancements in AI explainability and transparency, it is plausible that pathologists may frequently use …	5	Rationale/Explanation: The black box nature of many AI tools refers to the lack of transparency in how these tools arrive at their conclusions. This is a significant concern in fields like pathology, where diagnostic decisions can have profound implications for patient care. By 2030, while it is likely that AI will be increasingly integrated into pathology workflows, the issue of explainability w…	6	Rationale: The "black box" nature of AI refers to the lack of transparency in how these tools derive their conclusions, which can be a significant issue in fields like pathology where clinical explainability is crucial. Given the current trajectory and the complex nature of many deep learning models, it is likely that by 2030, many AI tools will still operate in ways that are not fully understand…	5.4
170	By 2030, regarding the integration of AI in pathology, due to ethical concerns, algorithms will be prevented from making decisions in the pathology setting without additional manual review by a pathologist.	6	**Rationale/Explanation:** There are several reasons why I strongly agree with the statement that by 2030, due to ethical concerns, AI algorithms in pathology will require additional manual review by a pathologist: 1. **Ethical Considerations**: Ethical concerns around AI, such as bias, transparency, and accountability, are significant in medical settings. Pathology, given its critical role in di…	5	Rationale/Explanation: By 2030, I believe that ethical concerns will continue to play a significant role in the deployment and implementation of AI in pathology. The complexity and gravity of medical decisions, including diagnosis and treatment plans, mean that there will likely be a continued emphasis on human oversight to ensure accuracy and accountability. Pathologists will probably need to ma…	5	### Rationale: Ethical concerns are paramount in the integration of AI into medical fields, including pathology. As AI technology rapidly advances, its capacity to analyze complex pathology datasets and assist in diagnostics is becoming increasingly valuable. However, the potential for errors, biases within the data, and the opaque nature of some AI algorithms—often referred to as "black boxes"—r…	5	### Rationale: - **Ethical Concerns**: The integration of AI in medical fields such as pathology raises significant ethical issues, including bias, accountability, and patient safety. There is a strong likelihood that regulatory bodies and institutions will enforce guidelines to mitigate these concerns. - **Current Trends**: As of now, AI systems in medicine tend to be designed as decision suppor…	5	Rationale/Explanation: The integration of AI in pathology by 2030 is likely to see significant advancements, but the necessity for ethical considerations cannot be overlooked. While AI has the potential to greatly enhance diagnostic accuracy and productivity, the complexity and sensitivity of pathological diagnostics will necessitate human oversight to ensure patient safety and trust. Additionall…	5.2
171	By 2030, regarding the integration of AI in pathology, hurried pathologists will often take "shortcuts" by accepting AI interpretations without sufficient verification.	4	**Rationale/Explanation:** The integration of AI in pathology by 2030 will likely come with both advancements and challenges. On one hand, AI has the potential to greatly assist pathologists through increased efficiency and accuracy, potentially transforming workflows by providing preliminary interpretations that pathologists can review. However, the concern about pathologists taking "shortcuts" …	5	Rationale/Explanation: By 2030, it is quite plausible that AI tools will be heavily integrated into the field of pathology due to their potential to significantly enhance diagnostic accuracy and efficiency. However, this rapid integration may come with the risk of pathologists, especially those under time constraints, relying too heavily on AI-generated interpretations. Pathologists might feel pr…	5	Rationale/Explanation: The integration of AI in pathology is expected to advance significantly by 2030, offering time-saving tools and potentially highly accurate diagnostics. However, the pace of clinical practice and the pressure on pathologists to handle large caseloads may lead to scenarios where the efficiency provided by AI could tempt some pathologists to overly rely on AI interpretations …	5	Rationale: By 2030, it is plausible that AI integration in pathology will have advanced significantly, leading to both increased reliance on AI and increased pressures on pathologists to handle more cases efficiently. While AI has the potential to greatly assist in diagnostics by providing quick and accurate interpretations, the inherent risks associated with over-reliance can lead to pathologist…	5	Rationale/Explanation: The statement touches on a critical aspect of AI integration in healthcare, namely the balance between efficiency and thoroughness. By 2030, it is plausible that the pressure to handle large volumes of cases swiftly will continue to grow due to increasing demands in pathology. AI will likely be integrated to assist with this workload. Given the nature of human behavior, esp…	4.8
172	By 2030, regarding the integration of AI in pathology, it will be impossible to ensure that pathologists take full responsibility for double-checking and confirming AI-rendered diagnoses.	5	Rationale: As AI continues to advance and integrate into various fields, including pathology, the complexity and volume of data analyzed will likely grow substantially. Given this, there will be significant challenges ensuring that pathologists consistently double-check and confirm AI-rendered diagnoses, especially under the increasing pressure of high caseloads and the demand for rapid results. …	4	Rationale/Explanation: The question of whether pathologists will fully take responsibility for double-checking and confirming AI-rendered diagnoses by 2030 is complex and hinges on multiple factors including technological advancements, regulatory frameworks, and the adoption curve of these tools within clinical practice. 1. **Technological Advancements**: On one hand, AI has been rapidly progress…	3	Rationale: While advances in AI are expected by 2030 and its integration in pathology will likely increase, I believe it will still be possible to ensure that pathologists play a crucial role in double-checking and confirming AI-rendered diagnoses. Regulatory frameworks, ethical guidelines, and clinical protocols can be designed and enforced to mandate that pathologists remain accountable for the…	4	Rationale/Explanation: The ranking of 4 reflects the ambivalence inherent in predicting future technological and professional practices. On one hand, by 2030, AI integration in pathology is expected to advance significantly, potentially increasing reliance on AI for diagnostic accuracy and efficiency. Pathologists may face challenges in keeping pace with AI-generated diagnoses, leading to concern…	4	**Rationale/Explanation:** Predicting the exact state of AI integration in pathology by 2030 involves substantial uncertainty. On one hand, AI technologies are rapidly advancing and can enhance diagnostic accuracy and efficiency. However, full responsibility for double-checking and confirming AI-rendered diagnoses will likely still rest on human pathologists to ensure reliability and trustworthin…	4
173	By 2030, regarding the integration of AI in pathology, pathologists will still be legally responsible for diagnoses made with the help of AI.	7	Rationale/Explanation: By 2030, it is highly likely that pathologists will still be legally responsible for diagnoses made with the help of AI. The rationale behind this strong agreement is based on several factors. Firstly, current medical and legal frameworks heavily emphasize the responsibility of human professionals in the decision-making process, especially in fields as critical as healthcar…	6	**Rationale:** Given the current trends in medical practice and regulatory environments, it is highly likely that pathologists will continue to bear the legal responsibility for diagnoses, even with AI-assistance, by 2030. Here are the key reasons supporting this evaluation: 1. **Regulatory Framework:** Medical regulatory bodies have stringent guidelines to ensure patient safety and accountabilit…	7	Rationale: By 2030, it is highly likely that pathologists will still bear the legal responsibility for diagnoses, even when those diagnoses are made with the help of AI. This outlook is based on several factors. First, AI systems, although advancing rapidly, are tools meant to augment human decision-making rather than replace it entirely by that timeframe. Regulatory frameworks and legal systems …	6	Rationale/Explanation: Given the current medical and legal frameworks, it is highly likely that by 2030 pathologists will still bear the ultimate legal responsibility for diagnoses, even when AI tools are employed. Regulatory bodies and legal systems tend to be conservative and require a human element in decision-making, especially in critical fields like medicine. AI tools serve as supports, aid…	7	Rationale/Explanation: By 2030, it is highly likely that pathologists will still be legally responsible for diagnoses made with the assistance of AI. Despite the advancements in AI technology, the legal and ethical frameworks governing medical practice are typically conservative and slow to change. Pathologists possess the medical expertise and are trained to understand the nuances and complexiti…	6.6
174	By 2030, regarding the integration of AI in pathology, potentially-biased algorithms due to lack of demographic diversity in training datasets will lead to diagnostic errors.	Invalid	6 (Strongly agree) ### Rationale/Explanation: The integration of AI in pathology promises major advancements but also raises concerns about the robustness and fairness of AI algorithms. A notable issue is the potential for biased algorithms due to insufficient demographic diversity in training datasets. This can lead to diagnostic errors, particularly if the datasets lack representation of variou…	5	**Rationale/Explanation:** I have rated this statement with a 5 (Agree) because there is a plausible risk that potentially biased algorithms could lead to diagnostic errors, particularly if the training datasets lack demographic diversity. AI algorithms in pathology rely heavily on the data they are trained on. If these datasets do not adequately represent the diversity found in the general popul…	6	Rationale: The integration of AI in pathology is heavily reliant on the quality and diversity of the training datasets used to develop these algorithms. If these datasets lack demographic diversity, the AI systems may not perform equally well across different patient populations. This lack of representativeness can result in biased algorithms that might overlook or misinterpret diagnostic feature…	6	**Rationale/Explanation:** The integration of AI in pathology is poised to bring significant advancements by 2030, but there are substantial concerns about the potential biases in AI algorithms. One major issue is the lack of demographic diversity in training datasets. If AI models are trained predominantly on datasets that lack representation of various demographic groups (e.g., differences in a…	6	Rationale/Explanation: Biased algorithms are a significant concern in many areas of AI, as data used to train these models often lacks sufficient demographic diversity. In pathology, where precise diagnosis is critical, the potential for biased algorithms to lead to diagnostic errors is particularly troublesome. Given the current pace of AI development and integration into medical fields, it is p…	5.75
175	By 2030, regarding the integration of AI in pathology, limits will be imposed to unintended discoveries enabled by AI.	5	**Rationale/Explanation:** By 2030, it is plausible that limits will be imposed on unintended discoveries enabled by AI in pathology due to a few key reasons: 1. **Ethical and Legal Considerations:** As AI technologies evolve, they are likely to uncover incidental findings or unintended results that could have significant ethical and legal implications. Regulators might impose limits to ensure th…	5	Rationale/Explanation: By 2030, with the integration of AI in pathology, it seems reasonable to predict that certain limits will be imposed on unintended discoveries enabled by AI. This is due to several factors: 1. **Regulatory Oversight**: Regulatory bodies (such as the FDA, EMA, etc.) are likely to develop standards and guidelines to ensure that AI tools are used safely and ethically in medica…	5	**Rationale/Explanation:** By 2030, it is plausible that limits will be imposed on unintended discoveries enabled by AI in pathology. This prediction is based on several factors: 1. **Ethical and Legal Concerns:** The integration of AI into medical practices involves significant ethical and legal implications. Unintended discoveries, while potentially valuable, can also lead to issues such as bre…	5	Rationale: By 2030, it is reasonable to anticipate that the integration of AI in pathology will encounter some regulatory constraints, particularly concerning unintended discoveries. AI has the potential to unearth information that might not have been initially sought, raising ethical, privacy, and legal concerns. For example, incidental findings that could impact patient management or raise broa…	5	### Rationale/Explanation: The integration of AI in pathology has the potential to bring forth numerous advancements, but also challenges, particularly with respect to unintended discoveries. By 2030, it is likely that regulatory bodies, ethical committees, and governing institutions will recognize the need to address these challenges to protect patient privacy, ensure ethical standards, and main…	5
176	By 2030, regarding the integration of AI in pathology, stricter limits will be imposed on commercialization of data.	5	Rationale/Explanation: My decision to rank this statement as a 5 (Agree) is based on several emerging trends and regulatory discussions surrounding the use of AI in healthcare, including digital pathology. There is increasing awareness and concern about data privacy, security, and ethical use, particularly when it comes to patient data. As AI technology advances and becomes more integrated within…	5	### Rationale/Explanation: Given the current trends and growing public concern over data privacy and security, coupled with increasing regulatory scrutiny, it is reasonable to predict that stricter limits will be imposed on the commercialization of data by 2030. Policymakers around the world have begun enacting more stringent data protection laws and regulations, such as the General Data Protecti…	6	Rationale/Explanation: I strongly agree that by 2030, stricter limits will be imposed on the commercialization of data regarding the integration of AI in pathology for several reasons. Firstly, as AI continues to evolve and increasingly integrates into critical medical fields such as pathology, concerns over data privacy and security will intensify. This is likely to lead to stricter regulatory f…	5	**Rationale/Explanation:** Given the increasing awareness of data privacy and the value of medical data, it is likely that by 2030, tighter regulations will be in place to govern the commercialization of data in pathology, including data used by AI systems. The commercialization of sensitive medical data brings about significant ethical and legal issues, prompting regulatory bodies to impose stri…	5	**Rationale/Explanation:** As of now, concerns regarding data privacy, ownership, and ethical use of sensitive medical data are already on the rise. By 2030, it is reasonable to anticipate that these concerns will continue to grow, particularly as AI capabilities become more advanced and pervasive. Increased scrutiny from regulatory bodies and the public is likely to prompt the implementation of …	5.2
177	By 2030, regarding the integration of AI in pathology, lack of informed patient consent when using their data will be a common practice.	3	Rationale: Current trends suggest that data privacy and patient consent are becoming increasingly important issues in healthcare. Governments and regulatory bodies around the world are implementing more stringent data protection laws, such as GDPR in Europe and HIPAA in the United States. These laws enforce strict guidelines on obtaining informed consent for the use of patient data. By 2030, it i…	4	Rationale/Explanation: Predicting the future course of ethical practices and regulatory oversight in the integration of AI in pathology by 2030 is challenging. On one hand, there is a significant push globally for increased data privacy and patient consent regulations, epitomized by laws such as the GDPR in Europe and various models of patient rights and privacy acts in other regions. These movem…	4	Rationale/Explanation: This statement addresses the ethics and practices surrounding the use of AI in pathology, particularly the aspect of informed patient consent. Predicting whether lack of informed patient consent will become a common practice by 2030 involves various uncertainties, including regulatory developments, public awareness, and advancements in data privacy. On one hand, there are i…	3	**Rationale:** While it is plausible that some instances of lack of informed consent might occur due to negligence or oversight, it is less likely to become a common practice by 2030. The integration of AI in pathology, like other fields of medicine, is subject to stringent ethical scrutiny and regulatory oversight. There is a growing emphasis on data privacy and patient rights, driven by regulat…	4	Rationale/Explanation: Predicting the practices around informed patient consent by 2030 involves considering several factors, including regulatory advancements, societal attitudes towards data privacy, and technological capabilities. On one hand, there is a strong trend towards greater transparency and patient rights, with regulations such as GDPR in Europe and similar laws elsewhere pushing for …	3.6
178	By 2030, regarding the integration of AI in pathology, data inferences that may impact on patient anonymity will lead to ethical issues.	6	Rationale: The integration of AI in pathology has the potential to significantly impact patient care by improving diagnostic accuracy and efficiency. However, it also introduces substantial ethical concerns, particularly related to patient anonymity and data privacy. AI systems rely heavily on large datasets to improve their algorithms, and the aggregation and analysis of this data can inadverten…	6	**Rationale/Explanation:** By 2030, as AI continues to advance and integrate deeper into pathology, the volume and granularity of data collected and analyzed will significantly increase. AI algorithms are designed to detect patterns and make inferences from vast datasets, including patient pathology data. With the enhanced capabilities of AI to interconnect various data points, even anonymized da…	6	Rationale/Explanation: The integration of AI in pathology has the potential to revolutionize the field by improving diagnostic accuracy and efficiency. However, the utilization of AI involves the collection and analysis of vast amounts of patient data. Even when efforts are made to anonymize this data, the advanced capabilities of AI for data analytics and inference could potentially re-identify …	6	**Rationale/Explanation:** By 2030, the integration of AI in pathology is likely to be pervasive and advanced. The use of AI involves processing vast amounts of data, which inherently increases the risk of patient anonymity being compromised. Ethical issues will inevitably arise regarding the collection, storage, and sharing of this sensitive data. While AI can provide significant benefits in ter…	6	**Rationale/Explanation:** My ranking of 6 is based on the anticipated trajectory of AI development and its integration into pathology by 2030. AI systems are becoming increasingly sophisticated in analyzing vast amounts of medical data, which indeed brings a plethora of benefits in terms of diagnostic accuracy, efficiency, and personalized treatment plans. However, with the handling of such larg…	6
179	By 2030, regarding the integration of AI in pathology, AI will lead to a de-skilling of pathologists, who will potentially suffer from too great a reliance on AI.	3	Rationale/Explanation: While the integration of AI in pathology is expected to transform the field, the concept of de-skilling pathologists seems less likely by 2030 for several reasons. Firstly, AI tools are typically designed to augment and support pathologists rather than replace them. The most successful AI implementations are expected to act as intelligent assistants, helping with tasks such…	3	Rationale: By 2030, I believe that AI will significantly enhance the capabilities of pathologists rather than lead to a de-skilling. AI systems are designed to perform specific tasks such as image analysis, pattern recognition, and data interpretation, which can complement the expertise of pathologists. While AI can automate some routine tasks, pathologists will still need to exercise their judgm…	4	Rationale/Explanation: The integration of AI into pathology holds the promise of significant advancements, including improved accuracy, efficiency, and the ability to handle larger volumes of data. However, predicting the exact trajectory and impact of AI on the skills of pathologists by 2030 is complex. On one hand, AI can augment pathologists' capabilities by assisting with routine and labor-in…	3	Rationale/Explanation: While the integration of AI in pathology is advancing rapidly, it is unlikely that this will lead to a significant de-skilling of pathologists by 2030. AI is being developed and implemented primarily as an assistive tool to enhance and support pathologists' work rather than replace or supplant their expertise. The complexity of pathological diagnosis, which often requires n…	3	Rationale/Explanation: The integration of AI in pathology is typically envisioned as a tool to augment and enhance the capabilities of pathologists, rather than replace or de-skill them. By 2030, AI is expected to handle routine and repetitive tasks, which can free pathologists to focus on more complex and nuanced cases that require human expertise and critical thinking. AI's role is more likely …	3.2
180	By 2030, regarding the integration of AI in pathology, AI and technology will be included in the educational curricula of medical students, pathologists, and analysts to help them deal with this rapidly evolving method of support and its ethical implications.	6	**Rationale/Explanation:** There is already a growing recognition of the importance of AI and related technologies in various fields of medicine, including pathology. By 2030, it is likely that curriculum developers and educators will acknowledge the necessity of training medical students, pathologists, and analysts in these rapidly evolving methods to remain competitive and proficient in their c…	6	### Rationale/Explanation: By 2030, it is highly plausible that AI, including its applications and ethical considerations, will be integrated into the educational curricula of medical students, pathologists, and analysts. There are several reasons underpinning this assertion: 1. **Rapid Advancements in AI**: The development and application of AI in pathology and other medical fields are accelerat…	6	Rationale/Explanation: There is a growing recognition of the importance of AI and technology in various fields, including pathology. Educational institutions are increasingly aware that future medical professionals need to be well-versed in the tools and technologies that will define their work environment. AI in pathology has shown potential for significant advancements, such as improving diagno…	6	Rationale/Explanation: The integration of AI and technology into the educational curricula of medical students, pathologists, and analysts by 2030 seems highly probable given the current trajectory of technological advancements and their increasing importance in the medical field. There are several reasons I strongly agree with this statement: 1. **Current Trends**: Numerous medical schools and t…	6	Rationale/explanation: Given the rapid advancements in AI and technology, and their increasing relevance in various fields of medicine, it seems highly probable that educational curricula will be updated to include comprehensive training on AI, especially in pathology. By 2030, as AI tools and techniques become more integral to medical diagnostics and workflows, educational institutions will like…	6
