# Supplementary material for: How does AI perform compared to human expert panels in medical Delphi studies? A pilot study through the lens of pathology
Source: J Pathol Inform. 2026 Apr 15;21:100661. doi: 10.1016/j.jpi.2026.100661 (PMC13185839; doi:10.1016/j.jpi.2026.100661)
Supplement: Supplementary material 1 — Original data used in the study and code for the Delphi-GPT application. [file mmc1.zip › Delphi-Results-&-Code-Sent-to-copy/Category-1-Run-Results/completed-ai-survey1-GPT-3.5-temp1-w-avg.csv]

Question #	Specified Statement	AI Rating 1	AI Explanation 1	AI Rating 2	AI Explanation 2	AI Rating 3	AI Explanation 3	AI Rating 4	AI Explanation 4	AI Rating 5	AI Explanation 5	Average AI Ratings
1	By 2030, due to the integration of AI in the pathology setting, time required per case will decrease.	Invalid	Likert rating: 6 (Strongly agree) Rationale: AI technologies have shown significant potential in automating various aspects of pathology, such as image analysis and pattern recognition. As these technologies continue to improve and become more integrated into pathology workflows, it is reasonable to expect that the time required per case will decrease by 2030. AI can assist pathologists in effici…	6	Rationale: I strongly agree that by 2030, the integration of AI in the pathology setting will lead to a decrease in the time required per case. With advancements in AI technology, automation of certain tasks, such as image analysis and data processing, will streamline the pathology workflow, leading to faster and more efficient diagnosis processes. This will ultimately result in a decrease in the…	6	Rationale: I strongly believe that by 2030, with the increased integration and advancements of AI technologies in the pathology setting, the time required per case will decrease significantly. AI can automate various tasks, analyze data at a faster pace, assist pathologists in making accurate diagnoses quicker, and streamline processes. This improved efficiency and speed in analyzing pathology ca…	Invalid	Likert scale rating: 6 (Strongly agree) Rationale: The integration of AI technologies in pathology is likely to streamline and optimize workflows by assisting pathologists in tasks such as data analysis, image recognition, and pattern identification. With advancements in AI algorithms and automation, it is reasonable to expect that by 2030, the time required per case in pathology will decrease si…	6	Rationale/Explanation: AI technologies have been continually improving and are expected to significantly enhance efficiency in various fields, including pathology. By 2030, advancements in AI algorithms and tools are likely to streamline and expedite the pathology process, ultimately reducing the time required per case. This could lead to quicker diagnoses, more prompt treatment plans, and overal…	6.0
2	By 2030, due to the integration of AI in the pathology setting, cost per case will decrease.	Invalid	- Likert scale: 6 (Strongly agree) **Rationale/Explanation:** AI has the potential to streamline processes, improve efficiency, and aid in quicker and more accurate diagnoses in the pathology setting. By 2030, further advancements in AI technology and its integration into pathology workflows are likely to result in reduced costs per case. This could be due to increased automation, more precise di…	6	Rationale: I strongly agree that by 2030, due to the integration of AI in the pathology setting, the cost per case will decrease. AI has the potential to streamline processes, improve efficiency, and reduce the need for manual labor in analyzing pathology samples. This automation and optimization can lead to cost savings in the long run as tasks are performed more accurately and quickly. Addition…	6	Rationale: I strongly agree that by 2030, due to the integration of AI in the pathology setting, the cost per case will decrease. AI has the potential to streamline processes, improve efficiency, and reduce human error in pathology tasks. With advancements in technology and increased adoption of AI tools, it is reasonable to expect that the overall cost per case in pathology will decrease as a re…	6	Rationale: I strongly believe that by 2030, the integration of AI in the pathology setting will lead to a decrease in the cost per case. AI has the potential to streamline processes, increase efficiency, and reduce errors in pathology, which can ultimately lead to cost savings. Additionally, as AI technology advances and becomes more widespread, economies of scale may further contribute to loweri…	6	Rationale: I strongly agree that by 2030, due to the integration of AI in the pathology setting, the cost per case will decrease. AI technologies have the potential to streamline processes, improve efficiency, and reduce human error in pathology, leading to cost savings in the long run. As AI continues to advance and become more widely adopted, it is likely that the overall cost per case in patho…	6.0
3	By 2030, due to the integration of AI in the pathology setting, standardization of pre-analytical processes (staining and slicing techniques) will increase.	6	Rationale: AI has the potential to significantly improve the standardization of pre-analytical processes in pathology by automating repetitive tasks and ensuring consistency in staining and slicing techniques. As AI technology continues to advance and become more integrated into pathology settings, it is highly likely that the standardization of these processes will increase by 2030.	5	Rationale: Considering the advancements in AI technology and its potential impact on streamlining processes, it is likely that by 2030, the integration of AI in pathology will lead to improved standardization in pre-analytical processes such as staining and slicing techniques. AI has shown promise in enhancing consistency and efficiency in various industries, and its application in pathology is e…	6	Rationale: AI technologies have the potential to streamline and optimize pre-analytical processes in pathology, such as staining and slicing techniques. By leveraging AI algorithms for standardization, we can expect greater consistency and accuracy in these processes, leading to improved overall efficiency and reliability in pathology practice by 2030.	5	Rationale: AI has the potential to streamline and enhance pre-analytical processes in pathology through automation and standardization. With further advancements in AI technology by 2030, it is plausible to expect an increase in the standardization of pre-analytical processes such as staining and slicing techniques. This standardization can lead to improved consistency, efficiency, and accuracy i…	6	Rationale/Explanation: I have rated this statement as "Strongly agree" because the integration of AI in pathology has the potential to significantly improve the standardization of pre-analytical processes. AI technologies can help in automating and optimizing staining and slicing techniques, leading to greater consistency and reliability in these crucial steps. With advancements in AI algorithms …	5.6
4	By 2030, due to the integration of AI in the pathology setting, the number of unnecessary IHC stains performed will decrease	6	Rationale/Explanation: Given the advancements in AI technology and its increasing integration in pathology settings, it is highly likely that by 2030, AI will significantly improve diagnostic accuracy and efficiency. AI algorithms can help pathologists in selecting the most appropriate tests, including immunohistochemistry (IHC), thereby reducing the number of unnecessary tests performed. By leve…	6	Rationale: The integration of AI in the pathology setting has the potential to significantly improve efficiency and accuracy in diagnostic processes. By 2030, AI algorithms are expected to become more sophisticated in recognizing patterns and making accurate predictions based on data analysis. This advancement can lead to a reduction in unnecessary immunohistochemistry (IHC) stains performed, as …	6	Rationale/Explanation: AI technology is rapidly advancing and becoming more sophisticated. By 2030, AI algorithms are likely to be able to accurately predict and suggest the necessary IHC stains, leading to a reduction in unnecessary tests. This will not only increase efficiency but also save resources and reduce costs in the pathology setting.	6	Rationale: The integration of AI in the pathology setting is expected to significantly enhance the efficiency and accuracy of diagnostic processes. AI algorithms have the potential to analyze data more comprehensively and identify patterns that could reduce the need for unnecessary immunohistochemistry (IHC) stains. By 2030, as AI technologies continue to evolve and improve, it is highly likely t…	6	Rationale: I believe that by 2030, the integration of AI in the pathology setting will significantly improve the accuracy and efficiency of diagnostic processes. AI algorithms can help pathologists make more precise decisions and reduce the need for unnecessary immunohistochemistry (IHC) stains by accurately predicting which stains are truly necessary based on the analysis of digital pathology da…	6.0
5	By 2030, due to the integration of AI in the pathology setting, pathologists will look at a substantially lower number of cases, since cases will be filtered (such as negative biopsies).	5	Rationale: I believe that by 2030, AI technology will significantly improve the efficiency of pathology workflows by aiding in the initial screening and filtering of cases. This will likely result in pathologists having to review a lower number of cases, especially those that are more routine or straightforward, as AI can help prioritize and highlight cases of higher complexity or importance. Thi…	5	Rationale: I believe that by 2030, the integration of AI in the pathology setting will indeed lead to pathologists looking at a substantially lower number of cases. AI can efficiently filter out routine or negative cases, allowing pathologists to focus their expertise on more complex or critical cases that require human interpretation. This can streamline workflow and enhance overall diagnostic a…	5	Rationale: By 2030, with the integration of AI in the pathology setting, it is plausible that AI algorithms will assist in filtering out cases that are more straightforward or negative, allowing pathologists to focus their time and expertise on more complex or critical cases. This could lead to pathologists looking at a lower number of routine cases, thereby increasing efficiency and improving ov…	6	Rationale: I strongly believe that by 2030, the integration of AI in the pathology setting will lead to a significant reduction in the number of cases that pathologists need to manually review. AI has the capability to efficiently filter out negative or routine cases, allowing pathologists to focus their expertise on more complex or critical cases. This streamlining of workload through AI assista…	5	Rationale: By 2030, with the advancement and integration of AI in pathology, it is likely that AI algorithms will be able to accurately filter out negative or routine cases, allowing pathologists to concentrate their expertise and time on more complex or critical cases. This could lead to a decrease in the overall number of cases that pathologists need to personally review, ultimately enhancing e…	5.2
6	By 2030, due to the integration of AI in the pathology setting, diagnostic accuracy will increase.	6	Rationale: AI technology has been advancing rapidly in the field of pathology, showing promising results in improving diagnostic accuracy. By 2030, with continued development and integration of AI tools, it is highly likely that diagnostic accuracy in pathology settings will increase significantly. AI algorithms can assist pathologists in analyzing complex data, identifying patterns, and making m…	6	Rationale: Advances in AI technology have shown promising results in improving diagnostic accuracy in various medical fields, including pathology. By 2030, with further development and integration of AI tools in the pathology setting, it is highly likely that diagnostic accuracy will increase significantly. AI can aid pathologists in interpreting complex data, identifying patterns, and making mor…	6	Rationale: AI technologies have shown significant potential in improving diagnostic accuracy in various fields, including pathology. With ongoing advancements and integration of AI tools in the pathology setting, it is highly likely that diagnostic accuracy will continue to increase by 2030. AI systems can assist pathologists in analyzing vast amounts of data quickly and accurately, leading to im…	6	Rationale: The integration of AI in pathology setting has already shown promising results in improving diagnostic accuracy. With advancements in AI technology and increased adoption by pathologists, it is highly likely that by 2030, diagnostic accuracy will significantly increase. AI has the potential to assist pathologists in identifying patterns and anomalies that may not be easily detected by …	6	Rationale: I strongly believe that by 2030, the integration of AI in the pathology setting will significantly improve diagnostic accuracy. AI technologies are continuously advancing and have shown great potential in aiding pathologists in making accurate diagnoses. With further development and implementation, AI is likely to enhance diagnostic capabilities, increase efficiency, and reduce human e…	6.0
7	By 2030, due to the integration of AI in the pathology setting, diagnosis and grading of tumors will be more standardized, bringing more objectivity to the diagnosis of certain entities that are currently subject to high interobserver variability.	6	Rationale: AI technology has the potential to greatly improve standardization and objectivity in the diagnosis and grading of tumors by reducing interobserver variability. With advances in AI algorithms and integration into pathology settings, we can expect a more standardized approach to tumor diagnosis by 2030, leading to increased objectivity in evaluating certain entities that are currently p…	6	Rationale: I strongly believe that by 2030, the integration of AI in the pathology setting will significantly enhance the standardization of tumor diagnosis and grading. AI technologies have shown great potential in reducing interobserver variability by providing consistent and objective analysis of pathology images. With further advancements and implementation, AI can help improve accuracy and r…	6	Rationale: The integration of AI in the pathology setting has the potential to significantly improve the standardization and objectivity of diagnosing and grading tumors by 2030. AI technologies can help reduce interobserver variability by providing consistent and evidence-based analysis, leading to more accurate and reliable diagnoses. With the advancements in AI technology anticipated by 2030, …	Invalid	5 Agree Rationale/explanation: By 2030, advancements in AI technology are expected to significantly improve the standardization and objectivity of tumor diagnosis and grading in pathology. AI systems have the potential to analyze vast amounts of data quickly and efficiently, leading to more consistent and accurate results compared to human assessment. This increased objectivity can help reduce th…	6	Rationale/explanation: The integration of AI in pathology settings has the potential to significantly improve the standardization and objectivity of tumor diagnosis and grading. AI algorithms can analyze vast amounts of data quickly and objectively, leading to more consistent and reliable results compared to human interpretation. By 2030, with further advancements in AI technology and increased i…	6.0
8	By 2030, due to the integration of AI in the pathology setting, detection of rare events (small metastases, small tumor foci) will increase.	6	Rationale: The advancements in AI technology are already showing promising results in detecting rare events such as small metastases and tumor foci in pathology settings. With the continued integration and refinement of AI tools by 2030, it is highly likely that the detection of such rare events will significantly increase. AI algorithms can improve accuracy, sensitivity, and efficiency in identi…	6	Rationale: AI has shown promising results in improving the detection accuracy and efficiency in various medical imaging fields, including pathology. With further advancements and integration of AI technologies by 2030, it is highly likely that the detection of rare events such as small metastases and tumor foci will increase. AI algorithms have the potential to assist pathologists in identifying …	6	Rationale: I strongly agree that by 2030, the integration of AI in pathology will significantly enhance the detection of rare events such as small metastases and tumor foci. AI technologies have shown great promise in improving the accuracy and efficiency of pathology image analysis. With ongoing advancements in AI algorithms and image recognition capabilities, it is plausible that by 2030, AI wi…	6	Rationale: AI technologies have shown significant advancements in image recognition and pattern detection, which can greatly enhance the detection of rare events such as small metastases and tumor foci. With continued development and integration of AI in pathology settings, it is highly likely that by 2030, the capabilities of AI systems will improve to a point where they can effectively and effi…	6	Rationale: I strongly agree that by 2030, due to the integration of AI in the pathology setting, the detection of rare events such as small metastases and small tumor foci will increase. AI technologies have shown great potential in enhancing the accuracy and efficiency of identifying subtle or rare pathological features that might be easily overlooked by human observers. Advancements in AI capab…	6.0
9	By 2030, due to the integration of AI in the pathology setting, analyses will be more quantitative.	6	Rationale: The integration of AI in the pathology setting is expected to enhance the quantitative aspect of analyses by 2030. AI technologies have shown significant potential in improving accuracy, efficiency, and standardization in pathology workflows. Through advanced image analysis and pattern recognition capabilities, AI can assist in quantifying various aspects of pathology findings, leading…	Invalid	6. Strongly agree **Rationale/Explanation:** Advancements in AI technologies will likely lead to more sophisticated algorithms that can quantitatively analyze pathology data with higher precision and efficiency by 2030. The integration of AI in pathology has the potential to enhance automation, accuracy, and speed in processing and interpreting results, ultimately making analyses more quantitativ…	6	Rationale: The advancement in AI technology applied to pathology is expected to significantly enhance the quantitative analysis capabilities by 2030. AI algorithms can efficiently process large amounts of data, enabling more precise and quantitative analyses compared to traditional methods. Integration of AI is likely to lead to improved accuracy in diagnosis and predictions, making analyses more…	6	Rationale/Explanation: AI technologies are continuously advancing, and by 2030, it is highly probable that the integration of AI in pathology will significantly enhance the quantitative analysis capabilities. AI algorithms can process vast amounts of data quickly and accurately, leading to more precise and quantitative analyses in pathology. This can improve diagnostic accuracy, efficiency, and u…	6	**Rationale/Explanation:** The integration of AI in pathology settings is expected to significantly enhance the quantitative aspects of analyses by 2030. AI technologies can process vast amounts of data efficiently and accurately, leading to improved quantification of various pathological features. This advancement will likely lead to more precise and standardized measurements, ultimately enhanci…	6.0
10	By 2030, due to the integration of AI in the pathology setting, completeness of reports will increase.	6	Rationale/Explanation: The integration of AI in pathology by 2030 is expected to significantly enhance the completeness of reports through advancements in automation, data analysis, and overall quality control processes. AI technologies have the potential to streamline workflows, reduce errors, and improve accuracy in generating comprehensive pathology reports, ultimately leading to increased com…	6	Rationale: AI technologies have already shown great potential in enhancing the completeness and accuracy of pathology reports by assisting pathologists in detecting patterns and anomalies that might be missed by the human eye alone. With further advancements and integration of AI systems by 2030, it is highly likely that the completeness of reports will further increase, leading to improved diagn…	5	Rationale/Explanation: With the advancement and integration of AI technologies in the pathology setting, there will likely be improvements in the completeness of reports by 2030. AI can help pathologists in analyzing vast amounts of data quickly and accurately, leading to more comprehensive and detailed reports. Additionally, AI systems can aid in reducing human error and providing more standardi…	6	Rationale: With the advancement of AI technology and its increasing integration into the pathology setting, it is likely that by 2030, the completeness of reports will increase substantially. AI has the potential to assist pathologists in analyzing data more comprehensively, aiding in accurate diagnosis and providing detailed insights that can contribute to more thorough and comprehensive reports…	6	Rationale: I strongly agree that by 2030, due to the integration of AI in the pathology setting, completeness of reports will increase. AI technologies are continuously advancing, leading to more accurate and insightful analysis of pathology samples. The use of AI can streamline the reporting process, reduce errors, and provide pathologists with comprehensive information, ultimately improving the…	5.8
11	By 2030, due to the integration of AI in the pathology setting, complexity of reports will increase.	6	Rationale: I strongly agree that by 2030, due to the integration of AI in the pathology setting, the complexity of reports will increase. AI technologies are continuously evolving and becoming more sophisticated, allowing for deeper analysis of pathology data. This will likely result in more detailed and complex reports as AI tools can process vast amounts of data and generate in-depth insights t…	5	Rationale: I believe that by 2030, with the further integration of AI in the pathology setting, the complexity of reports will likely increase. AI technologies have the capacity to analyze vast amounts of data quickly and accurately, leading to more detailed and nuanced insights. As AI algorithms improve and become more sophisticated, they are likely to provide pathologists with more complex info…	6	Rationale: With the advancement and integration of AI in the pathology setting, it is highly likely that the complexity of reports will increase by 2030. AI technologies can analyze large volumes of data, identify intricate patterns, and provide detailed insights that may lead to more complex and comprehensive reports. This could result in a thorough examination of various aspects of pathology ca…	5	Rationale/Explanation: I believe that by 2030, due to the integration of AI in the pathology setting, the complexity of reports is likely to increase. As AI tools become more advanced and widely used in pathology, they will be able to analyze and provide insights on a much larger scale of data and patterns than traditional methods. This increased capability is likely to result in more detailed an…	6	Rationale: The integration of AI technology in the pathology setting is expected to improve efficiency and accuracy in analyzing complex data sets. As AI algorithms continue to advance and enhance their capabilities, it is likely that the complexity of reports will increase as more detailed and nuanced insights are generated. Pathologists aided by AI tools will be able to detect subtle patterns a…	5.6
12	By 2030, due to the integration of AI in the pathology setting, quality of reports will increase.	6	Rationale: With the advancement of AI technologies, such as machine learning and deep learning algorithms, the integration of AI in the pathology setting is likely to significantly enhance the quality of reports by 2030. AI can assist pathologists in accurate diagnoses, error reduction, and providing insights based on vast amounts of data, ultimately leading to improved quality in pathology repor…	6	Rationale: I strongly agree that by 2030, the integration of AI in the pathology setting will lead to an increase in the quality of reports. AI has the potential to enhance accuracy, speed, and consistency in analyzing and interpreting pathology data, leading to more reliable and detailed reports. With advancements in AI technology and increased integration in pathology practices, it is reasonabl…	5	Rationale/Explanation: AI technology is continually advancing, leading to improvements in accuracy, speed, and efficiency in various fields, including pathology. By 2030, with further advancements and widespread adoption of AI in the pathology setting, it is reasonable to expect that the quality of pathology reports will increase. AI can aid in tasks such as image analysis, pattern recognition, d…	6	Rationale: I strongly believe that by 2030, the integration of AI in the pathology setting will significantly enhance the quality of reports. AI technologies have the potential to improve accuracy, efficiency, and consistency in analyzing vast amounts of data, leading to more precise and reliable pathology reports. With ongoing advancements in AI algorithms and systems, I foresee a tangible impro…	6	Rationale: By 2030, advancements in AI technology will likely lead to more accurate and efficient analysis of pathology samples, resulting in higher quality reports. AI has the potential to assist pathologists in making more precise diagnoses, reducing errors, and improving overall patient care. The integration of AI in pathology settings can enhance the speed and accuracy of processing large amo…	5.8
13	By 2030, due to the integration of AI in the pathology setting, the number of second-opinion consultations will decrease.	5	Rationale: I believe that by 2030, as AI continues to advance and become more integrated into the pathology setting, its accuracy and capabilities in diagnosing diseases will improve significantly. Pathologists may increasingly rely on AI for accurate diagnoses, leading to a decrease in the need for second-opinion consultations. This can streamline the diagnostic process, potentially reducing the…	Invalid	Likert rating: 6 (Strongly agree) Rationale: AI systems have shown the capability to assist pathologists in making accurate diagnoses and interpretations. As these AI tools become more sophisticated and widely adopted, they can help reduce errors and increase efficiency in the diagnostic process, potentially leading to a decrease in the need for second opinions.	5	Rationale: I believe that by 2030, due to the increased accuracy and reliability of AI systems in analyzing pathology samples, there will be a decrease in the number of second-opinion consultations required. AI can help pathologists make more precise diagnoses and reduce the need for additional opinions, leading to improved efficiency in the pathology setting by reducing the reliance on multiple …	Invalid	5 - Agree Rationale/Explanation: I believe that by 2030, due to the advancements in AI technology and its integration in pathology settings, the accuracy and reliability of primary diagnoses will likely improve significantly. This increased accuracy could lead to a reduced need for second-opinion consultations, as pathologists may have more confidence in the initial AI-assisted diagnosis. Additio…	6	Rationale/Explanation: I strongly believe that by 2030, the integration of AI in the pathology setting will lead to a decrease in the number of second-opinion consultations. AI technologies have the potential to enhance the accuracy and efficiency of diagnostic processes, leading to more confident initial diagnoses. This increased accuracy may reduce the need for additional opinions, resulting in…	5.333333333333333
14	By 2030, due to the integration of AI in the pathology setting, satisfaction of referring physicians will increase.	5	Rationale/Explanation: I believe that by 2030, with the increased integration of AI in the pathology setting, referring physicians will likely experience improvements in efficiency, accuracy, and turnaround times for diagnostic results. This could lead to greater satisfaction among referring physicians as they receive timely and more precise information to inform patient care decisions. Additiona…	5	Rationale: I believe that by 2030, with the further integration and advancement of AI technology in the pathology setting, the accuracy, efficiency, and speed of diagnostics will improve significantly. This, in turn, is likely to lead to higher satisfaction among referring physicians, as they will receive more precise and timely results, ultimately enhancing patient care and outcomes.	6	Rationale: The integration of AI in the pathology setting has the potential to greatly improve efficiency, accuracy, and speed of diagnoses. With AI assisting pathologists in interpreting results and providing insights, it is likely that the overall quality of services provided to referring physicians will improve. This, in turn, is expected to lead to increased satisfaction among referring physi…	6	Rationale: I believe that by 2030, with the further integration and advancement of AI in the pathology setting, referring physicians will experience increased satisfaction. AI has the potential to enhance the accuracy and efficiency of pathology diagnoses, leading to quicker turnaround times, improved treatment decisions, and overall better patient care. As a result, referring physicians are like…	5	Rationale/Explanation: By 2030, with further advancements and better integration of AI in the pathology setting, referring physicians are likely to benefit from improved accuracy, efficiency, and speed in diagnoses and treatment planning. These enhancements may lead to higher satisfaction among referring physicians as they receive more timely and reliable information to guide patient care decisio…	5.4
15	By 2030, due to the integration of AI in the pathology setting, patient satisfaction will increase.	5	Rationale: I believe that by 2030, as AI continues to be integrated into pathology settings, patient satisfaction is likely to increase. AI has the potential to improve efficiency, accuracy, and speed of diagnostic processes, leading to better patient outcomes and experiences. Additionally, AI can help reduce waiting times for results and assist in personalized treatment plans, ultimately contrib…	5	Rationale: AI has the potential to streamline processes, improve accuracy, and provide faster results in the pathology setting. With more efficient and precise diagnoses, it is plausible that patient satisfaction could increase as they receive better and more timely care. However, the actual impact on patient satisfaction will depend on various factors such as how AI is implemented, the training …	5	Rationale/Explanation: AI has the potential to improve various aspects of healthcare, including streamlining processes, reducing errors, and enhancing patient care. With the integration of AI in the pathology setting by 2030, it is likely that the efficiency and accuracy of diagnoses and treatments will increase, leading to improved patient outcomes and ultimately higher patient satisfaction.	5	Rationale/Explanation: AI technologies have the potential to streamline processes, improve diagnostic accuracy, and enhance overall healthcare outcomes. With advancements in AI applications in the pathology setting, there is a likelihood that patients will benefit from more precise diagnoses, faster reports, and ultimately improved healthcare experiences. This could lead to increased patient sati…	5	Rationale/Explanation: I believe that by 2030, the integration of AI in the pathology setting will lead to more efficient and accurate diagnostics, which can ultimately improve patient satisfaction. AI can help streamline processes, reduce turnaround times for results, and enhance the overall quality of care provided to patients, which are factors that can contribute to increased patient satisfac…	5.0
26	By 2030, due to the integration of AI in the pathology setting, practices with retiring pathologists may choose not to replace them.	6	Rationale/Explanation: With the advancements in AI technology and its increasing integration into the pathology setting, it is likely that by 2030, practices may find that AI systems can effectively perform tasks that retiring pathologists previously handled. This could lead to practices choosing not to replace retiring pathologists with new hires, as AI systems can potentially fill the gap and h…	Invalid	Likert scale rating: 5 (Agree) Rationale/explanation: By 2030, AI is expected to have significantly advanced in the pathology setting, leading to increased automation of certain tasks traditionally performed by pathologists. This level of automation may make it feasible for practices with retiring pathologists to choose not to replace them, as AI systems could effectively handle a portion of the …	5	Rationale/Explanation: By 2030, with further advancements in AI integration in pathology, it is reasonable to expect that practices may choose not to replace retiring pathologists. AI technologies have the potential to automate various tasks within pathology, increasing efficiency and accuracy in diagnostics. As the technology matures and becomes more widely adopted, it is likely that practices m…	5	Rationale/Explanation: The integration of AI in the pathology setting is expected to advance significantly by 2030, leading to improved efficiency and accuracy in diagnostic processes. With the adoption of AI technologies for tasks traditionally performed by pathologists, such as image analysis and interpretation, practices may indeed choose not to replace retiring pathologists as AI can potentia…	Invalid	Likert scale: 5 (Agree) Rationale: By 2030, AI is likely to have significantly advanced in its capabilities to assist pathologists in tasks such as diagnosis, analysis, and interpretation of medical images and data. As a result, practices facing retiring pathologists may find that AI systems can effectively fill the gap left by human pathologists, reducing the need to replace them with new hires.…	5.333333333333333
27	By 2030, due to the integration of AI in the pathology setting, AI will pose an increased incentive to retire, for those pathologists who are unwilling to apply AI to their daily job.	Invalid	5. Agree **Rationale/Explanation:** By 2030, the integration of AI in the pathology setting is likely to become more prevalent and sophisticated. Pathologists who resist incorporating AI into their work may find themselves at a disadvantage in terms of efficiency, accuracy, and overall performance compared to those who embrace AI tools. This scenario could lead to an increased incentive for patho…	4	Rationale/explanation: While it is possible that some pathologists who are unwilling to apply AI may feel increased pressure to retire due to the integration of AI in the pathology setting by 2030, it is not certain that this will be a widespread or significant incentive for retirement. Many individuals may adapt to using AI alongside their traditional methods, and retirement decisions are influe…	5	Rationale/Explanation: By 2030, the integration of AI in the pathology setting may likely lead to increased efficiency and accuracy in diagnostics, potentially reducing the workload for pathologists. For those pathologists who are unwilling to adapt and incorporate AI into their daily practice, there could be a sense of pressure or incentive to retire as the technological landscape evolves. While…	Invalid	**Likert scale: 5 (Agree)** **Rationale/Explanation:** By 2030, it is likely that AI will be significantly integrated into the pathology setting, leading to increased efficiency and accuracy in diagnosing diseases. Pathologists who are unwilling to adapt and incorporate AI tools into their daily workflow may face challenges in keeping up with the pace of technological advancements and may feel pr…	4	Rationale: While AI integration in pathology may lead to changes in the workflow and job responsibilities for pathologists, it is difficult to definitively predict that it will pose an increased incentive to retire for those unwilling to adopt AI by 2030. Factors such as the rate of AI advancement, pathologists' adaptability, and institutional support will play crucial roles in determining the ov…	4.333333333333333
28	By 2030, due to the integration of AI in the pathology setting, pathology will attract more and better talent into the specialty, because of an increased interest due to AI developments in the field.	5	Rationale: I believe that by 2030, the integration of AI in the pathology setting will indeed attract more and better talent into the specialty. The advancements in AI technology are likely to make the field of pathology more appealing to individuals interested in cutting-edge technology and innovation. Additionally, the potential for improved efficiency and accuracy through AI in pathology could…	6	Rationale: AI technologies are expected to significantly impact the field of pathology by making diagnostic processes more efficient and accurate. This advancement is likely to generate greater interest and attract more talented individuals to specialize in pathology due to the promising opportunities presented by AI integration. As AI becomes more integrated in the pathology setting, it is reaso…	5	Rationale/Explanation: By 2030, the integration of AI in the pathology setting is likely to enhance the appeal of the specialty to potential talents. AI advancements are expected to streamline processes, improve accuracy, and expand the scope of pathology, which could attract more individuals interested in leveraging AI technology within the medical field. This increased interest driven by AI dev…	5	Rationale/Explanation: The integration of AI in the pathology setting is likely to bring about advancements and innovations that can make the field more attractive to new talent. AI technologies have the potential to streamline processes, improve accuracy, and enhance decision-making in pathology, which could generate interest and draw in individuals looking to work with cutting-edge technology. …	5	Rationale/explanation: I believe that by 2030, the integration of AI in the pathology setting will indeed attract more and better talent into the specialty. As AI continues to advance and show its potential in improving accuracy, efficiency, and workflow in pathology, it is likely to generate more interest among both new and established professionals in the field. The appeal of working with cutti…	5.2
44	By 2030, due to the integration of AI in the pathology setting,Êpathologists will be more involved in diagnostic tumor boards.	6	Rationale/Explanation: The integration of AI in the pathology setting is expected to enhance the efficiency and accuracy of diagnosing tumors. With AI assisting in data analysis and pattern recognition, pathologists will have more time to actively participate in and contribute to diagnostic tumor boards. This will lead to a more collaborative and multidisciplinary approach to cancer treatment dec…	5	Rationale/Explanation: By 2030, the integration of AI in the pathology setting is likely to have advanced significantly, enhancing the capabilities of pathologists in analyzing and interpreting data. This could lead to pathologists being more involved in diagnostic tumor boards, utilizing AI as a complementary tool to assist in decision-making and contributing their expertise in a collaborative s…	Invalid	**6. Strongly agree** **Rationale/Explanation:** By 2030, it is highly probable that AI technologies will have significantly advanced and become more integrated into pathology settings. Pathologists, with the assistance of AI tools, can benefit from improved efficiency and accuracy in diagnosing tumors. With AI providing valuable insights and analysis, pathologists are likely to be more involved …	6	Rationale: The integration of AI in the pathology setting is expected to significantly enhance the efficiency and accuracy of diagnostic processes related to tumor boards. With AI technology assisting in data analysis and interpretation, pathologists are likely to play a more crucial role in providing insights and recommendations during tumor board discussions. This increased involvement aligns w…	6	Rationale/Explanation: With the continued advancement and integration of AI technology in pathology by 2030, pathologists are likely to become more involved in diagnostic tumor boards as AI can assist in providing more accurate and detailed insights, leading to collaborative decision-making in complex cases. Pathologists' expertise coupled with AI's analytical capabilities can enhance the effecti…	5.75
45	By 2030, due to the integration of AI in the pathology setting,Êpathologists will be more involved in multidisciplinary conferences.	6	Rationale: I strongly agree that by 2030, due to the integration of AI in the pathology setting, pathologists will be more involved in multidisciplinary conferences. AI will likely assist pathologists in processing and analyzing large amounts of data efficiently, resulting in more comprehensive and accurate diagnostic information. As a result, pathologists will likely play a more integral role in…	6	Rationale: Considering the rapid advances in AI technology and its integration in the pathology field, it is highly likely that by 2030, pathologists will be more involved in multidisciplinary conferences. AI tools can assist in analyzing complex data, providing insights, and aiding in decision-making processes, which would make pathologists valuable contributors in multidisciplinary settings inv…	Invalid	5. Agree Rationale/Explanation: By 2030, with the increased integration of AI in the pathology setting, pathologists are likely to be more involved in multidisciplinary conferences. AI can assist pathologists in analyzing complex data and images, leading to more collaboration and discussion between pathologists and other healthcare professionals in these multidisciplinary meetings. This can enhan…	6	Rationale: By 2030, with the continued integration of AI tools and technologies in pathology, pathologists are likely to become more involved in multidisciplinary conferences. AI can assist pathologists in analyzing and interpreting complex data, leading to more collaborative discussions with other healthcare professionals in these conferences. This increased involvement can enhance the overall q…	6	Rationale/Explanation: By 2030, with the increased integration of AI in the pathology setting, pathologists are likely to have access to more advanced tools and technology that can assist in analyzing and interpreting complex data. This could lead to pathologists playing a more integral role in multidisciplinary conferences where collaborative decision-making is crucial. AI can help streamline pr…	6.0
46	By 2030, due to the integration of AI in the pathology setting,Êpathologists will be more involved in research activities.	6	Rationale: AI technology is expected to significantly enhance the efficiency and accuracy of routine tasks in pathology, allowing pathologists more time and opportunities to engage in research activities. With AI handling certain diagnostic tasks, pathologists can shift their focus towards research, leading to increased involvement in research activities by 2030. This transition is likely to empo…	5	Rationale/Explanation: It is likely that by 2030, with the increased integration of AI in the pathology setting, pathologists will be more involved in research activities. AI can streamline routine tasks, allowing pathologists more time to focus on research endeavors, leading to increased involvement in research activities by 2030.	6	Rationale: With the advancements in AI technology and its integration into the pathology setting, pathologists will have the opportunity to shift some of their routine tasks to AI systems. This will free up more time for pathologists to engage in research activities, leading to a stronger involvement in research by 2030. AI can assist pathologists in tasks such as data analysis, pattern recogniti…	Invalid	6. Strongly agree **Rationale/Explanation:** The integration of AI in the pathology setting is expected to streamline routine tasks such as slide analysis and data management, freeing up pathologists' time to focus more on research activities. With AI handling the repetitive and time-consuming tasks, pathologists can dedicate more time to advanced research projects, leading to increased involveme…	6	Rationale/Explanation: AI technology is expected to significantly impact the field of pathology by 2030, enhancing diagnostic accuracy, efficiency, and automation of routine tasks. As AI becomes integrated into the pathology setting, it is likely to free up pathologists' time from routine tasks, enabling them to focus more on research activities and complex cases that require human expertise. Thi…	5.75
47	By 2030, due to the integration of AI in the pathology setting,Êpathologists will be spending more time in the study of rare lesions.	6	Rationale: I strongly agree that by 2030, due to the integration of AI in the pathology setting, pathologists will be spending more time in the study of rare lesions. AI technology can efficiently analyze and identify patterns in rare lesions that may have been challenging for pathologists to detect manually. This would free up time for pathologists to focus on more complex and rare cases, ultima…	Invalid	5. Agree Rationale/Explanation: I believe that by 2030, due to the integration of AI in the pathology setting, pathologists will be spending more time in the study of rare lesions. AI technology can assist in the identification and analysis of rare lesions more efficiently, allowing pathologists to focus their expertise and time on studying and interpreting these cases in greater detail. This can…	6	Rationale: By 2030, it is highly likely that the integration of AI in the pathology setting will enhance the efficiency and accuracy of routine tasks, allowing pathologists to devote more time to studying rare lesions. AI can assist in streamlining the analysis of common cases, freeing up pathologists to focus on more complex and less common cases that require their expertise. This shift in workl…	6	Rationale: The integration of AI in the pathology setting is expected to significantly enhance pathologists' efficiency by streamlining routine tasks and speeding up analysis. This efficiency is likely to free up more time for pathologists to focus on complex and rare cases, such as rare lesions. Therefore, I strongly agree that by 2030, pathologists will indeed be spending more time studying rar…	6	Rationale: The integration of AI in the pathology setting has the potential to significantly impact the workflow and efficiency of pathologists. By automating routine tasks and providing advanced analysis capabilities, AI can free up more time for pathologists to focus on complex cases such as rare lesions. With AI support, pathologists may have the opportunity to delve deeper into studying and u…	6.0
150	By 2030, regarding the integration of AI in pathology, a set of new guidelines will be developed, specifically addressing the integration of AI in pathology.	6	Rationale/explanation: Given the rapid advancements in AI technology and its increasing integration into various fields, it is highly likely that by 2030, there will be a set of new guidelines specifically addressing the integration of AI in pathology. As the use of AI in pathology continues to evolve, it will become increasingly important to establish standardized guidelines to ensure its effect…	5	**Rationale/Explanation:** It is likely that by 2030, as AI technology continues to advance and become more integrated into pathology practices, there will be a recognized need for specific guidelines to address the integration of AI in pathology. These guidelines could help ensure standardization, quality control, and ethical considerations in the use of AI technology in pathology, which will be…	6	Rationale: Given the rapid advancements in AI technology and its increasing applications in various industries, including healthcare, it is highly likely that by 2030 there will be established guidelines specifically focusing on the integration of AI in pathology. The development of such guidelines would be beneficial for standardizing and maximizing the effectiveness of AI technologies in pathol…	6	Rationale: Given the rapid advancements in AI technology and its increasing role in healthcare, it is highly likely that by 2030, new guidelines will be developed to specifically address the integration of AI in pathology. These guidelines will be crucial to ensuring the safe and effective use of AI in pathology practice, standardizing procedures, promoting interdisciplinary collaboration, and ma…	Invalid	Rationale: The field of pathology is likely to significantly benefit from AI innovations, leading to the development of specific guidelines to regulate and optimize the integration of AI tools and technologies in pathology practices. Standardizing protocols and procedures related to AI implementation in pathology will be essential to ensure efficient and effective utilization while maintaining qu…	5.75
151	By 2030, regarding the integration of AI in pathology, specific validation procedures for different types of AI tools will be defined by regulatory bodies.	Invalid	**5 - Agree** **Rationale/Explanation**: I chose to rate this statement as "Agree" because as AI technologies continue to advance and become more prevalent in pathology, regulatory bodies are likely to establish specific validation procedures to ensure the safety, effectiveness, and reliability of AI tools used in this field. Given the importance of accurate and reliable diagnostic outcomes in pa…	6	Rationale: As AI technology in pathology continues to advance, the need for specific validation procedures for different types of AI tools will become crucial to ensure patient safety, accuracy of results, and regulatory compliance. By 2030, regulatory bodies are likely to establish clear guidelines and standards for validating AI tools in pathology to address the unique considerations and potent…	6	Rationale/explanation: I strongly agree that by 2030, regulatory bodies will have defined specific validation procedures for different types of AI tools used in pathology. As the field of AI in healthcare continues to evolve rapidly, the need for standardized validation procedures to ensure the safety, efficacy, and reliability of AI applications in pathology will become increasingly important. S…	Invalid	Likert scale: 6 (Strongly agree) Rationale: Given the rapid advancements in AI technology and its increasing integration into various industries, including healthcare, it is foreseeable that regulatory bodies will establish specific validation procedures for different types of AI tools in pathology by 2030. This is crucial to ensure the safety, reliability, and effectiveness of AI applications in…	6	Rationale: Regulatory bodies are increasingly recognizing the importance of AI in healthcare, including pathology. By 2030, it is plausible to anticipate that regulatory agencies worldwide will establish specific validation procedures for different types of AI tools used in pathology to ensure patient safety and data accuracy. This would help standardize AI implementation and facilitate widesprea…	6.0
152	By 2030, regarding the integration of AI in pathology, regulatory pathways concerning AI tools for pathology will be simplified.	5	Rationale: I believe that by 2030, the regulatory pathways concerning AI tools for pathology will likely be streamlined and simplified to accommodate the integration of AI in the field. As technology advances and AI becomes more prevalent in pathology practices, regulatory bodies may adapt to facilitate innovation and adoption. Simplified regulatory pathways can help encourage the development and…	5	Rationale/Explanation: Regulations around AI tools in healthcare, including pathology, are complex and evolving. Due to the increasing adoption of AI in pathology and the need for efficient regulatory processes to keep up with technological advancements, it is likely that by 2030, regulatory pathways concerning AI tools for pathology will be simplified to some extent. This simplification may be d…	Invalid	5. Agree Rationale/Explanation: It is reasonable to expect that by 2030, regulatory pathways concerning AI tools for pathology will likely be simplified as the technology matures and becomes more widely adopted. There may be developments in regulatory frameworks to accommodate the specific nuances and requirements of AI applications in pathology, making the integration process smoother and more e…	5	Rationale/Explanation: The rate at which AI is advancing and being integrated into various fields, including pathology, suggests that by 2030, regulatory bodies and pathways concerning AI tools for pathology are likely to become more standardized and streamlined. As the technology matures and becomes more widespread, there will likely be efforts to simplify regulatory processes to ensure efficien…	Invalid	5. Agree Rationale/Explanation: I believe that by 2030, advancements in AI technology and increasing familiarity with its applications in pathology will lead to a more streamlined regulatory process. As AI tools become more commonplace and standardized in pathology practices, regulatory bodies are likely to adapt to facilitate the integration of these tools more efficiently. This will likely invo…	5.0
153	By 2030, regarding the integration of AI in pathology, approving developers once, circumventing the need to approve every app developed by a cleared AI company, will be possible.	5	Rationale: I rate this statement as "Agree" (5) because by 2030, advancements in AI technology and regulation could streamline the approval process for AI applications in pathology. Implementing a system where developers are approved once, rather than having to seek approval for each individual app, could help expedite the integration of AI in pathology while still maintaining regulatory oversigh…	6	Rationale: The advancement of AI technology and regulatory processes is likely to streamline the approval process for AI applications in pathology. By 2030, it is plausible to expect that regulatory bodies will have established mechanisms to approve AI developers once they have demonstrated compliance, trustworthiness, and reliability, rather than requiring approval for each individual applicatio…	5	Rationale: By 2030, advancements in AI technology and regulation frameworks are expected to have matured significantly. With improved standardization, oversight mechanisms, and thorough initial developer approval processes in place for AI algorithms intended for use in pathology, it is plausible that a system could be established where developers are approved once based on stringent criteria, ena…	5	Rationale/Explanation: By 2030, advancements in AI technology and regulatory frameworks are likely to have progressed to a point where there would be increased trust in the initial approval process of AI developers. This could lead to a system where developers are approved once based on rigorous standards, eliminating the need for individual app approval for every AI product developed by a cleare…	5	Rationale/Explanation: By 2030, advancements in AI technology and regulatory processes are likely to have progressed to a point where a system could be in place to approve developers once for their AI applications in pathology, rather than needing to approve each individual app. This would streamline the approval process and enable more efficient integration of AI solutions in pathology.	5.2
154	By 2030, regarding the integration of AI in pathology, validation of families of algorithms with the same basic structure, rather than on an individual basis for each algorithm and application, will be possible.	6	Rationale: By 2030, advancements in AI technology and standardization processes are likely to have progressed to a point where the validation of families of algorithms with similar structures can be efficiently achieved. Standardization efforts, increased understanding of algorithm behavior, and improved validation frameworks will contribute to this feasibility. This approach can streamline valid…	6	Rationale: By 2030, advancements in AI technology and machine learning techniques are likely to enable the validation of families of algorithms with the same basic structure in pathology. Standardization in algorithm validation processes and frameworks may evolve to enable efficient validation across multiple algorithms and applications sharing similar underlying structures. This approach can str…	6	Rationale: By 2030, with advancements in AI technology and increased understanding of algorithmic structures, it is highly likely that the validation process will evolve to focus on families of algorithms with similar basic structures. This approach can streamline validation procedures, improve efficiency, and ensure consistency in performance evaluation across various applications within AI in p…	5	Rationale: By 2030, advances in AI technology and standardization processes are likely to enable the validation of families of algorithms rather than needing to validate each algorithm individually. There will likely be established frameworks and methodologies in place to streamline and validate groups of algorithms with similar basic structures, reducing the time and resources required for valid…	5	Rationale/Explanation: By 2030, advancements in AI technology and understanding of pathology may lead to the development of standardized validation processes for families of algorithms sharing a common structure. This approach could streamline validation efforts, ensure consistency, and enhance overall trust in AI applications within pathology. However, there may still be variability in specific …	5.6
155	By 2030, regarding the integration of AI in pathology, approving adaptive algorithms that constantly change will be possible.	Invalid	**Likert Scale: 6 (Strongly agree)** **Rationale:** I believe that by 2030, there will be significant progress in understanding and regulating adaptive AI algorithms in pathology. The continuous evolution of technology and the increasing data-driven approaches in healthcare support the likelihood of achieving approval for adaptive algorithms by that time. However, it will be crucial to address is…	6	Rationale: The field of AI is rapidly advancing, and by 2030, it is likely that advancements in AI algorithms will allow for adaptive algorithms that constantly change to be approved for use in pathology. Continuous learning and adaptation are key features of cutting-edge AI technologies, and with further development and validation, it is plausible that such adaptive algorithms will be trusted an…	6	Rationale: I strongly believe that by 2030, approving adaptive algorithms that constantly change will be possible in the integration of AI in pathology. With advancements in AI technology, including machine learning and deep learning, there will likely be frameworks and regulatory measures in place by 2030 that can effectively evaluate and approve adaptive algorithms. This will be crucial for ens…	5	Rationale/Explanation: The field of AI is rapidly evolving, and by 2030 it is plausible to expect advancements in adaptive algorithms that are capable of constantly changing to adapt to new information and optimize performance. This will likely lead to the possibility of approving such algorithms for integration in pathology practice, offering more dynamic and potentially effective tools for anal…	5	Rationale/Explanation: Given the rapid advancements in AI technology and machine learning algorithms, it is reasonable to expect that by 2030, approving adaptive algorithms that constantly evolve and improve will be possible in the field of pathology. The increasing computational power, coupled with enhanced algorithms and data availability, will likely enable the integration of such adaptive sys…	5.5
156	By 2030, regarding the integration of AI in pathology, any legal and administrative barriers to use of anonymized images in education and research will be overcome.	6	Rationale/Explanation: I strongly believe that by 2030, legal and administrative barriers to the use of anonymized images in education and research will be overcome in the integration of AI in pathology. With advancements in technology, increasing recognition of the importance of AI in healthcare, and ongoing collaborative efforts within the medical and legal communities, it is reasonable to expe…	6	Rationale: I strongly agree that by 2030, legal and administrative barriers to the use of anonymized images in education and research will be overcome in the integration of AI in pathology. There is a growing recognition of the benefits that AI can bring to pathology practices, including improving efficiency, accuracy, and patient outcomes. As the field continues to advance, regulations and polic…	6	Rationale: Given the rapid advancements in AI technology and the increasing importance of AI in pathology education and research, it is highly likely that legal and administrative barriers to utilizing anonymized images will be addressed and resolved by 2030. Institutions and regulatory bodies are already recognizing the potential benefits of AI in pathology and are likely to adapt regulations to…	6	Rationale: Given the rapid advancements in technology and the increasing importance of AI in pathology, it is highly likely that by 2030, legal and administrative barriers to the use of anonymized images in education and research will be addressed. The benefits of leveraging anonymized images for AI training and research purposes are clear, and there is a growing recognition of the need to facili…	6	Rationale/explanation: By 2030, advancements in AI technology, along with increasing recognition of the benefits of utilizing anonymized images in education and research, are likely to lead to the resolution of legal and administrative barriers. The potential for improved accuracy, efficiency, and innovation in pathology through the integration of AI makes overcoming these barriers a feasible and…	6.0
157	By 2030, regarding the integration of AI in pathology, meeting regulatory requirements for most AI applications will be a lengthy and costly process, as it will involve large-scale prospective studies.	Invalid	5 - Agree Rationale/Explanation: Given the current regulatory landscape and the complexities involved in validating and approving AI applications in healthcare, it is likely that meeting regulatory requirements for most AI applications in pathology will continue to be a lengthy and costly process by 2030. Large-scale prospective studies will be necessary to demonstrate the safety and effectivenes…	Invalid	5 - Agree Rationale/explanation: Meeting regulatory requirements for most AI applications in pathology by 2030 is likely to be a lengthy and costly process, involving extensive large-scale prospective studies to ensure safety, efficacy, and compliance with regulatory standards. The need for rigorous validation and demonstration of effectiveness will contribute to the complexity and resource-inten…	6	Rationale/explanation: Given the current pace of advancements in AI technology and the stringent regulatory requirements in the healthcare industry, meeting regulatory requirements for most AI applications in pathology by 2030 is likely to be a lengthy and costly process. Large-scale prospective studies are typically needed to demonstrate the safety, efficacy, and reliability of AI systems in med…	5	Rationale: Meeting regulatory requirements for most AI applications in pathology by 2030 is likely to be a lengthy and costly process due to the need for large-scale prospective studies. Developing and validating AI algorithms for use in pathology will require thorough testing, data collection, and compliance with regulatory standards, all of which are resource-intensive tasks. Moreover, ensuring…	6	Rationale: Meeting regulatory requirements for most AI applications in pathology by 2030 is likely to be a lengthy and costly process due to the need for large-scale prospective studies. Regulatory bodies are becoming increasingly stringent in their evaluation of AI technologies, especially in critical areas like healthcare. Large-scale studies are often required to demonstrate the safety, effica…	5.666666666666667
158	By 2030, regarding the integration of AI in pathology, definition of endpoints for clinical validation studies will be a common problem.	5	Rationale/Explanation: As AI continues to advance and become more prevalent in pathology by 2030, defining endpoints for clinical validation studies may become a common problem due to the complexities involved in validating AI algorithms for clinical use. Pathologists and AI developers will need to work together to establish clear and standardized criteria for assessing the performance and accura…	Invalid	5. Agree Rationale/Explanation: Given the rapid advancements in AI technology and its increasing integration into pathology practices, it is likely that by 2030, defining endpoints for clinical validation studies involving AI will indeed become a common challenge. As AI algorithms become more sophisticated and widespread, ensuring their effectiveness and reliability through robust validation stud…	5	Rationale: Based on the current trajectory of AI integration in pathology, it is likely that by 2030, defining endpoints for clinical validation studies will indeed become a common challenge. As the field advances and more AI tools are developed and implemented, ensuring the accuracy, reliability, and effectiveness of AI systems through rigorous clinical validation studies will become increasingl…	6	Rationale/Explanation: Given the rapid advancements in AI technology and its increasing integration into pathology practice, it is likely that by 2030, the definition of endpoints for clinical validation studies related to AI in pathology will indeed be a common challenge. As more sophisticated AI algorithms are developed and implemented in diagnostic processes, ensuring their accuracy, reliabili…	5	Rationale: Given the rapid advancements in AI technology and its increasing application in healthcare, it is likely that by 2030, the integration of AI in pathology will indeed lead to challenges in defining appropriate endpoints for clinical validation studies. As the field evolves, there will be a need to standardize and validate the performance of AI systems in pathology, which may result in t…	5.25
159	By 2030, regarding the integration of AI in pathology, post-marketing surveilance will pose important challenges, due to algorithm drift.	6	Rationale: Post-marketing surveillance is crucial in monitoring the performance and safety of AI systems in pathology after they have been deployed. Algorithm drift, where the AI system's performance degrades over time due to various factors, is a significant challenge that can affect the accuracy and reliability of diagnoses. By 2030, as AI continues to evolve rapidly, ensuring effective post-ma…	5	**Rationale/Explanation:** Post-marketing surveillance aims to monitor the performance of AI algorithms in real-world settings. Algorithm drift, where the algorithm's performance decreases over time due to changing data distributions, can indeed pose challenges in maintaining the effectiveness and reliability of AI systems in pathology. As AI evolves and is integrated into pathology practices, en…	5	Rationale/Explanation: Post-marketing surveillance is crucial in ensuring the continued safety and effectiveness of AI algorithms in pathology. Algorithm drift, where the performance of an algorithm changes over time, is a known challenge in AI. By 2030, as AI technologies evolve rapidly, it is likely that algorithm drift could pose important challenges in maintaining the reliability and accuracy…	5	Rationale: Post-marketing surveillance is crucial for monitoring the performance and safety of AI systems in pathology after they have been deployed. Algorithm drift, which refers to the deterioration of model performance over time as data distributions change, can indeed pose significant challenges to maintaining the reliability and effectiveness of AI algorithms in real-world settings. By 2030,…	5	**Rationale/Explanation:** Post-marketing surveillance in the context of AI integration in pathology by 2030 is likely to pose important challenges due to algorithm drift. As AI algorithms evolve and adapt over time, there is a risk of gradual performance decline or shifting behavior (algorithm drift), which can affect the accuracy and reliability of AI systems used in pathology. The dynamic natu…	5.2
160	By 2030, regarding the integration of AI in pathology, regulatory issues will not be a challenge for AI use in pathology, since the medical doctor always makes the final decision for diagnostic, therapeutic or prognostic use of AI.	3	Rationale: While the medical doctor may make the final decision based on AI suggestions in pathology by 2030, regulatory issues are complex and may still pose challenges for the widespread adoption and use of AI in pathology. Regulations regarding AI algorithms, data privacy, liability, and ethical considerations may continue to evolve and impact the integration of AI in pathology practice. It is…	3	Rationale: While it is true that the medical doctor will ultimately make the final decision for diagnostic, therapeutic, or prognostic use of AI in pathology, regulatory issues will still likely pose a challenge for AI integration in pathology by 2030. Ensuring compliance with regulations, addressing legal concerns, and navigating the complex regulatory landscape are likely to remain hurdles that…	3	Rationale: While it is true that medical doctors will ultimately make the final decisions regarding the use of AI in pathology, regulatory issues are complex and evolving. By 2030, it is likely that regulatory challenges related to the integration of AI in pathology will still exist, as authorities work to ensure patient safety, data privacy, and ethical considerations are addressed. The role of …	3	Rationale/explanation: While the statement suggests that regulatory issues may not be a challenge due to the final decision-making authority lying with medical doctors, it overlooks the complexities of AI integration in pathology. Regulatory frameworks around AI in healthcare are expected to evolve and become more robust by 2030, especially to ensure patient safety, data privacy, and ethical use …	3	Rationale: While medical doctors may still have the final decision-making authority in the use of AI in pathology by 2030, regulatory issues are complex and evolving. The integration of AI in pathology will likely continue to face regulatory challenges related to safety, accuracy, ethical considerations, and standardization. Regulatory bodies will need to adapt to the rapid advancements in AI tec…	3.0
161	By 2030, regarding the integration of AI in pathology, the introduction of AI-based diagnostic modalities will require regulatory supervision, both related to the quality of the rendered diagnosis and the ultimate destination of the diagnostic information.	6	Rationale: Given the rapid advancement and increasing adoption of AI in pathology, it is highly likely that by 2030, there will be a considerable integration of AI-based diagnostic modalities in pathology practices. With this integration, it is crucial to have regulatory supervision in place to ensure the quality and accuracy of the diagnostic information provided by AI systems. Additionally, reg…	6	Rationale: As AI-based diagnostic modalities become more prevalent in pathology by 2030, it is crucial to have regulatory supervision to ensure the quality of diagnoses and the proper handling of diagnostic information. With the potential impact of AI on patient care and decision-making, regulatory oversight will be necessary to maintain standards, ensure accuracy, and protect patient data privac…	6	Rationale: By 2030, the integration of AI in pathology is likely to be significantly advanced, with AI-based diagnostic modalities playing a key role in healthcare. Given the importance of accurate and reliable diagnostic information in patient care, regulatory supervision will be crucial to ensure the quality of diagnoses provided by AI systems and to oversee the appropriate use and handling of …	6	Rationale/Explanation: By 2030, as AI continues to advance and become more widely used in pathology, there will likely be a need for robust regulatory oversight to ensure the quality and accuracy of AI-based diagnostic tools. Additionally, regulating the destination of diagnostic information will be crucial to maintain patient privacy and data security. With the potential for AI to greatly impact…	6	Rationale: Given the rapid advancements in AI technology and its increased integration into pathology practices, it is highly likely that by 2030, AI-based diagnostic modalities will indeed require regulatory supervision. This is vital to ensuring the quality and reliability of the diagnostic outcomes produced by AI systems and to safeguard the appropriate handling and utilization of diagnostic i…	6.0
162	By 2030, regarding the integration of AI in pathology, regulatory approval of AI tools used for definitive (primary) diagnosis will be very strict, but AI used for advisory purposes (secondary) will also have to meet strict regulatory conditions.	6	Rationale/explanation: I believe that by 2030, as AI continues to play a more prominent role in pathology, there will be heightened regulatory scrutiny for AI tools used for definitive diagnosis to ensure patient safety and accuracy. However, AI tools used for advisory purposes might have a slightly different regulatory pathway as they serve a complementary role in assisting pathologists rather t…	6	Rationale: Given the critical nature of definitive diagnoses in pathology and the potential impact on patient outcomes, regulatory bodies will likely prioritize stringent evaluation and approval processes for AI tools designed for primary diagnosis by 2030. However, considering the increasing reliance on AI technologies in various industries, including healthcare, the regulatory landscape is expe…	6	Rationale: I strongly agree that by 2030, regulatory approval for AI tools used for definitive diagnosis in pathology will indeed be very strict, as accurate and reliable diagnostic decisions are crucial for patient care. Additionally, AI used for advisory purposes should also meet strict regulatory conditions to ensure patient safety and the quality of healthcare. This approach will help maintai…	6	Rationale: By 2030, it is likely that regulatory bodies will apply stringent standards to AI tools intended for definitive (primary) diagnoses in pathology to ensure patient safety and accuracy. However, AI tools used for advisory purposes (secondary) may also face strict regulatory conditions to guarantee their reliability and proper usage. This balance of stringent regulation for both primary a…	6	Rationale: By 2030, I predict that there will be a strong emphasis on ensuring the safety and efficacy of AI tools used for definitive diagnosis in pathology. Regulatory bodies are likely to be more cautious and stringent when it comes to approving AI tools that directly impact patient diagnoses. However, for AI tools used for advisory purposes, while still important, the regulatory conditions ma…	6.0
163	By 2030, regarding the integration of AI in pathology, CLIA regulations and clarification surrounding the use of laboratory data within pathology and laboratory processes versus outside of the laboratory will be reviewed and updated.	6	Rationale: I strongly agree that by 2030, there will be a review and update of CLIA regulations and clarification surrounding the use of laboratory data within pathology and laboratory processes versus outside of the laboratory in relation to the integration of AI in pathology. The rapid advancements in AI technology and its increased integration in healthcare settings will likely necessitate rev…	5	Rationale: I believe that by 2030, there will be a necessity to review and update CLIA regulations and clarification surrounding the use of laboratory data within pathology given the rapid advancements and integration of AI in the field. As AI technology evolves and becomes more integral to pathology and laboratory processes, it is likely that existing regulations will need to be revisited to ens…	6	Rationale: I strongly agree that by 2030, there will be a thorough review and update of CLIA regulations related to the integration of AI in pathology. As technology advances and AI becomes more prevalent in healthcare settings, including pathology, it is essential for regulations to keep pace in order to ensure patient safety, data privacy, and the efficient integration of AI tools in laboratory…	6	Rationale: I believe that by 2030, there will likely be a significant advancement and integration of AI in pathology. As AI technologies continue to evolve and become more prevalent in healthcare settings, including pathology, it is important that regulations such as CLIA are updated to address the unique challenges and opportunities presented by AI. Reviewing and updating regulations to clarify …	6	Rationale: As AI technology continues to advance and play a larger role in pathology practices, it is likely that regulations such as CLIA will need to be reviewed and updated to address the integration of AI in pathology. The distinction between the use of laboratory data within the traditional pathology and laboratory processes and its application outside of the laboratory setting will become i…	5.8
164	By 2030, regarding the integration of AI in pathology, governments will actively promote innovation in the areas of AI and medicine, fostering the advancement of AI in pathology.	6	Rationale: Governments around the world are increasingly recognizing the potential benefits of AI in healthcare, including pathology. By 2030, it is likely that governments will see the value in promoting innovation in AI and medicine to improve healthcare outcomes, including advancements in AI for pathology. Supporting and fostering the integration of AI in pathology can lead to more efficient d…	5	Rationale/Explanation: Governments around the world are increasingly recognizing the potential benefits of integrating AI into various sectors, including healthcare and pathology. By 2030, it is likely that governments will indeed actively promote innovation in the areas of AI and medicine to foster advancements in AI in pathology. This promotion may be driven by the desire to improve efficiency,…	6	Rationale/explanation: Governments around the world are increasingly recognizing the potential benefits of AI in healthcare, including pathology, for improving diagnostic accuracy, efficiency, and patient outcomes. As we move towards 2030, there is likely to be a stronger emphasis on promoting innovation in AI and medicine to drive progress in the field of pathology. Government support can play a…	6	Rationale: Governments around the world are increasingly recognizing the potential benefits of AI in healthcare, including in the field of pathology. By 2030, it is likely that governments will actively promote innovation in AI and medicine to improve healthcare outcomes and advance the application of AI in pathology. This support can help drive research, investment, and adoption of AI technologi…	5	Rationale: Governments around the world are increasingly recognizing the potential benefits of integrating AI in healthcare, including pathology. By 2030, it is likely that governments will actively promote innovation in AI and medicine to improve healthcare delivery, patient outcomes, and overall health system efficiency. This support will likely foster the advancement of AI specifically in path…	5.6
165	By 2030, regarding the integration of AI in pathology, legal disputes will often arise regarding who should assume liability (pathologist, institution, developer, commercial vendor...) for diagnostic errors induced by AI.	6	Rationale/Explanation: Given the rapid advancements in AI technology and its increasing integration into various fields, including pathology, it is highly likely that legal disputes will frequently arise regarding liability for diagnostic errors caused by AI by 2030. As AI algorithms become more complex and are granted greater decision-making responsibilities, determining accountability for error…	6	Rationale: As AI becomes more prevalent in pathology practices by 2030, it is highly likely that legal disputes will frequently occur regarding the allocation of liability for diagnostic errors caused by AI systems. Determining who should be held responsible - whether it's the pathologist, the institution utilizing the AI technology, the developer of the AI system, or the commercial vendor provid…	6	Rationale/explanation: As AI technology continues to advance and become more integrated into pathology practices by 2030, legal disputes surrounding liability for diagnostic errors caused by AI are likely to become more common. Determining who should assume liability in such cases will be a complex and contentious issue, involving not only the pathologist but also the institution utilizing the AI…	6	Rationale: I strongly agree that by 2030, legal disputes concerning liability for diagnostic errors induced by AI in pathology will often arise. As AI continues to play a larger role in healthcare decision-making, it will become crucial to establish clear guidelines and legal frameworks for determining responsibility in cases of errors. The intersection of technology, medical practice, and commer…	5	Rationale: I rated this statement as "Agree" because as AI continues to be integrated into pathology over the next decade, there is likely to be an increase in legal disputes over liability for diagnostic errors. Determining who should assume liability, whether it's the pathologist, institution, developer, or commercial vendor, will become a complex and contentious issue as AI technologies become…	5.8
166	By 2030, regarding the integration of AI in pathology, as long as AI is used as a supportive method, ethical issues will be minor. However, when AI takes over tasks from the pathologist, i.e., making a diagnosis without human oversight, it will face major ethical challenges.	6	Rationale: AI being used as a supportive tool in pathology may indeed result in minor ethical issues, as it can assist pathologists in decision-making and provide additional insights. However, when AI completely takes over tasks and makes diagnoses without human oversight, significant ethical challenges can arise. This transition raises concerns around accountability, bias, patient safety, and th…	6	Rationale: I strongly agree with the statement because as AI starts taking over tasks from pathologists without human oversight, it raises significant ethical concerns. The potential ethical challenges include accountability, transparency, bias in algorithms, patient autonomy, and the role of human expertise in decision-making. Thus, I believe that by 2030, if AI is used only as a supportive tool…	6	Rationale: Integrating AI as a supportive tool in pathology may indeed lead to minor ethical issues as it can assist pathologists in diagnosing and analyzing data. However, if AI starts making diagnoses autonomously without human oversight, significant ethical concerns can arise regarding accountability, bias, patient trust, and the potential for errors that might go unnoticed. Therefore, I stron…	7	Rationale: The statement correctly highlights a crucial distinction in the ethical implications of AI integration in pathology. As long as AI is utilized as a support tool alongside human pathologists, ethical issues may be more manageable. However, the scenario where AI autonomously makes diagnoses poses significant ethical concerns related to accountability, bias, patient safety, and the potent…	6	Rationale/explanation: The statement accurately reflects the potential ethical challenges that may arise with the increasing integration of AI in pathology by 2030. When AI is used as a supportive method alongside pathologists, ethical issues are likely to be minor as human oversight is still involved. However, if AI starts to take over tasks such as diagnosis without human oversight, significant…	6.2
167	By 2030, regarding the integration of AI in pathology, other healthcare professionals will start using AI tools to diagnose cases without the aid of a pathologist.	3	Rationale: While AI will likely become more integrated into pathology practices by 2030, it is unlikely that other healthcare professionals will be diagnosing cases without the aid of a pathologist. Pathologists have specialized training and expertise that are crucial for accurate diagnosis, and AI tools will likely be utilized as aids rather than replacements for pathologists in the diagnostic p…	3	Rationale: Pathology is a highly specialized field that requires extensive training and expertise. While AI tools may become more prevalent in assisting healthcare professionals with diagnosing cases, the complex nature of pathology work is likely to still require the guidance and expertise of pathologists by 2030. Other healthcare professionals may rely on AI tools for support, but it is unlikel…	Invalid	**Likert scale: 2 - Strongly disagree** **Rationale/Explanation:** While AI has made significant strides in assisting pathologists with diagnostic tasks, the role of a pathologist is highly specialized and involves nuanced decision-making based on a deep understanding of disease processes and human anatomy. By 2030, it is unlikely that other healthcare professionals will be able to independently …	3	Rationale/Explanation: While AI technology is advancing rapidly, it is unlikely by 2030 that other healthcare professionals will completely replace pathologists in diagnosing cases using AI tools alone. Pathologists undergo extensive training and have specialized expertise that may still be necessary for complex and nuanced cases. Furthermore, there are ethical and regulatory considerations that …	Invalid	Likert scale: 2 (Strongly disagree) Rationale: While AI tools may become more integrated into healthcare practices by 2030, it is unlikely that other healthcare professionals will completely replace the role of pathologists in diagnosing cases. Pathologists possess specialized training and expertise that are not easily replaced by AI tools alone. Collaboration between pathologists and other healt…	3.0
168	By 2030, regarding the integration of AI in pathology, pathologists will occasionally make diagnoses against their own judgment because of AI software recommendations.	5	Rationale/Explanation: By 2030, with advancements in AI technology and its integration into pathology practices, it is plausible that pathologists may occasionally rely on AI software recommendations even if it goes against their initial judgment. The continuous improvement and reliability of AI algorithms may lead to increased trust in their diagnostic capabilities, potentially influencing patho…	Invalid	**Likert scale: 5 (Agree)** **Rationale:** By 2030, with the increased sophistication and accuracy of AI software in pathology, it is plausible that pathologists may occasionally make diagnoses against their own judgment due to the strong recommendations provided by AI systems. As AI algorithms continue to improve in terms of processing vast amounts of data and identifying patterns that may not b…	4	Rationale: Integrating AI in pathology by 2030 may lead to pathologists occasionally relying on AI software recommendations for diagnoses. However, this may not necessarily mean that pathologists will go against their own judgment. While AI can provide valuable insights and support, pathologists are likely to use AI recommendations as additional tools to complement their expertise and reasoning r…	3	Rationale: While AI technology in pathology is expected to significantly enhance diagnostics and provide valuable insights, it is unlikely that pathologists will frequently make diagnoses against their own judgment solely based on AI software recommendations by 2030. Pathologists are highly trained experts who will continue to critically evaluate AI suggestions in conjunction with their own asses…	Invalid	**Likert scale rating: 4 (Neither agree nor disagree)** **Rationale:** Although AI in pathology will continue to improve and provide valuable recommendations, it is unlikely that by 2030 pathologists will frequently make diagnoses against their own judgment solely based on AI software recommendations. Pathologists are highly trained professionals who rely on a combination of AI inputs, clinical k…	4.0
169	By 2030, regarding the integration of AI in pathology, due to the "black box" nature of many AI tools, pathologists will often make diagnoses without enough clinical explainability.	5	Rationale/Explanation: The "black box" nature of many AI tools in pathology can sometimes make it difficult for pathologists to fully understand the reasoning behind the AI-generated diagnoses. This lack of clinical explainability may lead to pathologists having to make diagnoses without having a complete understanding of how the AI arrived at its conclusions. As AI continues to advance and be in…	5	Rationale/Explanation: The "black box" nature of many AI tools in pathology may indeed lead to a situation where pathologists are often making diagnoses without enough clinical explainability by 2030. While AI can provide accurate and efficient results, the lack of transparency in how these results are generated can hinder pathologists' ability to fully understand and explain the diagnostic proce…	Invalid	3. Disagree Rationale/explanation: By 2030, advancements in AI technology alongside increased emphasis on transparency and explainability in AI systems are likely to address the "black box" issue significantly. Pathologists are expected to have access to tools and technologies that provide clear explanations and insights into the decision-making process of AI algorithms, thereby enhancing clinica…	4	Rationale/Explanation: While AI tools in pathology may have a "black box" nature in terms of how they arrive at their diagnoses, advancements in interpretability and explainability are being actively pursued within the field of AI. By 2030, it is reasonable to expect that there will be significant progress in developing AI tools that can provide clinical explainability for their diagnoses, potent…	6	Rationale: The "black box" nature of many AI tools in pathology means that the inner workings of the algorithms are often not readily understandable or explainable to pathologists or clinicians. This lack of transparency can lead to difficulties in interpreting and explaining how AI-derived diagnoses were made. By 2030, as AI continues to advance and become more integrated into pathology practice…	5.0
170	By 2030, regarding the integration of AI in pathology, due to ethical concerns, algorithms will be prevented from making decisions in the pathology setting without additional manual review by a pathologist.	5	Rationale/Explanation: Ethical concerns in AI integration in the pathology setting are likely to grow in importance as AI technology advances. By 2030, it is plausible to expect that regulations and guidelines will mandate additional manual review by a pathologist to ensure accountability, accuracy, and ethical compliance in decision-making processes involving AI algorithms. This approach can hel…	6	Rationale: I strongly agree with the statement that by 2030, algorithms in the pathology setting will likely require additional manual review by a pathologist due to ethical concerns. Despite advancements in AI technology, the critical nature of pathology decisions and the potential ethical implications of autonomous algorithms making decisions without human oversight are significant factors that…	5	Rationale: Ethical concerns surrounding the use of AI in pathology will likely lead to regulations mandating additional manual review by a pathologist for decisions made by algorithms. This is important to ensure accountability, accuracy, and patient safety in the pathology setting.	6	Rationale: Ethical concerns around the use of AI in pathology are significant, particularly regarding patient safety and the potential for errors. By 2030, I believe it is likely that regulations and guidelines will be established to require additional manual review by a pathologist to ensure the accuracy and ethical use of AI algorithms in the pathology setting. This added layer of oversight wil…	5	Rationale: By 2030, it is likely that ethical concerns surrounding the use of AI in pathology will continue to be a significant consideration. To address these concerns, it is plausible that regulations or guidelines may be implemented requiring additional manual review by a pathologist before AI algorithms can make final decisions. This approach can help ensure that patient safety and ethical st…	5.4
171	By 2030, regarding the integration of AI in pathology, hurried pathologists will often take "shortcuts" by accepting AI interpretations without sufficient verification.	3	Rationale: Pathologists are highly trained professionals who understand the critical importance of thorough verification and quality control in pathology diagnosis. While AI can assist in streamlining processes and providing valuable insights, I believe that pathologists will continue to prioritize thorough verification of AI interpretations to ensure accuracy and quality patient care. The stakes…	3	Rationale: While AI technology in pathology is expected to advance significantly by 2030, it is unlikely that pathologists would rely solely on AI interpretations without sufficient verification. Pathologists are highly trained professionals who value the accuracy and quality of their work, and they are likely to continue to prioritize thorough verification of AI findings to ensure patient safety…	3	Rationale: While the integration of AI in pathology is expected to increase efficiency and accuracy in diagnosis, it is unlikely that pathologists will hurriedly take "shortcuts" by blindly accepting AI interpretations without proper verification. Pathologists are trained extensively to critically analyze and validate results, and patient care is of utmost importance in pathology. Pathologists ar…	3	Rationale/Explanation: I believe that by 2030, pathologists will be more experienced and cautious in working with AI technology in pathology. While AI interpretations may play a significant role in aiding pathologists' decisions, I do not think that they will blindly accept AI interpretations without sufficient verification. Pathologists are likely to recognize the importance of thorough verifica…	3	Rationale/explanation: While it is possible that some pathologists may be tempted to take shortcuts due to time constraints or other factors, it is unlikely that by 2030, a significant number of pathologists would consistently accept AI interpretations without sufficient verification. Pathologists are trained to critically evaluate and interpret results, and the importance of thorough verificatio…	3.0
172	By 2030, regarding the integration of AI in pathology, it will be impossible to ensure that pathologists take full responsibility for double-checking and confirming AI-rendered diagnoses.	4	Rationale/Explanation: As of now, pathologists play a crucial role in double-checking and confirming AI-rendered diagnoses. By 2030, advancements in AI technology and integration in pathology may indeed streamline the diagnostic process to a point where pathologists may not need to manually double-check every AI diagnosis. However, the responsibility for final diagnosis and patient care will like…	4	Rationale/explanation: While AI technologies are advancing rapidly and have the potential to assist pathologists in making more accurate diagnoses, it is also essential to maintain human oversight and accountability in the diagnostic process. By 2030, it may not be impossible for pathologists to double-check and confirm AI-rendered diagnoses, but it will still be crucial for pathologists to have …	3	Rationale: While AI is likely to become increasingly integrated into pathology workflows by 2030, it is important to consider that pathologists will likely still play a crucial role in overseeing and validating AI-generated diagnoses. Pathologists are trained to interpret complex information and provide clinical context to the results, so their responsibility in the verification process is likely…	5	Rationale: By 2030, as AI technologies in pathology continue to advance and become more integrated into the diagnostic process, it is likely that pathologists will increasingly rely on AI systems for generating accurate diagnoses. Given the potential for AI systems to be highly accurate, pathologists may feel confident in the results provided by AI and may not feel the need to double-check or con…	6	Rationale: By 2030, it is likely that AI technologies in pathology will have advanced to a point where they are highly accurate and reliable in providing diagnoses. Pathologists may increasingly rely on AI systems for initial screenings and diagnoses, which could make it challenging for them to double-check every AI-rendered diagnosis thoroughly. As AI continues to improve and gain trust within t…	4.4
173	By 2030, regarding the integration of AI in pathology, pathologists will still be legally responsible for diagnoses made with the help of AI.	6	Rationale: As of now, pathologists are legally responsible for the diagnoses they make. With the integration of AI in pathology by 2030, it is highly likely that pathologists will still bear legal responsibility for the diagnoses made with the assistance of AI. While AI can provide valuable support and enhance the efficiency and accuracy of diagnoses, the ultimate responsibility for patient care …	5	Rationale/Explanation: As AI continues to advance in the field of pathology by 2030, pathologists are likely to still be legally responsible for the diagnoses made with the assistance of AI. Even though AI can provide valuable support and insights, ultimate accountability and legal responsibility for patient care are expected to continue resting with human pathologists. The legal framework surrou…	6	Rationale/explanation: Pathologists being legally responsible for diagnoses made with the help of AI by 2030 is a critical aspect of ensuring accountability, quality control, and patient safety in the field of pathology. As AI technologies continue to advance and become more integrated into pathology practices, it is essential to maintain the oversight and responsibility of human pathologists to …	6	Rationale/Explanation: As AI continues to advance and become more integrated into pathology practices, there will likely be regulations in place by 2030 that ensure pathologists remain legally responsible for diagnoses made with the assistance of AI. Pathologists are ultimately accountable for patient care, and it is probable that legal frameworks will dictate that they must oversee and validate …	5	Rationale: I believe that by 2030, pathologists will still be legally responsible for diagnoses made with the help of AI. Although AI technology will likely advance significantly in assisting pathologists with diagnoses, I anticipate that legal accountability and oversight will require that pathologists maintain ultimate responsibility for patient care decisions. This collaborative relationship b…	5.6
174	By 2030, regarding the integration of AI in pathology, potentially-biased algorithms due to lack of demographic diversity in training datasets will lead to diagnostic errors.	6	**Rationale/Explanation:** Bias in AI algorithms is a well-known issue, especially when the training datasets lack diversity. Without a varied representation of demographics in the training data, the AI algorithms may not be able to accurately diagnose conditions in all population groups. This could lead to diagnostic errors, causing potential harm to patients. Given the current state of AI devel…	6	**Rationale/Explanation:** Bias in AI algorithms can arise from the lack of diversity in training datasets, which can lead to diagnostic errors in pathology. With the rapid integration of AI in pathology practice, the risks associated with biased algorithms due to demographic imbalances in training data will likely continue to be a significant concern by 2030. Without sufficient representation of…	5	Rationale/Explanation: Bias in AI algorithms due to lack of demographic diversity in training datasets is a known challenge in the development and implementation of AI technologies. If not addressed, this bias could indeed lead to diagnostic errors in pathology by 2030. Efforts to improve diversity and mitigate bias in training data will be crucial to ensure the accuracy and reliability of AI-ass…	6	Rationale: AI algorithms are only as good as the data they are trained on. If the training datasets lack demographic diversity, it can lead to biased algorithms that may result in diagnostic errors. As the field of AI in pathology progresses towards 2030, ensuring diversity in training datasets will be crucial to prevent potential biases and errors in diagnostic outcomes. Thus, I strongly agree t…	5	Rationale/Explanation: It is likely that by 2030, we will see an increased integration of AI in pathology. However, the potential for biased algorithms due to a lack of demographic diversity in training datasets leading to diagnostic errors is a valid concern. Without diverse representation in the data used to train AI algorithms, there is a risk of these algorithms making inaccurate or biased di…	5.6
175	By 2030, regarding the integration of AI in pathology, limits will be imposed to unintended discoveries enabled by AI.	5	Rationale: I believe that by 2030, limits will be imposed to unintended discoveries enabled by AI in pathology. As AI technology continues to advance, there will likely be increased regulation and oversight to ensure that unexpected outcomes or discoveries are minimized or addressed appropriately. This control is necessary to maintain the integrity and reliability of AI applications in pathology …	5	Rationale: I believe that by 2030, as AI in pathology continues to advance, there will be more regulations and guidelines in place to control and reduce unintended discoveries facilitated by AI. The healthcare industry will likely implement stricter oversight and validation processes to prevent such occurrences. However, complete eradication of unintended discoveries may be challenging due to the…	5	Rationale: I believe by 2030, as AI technologies continue to advance and become more sophisticated, there will be a greater emphasis on implementing safeguards and controls to prevent unintended discoveries in the realm of digital pathology. While AI can bring many benefits to pathology, there is a recognition of the importance of managing and mitigating any risks associated with unintended findi…	Invalid	5. Agree Rationale: By 2030, as AI continues to advance in pathology, it is likely that regulations and standards will be put in place to control unintended discoveries enabled by AI. This will be important to ensure the accuracy, reliability, and ethical use of AI in pathology practices. The need for guidelines and restrictions to mitigate unintended consequences is a common trend in the develop…	5	Rationale: I believe that by 2030, as AI in pathology becomes more advanced and widely implemented, there will likely be established mechanisms and regulations in place to control and mitigate unintended discoveries enabled by AI. As the technology matures, there will likely be guidelines and safeguards to prevent AI from producing unexpected results that could potentially have negative implicati…	5.0
176	By 2030, regarding the integration of AI in pathology, stricter limits will be imposed on commercialization of data.	6	Rationale/explanation: The increased concern for data privacy and security, coupled with the potential risks associated with commercialization of data in the field of AI, suggests that by 2030, there will be an emphasis on imposing stricter limits on the commercialization of data in the context of integrating AI in pathology. This trend aligns with the evolving regulatory landscape and ethical co…	6	Rationale: Given the increasing awareness and concerns regarding data privacy, security, and ownership, it is likely that by 2030, there will be stricter regulations in place to prevent excessive commercialization of data in the context of AI integration in pathology. These regulations could be implemented to protect patient privacy, ensure data security, and prevent unethical use of sensitive me…	6	Rationale/Explanation: I strongly agree that by 2030, there will likely be stricter limits on the commercialization of data related to the integration of AI in pathology. As concerns about data privacy, security, and ethical considerations continue to rise, regulatory bodies and stakeholders are expected to establish more stringent policies to ensure that patient data and AI algorithms are not ex…	5	Rationale: As AI continues to advance and become more integrated into pathology practice, there will likely be an increased awareness and concern about data privacy and security. With the potential risks associated with commercialization of data, it is reasonable to expect that regulations and guidelines will evolve to impose stricter limits on how data can be commercially exploited. This would b…	5	Rationale: I rate this statement as agreeing that by 2030, there will likely be stricter limits on commercialization of data in the integration of AI in pathology. This is because there is a growing awareness of data privacy concerns, regulations like GDPR, and increasing emphasis on data security and ethical use of AI. As AI technology advances and becomes more widespread in pathology, there wil…	5.6
177	By 2030, regarding the integration of AI in pathology, lack of informed patient consent when using their data will be a common practice.	Invalid	3 Disagree Rationale: Considering the increasing awareness around data privacy and regulations such as GDPR, it is likely that by 2030, steps will have been taken to ensure that patient consent is a standard practice in the integration of AI in pathology. While challenges may exist, it is expected that regulatory frameworks and ethics guidelines will prioritize informed patient consent, making it…	2	Rationale/Explanation: By 2030, it is expected that regulatory frameworks and ethical considerations around data usage, especially with patient information, will have become more robust and stringent. Informed consent is a foundational principle in healthcare, and there will likely be even greater emphasis placed on ensuring patient understanding and consent when it comes to utilizing their data …	4	Rationale/Explanation: Ethical considerations around patient consent and data privacy are becoming increasingly important in the field of AI in healthcare. By 2030, it is likely that there will be stricter regulations and guidelines in place to ensure that patient data is used ethically and with informed consent. While there may still be challenges in this regard, I believe that there will be pro…	Invalid	3. Disagree Rationale/Explanation: I believe that by 2030, there will be increased awareness and regulations surrounding data privacy and informed consent in healthcare, including in the context of AI integration in pathology. As the ethical considerations around patient data usage are being emphasized more and more, it is likely that protocols will be established to ensure that patient consent i…	3	Rationale: It is expected that by 2030, regulations and ethical guidelines will likely evolve to ensure that informed patient consent is prioritized when utilizing their data in AI applications within pathology. As awareness and scrutiny over data privacy and patient rights increase, it is more probable that measures will be put in place to address these concerns rather than allowing a common pra…	3.0
178	By 2030, regarding the integration of AI in pathology, data inferences that may impact on patient anonymity will lead to ethical issues.	6	Rationale: As AI continues to advance in pathology and becomes more integrated into healthcare systems by 2030, it is highly likely that data inferences made by AI algorithms could potentially impact patient anonymity. The potential for AI to analyze vast amounts of data and make connections that reveal sensitive information raises significant ethical concerns regarding patient privacy and confid…	6	Rationale: The increasing use of AI in pathology by 2030 is likely to involve the analysis of large datasets containing patient information. Data inferences made by AI algorithms may unintentionally lead to the identification of individual patients, potentially compromising patient anonymity. This could raise significant ethical concerns related to patient privacy and the responsible use of data …	6	Rationale: The integration of AI in pathology will likely involve the use of large amounts of patient data for training AI algorithms and making diagnostic inferences. Given the highly sensitive nature of patient information, there is a high probability that data inferences made by AI systems could potentially lead to breaches in patient anonymity, raising significant ethical concerns. As AI tech…	5	Rationale: Given the rapid advancements in AI technology and increasing utilization of AI in pathology, by 2030, the integration of AI may lead to data inferences that could potentially compromise patient anonymity. As AI algorithms handle large volumes of sensitive patient data, the risk of unintended patient identification or privacy breaches could indeed result in ethical issues. It is crucial…	6	Rationale: As AI in pathology progresses and becomes more integrated by 2030, the ability of AI systems to make data inferences that could potentially compromise patient anonymity is a real concern. With the vast amount of data being processed and analyzed, there is a higher likelihood of unintended breaches in patient privacy. It is crucial to address and mitigate these ethical issues to ensure …	5.8
179	By 2030, regarding the integration of AI in pathology, AI will lead to a de-skilling of pathologists, who will potentially suffer from too great a reliance on AI.	3	Rationale/Explanation: While AI is expected to greatly impact the field of pathology by 2030, leading to increased efficiency and accuracy, it is unlikely to completely de-skill pathologists. Pathologists will still be required to interpret complex cases, provide clinical context, and make critical decisions based on the information provided by AI tools. While AI can enhance clinical workflow, it…	3	Rationale: Although AI integration in pathology may automate certain tasks and assist pathologists in analyzing data more efficiently, leading to changes in the skills required by pathologists, it is unlikely to lead to a significant de-skilling of pathologists by 2030. Pathologists will still play a crucial role in interpreting complex data, making clinical decisions, and providing patient care,…	3	**Rationale/Explanation:** While AI is expected to significantly impact the field of pathology by 2030, leading to more automated processes and assistance in tasks like diagnosis and data analysis, it is unlikely to lead to a complete de-skilling of pathologists. Pathologists will still play a crucial role in verifying AI-generated insights, making critical decisions, and providing overall clinic…	3	Rationale: While AI integration in pathology may certainly change the workflow and responsibilities of pathologists by 2030, the notion that AI will lead to a de-skilling of pathologists and excessive reliance on AI is not strongly supported. Pathologists are highly trained professionals with expertise that goes beyond what AI can currently offer. Instead of de-skilling, AI is more likely to augm…	4	Rationale/Explanation: The integration of AI in pathology by 2030 may have varying impacts on the skills and role of pathologists. While AI can enhance efficiency and accuracy in tasks like diagnosis and analysis, it is unlikely to entirely replace or de-skill pathologists. Pathologists will continue to play a crucial role in interpreting and contextualizing AI-generated results, ensuring quality…	3.2
180	By 2030, regarding the integration of AI in pathology, AI and technology will be included in the educational curricula of medical students, pathologists, and analysts to help them deal with this rapidly evolving method of support and its ethical implications.	6	Rationale: I strongly agree that by 2030, AI and technology will indeed be integrated into the educational curricula of medical students, pathologists, and analysts. The field of pathology is rapidly evolving, and the integration of AI is becoming essential for efficient and accurate diagnosis and interpretation of pathology results. Medical professionals need to be equipped with the knowledge an…	6	Rationale/explanation: I strongly agree that by 2030, AI and technology will be integrated into the educational curricula of medical students, pathologists, and analysts. The rapid advancements in AI in pathology require healthcare professionals to have a solid understanding of how to leverage these technologies for improved diagnoses and patient care. Additionally, integrating AI education will …	6	Rationale/Explanation: The integration of AI in pathology is expected to be significant by 2030, impacting medical practices and workflows. To ensure that medical students, pathologists, and analysts are well-prepared to utilize AI effectively and ethically, including AI and technology in their educational curricula will be crucial. This will help them adapt to the evolving methods of support pro…	6	Rationale: I strongly agree that by 2030, AI and technology will be integral components of the educational curricula for medical students, pathologists, and analysts. The rapid evolution and adoption of AI in pathology necessitate that future professionals in the field are well-equipped and knowledgeable about utilizing AI tools effectively and understanding the ethical considerations involved. I…	6	Rationale/Explanation: I strongly agree that by 2030, AI and technology will be integrated into the educational curricula of medical students, pathologists, and analysts. The advancement of AI in pathology is inevitable, and understanding how to utilize AI tools effectively and ethically will be crucial for professionals in the field. Integrating AI education will prepare future medical practitio…	6.0
