# Supplementary material for: How does AI perform compared to human expert panels in medical Delphi studies? A pilot study through the lens of pathology
Source: J Pathol Inform. 2026 Apr 15;21:100661. doi: 10.1016/j.jpi.2026.100661 (PMC13185839; doi:10.1016/j.jpi.2026.100661)
Supplement: Supplementary material 1 — Original data used in the study and code for the Delphi-GPT application. [file mmc1.zip › Delphi-Results-&-Code-Sent-to-copy/Category-4-Run-Results/completed-ai-survey4-GPT-4o-temp1-w-avg.csv]

Question #	Specified Statement	AI Rating 1	AI Explanation 1	AI Rating 2	AI Explanation 2	AI Rating 3	AI Explanation 3	AI Rating 4	AI Explanation 4	AI Rating 5	AI Explanation 5	Average AI Ratings
48	By 2030, due to the integration of AI in the pathology setting, the degree of involvement of pathology technicians in operation of digital slide scanners, digitization and image management will beÉ	6	Rationale/Explanation: By 2030, the integration of AI in pathology settings will likely significantly transform the role of pathology technicians. Despite AI advancements, the operation of digital slide scanners, digitization, and image management are areas where human oversight and interaction will remain essential. Pathology technicians are already heavily involved in these tasks, and their res…	6	Rationale/Explanation: By 2030, it is highly probable that AI technologies will be significantly integrated into the pathology setting. However, the operation of digital slide scanners, digitization, and image management are foundational tasks in the pathology workflow that require a significant amount of human oversight and manual intervention. Pathology technicians play a crucial role in managi…	6	Rationale/Explanation: By 2030, the integration of AI in pathology is anticipated to significantly streamline many tasks, but the operation of digital slide scanners, digitization, and image management will still require a high degree of human involvement. Pathology technicians will likely be routinely involved in setting up and maintaining the scanning equipment, ensuring quality control, and ha…	6	Rationale: By 2030, it is likely that the integration of AI in pathology will be commonplace. Pathology technicians will still be deeply involved in the operation of digital slide scanners, digitization, and image management processes, despite the increased use of AI technologies. While AI will assist and potentially automate some aspects of these tasks, the expertise and technical skills of path…	5	Rationale/Explanation: By 2030, the integration of AI in pathology settings is expected to significantly automate several technical tasks; however, the nature of handling digital slide scanners, digitization, and image management tasks will likely still demand substantial human involvement, particularly from pathology technicians. 1. **Technical Supervision and Quality Control**: While AI may han…	5.8
49	By 2030, due to the integration of AI in the pathology setting, the degree of involvement of pathology technicians in QA/QC of digitized images will beÉ	3	Rationale/Explanation: The integration of AI in the pathology setting is expected to significantly streamline the quality assurance (QA) and quality control (QC) processes of digitized images. AI algorithms are anticipated to handle a considerable portion of these tasks through automated image analysis, error detection, and correction features. However, human oversight will still be crucial, espe…	5	**Rationale/Explanation:** By 2030, the integration of AI in pathology will likely be advanced, yet not fully autonomous. AI tools are expected to assist significantly in the quality assurance (QA) and quality control (QC) of digitized images by identifying potential errors and inconsistencies more quickly and accurately than manual processes alone. However, the role of pathology technicians will…	5	**Rationale/Explanation:** By 2030, AI is likely to play a significant role in the pathology setting, particularly in the quality assurance (QA) and quality control (QC) of digitized images. However, the technology is expected to complement rather than completely replace human technicians. Here are some reasons for this ranking: 1. **Complexity and Nuances:** While AI can assist in identifying an…	5	**Rationale/Explanation:** By 2030, the integration of AI in digital pathology is expected to significantly advance. However, the role of pathology technicians will still be crucial, especially in quality assurance (QA) and quality control (QC) of digitized images. AI can enhance efficiency and accuracy, but the human oversight of pathology technicians will remain vital to ensure the technology's…	Invalid	**4 Sometimes involved** ### Rationale: 1. **Current AI Capabilities**: AI is advancing rapidly in image analysis and quality control; however, it's unlikely that AI will completely replace human involvement in such a delicate field by 2030. Pathology technicians will still need to verify the AI’s results and handle exceptions or anomalies that AI might not be able to address perfectly. 2. **Tran…	4.5
50	By 2030, due to the integration of AI in the pathology setting, the degree of involvement of pathology technicians in Digital Pathology support for pathologists and other users, such as device calibration, will beÉ	5	Rationale: By 2030, AI in pathology is expected to have advanced significantly, augmenting the capabilities of pathologists and technicians alike. However, the human element will remain crucial, partly due to the sophistication and variability of pathological samples and the specific technical demands of maintaining and calibrating complex digital pathology devices. While AI can assist in automat…	6	Rationale/Explanation: By 2030, the integration of AI in pathology is expected to be quite advanced, with AI systems playing a critical role in various aspects of digital pathology. However, the technology will likely still require regular support and oversight from pathology technicians, especially in areas such as device calibration and system maintenance. AI systems, while powerful, will need …	Invalid	5 - Often involved ### Rationale/Explanation: By 2030, AI is expected to have become significantly integrated into the pathology setting, enhancing both diagnostic processes and operational workflows. However, despite AI's advanced capabilities, human oversight will remain essential, particularly in supportive roles. 1. **Device Calibration**: Pathology technicians will play a crucial role in the…	6	Rationale/Explanation: By 2030, AI is expected to be significantly integrated into the pathology setting. While AI can automate several tasks, the human element, particularly the role of pathology technicians, will remain crucial in maintaining the interface between AI systems and day-to-day operations. AI tools will likely become sophisticated in aiding diagnostic processes and data analysis, bu…	5	### Rationale/Explanation: AI integration in pathology is anticipated to significantly enhance the efficiency and accuracy of diagnostic processes and other laboratory tasks. However, despite advances in AI, pathology technicians will still play a crucial role in supporting these technologies by 2030 for several reasons: 1. **Device Calibration and Maintenance:** - Pathology technicians will need…	5.5
51	By 2030, due to the integration of AI in the pathology setting, the degree of involvement of pathology technicians in assessing histology consistency, i.e. re-addressing SOPs to make slides and corresponding images more suitable for AI (more consistent tissue and staining quality) will beÉ	6	**Rationale/Explanation:** By 2030, the integration of AI in the pathology setting is expected to enhance the efficiency and accuracy of diagnostic processes. However, the successful implementation and performance of AI systems heavily rely on the quality and consistency of the input data, which in this context is the histological slides. Pathology technicians play a critical role in the preparat…	6	Rationale/Explanation: The integration of AI in pathology is anticipated to require significant adaptation within the standard operating procedures (SOPs) to ensure that digital images and slides are consistent and of high enough quality for AI analysis. Pathology technicians play a crucial role in preparing tissue samples and ensuring quality staining, both of which are fundamental for reliable …	6	Rationale/Explanation: By 2030, it is highly plausible that the integration of AI in pathology will be extensive enough that pathology technicians will need to routinely work towards ensuring that slides and images are suitable for AI analysis. This includes consistently adhering to Standard Operating Procedures (SOPs) to maintain high quality and uniformity in tissue and staining processes. AI s…	6	**Rationale/Explanation:** By 2030, the integration of AI in pathology is expected to become well-established. AI algorithms will need high-quality, consistent input data to function optimally. Given this need, pathology technicians will likely play a crucial role in ensuring that histological preparations and staining protocols are standardized to meet AI requirements. This may involve routine a…	6	Rationale/Explanation: By 2030, the integration of AI in pathology settings will likely be quite advanced, which means standard operating procedures (SOPs) will likely need continual refinement to optimize AI performance. Ensuring that histology slides and corresponding images meet high-quality standards is crucial for reliable AI analysis. This will involve pathology technicians frequently asses…	6.0
52	By 2030, due to the integration of AI in the pathology setting, the degree of involvement of pathology technicians in sample grossing guided by AI-derived image analysis will beÉ	Invalid	**5 Often involved** **Rationale/Explanation:** The rapid advancements in AI technology suggest that by 2030, AI-derived image analysis will have significantly enhanced the efficiency and accuracy of pathology. AI tools are expected to automate many aspects of image analysis, leading to a reduced burden on human technicians for routine tasks. However, the complete automation of sample grossing—pa…	5	Rationale/Explanation: By 2030, AI integration in pathology is expected to be robust, significantly transforming workflows. Despite AI's advances in image analysis, human involvement remains crucial due to the need for verification and handling nuances that AI might miss. Sample grossing is a critical process that requires both precision and an understanding of pathological context, where the exp…	5	Rationale/Explanation: By 2030, AI integration in pathology is expected to advance significantly, augmenting various tasks with precision and efficiency. Sample grossing, which involves the detailed examination and preparation of tissue samples, is a critical function where AI can provide substantial support through enhanced imaging and data analysis. However, despite these technological advances…	5	Rationale/Explanation: By 2030, advancements in AI specifically designed for pathology are expected to make significant strides. AI will likely provide robust image analysis tools that assist pathology technicians in the task of sample grossing. However, despite the enhancements AI brings, the role of human technicians will remain crucial because: 1. **Oversight and Quality Control**: Human judgm…	5	Rationale/Explanation: By 2030, AI is likely to be significantly integrated into the pathology setting, and pathology technicians will often be involved in sample grossing with the aid of AI-derived image analysis. While AI will provide advanced tools and guidance to enhance accuracy and efficiency, the need for human oversight, decision-making, and handling will remain crucial. Pathology technic…	5.0
53	By 2030, due to the integration of AI in the pathology setting, the degree of involvement of pathology technicians in diagnosis of cervical cancer, aided by AI, will beÉ	3	Rationale: By 2030, the integration of AI in pathology is expected to significantly impact the workflow, particularly in diagnostics. AI has the potential to enhance diagnostic accuracy and efficiency in the diagnosis of cervical cancer by automating routine screening tasks and improving the detection of abnormalities. However, pathology technicians will still play a critical role in the diagnost…	6	**Rationale/Explanation:** By 2030, it is highly likely that AI will have become a powerful aid in the diagnosis of cervical cancer in the field of pathology. AI has the potential to significantly enhance the accuracy and efficiency of cancer diagnostics by analyzing large datasets, identifying patterns that may be missed by the human eye, and providing second opinions. However, it's also importa…	Invalid	**4 Sometimes involved** ### Rationale/Explanation: 1. **AI Integration Progress**: By 2030, AI technology in pathology is likely to be highly advanced, but not entirely self-sufficient without human oversight. AI can assist in rapid and accurate diagnosis, however, technicians will still be needed to operate, verify, and supervise AI systems. 2. **Human Expertise**: Despite advancements, the nua…	6	**Rationale/Explanation:** By 2030, artificial intelligence (AI) is anticipated to have made significant advancements in the field of pathology, particularly in the diagnosis of diseases such as cervical cancer. The integration of AI into pathology workflows is expected to enhance diagnostic accuracy, reduce turnaround times, and increase efficiency. However, the role of pathology technicians wil…	Invalid	**Likert scale response: 5 (Often involved)** **Rationale/Explanation:** By 2030, it is highly likely that AI technology will be significantly integrated into the pathology setting, particularly in the diagnosis of cervical cancer. AI algorithms can analyze vast amounts of data more quickly and accurately than humans alone, aiding in the initial identification and assessment of abnormal cells. Ho…	5.0
54	By 2030, due to the integration of AI in the pathology setting, the degree of involvement of pathology technicians in diagnosis of other diseases, aided by AI, will beÉ	5	**Rationale/Explanation:** By 2030, AI technology is expected to significantly advance in the pathology field, assisting in the diagnosis of various diseases. However, complete automation in this process is unlikely due to the necessity of human oversight, verification, and handling complex, nuanced cases that AI may not yet fully master. Pathology technicians, who play a crucial role in preparin…	4	Rationale/Explanation: By 2030, while AI is likely to significantly advance and play an integral role in the pathology setting, its integration will probably still require a reasonable degree of human oversight and intervention. Pathology technicians, being key players in handling and preparing specimens, plus interpreting and troubleshooting AI-generated results, will find themselves sometimes i…	5	**Rationale/Explanation:** By 2030, as AI continues to advance and become more integrated in the pathology setting, it is anticipated that pathology technicians will often be involved in the diagnosis of various diseases with the aid of AI. The integration of AI tools can significantly facilitate and enhance the accuracy and speed of disease diagnosis, but these tools will still typically require…	4	**Rationale/Explanation**: By 2030, the integration of AI in the pathology setting is expected to grow substantially. AI systems will likely be advanced enough to assist significantly in the diagnosis of various diseases by analyzing complex data quickly and accurately. However, these systems will still require human oversight, verification, and handling, especially in nuanced or complex cases wh…	4	Rationale/Explanation: By 2030, the integration of AI in the pathology setting is expected to be significantly advanced, particularly in assisting diagnosis and automating certain tasks. However, even with such advancements, the technology will still require human oversight and intervention to ensure accuracy and to handle complex or ambiguous cases. Pathology technicians, therefore, will still b…	4.4
55	By 2030, due to the integration of AI in the pathology setting, the degree of involvement of pathology technicians in counting of quantitative markers, such as Ki-67, will beÉ	2	Rationale/Explanation: By 2030, AI is expected to become increasingly proficient in automating tasks that involve counting and quantifying markers in pathology. Ki-67 counting, in particular, is a repetitive and precise task that can benefit significantly from AI's ability to process large quantities of data consistently and accurately. Given the advancements in AI technology and machine learning…	3	Rationale/Explanation: AI technology in pathology is rapidly advancing and will likely handle many routine and repetitive tasks by 2030. Counting of quantitative markers, such as Ki-67, is a task well-suited for AI applications, given its repetitive nature and the need for precision and accuracy. AI systems are expected to become effective at automating these counting processes, leading to a sign…	2	Rationale/Explanation: By 2030, AI is expected to greatly advance in the field of pathology, particularly in the automation of routine and quantitative tasks. The counting of quantitative markers, such as Ki-67, is a task that lends itself well to automation with AI due to its repetitive and pattern-recognition nature. AI algorithms can be trained to recognize and count these markers with high ac…	2	Rationale: The integration of AI in the pathology setting is expected to advance significantly by 2030, especially in the automation and accuracy of tasks such as counting quantitative markers. Given the current trajectory of AI improvements in image analysis, it is likely that AI systems will handle most of the routine counting of markers like Ki-67 with high precision and reliability. Pathology…	3	Rationale/Explanation: By 2030, AI is expected to significantly impact pathology, particularly in tasks that involve routine, repetitive, and high-volume data analysis, such as counting quantitative markers like Ki-67. AI systems are likely to become highly efficient at counting and analyzing these markers, reducing the need for direct human involvement in this specific task. However, pathology t…	2.4
56	By 2030, due to the integration of AI in the pathology setting, the degree of involvement of pathology technicians in validation and QA/QC of AI-rendered diagnoses will beÉ	5	Rationale/Explanation: By 2030, the integration of AI in pathology is likely to increase significantly, enhancing the efficiency and accuracy of diagnostic processes. However, despite these advancements, human oversight will remain crucial to ensure the reliability and acceptability of AI-rendered diagnoses. Pathology technicians will play an important role in validating and performing quality as…	6	**Rationale/Explanation:** By 2030, it is expected that AI will be significantly integrated into pathology settings, enhancing the diagnosis and analysis processes. However, despite the advanced capabilities of AI, there will still be a crucial requirement for human oversight, especially in tasks involving validation and quality assurance/quality control (QA/QC). Pathology technicians, with their…	Invalid	**Rating: 6 - Routinely involved** **Rationale/Explanation:** AI technologies in pathology are expected to improve significantly by 2030. However, it's anticipated that these systems will still require substantial validation and quality assurance/quality control (QA/QC) by pathology technicians. The reason for this is multifaceted: 1. **Regulatory Requirements:** Validation and QA/QC are critical…	6	Rationale/Explanation: By 2030, I believe that while AI will have significantly advanced in the pathology setting, the involvement of pathology technicians in the validation and QA/QC (Quality Assurance/Quality Control) of AI-rendered diagnoses will still be crucial. AI systems, though capable of making diagnoses, will require human oversight to ensure accuracy, particularly in complex and ambigu…	6	**Rationale/Explanation:** The integration of AI in the pathology setting is expected to significantly enhance diagnostic accuracy and efficiency by 2030. However, AI systems, especially in a medical context, require thorough validation and consistent quality assurance and quality control (QA/QC) to ensure their outputs are reliable and trustworthy. Pathology technicians will likely play a centra…	5.75
57	By 2030, due to the integration of AI in the pathology setting, the degree of involvement of pathology technicians in development of AI solutions, including annotation of image data and algorithm training, will beÉ	4	**Rationale/Explanation:** By 2030, with the increasing integration of AI in the pathology setting, it is likely that pathology technicians will sometimes be involved in the development of AI solutions. Their involvement is expected to manifest in tasks such as the annotation of image data and the training of algorithms, as their expertise in pathology will still be crucial for developing high-qu…	Invalid	**4 Sometimes involved** **Rationale/Explanation:** Based on current trends and anticipated technological advancements by 2030, I believe that the integration of AI in pathology settings will lead to a moderate level of involvement for pathology technicians in the development of AI solutions. Here are the reasons for my ranking: 1. **Specialized Skill Set:** AI solutions in pathology involve task…	6	Rationale/Explanation: By 2030, the integration of AI in pathology is expected to be significant, given the current rapid advancements in machine learning and AI technologies. Pathology technicians play a crucial role in the development of AI solutions, particularly in areas such as image annotation and algorithm training. Since accurate annotations and the validation of training data are critica…	5	Rationale/Explanation: By 2030, the integration of AI in pathology will likely reach a point where the direct input and expertise of pathology technicians will be essential for the effective development of AI solutions. Pathology technicians possess the specialized knowledge required for accurate annotation of image data, which is crucial for training AI algorithms. Moreover, the iterative nature…	4	Rationale: By 2030, the integration of AI in pathology is expected to grow significantly, influencing many aspects of the field. Pathology technicians will likely play a crucial role in the development of AI solutions, particularly in tasks such as the annotation of image data and algorithm training. This is because AI models require high-quality, annotated data for effective training, and pathol…	4.75
58	By 2030, due to the integration of AI in the pathology setting, the degree of involvement of pathology technicians in preparation of reports will beÉ	4	**Rationale/Explanation:** AI in pathology is growing rapidly and is expected to significantly impact various aspects of clinical workflows by 2030. However, complete automation of tasks, including the preparation of reports, is not anticipated to occur uniformly across all pathology labs within this timeframe. While AI will undoubtedly assist in analyzing data and providing preliminary interpret…	Invalid	**Likert scale ranking: 4 (Sometimes involved)** **Rationale:** While advancements in AI are expected to significantly transform various aspects of pathology, including the preparation of reports, the complete automation of all tasks is unlikely by 2030. AI can assist in generating preliminary data, identifying patterns, and even drafting portions of reports, but human oversight and expertise wil…	3	Rationale/Explanation: By 2030, AI advancements are expected to significantly streamline and enhance the preparation of pathology reports. AI technologies will likely automate many of the repetitive and data-intensive tasks traditionally handled by pathology technicians, such as data entry, preliminary diagnostics, and report formatting. Consequently, the degree of involvement of pathology techni…	3	### Explanation: Pathology technicians currently play an important role in the preparation of reports, ensuring that the data output from diagnostic tests and imaging is accurately captured and properly formatted. With the integration of AI in the pathology setting by 2030, it is highly likely that many routine and repetitive tasks done by technicians will be automated. AI could efficiently handl…	3	**Rationale/Explanation:** By 2030, AI is expected to have made substantial advancements in automating and enhancing various aspects of the pathology workflow, including the preparation of reports. AI algorithms are likely to be capable of analyzing pathology images, extracting relevant data, and generating preliminary reports with high accuracy. However, the involvement of pathology technicians …	3.25
