# Supplementary material for: How does AI perform compared to human expert panels in medical Delphi studies? A pilot study through the lens of pathology
Source: J Pathol Inform. 2026 Apr 15;21:100661. doi: 10.1016/j.jpi.2026.100661 (PMC13185839; doi:10.1016/j.jpi.2026.100661)
Supplement: Supplementary material 1 — Original data used in the study and code for the Delphi-GPT application. [file mmc1.zip › Delphi-Results-&-Code-Sent-to-copy/Category-4-Run-Results/completed-ai-survey4-GPT3.5-temp07-w-avg.csv]

Question #	Specified Statement	AI Rating 1	AI Explanation 1	AI Rating 2	AI Explanation 2	AI Rating 3	AI Explanation 3	AI Rating 4	AI Explanation 4	AI Rating 5	AI Explanation 5	Average AI Ratings
48	By 2030, due to the integration of AI in the pathology setting, the degree of involvement of pathology technicians in operation of digital slide scanners, digitization and image management will beÉ	Invalid	Rationale: AI technology is expected to greatly enhance the efficiency and capabilities of digital slide scanners, digitization, and image management systems in pathology settings by 2030. While AI will automate many processes, pathology technicians will still play a crucial role in overseeing and ensuring the accuracy of these AI-driven tasks. Technicians will likely be frequently involved in op…	Invalid	6 Routinely involved Rationale/Explanation: By 2030, with the advancement and integration of AI in the pathology setting, it is likely that digital slide scanners, digitization, and image management tasks will become more streamlined and automated. However, pathology technicians are still expected to play a crucial role in ensuring the accuracy and quality of these processes. They will likely be …	5	Rationale: By 2030, with the integration of AI in the pathology setting, digital slide scanners, digitization, and image management tasks are likely to become more streamlined and automated. Pathology technicians will still play a crucial role in overseeing these operations, ensuring accuracy, troubleshooting potential issues, and providing human expertise where needed. While AI will handle a sig…	Invalid	6 Routinely involved Rationale/Explanation: By 2030, with the integration of AI in the pathology setting, the automation and efficiency provided by AI technologies are likely to have advanced to a point where pathology technicians will routinely be involved in the operation of digital slide scanners, digitization, and image management. AI is expected to streamline these processes, making them mor…	6	Rationale/Explanation: By 2030, with the increasing integration of AI in the pathology setting, the role of pathology technicians is likely to evolve to include routine involvement in the operation of digital slide scanners, digitization, and image management. AI is expected to enhance the efficiency and accuracy of these processes, making it essential for technicians to be routinely involved in …	5.5
49	By 2030, due to the integration of AI in the pathology setting, the degree of involvement of pathology technicians in QA/QC of digitized images will beÉ	6	Rationale: By 2030, with the increasing integration of AI in pathology settings, pathology technicians will likely be routinely involved in quality assurance and quality control (QA/QC) of digitized images. As AI systems become more advanced and prevalent, technicians will play a crucial role in ensuring the accuracy and reliability of AI-generated analyses. Their expertise will be needed to vali…	Invalid	6 Routinely involved Rationale/Explanation: By 2030, with the integration of AI in the pathology setting, the role of pathology technicians in quality assurance and quality control (QA/QC) of digitized images is likely to become a routine part of their responsibilities. As AI systems become more prevalent and sophisticated, pathology technicians will need to be actively involved in verifying and …	6	Rationale: By 2030, with the advancement and integration of AI in the pathology setting, the role of pathology technicians in quality assurance and quality control (QA/QC) of digitized images is likely to be routinely involved. AI systems will still require human oversight and validation to ensure accuracy and reliability in the interpretation of digital pathology images. Pathology technicians ar…	6	Rationale/Explanation: By 2030, with the advancement and integration of AI in the pathology setting, it is expected that pathology technicians will be routinely involved in quality assurance and quality control (QA/QC) of digitized images. AI technologies will likely augment the capabilities of technicians, making their involvement crucial in ensuring the accuracy and reliability of AI-driven dia…	Invalid	6 Routinely involved Rationale/Explanation: By 2030, with the increasing integration of AI in the pathology setting, it is likely that pathology technicians will be routinely involved in QA/QC of digitized images. AI technologies will enhance the efficiency and accuracy of image analysis, but human oversight and validation will still be crucial in ensuring the quality and reliability of results. …	6.0
50	By 2030, due to the integration of AI in the pathology setting, the degree of involvement of pathology technicians in Digital Pathology support for pathologists and other users, such as device calibration, will beÉ	6	Rationale: By 2030, with the advancement and widespread integration of AI in the pathology setting, pathology technicians are likely to be routinely involved in Digital Pathology support tasks such as device calibration. AI technologies are expected to automate and streamline many aspects of pathology processes, allowing technicians to play a more active and integral role in supporting pathologis…	Invalid	6 Routinely involved Rationale/explanation: By 2030, with the continued integration and advancement of AI in the pathology setting, pathology technicians are likely to be routinely involved in Digital Pathology support tasks such as device calibration. As AI systems become more sophisticated and prevalent in aiding pathologists and other users, technicians will play a crucial role in managing and…	4	Rationale: By 2030, with the integration of AI in the pathology setting, pathology technicians will still have a role in Digital Pathology support for tasks such as device calibration. While AI will likely handle a significant portion of the workload, there will still be instances where human intervention and oversight are required, leading to technicians being involved in these tasks sometimes.	Invalid	6 Routinely involved Rationale/explanation: By 2030, with the integration of AI in the pathology setting, pathology technicians are likely to be routinely involved in Digital Pathology support tasks such as device calibration. As AI systems become more advanced and prevalent, technicians will play a crucial role in ensuring the proper functioning and calibration of these systems to support pathol…	5	Rationale/explanation: By 2030, with the continued integration and advancement of AI in digital pathology, pathology technicians are likely to be often involved in providing support for pathologists and other users, such as device calibration. While AI will play a significant role in automating certain tasks, the expertise and oversight of pathology technicians will still be crucial in ensuring t…	5.0
51	By 2030, due to the integration of AI in the pathology setting, the degree of involvement of pathology technicians in assessing histology consistency, i.e. re-addressing SOPs to make slides and corresponding images more suitable for AI (more consistent tissue and staining quality) will beÉ	5	Rationale: By 2030, with the advancement and integration of AI technologies in the pathology setting, pathology technicians are likely to be often involved in assessing histology consistency. As AI systems become more sophisticated, technicians will play a crucial role in ensuring that the slides and images meet the requirements for AI analysis by re-addressing Standard Operating Procedures (SOPs…	6	Rationale/explanation: By 2030, with the advancement and integration of AI in the pathology setting, it is highly likely that pathology technicians will be routinely involved in assessing histology consistency. The need to re-address standard operating procedures (SOPs) to ensure that slides and images are optimal for AI analysis will become a regular part of their responsibilities. As AI systems…	4	Rationale/explanation: By 2030, with the integration of AI in the pathology setting, the role of pathology technicians in assessing histology consistency is likely to evolve. While AI will be able to automate many tasks related to analyzing histology slides, there will still be a need for human oversight and intervention in ensuring the quality and consistency of the input data. Pathology technic…	6	Rationale: By 2030, with the advancement of AI technology in the pathology setting, pathology technicians are likely to be routinely involved in assessing histology consistency. The integration of AI would require technicians to re-address Standard Operating Procedures (SOPs) to ensure that slides and corresponding images are optimized for AI analysis, including consistent tissue and staining qua…	5	Rationale: By 2030, AI is expected to play a significant role in automating many aspects of histology analysis, including assessing consistency in tissue samples and staining quality. However, the expertise of pathology technicians will still be crucial in ensuring the accuracy and quality of the input data for AI systems. Pathology technicians are likely to be often involved in re-addressing SOP…	5.2
52	By 2030, due to the integration of AI in the pathology setting, the degree of involvement of pathology technicians in sample grossing guided by AI-derived image analysis will beÉ	6	Rationale/Explanation: By 2030, with the advancement and integration of AI technologies in the pathology setting, AI-derived image analysis will likely play a significant role in guiding sample grossing processes. Pathology technicians will be routinely involved in this task as they work alongside AI systems to ensure accurate and efficient sample analysis. While AI will assist in automating cert…	4	Rationale/explanation: By 2030, with the advancements in AI technology, pathology technicians are likely to be sometimes involved in sample grossing guided by AI-derived image analysis. While AI can assist in automating certain tasks and providing initial analyses, there will still be a need for human oversight and intervention in complex cases or to ensure quality control. Pathology technicians …	6	Rationale/Explanation: By 2030, with advancements in AI technology and its integration into pathology settings, AI-derived image analysis will likely play a significant role in guiding sample grossing tasks. Pathology technicians are likely to be routinely involved in these tasks, as AI can assist in streamlining and enhancing the efficiency and accuracy of sample grossing processes. Pathology te…	4	Rationale/explanation: By 2030, AI technology in the pathology setting is expected to advance significantly, allowing for more accurate and efficient sample grossing guided by AI-derived image analysis. While AI will play a key role in automating and streamlining processes, there will still be a need for human oversight and intervention in certain cases. Pathology technicians are likely to be inv…	4	Rationale/explanation: By 2030, with the integration of AI in pathology settings, the degree of involvement of pathology technicians in sample grossing guided by AI-derived image analysis is likely to be sometimes involved. While AI will play a significant role in image analysis and guiding the grossing process, there may still be instances where human intervention and oversight are necessary. Pa…	4.8
53	By 2030, due to the integration of AI in the pathology setting, the degree of involvement of pathology technicians in diagnosis of cervical cancer, aided by AI, will beÉ	Invalid	"By 2030, due to the integration of AI in the pathology setting, the degree of involvement of pathology technicians in diagnosis of cervical cancer, aided by AI, will be..." - Likert scale: 5 (Often involved) Rationale/Explanation: Pathology technicians will likely be often involved in the diagnosis of cervical cancer aided by AI by 2030. While AI technology will play a significant role in assist…	Invalid	Rationale/Explanation: With advancements in AI technology by 2030, it is likely that pathology technicians will be routinely involved in the diagnosis of cervical cancer aided by AI. AI tools are expected to become more sophisticated and integrated into pathology workflows, allowing technicians to work alongside AI systems to improve accuracy and efficiency in diagnosing cervical cancer cases. Th…	Invalid	6 Routinely involved Rationale/Explanation: By 2030, with the advancement and integration of AI in the pathology setting, it is likely that pathology technicians will be routinely involved in the diagnosis of cervical cancer aided by AI. AI will likely augment the capabilities of technicians, assisting them in analyzing and interpreting pathology samples more efficiently and accurately. This incr…	5	Rationale: By 2030, the integration of AI in the pathology setting is expected to significantly enhance the efficiency and accuracy of diagnosing cervical cancer. Pathology technicians are likely to be often involved in the diagnostic process, working alongside AI systems to interpret results, validate findings, and ensure patient safety. While AI will play a crucial role in streamlining the work…	Invalid	6 Routinely involved Rationale/Explanation: By 2030, AI technologies are expected to significantly advance in the field of pathology, including the diagnosis of cervical cancer. Pathology technicians are likely to be routinely involved in the diagnostic process, working alongside AI systems to interpret and analyze results. While AI can assist in streamlining tasks and providing insights, human e…	5.0
54	By 2030, due to the integration of AI in the pathology setting, the degree of involvement of pathology technicians in diagnosis of other diseases, aided by AI, will beÉ	5	Rationale/explanation: By 2030, with the continued advancement and integration of AI in the pathology setting, pathology technicians are likely to be often involved in the diagnosis of other diseases aided by AI. While AI technologies will assist in analyzing and interpreting data, pathology technicians will play a crucial role in overseeing the process, ensuring quality control, and providing th…	Invalid	6. Routinely involved Rationale/Explanation: By 2030, with the continued advancement and integration of AI in the pathology setting, pathology technicians are likely to be routinely involved in the diagnosis of other diseases aided by AI. AI technologies are expected to become more sophisticated and prevalent in assisting with various aspects of pathology diagnosis, including the identification o…	Invalid	6 - Routinely involved Rationale: By 2030, advancements in AI technology are expected to significantly enhance the capabilities of pathology technicians in diagnosing various diseases. AI tools will likely become an integral part of the diagnostic process, with technicians routinely utilizing AI assistance to improve accuracy, efficiency, and overall quality of diagnoses. This increased reliance …	Invalid	6 Routinely involved Rationale/Explanation: By 2030, with the continued advancement and integration of AI in pathology settings, pathology technicians are likely to become routinely involved in the diagnosis of other diseases aided by AI. As AI technology improves, it is expected that pathology technicians will play a key role in leveraging AI tools for diagnosing various diseases, expanding thei…	5	Rationale/explanation: By 2030, with the continued advancement and integration of AI in the pathology setting, pathology technicians are likely to be often involved in the diagnosis of other diseases aided by AI. While AI will play a significant role in assisting with diagnosis, the expertise and oversight of pathology technicians will still be essential in interpreting and validating the results…	5.0
55	By 2030, due to the integration of AI in the pathology setting, the degree of involvement of pathology technicians in counting of quantitative markers, such as Ki-67, will beÉ	Invalid	**Likert scale rating: 6 - Routinely involved** **Rationale/Explanation:** By 2030, with the advancement and integration of AI in the pathology setting, the automation and accuracy of tasks such as counting quantitative markers like Ki-67 are expected to significantly improve. Pathology technicians will likely be routinely involved in overseeing and validating the results generated by AI algorith…	6	Rationale/explanation: By 2030, with the advancement and integration of AI in the pathology setting, pathology technicians are likely to be routinely involved in counting quantitative markers like Ki-67. AI technologies have the potential to streamline and enhance the accuracy of such tasks, allowing technicians to focus on more complex analyses and interpretation of results. The collaboration be…	4	Rationale: By 2030, AI technology in pathology is expected to advance significantly, enabling automation of tasks like counting quantitative markers such as Ki-67. While AI will play a substantial role in these tasks, there will still be a need for human oversight and intervention at certain points. Pathology technicians may be required to verify and validate the results generated by AI algorithm…	Invalid	6 Routinely involved Rationale/Explanation: By 2030, with the advancement and integration of AI in the pathology setting, the process of counting quantitative markers like Ki-67 is likely to become more automated and efficient. Pathology technicians will be routinely involved in overseeing and validating the results generated by AI algorithms to ensure accuracy and quality control. Their role in …	3	Rationale/explanation: By 2030, with the integration of AI in pathology settings, the degree of involvement of pathology technicians in counting quantitative markers like Ki-67 is likely to be somewhat involved. AI can assist in automating the counting process, reducing the manual workload for technicians. However, technicians may still be needed to oversee and verify the AI-generated results, es…	4.333333333333333
56	By 2030, due to the integration of AI in the pathology setting, the degree of involvement of pathology technicians in validation and QA/QC of AI-rendered diagnoses will beÉ	Invalid	6 Routinely involved Rationale/Explanation: By 2030, with the increasing integration of AI in the pathology setting, pathology technicians are likely to be routinely involved in the validation and quality assurance/quality control (QA/QC) of AI-rendered diagnoses. As AI systems are developed and implemented, human oversight and validation will remain crucial to ensure accuracy, reliability, and p…	Invalid	Likert scale: 6 - Routinely involved Rationale: By 2030, with the increased integration of AI in the pathology setting, pathology technicians are likely to be routinely involved in validation and quality assurance/quality control (QA/QC) of AI-rendered diagnoses. As AI systems become more sophisticated and prevalent in pathology, technicians will play a crucial role in ensuring the accuracy and r…	5	Rationale/explanation: Pathology technicians are likely to play a significant role in the validation and quality control of AI-rendered diagnoses by 2030. While AI technology will be increasingly utilized for diagnosing purposes, human oversight will still be crucial to ensure accuracy and reliability. Pathology technicians will be responsible for verifying AI-generated results, conducting qualit…	Invalid	Likert scale: 6 - Routinely involved Rationale/Explanation: By 2030, with the increased integration of AI in the pathology setting, it is likely that pathology technicians will be routinely involved in the validation and quality assurance/quality control (QA/QC) of AI-rendered diagnoses. As AI systems become more sophisticated and integral to the diagnostic process, the role of pathology technici…	Invalid	6 Routinely involved Rationale/Explanation: Pathology technicians are likely to be routinely involved in the validation and quality assurance/quality control (QA/QC) of AI-rendered diagnoses by 2030. As AI technologies become more prevalent in the pathology setting, technicians will play a crucial role in ensuring the accuracy and reliability of AI-generated diagnoses. Their expertise and oversig…	5.0
57	By 2030, due to the integration of AI in the pathology setting, the degree of involvement of pathology technicians in development of AI solutions, including annotation of image data and algorithm training, will beÉ	4	Rationale/explanation: By 2030, with the integration of AI in the pathology setting, pathology technicians are likely to be sometimes involved in the development of AI solutions. While AI will automate many tasks, there will still be a need for human oversight and involvement in tasks such as annotation of image data and algorithm training. Pathology technicians may be required to assist in valid…	4	Rationale/explanation: By 2030, with the integration of AI in the pathology setting, pathology technicians are likely to be sometimes involved in the development of AI solutions, including annotation of image data and algorithm training. While AI will automate many tasks, the expertise of pathology technicians in understanding the nuances of pathology data may still be required at certain stages …	4	Rationale: By 2030, with the advancement and integration of AI in the pathology setting, pathology technicians are likely to be sometimes involved in the development of AI solutions. While AI will automate many tasks, there will still be a need for human input in tasks such as annotation of image data and algorithm training to ensure accuracy and quality control. Pathology technicians may be requ…	4	Rationale: By 2030, with the advancement and integration of AI technology in the pathology setting, pathology technicians will likely be sometimes involved in the development of AI solutions. While AI will streamline many processes, there will still be a need for human oversight and expertise in tasks such as annotation of image data and algorithm training. Pathology technicians may be required t…	6	Rationale/Explanation: By 2030, with the increasing integration of AI in the pathology setting, the role of pathology technicians in developing AI solutions, including annotating image data and training algorithms, is likely to become routine. Pathology technicians will be crucial in ensuring the accuracy and quality of data used to train AI algorithms, as well as in fine-tuning algorithms to mee…	4.4
58	By 2030, due to the integration of AI in the pathology setting, the degree of involvement of pathology technicians in preparation of reports will beÉ	4	Rationale: By 2030, with the integration of AI in the pathology setting, the degree of involvement of pathology technicians in the preparation of reports is likely to be sometimes involved. While AI can assist in analyzing data and generating reports, human oversight and interpretation may still be necessary in complex cases or to ensure quality control. Pathology technicians may be involved at c…	4	Rationale: By 2030, with the integration of AI in the pathology setting, pathology technicians are likely to be sometimes involved in the preparation of reports. While AI can assist in automating certain aspects of report generation, there may still be a need for human oversight, quality control, and interpretation of complex cases that AI may not be able to handle independently. Pathology techni…	4	Rationale/explanation: By 2030, with the integration of AI in the pathology setting, pathology technicians are likely to be sometimes involved in the preparation of reports. While AI can automate many tasks and streamline the reporting process, there will still be a need for human oversight, quality control, and interpretation of complex cases that AI may not be able to handle independently. Path…	Invalid	"By 2030, due to the integration of AI in the pathology setting, the degree of involvement of pathology technicians in preparation of reports will be..." Likert scale: 5 Often involved Rationale: While AI technologies are expected to streamline and automate many aspects of report preparation in pathology, there will still be a need for human oversight, quality control, and interpretation of resul…	4	Rationale: By 2030, with advancements in AI technology in the pathology setting, pathology technicians will still be required to be involved in the preparation of reports to some extent. While AI can assist in analyzing data and generating initial reports, human oversight and validation will still be necessary in certain cases. Pathology technicians may need to review and verify the findings prod…	4.0
