# Supplementary material for: How does AI perform compared to human expert panels in medical Delphi studies? A pilot study through the lens of pathology
Source: J Pathol Inform. 2026 Apr 15;21:100661. doi: 10.1016/j.jpi.2026.100661 (PMC13185839; doi:10.1016/j.jpi.2026.100661)
Supplement: Supplementary material 1 — Original data used in the study and code for the Delphi-GPT application. [file mmc1.zip › Delphi-Results-&-Code-Sent-to-copy/Category-4-Run-Results/completed-ai-survey4-GPT-4o-temp00-w-avg.csv]

Question #	Specified Statement	AI Rating 1	AI Explanation 1	AI Rating 2	AI Explanation 2	AI Rating 3	AI Explanation 3	AI Rating 4	AI Explanation 4	AI Rating 5	AI Explanation 5	Average AI Ratings
48	By 2030, due to the integration of AI in the pathology setting, the degree of involvement of pathology technicians in operation of digital slide scanners, digitization and image management will beÉ	6	Rationale/Explanation: By 2030, the integration of AI in pathology is expected to significantly enhance the efficiency and accuracy of various tasks, including the operation of digital slide scanners, digitization, and image management. However, the involvement of pathology technicians will still be crucial for several reasons: 1. **Technical Oversight**: While AI can automate many processes, the…	6	Rationale/Explanation: By 2030, the integration of AI in pathology is expected to significantly enhance the efficiency and accuracy of various tasks, including the operation of digital slide scanners, digitization, and image management. However, the involvement of pathology technicians will still be crucial for several reasons: 1. **Technical Oversight**: While AI can automate many processes, the…	6	Rationale/Explanation: By 2030, the integration of AI in pathology is expected to significantly enhance the efficiency and accuracy of various tasks, including the operation of digital slide scanners, digitization, and image management. However, the involvement of pathology technicians will still be crucial for several reasons: 1. **Technical Oversight**: While AI can automate many processes, the…	6	Rationale/Explanation: By 2030, the integration of AI in pathology is expected to significantly enhance the efficiency and accuracy of various tasks, including the operation of digital slide scanners, digitization, and image management. However, the involvement of pathology technicians will still be crucial for several reasons: 1. **Technical Oversight**: While AI can automate many processes, the…	6	Rationale/Explanation: By 2030, the integration of AI in pathology is expected to significantly enhance the efficiency and accuracy of various tasks, including the operation of digital slide scanners, digitization, and image management. However, the involvement of pathology technicians will still be crucial for several reasons: 1. **Technical Oversight**: While AI can automate many processes, the…	6.0
49	By 2030, due to the integration of AI in the pathology setting, the degree of involvement of pathology technicians in QA/QC of digitized images will beÉ	5	Rationale/Explanation: By 2030, the integration of AI in pathology is expected to significantly enhance the efficiency and accuracy of QA/QC (Quality Assurance/Quality Control) processes for digitized images. However, AI systems will still require human oversight to ensure their proper functioning and to handle exceptions or anomalies that the AI might not be able to address. Pathology technician…	5	Rationale/Explanation: By 2030, the integration of AI in pathology is expected to significantly enhance the efficiency and accuracy of QA/QC (Quality Assurance/Quality Control) processes for digitized images. However, AI systems will still require human oversight to ensure their proper functioning and to handle exceptions or anomalies that the AI might not be able to address. Pathology technician…	5	Rationale/Explanation: By 2030, the integration of AI in pathology is expected to significantly enhance the efficiency and accuracy of QA/QC (Quality Assurance/Quality Control) processes for digitized images. However, AI systems will still require human oversight to ensure their proper functioning and to handle exceptions or anomalies that the AI might not be able to address. Pathology technician…	5	Rationale/Explanation: By 2030, the integration of AI in pathology is expected to significantly enhance the efficiency and accuracy of QA/QC (Quality Assurance/Quality Control) processes for digitized images. However, AI systems will still require human oversight to ensure their proper functioning and to handle exceptions or anomalies that the AI might not be able to address. Pathology technician…	5	Rationale/Explanation: By 2030, the integration of AI in pathology is expected to significantly enhance the efficiency and accuracy of QA/QC (Quality Assurance/Quality Control) processes for digitized images. However, AI systems will still require human oversight to ensure their proper functioning and to handle exceptions or anomalies that the AI might not be able to address. Pathology technician…	5.0
50	By 2030, due to the integration of AI in the pathology setting, the degree of involvement of pathology technicians in Digital Pathology support for pathologists and other users, such as device calibration, will beÉ	6	**Rationale/Explanation:** By 2030, the integration of AI in the pathology setting is expected to be quite advanced. However, despite the significant advancements in AI, the role of pathology technicians will remain crucial, particularly in tasks such as Digital Pathology support for pathologists and other users. This includes responsibilities like device calibration, which are essential for ensu…	6	**Rationale/Explanation:** By 2030, the integration of AI in the pathology setting is expected to be quite advanced. However, despite the significant advancements in AI, the role of pathology technicians will remain crucial, particularly in tasks such as Digital Pathology support for pathologists and other users. This includes responsibilities like device calibration, which are essential for ensu…	6	**Rationale/Explanation:** By 2030, the integration of AI in the pathology setting is expected to be quite advanced. However, despite the significant advancements in AI, the role of pathology technicians will remain crucial, particularly in tasks such as Digital Pathology support for pathologists and other users. This includes responsibilities like device calibration, which are essential for ensu…	6	**Rationale/Explanation:** By 2030, the integration of AI in the pathology setting is expected to be quite advanced. However, despite the significant advancements in AI, the role of pathology technicians will remain crucial, particularly in tasks such as Digital Pathology support for pathologists and other users. This includes responsibilities like device calibration, which are essential for ensu…	6	**Rationale/Explanation:** By 2030, the integration of AI in the pathology setting is expected to be quite advanced. However, despite the significant advancements in AI, the role of pathology technicians will remain crucial, particularly in tasks such as Digital Pathology support for pathologists and other users. This includes responsibilities like device calibration, which are essential for ensu…	6.0
51	By 2030, due to the integration of AI in the pathology setting, the degree of involvement of pathology technicians in assessing histology consistency, i.e. re-addressing SOPs to make slides and corresponding images more suitable for AI (more consistent tissue and staining quality) will beÉ	6	Rationale/Explanation: By 2030, the integration of AI in pathology is expected to be significant, particularly in tasks that require high consistency and quality of histological slides and images. AI systems rely heavily on high-quality, consistent data to function accurately and effectively. Therefore, pathology technicians will likely be routinely involved in assessing and ensuring the consiste…	6	Rationale/Explanation: By 2030, the integration of AI in pathology is expected to be significant, particularly in tasks that require high consistency and quality of histological slides and images. AI systems rely heavily on high-quality, consistent data to function accurately and effectively. Therefore, pathology technicians will likely be routinely involved in assessing and ensuring the consiste…	6	Rationale/Explanation: By 2030, the integration of AI in pathology is expected to be significant, particularly in tasks that require high consistency and quality of histological slides and images. AI systems rely heavily on high-quality, consistent data to function accurately and effectively. Therefore, pathology technicians will likely be routinely involved in assessing and ensuring the consiste…	6	Rationale/Explanation: By 2030, the integration of AI in pathology is expected to be significant, particularly in tasks that require high consistency and quality of histological slides and images. AI systems rely heavily on high-quality, consistent data to function accurately and effectively. Therefore, pathology technicians will likely be routinely involved in assessing and ensuring the consiste…	6	Rationale/Explanation: By 2030, the integration of AI in pathology is expected to be significant, particularly in tasks that require high consistency and quality of histological slides and images. AI systems rely heavily on high-quality, consistent data to function accurately and effectively. Therefore, pathology technicians will likely be routinely involved in assessing and ensuring the consiste…	6.0
52	By 2030, due to the integration of AI in the pathology setting, the degree of involvement of pathology technicians in sample grossing guided by AI-derived image analysis will beÉ	5	Rationale/Explanation: By 2030, AI is expected to significantly advance and integrate into various aspects of pathology, including sample grossing. AI-derived image analysis can provide valuable guidance and support to pathology technicians, enhancing their efficiency and accuracy. However, the complete automation of this task is unlikely due to the complexity and variability of biological sample…	5	Rationale/Explanation: By 2030, AI is expected to significantly advance and integrate into various aspects of pathology, including sample grossing. AI-derived image analysis can provide valuable guidance and support to pathology technicians, enhancing their efficiency and accuracy. However, the complete automation of this task is unlikely due to the complexity and variability of biological sample…	5	Rationale/Explanation: By 2030, AI is expected to significantly advance and integrate into various aspects of pathology, including sample grossing. AI-derived image analysis can provide valuable guidance and support to pathology technicians, enhancing their efficiency and accuracy. However, the complete automation of this task is unlikely due to the complexity and variability of biological sample…	5	Rationale/Explanation: By 2030, AI is expected to significantly advance and integrate into various aspects of pathology, including sample grossing. AI-derived image analysis can provide valuable guidance and support to pathology technicians, enhancing their efficiency and accuracy. However, the complete automation of this task is unlikely due to the complexity and variability of biological sample…	5	Rationale/Explanation: By 2030, AI is expected to significantly advance and integrate into various aspects of pathology, including sample grossing. AI-derived image analysis can provide valuable guidance and support to pathology technicians, enhancing their efficiency and accuracy. However, the complete automation of this task is unlikely due to the complexity and variability of biological sample…	5.0
53	By 2030, due to the integration of AI in the pathology setting, the degree of involvement of pathology technicians in diagnosis of cervical cancer, aided by AI, will beÉ	5	Rationale/Explanation: By 2030, AI is expected to significantly enhance the diagnostic capabilities in pathology, including the diagnosis of cervical cancer. However, the integration of AI does not imply the complete replacement of human involvement. Pathology technicians will still play a crucial role in the diagnostic process, particularly in tasks that require human judgment, oversight, and th…	5	Rationale/Explanation: By 2030, AI is expected to significantly enhance the diagnostic capabilities in pathology, including the diagnosis of cervical cancer. However, the integration of AI does not imply the complete replacement of human involvement. Pathology technicians will still play a crucial role in the diagnostic process, particularly in tasks that require human judgment, oversight, and th…	5	Rationale/Explanation: By 2030, AI is expected to significantly enhance the diagnostic capabilities in pathology, including the diagnosis of cervical cancer. However, the integration of AI does not imply the complete replacement of human involvement. Pathology technicians will still play a crucial role in the diagnostic process, particularly in tasks that require human judgment, oversight, and th…	5	Rationale/Explanation: By 2030, AI is expected to significantly enhance the diagnostic capabilities in pathology, including the diagnosis of cervical cancer. However, the integration of AI does not imply the complete replacement of human involvement. Pathology technicians will still play a crucial role in the diagnostic process, particularly in tasks that require human judgment, oversight, and th…	5	Rationale/Explanation: By 2030, AI is expected to significantly enhance the diagnostic capabilities in pathology, including the diagnosis of cervical cancer. However, the integration of AI does not imply the complete replacement of human involvement. Pathology technicians will still play a crucial role in the diagnostic process, particularly in tasks that require human judgment, oversight, and th…	5.0
54	By 2030, due to the integration of AI in the pathology setting, the degree of involvement of pathology technicians in diagnosis of other diseases, aided by AI, will beÉ	5	**Rationale/Explanation:** By 2030, the integration of AI in pathology is expected to significantly enhance the diagnostic process. AI tools will likely be advanced enough to assist in the diagnosis of various diseases, but they will not completely replace the need for human expertise. Pathology technicians will often be involved in the diagnostic process, working alongside AI to interpret result…	5	**Rationale/Explanation:** By 2030, the integration of AI in pathology is expected to significantly enhance the diagnostic process. AI tools will likely be advanced enough to assist in the diagnosis of various diseases, but they will not completely replace the need for human expertise. Pathology technicians will often be involved in the diagnostic process, working alongside AI to interpret result…	5	**Rationale/Explanation:** By 2030, the integration of AI in pathology is expected to significantly enhance the diagnostic process. AI tools will likely be advanced enough to assist in the diagnosis of various diseases, but they will not completely replace the need for human expertise. Pathology technicians will often be involved in the diagnostic process, working alongside AI to interpret result…	5	**Rationale/Explanation:** By 2030, the integration of AI in pathology is expected to significantly enhance the diagnostic process. AI tools will likely be advanced enough to assist in the diagnosis of various diseases, but they will not completely replace the need for human expertise. Pathology technicians will often be involved in the diagnostic process, working alongside AI to interpret result…	5	**Rationale/Explanation:** By 2030, the integration of AI in pathology is expected to significantly enhance the diagnostic process. AI tools will likely be advanced enough to assist in the diagnosis of various diseases, but they will not completely replace the need for human expertise. Pathology technicians will often be involved in the diagnostic process, working alongside AI to interpret result…	5.0
55	By 2030, due to the integration of AI in the pathology setting, the degree of involvement of pathology technicians in counting of quantitative markers, such as Ki-67, will beÉ	2	Rationale/Explanation: By 2030, it is highly likely that AI will have advanced significantly in the field of pathology, particularly in tasks that involve counting quantitative markers like Ki-67. AI algorithms are already showing great promise in automating these tasks with high accuracy and efficiency. As AI systems become more sophisticated and reliable, the need for human involvement in such …	2	Rationale/Explanation: By 2030, it is highly likely that AI will have advanced significantly in the field of pathology, particularly in tasks that involve counting quantitative markers like Ki-67. AI algorithms are already showing great promise in automating these tasks with high accuracy and efficiency. As AI systems become more sophisticated and reliable, the need for human involvement in such …	2	Rationale/Explanation: By 2030, it is highly likely that AI will have advanced significantly in the field of pathology, particularly in tasks that involve counting quantitative markers like Ki-67. AI algorithms are already showing great promise in automating these tasks with high accuracy and efficiency. As AI systems become more sophisticated and reliable, the need for human involvement in such …	2	Rationale/Explanation: By 2030, it is highly likely that AI will have advanced significantly in the field of pathology, particularly in tasks that involve counting quantitative markers like Ki-67. AI algorithms are already showing great promise in automating these tasks with high accuracy and efficiency. As AI systems become more sophisticated and reliable, the need for human involvement in such …	2	Rationale/Explanation: By 2030, it is highly likely that AI will have advanced significantly in the field of pathology, particularly in tasks that involve counting quantitative markers like Ki-67. AI algorithms are already showing great promise in automating these tasks with high accuracy and efficiency. As AI systems become more sophisticated and reliable, the need for human involvement in such …	2.0
56	By 2030, due to the integration of AI in the pathology setting, the degree of involvement of pathology technicians in validation and QA/QC of AI-rendered diagnoses will beÉ	6	Rationale/Explanation: By 2030, the integration of AI in pathology is expected to be significant, but the technology will still require human oversight to ensure accuracy and reliability. Pathology technicians will play a crucial role in the validation and quality assurance/quality control (QA/QC) of AI-rendered diagnoses. AI systems, while advanced, are not infallible and can be prone to errors,…	6	Rationale/Explanation: By 2030, the integration of AI in pathology is expected to be significant, but the technology will still require human oversight to ensure accuracy and reliability. Pathology technicians will play a crucial role in the validation and quality assurance/quality control (QA/QC) of AI-rendered diagnoses. AI systems, while advanced, are not infallible and can be prone to errors,…	6	Rationale/Explanation: By 2030, the integration of AI in pathology is expected to be significant, but the technology will still require human oversight to ensure accuracy and reliability. Pathology technicians will play a crucial role in the validation and quality assurance/quality control (QA/QC) of AI-rendered diagnoses. AI systems, while advanced, are not infallible and can be prone to errors,…	6	Rationale/Explanation: By 2030, the integration of AI in pathology is expected to be significant, but the technology will still require human oversight to ensure accuracy and reliability. Pathology technicians will play a crucial role in the validation and quality assurance/quality control (QA/QC) of AI-rendered diagnoses. AI systems, while advanced, are not infallible and can be prone to errors,…	6	Rationale/Explanation: By 2030, the integration of AI in pathology is expected to be significant, but the technology will still require human oversight to ensure accuracy and reliability. Pathology technicians will play a crucial role in the validation and quality assurance/quality control (QA/QC) of AI-rendered diagnoses. AI systems, while advanced, are not infallible and can be prone to errors,…	6.0
57	By 2030, due to the integration of AI in the pathology setting, the degree of involvement of pathology technicians in development of AI solutions, including annotation of image data and algorithm training, will beÉ	5	**Rationale/Explanation:** By 2030, the integration of AI in pathology is expected to be significantly advanced, but the development of AI solutions will still require substantial human input, particularly from pathology technicians. Here are the key reasons for this ranking: 1. **Annotation of Image Data:** AI systems, especially those used in pathology, rely heavily on annotated data for traini…	5	**Rationale/Explanation:** By 2030, the integration of AI in pathology is expected to be significantly advanced, but the development of AI solutions will still require substantial human input, particularly from pathology technicians. Here are the key reasons for this ranking: 1. **Annotation of Image Data:** AI systems, especially those used in pathology, rely heavily on annotated data for traini…	5	**Rationale/Explanation:** By 2030, the integration of AI in pathology is expected to be significantly advanced, but the development of AI solutions will still require substantial human input, particularly from pathology technicians. Here are the key reasons for this ranking: 1. **Annotation of Image Data:** AI systems, especially those used in pathology, rely heavily on annotated data for traini…	5	**Rationale/Explanation:** By 2030, the integration of AI in pathology is expected to be significantly advanced, but the development of AI solutions will still require substantial human input, particularly from pathology technicians. Here are the key reasons for this ranking: 1. **Annotation of Image Data:** AI systems, especially those used in pathology, rely heavily on annotated data for traini…	5	**Rationale/Explanation:** By 2030, the integration of AI in pathology is expected to be significantly advanced, but the development of AI solutions will still require substantial human input, particularly from pathology technicians. Here are the key reasons for this ranking: 1. **Annotation of Image Data:** AI systems, especially those used in pathology, rely heavily on annotated data for traini…	5.0
58	By 2030, due to the integration of AI in the pathology setting, the degree of involvement of pathology technicians in preparation of reports will beÉ	3	**Rationale/Explanation:** By 2030, the integration of AI in the pathology setting is expected to significantly streamline and automate many aspects of the report preparation process. AI systems will likely handle a substantial portion of data analysis, image interpretation, and initial report drafting. This will reduce the manual workload on pathology technicians, who traditionally play a signif…	3	**Rationale/Explanation:** By 2030, the integration of AI in the pathology setting is expected to significantly streamline and automate many aspects of the report preparation process. AI systems will likely handle a substantial portion of data analysis, image interpretation, and initial report drafting. This will reduce the manual workload on pathology technicians, who traditionally play a signif…	3	**Rationale/Explanation:** By 2030, the integration of AI in the pathology setting is expected to significantly streamline and automate many aspects of the report preparation process. AI systems will likely handle a substantial portion of data analysis, image interpretation, and initial report drafting. This will reduce the manual workload on pathology technicians, who traditionally play a signif…	3	**Rationale/Explanation:** By 2030, the integration of AI in the pathology setting is expected to significantly streamline and automate many aspects of the report preparation process. AI systems will likely handle a substantial portion of data analysis, image interpretation, and initial report drafting. This will reduce the manual workload on pathology technicians, who traditionally play a signif…	3	**Rationale/Explanation:** By 2030, the integration of AI in the pathology setting is expected to significantly streamline and automate many aspects of the report preparation process. AI systems will likely handle a substantial portion of data analysis, image interpretation, and initial report drafting. This will reduce the manual workload on pathology technicians, who traditionally play a signif…	3.0
