# Supplementary material for: How does AI perform compared to human expert panels in medical Delphi studies? A pilot study through the lens of pathology
Source: J Pathol Inform. 2026 Apr 15;21:100661. doi: 10.1016/j.jpi.2026.100661 (PMC13185839; doi:10.1016/j.jpi.2026.100661)
Supplement: Supplementary material 1 — Original data used in the study and code for the Delphi-GPT application. [file mmc1.zip › Delphi-Results-&-Code-Sent-to-copy/Category-4-Run-Results/completed-ai-survey4-GPT-4o-temp07-w-avg.csv]

Question #	Specified Statement	AI Rating 1	AI Explanation 1	AI Rating 2	AI Explanation 2	AI Rating 3	AI Explanation 3	AI Rating 4	AI Explanation 4	AI Rating 5	AI Explanation 5	Average AI Ratings
48	By 2030, due to the integration of AI in the pathology setting, the degree of involvement of pathology technicians in operation of digital slide scanners, digitization and image management will beÉ	5	**Rationale:** The integration of AI in pathology is expected to significantly streamline various processes, including the operation of digital slide scanners, digitization, and image management. However, while AI can automate many tasks, pathology technicians will still play a crucial role in overseeing and ensuring the quality of these processes. 1. **Human oversight:** Despite advancements in …	Invalid	**5 Often involved** **Rationale/Explanation:** By 2030, it is likely that the integration of AI in the pathology setting will significantly streamline many processes, but the operation of digital slide scanners, digitization, and image management will still require considerable human oversight and interaction. - **AI Integration:** AI will undoubtedly enhance efficiency, accuracy, and speed in p…	Invalid	**6 Routinely involved** **Rationale/Explanation:** Despite the integration of AI in the pathology setting, the role of pathology technicians in the operation of digital slide scanners, digitization, and image management will still be crucial. While AI can significantly automate and optimize many processes, the initial setup, calibration, and ongoing maintenance of digital slide scanners will lik…	6	**Rationale/Explanation:** By 2030, the integration of AI in the pathology setting is expected to be substantial, particularly in the operation of digital slide scanners, digitization, and image management. However, the involvement of pathology technicians will still be crucial for several reasons: 1. **Human Oversight:** AI systems will likely excel in handling routine and repetitive tasks, but …	6	**Rationale/Explanation:** By 2030, AI integration in the pathology setting will likely streamline and automate many aspects of the workflow, but the operation of digital slide scanners, digitization, and image management will still require significant human oversight and intervention. Pathology technicians will play a crucial role in ensuring that the slides are correctly prepared, the scanners …	5.666666666666667
49	By 2030, due to the integration of AI in the pathology setting, the degree of involvement of pathology technicians in QA/QC of digitized images will beÉ	4	Rationale/Explanation: By 2030, AI technology is expected to advance significantly, particularly in the field of pathology. AI systems are likely to take over many routine tasks associated with Quality Assurance (QA) and Quality Control (QC) of digitized images, such as detecting artifacts, ensuring image clarity, and verifying proper staining. However, the involvement of pathology technicians wi…	Invalid	**6 Routinely involved** **Rationale/Explanation:** By 2030, the integration of AI in pathology is expected to significantly enhance the efficiency and accuracy of QA/QC processes for digitized images. However, while AI systems will take over many routine tasks, the role of pathology technicians will still be critical. Technicians will be needed to oversee the AI systems, validate AI outputs, and…	4	Rationale/Explanation: By 2030, AI is expected to play a significant role in the pathology setting, particularly in the quality assurance (QA) and quality control (QC) of digitized images. AI algorithms will likely automate many of the routine and repetitive tasks associated with QA/QC, such as detecting artifacts, ensuring image clarity, and verifying correct labeling. However, despite these adv…	5	**Rationale/Explanation:** By 2030, AI integration in pathology is expected to advance significantly, with AI systems likely taking on a substantial role in the quality assurance (QA) and quality control (QC) of digitized images. However, the involvement of pathology technicians will remain crucial. AI can handle large volumes of data and perform initial QA/QC checks efficiently. Still, human ove…	6	Rationale/Explanation: By 2030, it is likely that AI will be extensively integrated into the pathology setting, particularly for tasks such as quality assurance (QA) and quality control (QC) of digitized images. While AI can significantly enhance the efficiency and accuracy of these processes, the involvement of pathology technicians will remain critical. Technicians will be needed to oversee the…	4.75
50	By 2030, due to the integration of AI in the pathology setting, the degree of involvement of pathology technicians in Digital Pathology support for pathologists and other users, such as device calibration, will beÉ	5	Rationale/Explanation: By 2030, the integration of AI in pathology is expected to be advanced, yet not entirely autonomous. Pathology technicians will play a crucial role in supporting digital pathology systems, including tasks such as device calibration, quality control, and troubleshooting. While AI will significantly streamline many processes, the need for human oversight and intervention will…	6	Rationale/Explanation: By 2030, the integration of AI in the pathology setting is expected to significantly enhance the capabilities and efficiency of digital pathology. However, the involvement of pathology technicians will still be crucial for several reasons. First, while AI can automate many tasks, it still requires human oversight and intervention, especially for tasks like device calibratio…	5	**Rationale/Explanation:** By 2030, the integration of AI in pathology is expected to significantly advance, automating many routine tasks and improving diagnostic accuracy. However, AI systems will still require substantial support from pathology technicians, particularly in areas such as device calibration and maintenance. These tasks are crucial to ensure the accuracy and reliability of AI alg…	5	### Rationale/Explanation: By 2030, AI integration in digital pathology is expected to advance significantly, automating many routine tasks and enhancing diagnostic accuracy. However, the infrastructure and systems supporting such AI must be maintained, calibrated, and overseen to ensure optimal functionality and reliability. Pathology technicians, given their expertise and familiarity with the p…	5	**Rationale/Explanation:** By 2030, the integration of AI in the pathology setting is expected to streamline many processes and improve efficiency. However, the involvement of pathology technicians will still be crucial for several reasons: 1. **Device Calibration and Maintenance:** While AI can handle many tasks, the physical aspects of digital pathology, such as device calibration and maintenan…	5.2
51	By 2030, due to the integration of AI in the pathology setting, the degree of involvement of pathology technicians in assessing histology consistency, i.e. re-addressing SOPs to make slides and corresponding images more suitable for AI (more consistent tissue and staining quality) will beÉ	6	**Rationale/Explanation:** By 2030, the integration of AI in pathology is expected to be quite advanced, significantly transforming many aspects of the field. However, the quality and consistency of histological slides and images are foundational to the effective functioning of AI algorithms. AI systems require high-quality, standardized inputs to provide accurate and reliable outputs. Therefore,…	6	**Rationale/Explanation:** By 2030, the integration of AI in pathology is expected to be significant, and this will likely lead to a routine involvement of pathology technicians in ensuring histology consistency. The AI systems will depend heavily on high-quality, consistent slides and images to function accurately and effectively. Pathology technicians will play a crucial role in re-addressing S…	6	**Rationale/Explanation:** The integration of AI in pathology is expected to significantly transform how tasks are performed, notably by optimizing processes to enhance efficiency and accuracy. By 2030, it is reasonable to predict that pathology technicians will be routinely involved in assessing histology consistency. This involvement stems from the necessity to ensure that slides and correspond…	6	**Rationale/Explanation:** By 2030, AI integration in pathology is expected to be extensive, and while AI will greatly enhance the efficiency and accuracy of histological assessments, the role of pathology technicians will also evolve. Pathology technicians will be crucial in ensuring that the samples and slides prepared for AI analysis are of the highest quality, following strict Standard Operat…	6	**Rationale/Explanation:** I have selected "6 - Routinely involved" because, by 2030, it is highly likely that the integration of AI in pathology will necessitate a high degree of involvement from pathology technicians to ensure the consistency and quality of histological slides and images. As AI systems are trained and validated on data, the quality of this data becomes crucial. Pathology techni…	6.0
52	By 2030, due to the integration of AI in the pathology setting, the degree of involvement of pathology technicians in sample grossing guided by AI-derived image analysis will beÉ	4	### Rationale/Explanation: By 2030, AI is expected to significantly advance and integrate into the pathology setting, particularly in areas such as image analysis and sample processing. However, while AI will likely enhance and streamline many tasks, the involvement of pathology technicians will still be necessary for several reasons: 1. **Complexity of Sample Grossing**: Sample grossing involves…	5	**Rationale/Explanation:** By 2030, it is expected that AI technology will have advanced significantly in the field of pathology, particularly in image analysis and diagnostics. However, the integration of AI will likely serve as an augmentative tool rather than a complete replacement for human technicians, especially in tasks such as sample grossing which require a combination of technical skill…	4	Rationale/Explanation: By 2030, the integration of AI in pathology settings is likely to be significant, particularly in tasks such as sample grossing guided by AI-derived image analysis. AI technology is rapidly advancing and can assist in identifying and marking regions of interest, which can streamline the grossing process. However, pathology technicians will still play a crucial role in overs…	6	Rationale/Explanation: By 2030, it is expected that AI will have advanced significantly in the pathology setting, particularly in tasks such as image analysis. AI-derived image analysis is likely to guide pathology technicians during the sample grossing process, providing them with real-time insights and suggestions to improve accuracy and efficiency. However, the human element will still be cruc…	5	**Rationale/Explanation:** By 2030, it's anticipated that AI will have significantly advanced in the pathology field, particularly in image analysis and guiding sample grossing. However, it's unlikely that AI will entirely replace the need for human involvement in this process. Pathology technicians will likely still play a crucial role in sample grossing, as their expertise and judgment are esse…	4.8
53	By 2030, due to the integration of AI in the pathology setting, the degree of involvement of pathology technicians in diagnosis of cervical cancer, aided by AI, will beÉ	5	Rationale/Explanation: By 2030, it is anticipated that AI will be significantly integrated into the pathology setting, particularly in the diagnosis of cervical cancer. However, despite AI's advancements, pathology technicians will still often be involved in the diagnostic process. This involvement is likely to be due to several factors: 1. **Need for Human Oversight**: AI systems, while highly a…	6	Rationale/Explanation: By 2030, AI technology in pathology is expected to have significantly advanced, particularly in the diagnosis of various cancers, including cervical cancer. AI algorithms will likely become highly proficient at analyzing pathology slides, detecting abnormalities, and providing diagnostic suggestions. However, the involvement of pathology technicians will still be crucial fo…	5	Rationale/Explanation: By 2030, AI integration in pathology is expected to be quite advanced, particularly in areas like cervical cancer diagnosis where machine learning algorithms can greatly assist in identifying precancerous and cancerous lesions. However, the role of pathology technicians will remain important. They will often be involved in the diagnostic process, overseeing the AI systems, …	5	Rationale/Explanation: By 2030, it is highly probable that AI will have significantly advanced in the pathology setting, especially for tasks like the diagnosis of cervical cancer. AI tools can greatly enhance diagnostic accuracy, streamline workflows, and reduce the burden on human technicians by pre-screening slides, identifying areas of interest, and suggesting potential diagnoses. However, th…	4	**Rationale/Explanation:** By 2030, AI technology in pathology is expected to have advanced significantly, providing substantial support in the diagnostic process, including the diagnosis of cervical cancer. However, the involvement of pathology technicians will still be essential for several reasons: 1. **Verification and Validation:** AI systems will likely need human oversight to verify and va…	5.0
54	By 2030, due to the integration of AI in the pathology setting, the degree of involvement of pathology technicians in diagnosis of other diseases, aided by AI, will beÉ	5	Rationale/Explanation: By 2030, it is reasonable to anticipate that AI will be significantly integrated into the pathology setting, especially in the diagnosis of diseases. AI has the potential to enhance diagnostic accuracy and efficiency, but it will still require human oversight and involvement to ensure the validity and reliability of results. Pathology technicians will likely be "often invol…	5	### Rationale/Explanation: By 2030, AI is expected to be significantly integrated into the pathology setting, aiding in the diagnosis of various diseases. However, the technology is unlikely to entirely replace human expertise. Pathology technicians will often be involved in the diagnostic process, working alongside AI to ensure accuracy and handle complex cases that AI might not fully comprehend…	5	Rationale/Explanation: By 2030, I believe pathology technicians will often be involved in the diagnosis of diseases aided by AI. AI is expected to significantly enhance the efficiency and accuracy of diagnostic processes, which will likely lead to a greater reliance on its capabilities. However, while AI can automate many routine tasks and provide sophisticated analysis, human oversight and exper…	5	**Rationale/Explanation:** By 2030, the integration of AI in pathology is likely to significantly enhance the diagnostic capabilities within the field. AI will be able to assist in analyzing large datasets, identifying patterns, and suggesting potential diagnoses with high accuracy. However, the complexity and variability of pathology cases will still require human expertise to interpret AI-gener…	4	#### Rationale/Explanation: The integration of AI in pathology is likely to advance significantly by 2030, but it is improbable that it will fully replace the need for human technicians in the diagnostic process. AI can undoubtedly augment the diagnostic capabilities, particularly in terms of speed and accuracy, but there are several factors to consider: 1. **Technology Adoption Curve**: The adop…	4.8
55	By 2030, due to the integration of AI in the pathology setting, the degree of involvement of pathology technicians in counting of quantitative markers, such as Ki-67, will beÉ	2	Rationale/Explanation: By 2030, advancements in AI, particularly in the field of pathology, are expected to significantly enhance the automation of routine tasks. Quantitative marker counting, such as Ki-67, is a task well-suited to AI due to its repetitive and quantitative nature. AI algorithms can be trained to accurately and consistently count these markers, reducing the need for manual involv…	2	Rationale/Explanation: By 2030, the integration of AI in pathology is expected to significantly automate tasks that are repetitive and quantitative in nature, such as the counting of markers like Ki-67. AI algorithms are likely to be highly efficient and accurate at these tasks, reducing the need for manual counting by pathology technicians. While there may still be some involvement required, esp…	3	**Rationale/Explanation:** By 2030, AI technology is likely to have made significant advancements in the field of pathology, particularly in tasks that involve quantitative marker counting, such as Ki-67. AI algorithms are expected to be highly efficient at identifying and counting these markers with high accuracy, reducing the need for manual counting by pathology technicians. However, the invol…	2	Rationale: The integration of AI in pathology is anticipated to advance significantly by 2030, particularly in tasks that require high precision and repeatability, such as counting quantitative markers. AI systems have already demonstrated high accuracy and consistency in these tasks, potentially reducing the need for human involvement. Given the expected improvements in AI technology, pathology …	2	Rationale/Explanation: The integration of AI in the pathology setting is expected to significantly reduce the manual workload related to tasks such as counting quantitative markers, including Ki-67. AI algorithms are being developed and refined to handle these tasks with greater accuracy, efficiency, and consistency than human technicians. By 2030, it is likely that AI systems will be capable of …	2.2
56	By 2030, due to the integration of AI in the pathology setting, the degree of involvement of pathology technicians in validation and QA/QC of AI-rendered diagnoses will beÉ	6	Rationale/Explanation: By 2030, the integration of AI in pathology is expected to advance significantly. However, despite the progress in AI technologies, human oversight will remain critical, especially in the validation and QA/QC (Quality Assurance/Quality Control) of AI-rendered diagnoses. Pathology technicians possess specialized knowledge and skills essential for ensuring the accuracy and re…	6	Rationale/Explanation: By 2030, it is highly likely that AI will play a significant role in the pathology setting, particularly in rendering diagnoses. However, given the critical nature of diagnostic accuracy in pathology, there will still be a substantial need for human oversight in the validation and quality assurance/quality control (QA/QC) processes. Pathology technicians, who have specializ…	6	Rationale/Explanation: By 2030, the integration of AI in the pathology setting is expected to be significant, but the role of pathology technicians will remain crucial, especially in tasks related to validation and quality assurance/quality control (QA/QC) of AI-rendered diagnoses. Even though AI systems will likely enhance the efficiency and accuracy of diagnostic processes, there will still be …	Invalid	**6 Routinely involved** **Rationale/Explanation:** By 2030, the integration of AI in pathology is expected to be significant, but the technology will still require human oversight to ensure accuracy and reliability. Pathology technicians will play a crucial role in the validation and quality assurance/quality control (QA/QC) of AI-rendered diagnoses. The following points support this ranking: 1.…	6	Rationale/Explanation: By 2030, it is highly likely that the integration of AI in pathology will be advanced, but not completely autonomous. AI systems in pathology will need continuous validation and quality assurance/quality control (QA/QC) to ensure their accuracy and reliability. Pathology technicians, with their domain-specific expertise, will play a crucial role in overseeing these aspects.…	6.0
57	By 2030, due to the integration of AI in the pathology setting, the degree of involvement of pathology technicians in development of AI solutions, including annotation of image data and algorithm training, will beÉ	5	**Rationale/Explanation:** By 2030, it is likely that pathology technicians will be "often involved" in the development of AI solutions due to several factors: 1. **Expert Knowledge:** Pathology technicians possess specialized knowledge crucial for accurate annotation of image data, which is a cornerstone for training effective AI algorithms. Their expertise is indispensable for ensuring high-qua…	Invalid	**5 Often involved** **Rationale/Explanation:** By 2030, it is likely that pathology technicians will be often involved in the development of AI solutions, including tasks such as annotation of image data and algorithm training. The rationale for this ranking is based on several factors: 1. **Specialized Knowledge:** Pathology technicians possess specialized knowledge of histopathology and cytolo…	5	**Rationale/Explanation:** By 2030, the integration of AI in pathology is expected to be significant, with AI solutions playing a crucial role in various aspects of pathology workflows. Pathology technicians will be "often involved" in the development of these AI solutions for several reasons: 1. **Annotation of Image Data:** The development of AI models, particularly those based on machine learn…	4	Rationale/Explanation: By 2030, the integration of AI in pathology is expected to be significant, but not entirely self-sufficient without human input. Pathology technicians will likely be needed to provide expert annotations of image data, which are crucial for training and validating AI algorithms. However, as AI technology advances, some of these tasks may become more automated, reducing the f…	4	Rationale/Explanation: By 2030, the integration of AI in the pathology setting is expected to be more advanced. Pathology technicians will likely have a role in the development of AI solutions, particularly in tasks such as annotation of image data and algorithm training. However, while their involvement will be significant, it will not be to the extent of being a daily task for most technicians.…	4.5
58	By 2030, due to the integration of AI in the pathology setting, the degree of involvement of pathology technicians in preparation of reports will beÉ	3	Rationale/Explanation: By 2030, AI is expected to significantly transform various aspects of pathology, including the preparation of reports. AI technologies will likely be able to automate many routine tasks involved in report preparation, such as data extraction, initial analysis, and even drafting preliminary reports. This will reduce the manual workload for pathology technicians. However, the…	3	**Rationale/Explanation:** By 2030, AI integration in the pathology setting is expected to be more advanced and capable of performing many of the tasks that are currently done manually. AI technologies will likely be able to collect, analyze, and interpret large amounts of pathological data, which can significantly reduce the manual workload of pathology technicians. However, AI will not entirely…	4	Rationale/explanation: By 2030, the integration of AI in the pathology setting is expected to significantly enhance the efficiency and accuracy of report preparation. AI technologies, such as natural language processing and machine learning algorithms, will likely be capable of automating many aspects of report generation, including data analysis, interpretation, and formatting. This will reduce …	4	**Rationale/Explanation:** The integration of AI into pathology is expected to automate many of the tasks traditionally handled by pathology technicians, including the preparation of reports. AI systems are becoming increasingly sophisticated in analyzing pathology slides, detecting anomalies, and generating preliminary reports. However, the complete automation of report preparation by 2030 seems…	4	Rationale/Explanation: By 2030, the integration of AI in pathology is expected to significantly impact the workflow, particularly in the preparation of pathology reports. AI systems will likely be capable of analyzing large amounts of data quickly and accurately, thereby automating many aspects of report generation. However, pathology technicians will still play a crucial role in overseeing the A…	3.6
