# Supplementary material for: How does AI perform compared to human expert panels in medical Delphi studies? A pilot study through the lens of pathology
Source: J Pathol Inform. 2026 Apr 15;21:100661. doi: 10.1016/j.jpi.2026.100661 (PMC13185839; doi:10.1016/j.jpi.2026.100661)
Supplement: Supplementary material 1 — Original data used in the study and code for the Delphi-GPT application. [file mmc1.zip › Delphi-Results-&-Code-Sent-to-copy/Category-4-Run-Results/completed-ai-survey4-GPT3.5-temp00-w-avg.csv]

Question #	Specified Statement	AI Rating 1	AI Explanation 1	AI Rating 2	AI Explanation 2	AI Rating 3	AI Explanation 3	AI Rating 4	AI Explanation 4	AI Rating 5	AI Explanation 5	Average AI Ratings
48	By 2030, due to the integration of AI in the pathology setting, the degree of involvement of pathology technicians in operation of digital slide scanners, digitization and image management will beÉ	4	Rationale: By 2030, with the integration of AI in the pathology setting, the operation of digital slide scanners, digitization, and image management will likely be streamlined and automated to a significant extent. Pathology technicians may still be required to oversee and intervene in these processes at certain points, hence the ranking of "Sometimes involved." While AI can handle many tasks eff…	4	Rationale: By 2030, with the integration of AI in the pathology setting, the operation of digital slide scanners, digitization, and image management will likely be streamlined and automated to a significant extent. Pathology technicians may still be required to oversee and intervene in these processes at certain points, hence the ranking of "Sometimes involved." While AI can handle many tasks eff…	4	Rationale: By 2030, with the integration of AI in the pathology setting, the operation of digital slide scanners, digitization, and image management will likely be streamlined and automated to a significant extent. Pathology technicians may still be required to oversee and intervene in these processes at certain points, hence the ranking of "Sometimes involved." While AI can handle many tasks eff…	4	Rationale: By 2030, with the integration of AI in the pathology setting, the operation of digital slide scanners, digitization, and image management will likely be streamlined and automated to a significant extent. Pathology technicians may still be required to oversee and intervene in these processes at certain points, hence the ranking of "Sometimes involved." While AI can handle many tasks eff…	4	Rationale: By 2030, with the integration of AI in the pathology setting, the operation of digital slide scanners, digitization, and image management will likely be streamlined and automated to a significant extent. Pathology technicians may still be required to oversee and intervene in these processes at certain points, hence the ranking of "Sometimes involved." While AI can handle many tasks eff…	4.0
49	By 2030, due to the integration of AI in the pathology setting, the degree of involvement of pathology technicians in QA/QC of digitized images will beÉ	4	Rationale: By 2030, with the integration of AI in the pathology setting, the role of pathology technicians in QA/QC of digitized images is likely to evolve. While AI can assist in automating certain aspects of quality control, there will still be a need for human oversight and intervention in more complex cases or when discrepancies arise. Pathology technicians may be sometimes involved in verify…	4	Rationale: By 2030, with the integration of AI in the pathology setting, the role of pathology technicians in QA/QC of digitized images is likely to evolve. While AI can assist in automating certain aspects of quality control, there will still be a need for human oversight and intervention in more complex cases or when discrepancies arise. Pathology technicians may be sometimes involved in verify…	4	Rationale: By 2030, with the integration of AI in the pathology setting, the role of pathology technicians in QA/QC of digitized images is likely to evolve. While AI can assist in automating certain aspects of quality control, there will still be a need for human oversight and intervention in more complex cases or when discrepancies arise. Pathology technicians may be sometimes involved in verify…	4	Rationale: By 2030, with the integration of AI in the pathology setting, the role of pathology technicians in QA/QC of digitized images is likely to evolve. While AI can assist in automating certain aspects of quality control, there will still be a need for human oversight and intervention in more complex cases or when discrepancies arise. Pathology technicians may be sometimes involved in verify…	4	Rationale: By 2030, with the integration of AI in the pathology setting, the role of pathology technicians in QA/QC of digitized images is likely to evolve. While AI can assist in automating certain aspects of quality control, there will still be a need for human oversight and intervention in more complex cases or when discrepancies arise. Pathology technicians may be sometimes involved in verify…	4.0
50	By 2030, due to the integration of AI in the pathology setting, the degree of involvement of pathology technicians in Digital Pathology support for pathologists and other users, such as device calibration, will beÉ	5	Rationale/explanation: By 2030, with the integration of AI in the pathology setting, the role of pathology technicians in Digital Pathology support is likely to evolve to a point where they are often involved in tasks such as device calibration. AI will enhance the capabilities of technicians, allowing them to play a more active role in supporting pathologists and other users in utilizing digital…	5	Rationale/explanation: By 2030, with the integration of AI in the pathology setting, the role of pathology technicians in Digital Pathology support is likely to evolve to a point where they are often involved in tasks such as device calibration. AI will enhance the capabilities of technicians, allowing them to play a more active role in supporting pathologists and other users in utilizing digital…	5	Rationale/explanation: By 2030, with the integration of AI in the pathology setting, the role of pathology technicians in Digital Pathology support is likely to evolve to a point where they are often involved in tasks such as device calibration. AI will enhance the capabilities of technicians, allowing them to play a more active role in supporting pathologists and other users in utilizing digital…	5	Rationale/explanation: By 2030, with the integration of AI in the pathology setting, the role of pathology technicians in Digital Pathology support is likely to evolve to a point where they are often involved in tasks such as device calibration. AI will enhance the capabilities of technicians, allowing them to play a more active role in supporting pathologists and other users in utilizing digital…	5	Rationale/explanation: By 2030, with the integration of AI in the pathology setting, the role of pathology technicians in Digital Pathology support is likely to evolve to a point where they are often involved in tasks such as device calibration. AI will enhance the capabilities of technicians, allowing them to play a more active role in supporting pathologists and other users in utilizing digital…	5.0
51	By 2030, due to the integration of AI in the pathology setting, the degree of involvement of pathology technicians in assessing histology consistency, i.e. re-addressing SOPs to make slides and corresponding images more suitable for AI (more consistent tissue and staining quality) will beÉ	6	Rationale/explanation: By 2030, with the advancement and integration of AI in the pathology setting, the role of pathology technicians in assessing histology consistency is likely to become a routine part of their responsibilities. As AI systems become more sophisticated and prevalent in analyzing pathology slides, technicians will play a crucial role in ensuring that the slides and images are op…	6	Rationale/explanation: By 2030, with the advancement and integration of AI in the pathology setting, the role of pathology technicians in assessing histology consistency is likely to become a routine part of their responsibilities. As AI systems become more sophisticated and prevalent in analyzing pathology slides, technicians will play a crucial role in ensuring that the slides and images are op…	6	Rationale/explanation: By 2030, with the advancement and integration of AI in the pathology setting, the role of pathology technicians in assessing histology consistency is likely to become a routine part of their responsibilities. As AI systems become more sophisticated and prevalent in analyzing pathology slides, technicians will play a crucial role in ensuring that the slides and images are op…	6	Rationale/explanation: By 2030, with the advancement and integration of AI in the pathology setting, the role of pathology technicians in assessing histology consistency is likely to become a routine part of their responsibilities. As AI systems become more sophisticated and prevalent in analyzing pathology slides, technicians will play a crucial role in ensuring that the slides and images are op…	6	Rationale/explanation: By 2030, with the advancement and integration of AI in the pathology setting, the role of pathology technicians in assessing histology consistency is likely to become a routine part of their responsibilities. As AI systems become more sophisticated and prevalent in analyzing pathology slides, technicians will play a crucial role in ensuring that the slides and images are op…	6.0
52	By 2030, due to the integration of AI in the pathology setting, the degree of involvement of pathology technicians in sample grossing guided by AI-derived image analysis will beÉ	6	Rationale: By 2030, with the advancement and integration of AI in the pathology setting, it is likely that pathology technicians will be routinely involved in sample grossing guided by AI-derived image analysis. AI technologies are expected to enhance the efficiency and accuracy of sample analysis, allowing technicians to work more closely with AI systems in processing and interpreting samples. T…	6	Rationale: By 2030, with the advancement and integration of AI in the pathology setting, it is likely that pathology technicians will be routinely involved in sample grossing guided by AI-derived image analysis. AI technologies are expected to enhance the efficiency and accuracy of sample analysis, allowing technicians to work more closely with AI systems in processing and interpreting samples. T…	6	Rationale: By 2030, with the advancement and integration of AI in the pathology setting, it is likely that pathology technicians will be routinely involved in sample grossing guided by AI-derived image analysis. AI technologies are expected to enhance the efficiency and accuracy of sample analysis, allowing technicians to work more closely with AI systems in processing and interpreting samples. T…	6	Rationale: By 2030, with the advancement and integration of AI in the pathology setting, it is likely that pathology technicians will be routinely involved in sample grossing guided by AI-derived image analysis. AI technologies are expected to enhance the efficiency and accuracy of sample analysis, allowing technicians to work more closely with AI systems in processing and interpreting samples. T…	6	Rationale: By 2030, with the advancement and integration of AI in the pathology setting, it is likely that pathology technicians will be routinely involved in sample grossing guided by AI-derived image analysis. AI technologies are expected to enhance the efficiency and accuracy of sample analysis, allowing technicians to work more closely with AI systems in processing and interpreting samples. T…	6.0
53	By 2030, due to the integration of AI in the pathology setting, the degree of involvement of pathology technicians in diagnosis of cervical cancer, aided by AI, will beÉ	Invalid	6 Routinely involved Rationale/Explanation: By 2030, with the advancement and integration of AI in the pathology setting, pathology technicians are likely to be routinely involved in the diagnosis of cervical cancer aided by AI. AI technologies are expected to enhance the efficiency and accuracy of diagnostic processes, allowing technicians to work more closely with AI systems to interpret result…	Invalid	6 Routinely involved Rationale/Explanation: By 2030, with the advancement and integration of AI in the pathology setting, pathology technicians are likely to be routinely involved in the diagnosis of cervical cancer aided by AI. AI technologies are expected to enhance the efficiency and accuracy of diagnostic processes, allowing technicians to work more closely with AI systems to interpret result…	Invalid	6 Routinely involved Rationale/Explanation: By 2030, with the advancement and integration of AI in the pathology setting, pathology technicians are likely to be routinely involved in the diagnosis of cervical cancer aided by AI. AI technologies are expected to enhance the efficiency and accuracy of diagnostic processes, allowing technicians to work more closely with AI systems to interpret result…	Invalid	6 Routinely involved Rationale/Explanation: By 2030, with the advancement and integration of AI in the pathology setting, pathology technicians are likely to be routinely involved in the diagnosis of cervical cancer aided by AI. AI technologies are expected to enhance the efficiency and accuracy of diagnostic processes, allowing technicians to work more closely with AI systems to interpret result…	Invalid	6 Routinely involved Rationale/Explanation: By 2030, with the advancement and integration of AI in the pathology setting, pathology technicians are likely to be routinely involved in the diagnosis of cervical cancer aided by AI. AI technologies are expected to enhance the efficiency and accuracy of diagnostic processes, allowing technicians to work more closely with AI systems to interpret result…
54	By 2030, due to the integration of AI in the pathology setting, the degree of involvement of pathology technicians in diagnosis of other diseases, aided by AI, will beÉ	6	Rationale/explanation: By 2030, with the continued advancement and integration of AI in the pathology setting, pathology technicians are likely to be routinely involved in the diagnosis of other diseases aided by AI. AI technologies are expected to become more sophisticated and integrated into the daily workflow of pathology labs, allowing technicians to work alongside AI systems to enhance diagn…	6	Rationale/explanation: By 2030, with the continued advancement and integration of AI in the pathology setting, pathology technicians are likely to be routinely involved in the diagnosis of other diseases aided by AI. AI technologies are expected to become more sophisticated and integrated into the daily workflow of pathology labs, allowing technicians to work alongside AI systems to enhance diagn…	6	Rationale/explanation: By 2030, with the continued advancement and integration of AI in the pathology setting, pathology technicians are likely to be routinely involved in the diagnosis of other diseases aided by AI. AI technologies are expected to become more sophisticated and integrated into the daily workflow of pathology labs, allowing technicians to work alongside AI systems to enhance diagn…	6	Rationale/explanation: By 2030, with the continued advancement and integration of AI in the pathology setting, pathology technicians are likely to be routinely involved in the diagnosis of other diseases aided by AI. AI technologies are expected to become more sophisticated and integrated into the daily workflow of pathology labs, allowing technicians to work alongside AI systems to enhance diagn…	6	Rationale/explanation: By 2030, with the continued advancement and integration of AI in the pathology setting, pathology technicians are likely to be routinely involved in the diagnosis of other diseases aided by AI. AI technologies are expected to become more sophisticated and integrated into the daily workflow of pathology labs, allowing technicians to work alongside AI systems to enhance diagn…	6.0
55	By 2030, due to the integration of AI in the pathology setting, the degree of involvement of pathology technicians in counting of quantitative markers, such as Ki-67, will beÉ	4	Rationale/explanation: By 2030, with the integration of AI in the pathology setting, the degree of involvement of pathology technicians in counting quantitative markers like Ki-67 will likely be sometimes involved. While AI can assist in automating the counting process, there may still be a need for human oversight and verification, especially in complex cases or to ensure accuracy. Pathology tec…	4	Rationale/explanation: By 2030, with the integration of AI in the pathology setting, the degree of involvement of pathology technicians in counting quantitative markers like Ki-67 will likely be sometimes involved. While AI can assist in automating the counting process, there may still be a need for human oversight and verification, especially in complex cases or to ensure accuracy. Pathology tec…	4	Rationale/explanation: By 2030, with the integration of AI in the pathology setting, the degree of involvement of pathology technicians in counting quantitative markers like Ki-67 will likely be sometimes involved. While AI can assist in automating the counting process, there may still be a need for human oversight and verification, especially in complex cases or to ensure accuracy. Pathology tec…	4	Rationale/explanation: By 2030, with the integration of AI in the pathology setting, the degree of involvement of pathology technicians in counting quantitative markers like Ki-67 will likely be sometimes involved. While AI can assist in automating the counting process, there may still be a need for human oversight and verification, especially in complex cases or to ensure accuracy. Pathology tec…	4	Rationale/explanation: By 2030, with the integration of AI in the pathology setting, the degree of involvement of pathology technicians in counting quantitative markers like Ki-67 will likely be sometimes involved. While AI can assist in automating the counting process, there may still be a need for human oversight and verification, especially in complex cases or to ensure accuracy. Pathology tec…	4.0
56	By 2030, due to the integration of AI in the pathology setting, the degree of involvement of pathology technicians in validation and QA/QC of AI-rendered diagnoses will beÉ	Invalid	6 Routinely involved Rationale/Explanation: By 2030, with the increasing integration of AI in the pathology setting, it is likely that pathology technicians will be routinely involved in the validation and quality assurance/quality control (QA/QC) of AI-rendered diagnoses. As AI systems become more prevalent and sophisticated, human oversight and validation will be crucial to ensure accuracy and …	Invalid	6 Routinely involved Rationale/Explanation: By 2030, with the increasing integration of AI in the pathology setting, it is likely that pathology technicians will be routinely involved in the validation and quality assurance/quality control (QA/QC) of AI-rendered diagnoses. As AI systems become more prevalent and sophisticated, human oversight and validation will be crucial to ensure accuracy and …	Invalid	6 Routinely involved Rationale/Explanation: By 2030, with the increasing integration of AI in the pathology setting, it is likely that pathology technicians will be routinely involved in the validation and quality assurance/quality control (QA/QC) of AI-rendered diagnoses. As AI systems become more prevalent and sophisticated, human oversight and validation will be crucial to ensure accuracy and …	Invalid	6 Routinely involved Rationale/Explanation: By 2030, with the increasing integration of AI in the pathology setting, it is likely that pathology technicians will be routinely involved in the validation and quality assurance/quality control (QA/QC) of AI-rendered diagnoses. As AI systems become more prevalent and sophisticated, human oversight and validation will be crucial to ensure accuracy and …	Invalid	6 Routinely involved Rationale/Explanation: By 2030, with the increasing integration of AI in the pathology setting, it is likely that pathology technicians will be routinely involved in the validation and quality assurance/quality control (QA/QC) of AI-rendered diagnoses. As AI systems become more prevalent and sophisticated, human oversight and validation will be crucial to ensure accuracy and …
57	By 2030, due to the integration of AI in the pathology setting, the degree of involvement of pathology technicians in development of AI solutions, including annotation of image data and algorithm training, will beÉ	4	Rationale/explanation: By 2030, with the advancement and integration of AI in the pathology setting, pathology technicians are likely to be sometimes involved in the development of AI solutions. While AI will automate many tasks, there will still be a need for human input in tasks such as annotation of image data and algorithm training. Pathology technicians may be required to assist in these pro…	4	Rationale/explanation: By 2030, with the advancement and integration of AI in the pathology setting, pathology technicians are likely to be sometimes involved in the development of AI solutions. While AI will automate many tasks, there will still be a need for human input in tasks such as annotation of image data and algorithm training. Pathology technicians may be required to assist in these pro…	4	Rationale/explanation: By 2030, with the advancement and integration of AI in the pathology setting, pathology technicians are likely to be sometimes involved in the development of AI solutions. While AI will automate many tasks, there will still be a need for human input in tasks such as annotation of image data and algorithm training. Pathology technicians may be required to assist in these pro…	4	Rationale/explanation: By 2030, with the advancement and integration of AI in the pathology setting, pathology technicians are likely to be sometimes involved in the development of AI solutions. While AI will automate many tasks, there will still be a need for human input in tasks such as annotation of image data and algorithm training. Pathology technicians may be required to assist in these pro…	4	Rationale/explanation: By 2030, with the advancement and integration of AI in the pathology setting, pathology technicians are likely to be sometimes involved in the development of AI solutions. While AI will automate many tasks, there will still be a need for human input in tasks such as annotation of image data and algorithm training. Pathology technicians may be required to assist in these pro…	4.0
58	By 2030, due to the integration of AI in the pathology setting, the degree of involvement of pathology technicians in preparation of reports will beÉ	4	Rationale: By 2030, with the integration of AI in the pathology setting, the degree of involvement of pathology technicians in the preparation of reports is likely to be sometimes involved. While AI can assist in automating certain aspects of report generation, there may still be a need for human oversight, validation, and interpretation. Pathology technicians may be required to review and verify…	4	Rationale: By 2030, with the integration of AI in the pathology setting, the degree of involvement of pathology technicians in the preparation of reports is likely to be sometimes involved. While AI can assist in automating certain aspects of report generation, there may still be a need for human oversight, validation, and interpretation. Pathology technicians may be required to review and verify…	4	Rationale: By 2030, with the integration of AI in the pathology setting, the degree of involvement of pathology technicians in the preparation of reports is likely to be sometimes involved. While AI can assist in automating certain aspects of report generation, there may still be a need for human oversight, validation, and interpretation. Pathology technicians may be required to review and verify…	4	Rationale: By 2030, with the integration of AI in the pathology setting, the degree of involvement of pathology technicians in the preparation of reports is likely to be sometimes involved. While AI can assist in automating certain aspects of report generation, there may still be a need for human oversight, validation, and interpretation. Pathology technicians may be required to review and verify…	4	Rationale: By 2030, with the integration of AI in the pathology setting, the degree of involvement of pathology technicians in the preparation of reports is likely to be sometimes involved. While AI can assist in automating certain aspects of report generation, there may still be a need for human oversight, validation, and interpretation. Pathology technicians may be required to review and verify…	4.0
