# Supplementary material for: How does AI perform compared to human expert panels in medical Delphi studies? A pilot study through the lens of pathology
Source: J Pathol Inform. 2026 Apr 15;21:100661. doi: 10.1016/j.jpi.2026.100661 (PMC13185839; doi:10.1016/j.jpi.2026.100661)
Supplement: Supplementary material 1 — Original data used in the study and code for the Delphi-GPT application. [file mmc1.zip › Delphi-Results-&-Code-Sent-to-copy/Category-4-Run-Results/completed-ai-survey4-GPT3.5-temp1-w-avg.csv]

Question #	Specified Statement	AI Rating 1	AI Explanation 1	AI Rating 2	AI Explanation 2	AI Rating 3	AI Explanation 3	AI Rating 4	AI Explanation 4	AI Rating 5	AI Explanation 5	Average AI Ratings
48	By 2030, due to the integration of AI in the pathology setting, the degree of involvement of pathology technicians in operation of digital slide scanners, digitization and image management will beÉ	Invalid	Rationale: As AI continues to advance and become more integrated into pathology settings, the role of pathology technicians in operating digital slide scanners, digitization, and image management is likely to become routine. Pathology technicians will be essential in ensuring the accurate and efficient functioning of AI systems, as well as in quality control and maintenance of digital pathology p…	6	Rationale/Explanation: By 2030, with the advancement of AI technology in the pathology setting, pathology technicians are likely to be routinely involved in the operation of digital slide scanners, digitization, and image management. AI will streamline and enhance workflows, making these processes easier and more efficient for technicians to handle on a daily basis. Embracing AI tools will be ess…	6	Rationale: By 2030, with the increasing integration of AI in pathology settings, it is likely that pathology technicians will be routinely involved in the operation of digital slide scanners, digitization, and image management. AI can enhance and automate many processes involved in these tasks, but human oversight and involvement will still be crucial for quality control, validation, and troubles…	Invalid	4 Sometimes involved Rationale/Explanation: By 2030, with the integration of AI in the pathology setting, digital slide scanners, digitization, and image management processes are likely to become more automated and streamlined. Although AI will handle a significant portion of these tasks, there may still be instances where pathology technicians will need to be involved in the operation of digital…	5	Rationale: By 2030, it is likely that AI will have advanced significantly in the field of pathology, enabling automation of tasks such as operation of digital slide scanners, digitization, and image management. However, given the complexity of pathology tasks and the need for human oversight in critical decision-making processes, pathology technicians are likely to still be often involved in ensu…	5.666666666666667
49	By 2030, due to the integration of AI in the pathology setting, the degree of involvement of pathology technicians in QA/QC of digitized images will beÉ	4	Rationale/explanation: By 2030, with the integration of AI in the pathology setting, the role of pathology technicians in quality assurance and quality control (QA/QC) of digitized images is likely to evolve. While AI systems will be able to handle a significant portion of the QA/QC processes efficiently, there will still be instances where human oversight and intervention will be necessary. Path…	Invalid	6 - Routinely involved Rationale/Explanation: By 2030, with the increasing integration of AI in the pathology setting, pathology technicians are likely to be routinely involved in quality assurance/quality control (QA/QC) tasks related to digitized images. AI systems will still require human oversight and verification to ensure accuracy and reliability, thus making the role of pathology technicia…	4	Rationale/Explanation: By 2030, with the integration of AI in the pathology setting, the QA/QC process for digitized images is likely to involve pathology technicians at certain points in the workflow. While AI can automate aspects of image analysis and quality control, human oversight and intervention may still be required in certain cases where the AI system flags uncertainties or discrepancies…	4	Rationale: By 2030, AI is expected to play a significant role in automating aspects of quality assurance and quality control (QA/QC) tasks related to digitized images in pathology. While AI will take on a more prominent role in image analysis and interpretation, there will still be a need for human oversight and intervention in certain cases. Pathology technicians may be required to participate i…	Invalid	Rationale/Explanation: While AI will play a significant role in automating image analysis and quality control processes, there will still be a crucial need for human oversight and intervention to ensure the accuracy and quality of results. Pathology technicians are likely to be often involved in verifying AI-generated findings, ensuring proper calibration of algorithms, and overall quality assura…	4.0
50	By 2030, due to the integration of AI in the pathology setting, the degree of involvement of pathology technicians in Digital Pathology support for pathologists and other users, such as device calibration, will beÉ	6	Rationale/explanation: By 2030, AI is expected to significantly advance in the digital pathology setting, leading to automation and optimization of various tasks, including device calibration. Pathology technicians are likely to be routinely involved in Digital Pathology support, collaborating with AI algorithms to ensure accurate calibration for pathologists and other users. The technicians' rol…	5	Rationale: By 2030, with the increasing integration of AI in the pathology setting, the role of pathology technicians in Digital Pathology support for pathologists and other users, such as device calibration, is likely to evolve. While AI will play a significant role in automating and streamlining processes, there will still be a need for human oversight and intervention, especially when it comes…	Invalid	6. Routinely involved Rationale/Explanation: Pathology technicians are likely to be routinely involved in Digital Pathology support tasks by 2030 due to the integration of AI technologies. With advancements in AI, pathology technicians will play a crucial role in assisting pathologists and users in tasks such as device calibration, maintenance, and troubleshooting. The increased reliance on AI in…	5	Rationale/explanation: By 2030, as AI technology continues to advance and become more integrated into the pathology setting, the role of pathology technicians in Digital Pathology support is likely to involve frequent interaction. Pathology technicians may find themselves often involved in tasks such as device calibration, troubleshooting AI algorithms, and providing support to pathologists and o…	Invalid	6 Routinely involved Rationale: Given the advancements in AI technology and its integration into the field of pathology, I believe that by 2030, pathology technicians will be routinely involved in providing Digital Pathology support for pathologists and other users, including tasks such as device calibration. As AI systems become more sophisticated and widespread, technicians will likely play a c…	5.333333333333333
51	By 2030, due to the integration of AI in the pathology setting, the degree of involvement of pathology technicians in assessing histology consistency, i.e. re-addressing SOPs to make slides and corresponding images more suitable for AI (more consistent tissue and staining quality) will beÉ	6	Rationale/explanation: By 2030, with the advancement and integration of AI in the pathology setting, pathology technicians are likely to be routinely involved in assessing histology consistency. AI systems will require high-quality and consistent input data such as tissue samples and staining images to function effectively. Pathology technicians will play a crucial role in ensuring that slides an…	5	Rationale/explanation: By 2030, with the integration of AI in the pathology setting, the role of pathology technicians in assessing histology consistency is likely to increase significantly. Pathology technicians will be often involved in re-addressing SOPs to make slides and corresponding images more suitable for AI, ensuring consistent tissue and staining quality. As AI systems become more soph…	6	Rationale: By 2030, with the increasing integration of AI in the pathology setting, pathology technicians are likely to be routinely involved in assessing histology consistency. As AI technologies advance and become more sophisticated, technicians will play a crucial role in ensuring that slides and corresponding images meet the standards required for AI analysis. This involvement will be necessa…	4	Rationale/explanation: Pathology technicians are expected to be sometimes involved in assessing histology consistency by 2030 due to the integration of AI in the pathology setting. While AI will streamline many processes and standard operating procedures (SOPs) may become more automated, there will still be a need for human oversight and intervention to ensure the quality and consistency of tissu…	5	Rationale: By 2030, the integration of AI in pathology is likely to result in a higher degree of involvement of pathology technicians in assessing histology consistency. Technicians would play a crucial role in re-addressing Standard Operating Procedures (SOPs) to ensure that slides and corresponding images are optimized for AI algorithms. This involvement would be necessary to enhance the consis…	5.2
52	By 2030, due to the integration of AI in the pathology setting, the degree of involvement of pathology technicians in sample grossing guided by AI-derived image analysis will beÉ	Invalid	Rationale/explanation: Technological advancements in AI for pathology are expected to significantly enhance and streamline the process of sample grossing through image analysis. By 2030, AI systems are likely to be routinely used to guide and assist pathology technicians in sample grossing tasks. Technicians will still play a critical role in overseeing and validating AI-generated results, ensuri…	6	Rationale/explanation: By 2030, with the advancements in AI technology and its integration into pathology settings, AI-derived image analysis will likely become a common and essential tool in sample grossing processes. Pathology technicians will be routinely involved in overseeing and confirming the results generated by AI algorithms, ensuring the accuracy and quality of the analysis. Their exper…	4	Rationale: By 2030, with the advancements in AI technology and its integration into pathology settings, it is likely that pathology technicians will be sometimes involved in sample grossing guided by AI-derived image analysis. While AI can assist in automating certain aspects of sample analysis, there will still be a need for human oversight and intervention in more complex cases or to ensure qua…	Invalid	6 Routinely involved Rationale/Explanation: By 2030, with the advancement and integration of AI technology in the pathology setting, it is likely that pathology technicians will be routinely involved in sample grossing guided by AI-derived image analysis. AI is expected to streamline and enhance the analysis process, allowing technicians to work more efficiently and effectively. As AI continues t…	6	Rationale: By 2030, with the advancements in AI technology integrated into the pathology setting, pathology technicians are likely to be routinely involved in sample grossing guided by AI-derived image analysis. AI will likely play a significant role in automating and streamlining processes, which will increase the efficiency and accuracy of sample analysis. Pathology technicians will be trained …	5.333333333333333
53	By 2030, due to the integration of AI in the pathology setting, the degree of involvement of pathology technicians in diagnosis of cervical cancer, aided by AI, will beÉ	6	Rationale/Explanation: By 2030, with the advancement and integration of AI in the pathology setting, pathology technicians are likely to be routinely involved in the diagnosis of cervical cancer aided by AI. AI technologies are expected to enhance the efficiency and accuracy of diagnosis, making pathology technicians essential in overseeing and validating the results generated by AI algorithms. T…	6	Rationale: By 2030, with the increased integration of AI in the pathology setting, pathology technicians are likely to be routinely involved in the diagnosis of cervical cancer with the aid of AI. AI technologies have the potential to enhance the efficiency and accuracy of cervical cancer diagnosis, while still requiring human oversight and interpretation. Pathology technicians, trained to work a…	4	Rationale: Pathology technicians are likely to be sometimes involved in the diagnosis of cervical cancer aided by AI by 2030. While AI technology will play a significant role in automating certain aspects of the diagnostic process, such as image analysis and pattern recognition, the expertise and judgment of human technicians will still be required in some cases for validation, oversight, and han…	5	Rationale/Explanation: By 2030, with the continued advancement and integration of AI technology in the pathology setting, it is expected that pathology technicians will often be involved in the diagnosis of cervical cancer aided by AI. AI systems are likely to assist technicians in interpreting pathology slides, analyzing patterns, and providing insights, which will increase the involvement of te…	5	Rationale/Explanation: By 2030, with the advancement and integration of AI in the pathology setting, pathology technicians are likely to be often involved in the diagnosis of cervical cancer, aided by AI. AI tools are expected to assist technicians in analyzing and interpreting pathology samples more efficiently, which could increase the involvement of technicians in the diagnostic process. While…	5.2
54	By 2030, due to the integration of AI in the pathology setting, the degree of involvement of pathology technicians in diagnosis of other diseases, aided by AI, will beÉ	4	Rationale/explanation: Pathology technicians are likely to be more involved in the diagnosis of other diseases, aided by AI, by 2030. While AI will play a significant role in automating certain processes and assisting in diagnosing diseases, there will still be a need for human oversight and validation. Pathology technicians may be required to work alongside AI systems, reviewing and interpreting…	6	Rationale/Explanation: By 2030, as AI continues to advance and become more integrated into pathology settings, pathology technicians are likely to be routinely involved in the diagnosis of other diseases with the aid of AI. AI technology is expected to streamline and enhance the diagnostic process, allowing technicians to work collaboratively with AI systems to provide accurate and efficient diag…	6	Rationale/explanation: By 2030, with the continued advancement and integration of AI into the pathology setting, pathology technicians are likely to be routinely involved in the diagnosis of other diseases aided by AI. As AI systems become more sophisticated and widespread, technicians will play a crucial role in overseeing, interpreting, and validating the results generated by AI algorithms. The…	Invalid	Rationale/Explanation: By 2030, AI technologies will likely become more sophisticated and integrated into the daily workflow of pathology labs. Pathology technicians will play an essential role in overseeing and interpreting AI-assisted diagnostic processes for a wide range of diseases. Their routine involvement will be crucial in ensuring accurate and reliable results, quality control, and overa…	Invalid	6. Routinely involved Rationale/Explanation: By 2030, with the increasing capabilities and integration of AI in pathology, it is likely that pathology technicians will be routinely involved in the diagnosis of other diseases with the assistance of AI. Technicians may play a crucial role in overseeing and interpreting AI-generated results, ensuring accuracy and providing valuable insights based on…	5.333333333333333
55	By 2030, due to the integration of AI in the pathology setting, the degree of involvement of pathology technicians in counting of quantitative markers, such as Ki-67, will beÉ	3	Rationale/explanation: The integration of AI in pathology settings by 2030 is likely to automate and streamline the process of counting quantitative markers like Ki-67. While AI will play a significant role in these tasks, there will still be a need for human oversight and verification. Pathology technicians may be somewhat involved in ensuring the accuracy of AI-generated quantitative marker cou…	Invalid	6 Routinely involved Rationale/Explanation: By 2030, with the advancement and integration of AI technology in the pathology setting, it is likely that pathology technicians will be routinely involved in tasks such as counting quantitative markers like Ki-67. AI systems can assist in performing these tasks efficiently, but human oversight and validation will still be crucial in ensuring accuracy a…	5	Rationale/explanation: Pathology technicians are likely to be often involved in counting quantitative markers like Ki-67 by 2030 due to the integration of AI technology in the pathology setting. While AI can assist in automating certain tasks, the expertise of pathology technicians will still be crucial in accurately interpreting and validating the results provided by AI algorithms. Technicians m…	4	Rationale: I believe that by 2030, with the increased integration of AI in the pathology setting, pathology technicians will be sometimes involved in counting quantitative markers like Ki-67. AI can assist in automating the counting process, but technicians may still be required to verify and validate the results generated by the AI system. Therefore, technicians may not be involved in this task …	5	Rationale/Explanation: By 2030, with the advancement and widespread adoption of AI technology in the pathology setting, pathology technicians are likely to be often involved in counting quantitative markers such as Ki-67. While AI can assist in automating and speeding up this process, human oversight and verification may still be required to ensure accuracy and quality control. Pathology technici…	4.25
56	By 2030, due to the integration of AI in the pathology setting, the degree of involvement of pathology technicians in validation and QA/QC of AI-rendered diagnoses will beÉ	5	**Rationale/Explanation**: AI is expected to play an increasingly significant role in aiding pathologists with diagnosing diseases through digital pathology by 2030. While AI will assist in providing initial diagnoses, pathology technicians will likely still have a crucial role in validating and ensuring the quality of these AI-rendered diagnoses. Technicians may be required to review, verify, an…	Invalid	6 Routinely involved Rationale/Explanation: By 2030, with the integration of AI in the pathology setting, I believe that pathology technicians will be routinely involved in the validation and QA/QC of AI-rendered diagnoses. As AI systems become more advanced, there will still be a critical need for human oversight and validation to ensure accuracy, quality control, and to address any discrepancie…	5	Rationale/explanation: Pathology technicians are likely to be often involved in the validation and quality assurance/quality control (QA/QC) of AI-rendered diagnoses by 2030. While AI technologies are expected to support and streamline the diagnostic process in pathology, human oversight and validation will remain crucial to ensure accuracy and reliability. Pathology technicians are well-position…	Invalid	6 Routinely involved **Rationale/Explanation:** By 2030, with the increasing integration of AI in the pathology setting, the role of pathology technicians in validation and quality assurance/quality control (QA/QC) of AI-rendered diagnoses is likely to be crucial. Pathology technicians would be routinely involved in cross-checking and verifying AI-generated results to ensure accuracy and reliabil…	Invalid	Rationale/Explanation: - As AI continues to advance and integrate into pathology settings, pathology technicians will play a crucial role in ensuring the accuracy and reliability of AI-rendered diagnoses. - Pathology technicians will be responsible for the validation and quality control processes to confirm the AI-generated results align with the standards and patient outcomes. - The routine invo…	5.0
57	By 2030, due to the integration of AI in the pathology setting, the degree of involvement of pathology technicians in development of AI solutions, including annotation of image data and algorithm training, will beÉ	3	Rationale: By 2030, with the integration of AI in the pathology setting, the role of pathology technicians in the development of AI solutions, including annotation of image data and algorithm training, is likely to be somewhat involved. While AI will automate certain tasks, the expertise of pathology technicians will still be valuable in tasks such as ensuring quality control of annotations, vali…	Invalid	6 Routinely involved Rationale/explanation: As AI continues to advance and become more integrated into pathology practices, it is expected that pathology technicians will increasingly be involved in the development of AI solutions. By 2030, it is likely that pathology technicians will routinely participate in tasks such as annotating image data and assisting with algorithm training to enhance the…	4	Rationale: Pathology technicians are likely to be sometimes involved in the development of AI solutions by 2030. While AI will play a significant role in automating tasks in pathology, there will still be a need for human input in tasks such as annotation of image data and algorithm training. Pathology technicians may be required to assist in these processes periodically to ensure the accuracy an…	4	Rationale/Explanation: By 2030, with the widespread integration of AI in the pathology setting, the role of pathology technicians in the development of AI solutions, including tasks like annotation of image data and algorithm training, is likely to increase. However, I believe that while technicians will be involved in these activities at times, it may not be an everyday occurrence. The technicia…	3	Rationale: Pathology technicians are likely to be somewhat involved in the development of AI solutions by 2030. While AI will play a significant role in automating certain tasks, such as image analysis and pattern recognition, the expertise and insights of pathology technicians will still be valuable in tasks like data annotation and algorithm training. Pathology technicians could provide crucial…	3.5
58	By 2030, due to the integration of AI in the pathology setting, the degree of involvement of pathology technicians in preparation of reports will beÉ	5	Rationale/explanation: With the integration of AI in the pathology setting by 2030, pathology technicians are likely to be often involved in the preparation of reports. While AI can aid in processing and analyzing data efficiently, human oversight and interpretation will still be crucial in ensuring accurate and meaningful reports. Pathology technicians may be needed to review, validate, and cont…	Invalid	6 Routinely involved Rationale/Explanation: By 2030, with the integration of AI in the pathology setting, I believe pathology technicians will be routinely involved in the preparation of reports. While AI can assist in automating certain tasks, such as data analysis and pattern recognition, human input and oversight will still be crucial in validating results, ensuring quality control, and interp…	Invalid	- 6 Routinely involved Rationale/Explanation: By 2030, AI is expected to significantly enhance the efficiency and accuracy of pathology processes, including the preparation of reports. While AI will play a prominent role in data analysis and interpretation, the expertise and oversight of pathology technicians will remain crucial in ensuring the quality and relevance of the reports generated. Path…	Invalid	6 Routinely involved Rationale/Explanation: By 2030, with the integration of AI in the pathology setting, pathology technicians are likely to be routinely involved in the preparation of reports. While AI can assist in automating certain aspects of report generation, the expertise and oversight of technicians will still be necessary to ensure accuracy, quality control, and interpretation of the re…	Invalid	6 Routinely involved **Rationale/Explanation:** By 2030, with the advancement and integration of AI in pathology settings, it is likely that pathology technicians will be routinely involved in the preparation of reports. While AI will assist in automating certain tasks and processes, the expertise and oversight of pathology technicians will still be crucial in ensuring the accuracy and quality of…	5.0
