# Supplementary material for: How does AI perform compared to human expert panels in medical Delphi studies? A pilot study through the lens of pathology
Source: J Pathol Inform. 2026 Apr 15;21:100661. doi: 10.1016/j.jpi.2026.100661 (PMC13185839; doi:10.1016/j.jpi.2026.100661)
Supplement: Supplementary material 1 — Original data used in the study and code for the Delphi-GPT application. [file mmc1.zip › Delphi-Results-&-Code-Sent-to-copy/Category-4-Run-Results/Category-4.csv]

Question #	Specified Statement
48	By 2030, due to the integration of AI in the pathology setting, the degree of involvement of pathology technicians in operation of digital slide scanners, digitization and image management will beÉ
49	By 2030, due to the integration of AI in the pathology setting, the degree of involvement of pathology technicians in QA/QC of digitized images will beÉ
50	By 2030, due to the integration of AI in the pathology setting, the degree of involvement of pathology technicians in Digital Pathology support for pathologists and other users, such as device calibration, will beÉ
51	By 2030, due to the integration of AI in the pathology setting, the degree of involvement of pathology technicians in assessing histology consistency, i.e. re-addressing SOPs to make slides and corresponding images more suitable for AI (more consistent tissue and staining quality) will beÉ
52	By 2030, due to the integration of AI in the pathology setting, the degree of involvement of pathology technicians in sample grossing guided by AI-derived image analysis will beÉ
53	By 2030, due to the integration of AI in the pathology setting, the degree of involvement of pathology technicians in diagnosis of cervical cancer, aided by AI, will beÉ
54	By 2030, due to the integration of AI in the pathology setting, the degree of involvement of pathology technicians in diagnosis of other diseases, aided by AI, will beÉ
55	By 2030, due to the integration of AI in the pathology setting, the degree of involvement of pathology technicians in counting of quantitative markers, such as Ki-67, will beÉ
56	By 2030, due to the integration of AI in the pathology setting, the degree of involvement of pathology technicians in validation and QA/QC of AI-rendered diagnoses will beÉ
57	By 2030, due to the integration of AI in the pathology setting, the degree of involvement of pathology technicians in development of AI solutions, including annotation of image data and algorithm training, will beÉ
58	By 2030, due to the integration of AI in the pathology setting, the degree of involvement of pathology technicians in preparation of reports will beÉ
