# Supplementary material for: How does AI perform compared to human expert panels in medical Delphi studies? A pilot study through the lens of pathology
Source: J Pathol Inform. 2026 Apr 15;21:100661. doi: 10.1016/j.jpi.2026.100661 (PMC13185839; doi:10.1016/j.jpi.2026.100661)
Supplement: Supplementary material 1 — Original data used in the study and code for the Delphi-GPT application. [file mmc1.zip › Delphi-Results-&-Code-Sent-to-copy/Category-7-Run-Results/completed-ai-survey7-GPT4o-temp00-w-avg.csv]

Question #	Specified Statement	AI Rating 1	AI Explanation 1	AI Rating 2	AI Explanation 2	AI Rating 3	AI Explanation 3	AI Rating 4	AI Explanation 4	AI Rating 5	AI Explanation 5	Average AI Ratings
122	By 2030, the probability of the task of Òscreening of tissues with a cancer diagnosis to select regions for tissue coring or macroscopic dissectionÓ being fully delegated to AI in pathology labs is...	5	**Rationale/Explanation:** The task of screening tissues with a cancer diagnosis to select regions for tissue coring or macroscopic dissection is a highly specialized and critical component of pathology. By 2030, advancements in AI and machine learning are expected to significantly enhance the capabilities of automated systems in pathology labs. Here are the key reasons for my ranking: 1. **Techn…	5	**Rationale/Explanation:** The task of screening tissues with a cancer diagnosis to select regions for tissue coring or macroscopic dissection is a highly specialized and critical component of pathology. By 2030, advancements in AI and machine learning are expected to significantly enhance the capabilities of automated systems in pathology labs. Here are the key reasons for my ranking: 1. **Techn…	5	**Rationale/Explanation:** The task of screening tissues with a cancer diagnosis to select regions for tissue coring or macroscopic dissection is a highly specialized and critical component of pathology. By 2030, advancements in AI and machine learning are expected to significantly enhance the capabilities of automated systems in pathology labs. Here are the key reasons for my ranking: 1. **Techn…	5	**Rationale/Explanation:** The task of screening tissues with a cancer diagnosis to select regions for tissue coring or macroscopic dissection is a highly specialized and critical component of pathology. By 2030, advancements in AI and machine learning are expected to significantly enhance the capabilities of automated systems in pathology labs. Here are the key reasons for my ranking: 1. **Techn…	5	**Rationale/Explanation:** The task of screening tissues with a cancer diagnosis to select regions for tissue coring or macroscopic dissection is a highly specialized and critical component of pathology. By 2030, advancements in AI and machine learning are expected to significantly enhance the capabilities of automated systems in pathology labs. Here are the key reasons for my ranking: 1. **Techn…	5.0
123	By 2030, the probability of the task of Òselection of which IHC to be performedÓ being fully delegated to AI in pathology labs is...	3	### Rationale/Explanation: The task of selecting which immunohistochemistry (IHC) tests to perform is complex and requires a deep understanding of the clinical context, patient history, and specific diagnostic needs. While AI has made significant strides in image analysis and pattern recognition, the decision-making process for selecting appropriate IHC tests involves nuanced judgment that integr…	3	### Rationale/Explanation: The task of selecting which immunohistochemistry (IHC) tests to perform is complex and requires a deep understanding of the clinical context, patient history, and specific diagnostic needs. While AI has made significant strides in image analysis and pattern recognition, the decision-making process for selecting appropriate IHC tests involves nuanced judgment that integr…	3	### Rationale/Explanation: The task of selecting which immunohistochemistry (IHC) tests to perform is complex and requires a deep understanding of the clinical context, patient history, and specific diagnostic needs. While AI has made significant strides in image analysis and pattern recognition, the decision-making process for selecting appropriate IHC tests involves nuanced judgment that integr…	3	### Rationale/Explanation: The task of selecting which immunohistochemistry (IHC) tests to perform is complex and requires a deep understanding of the clinical context, patient history, and specific diagnostic needs. While AI has made significant strides in image analysis and pattern recognition, the decision-making process for selecting appropriate IHC tests involves nuanced judgment that integr…	3	### Rationale/Explanation: The task of selecting which immunohistochemistry (IHC) tests to perform is complex and requires a deep understanding of the clinical context, patient history, and specific diagnostic needs. While AI has made significant strides in image analysis and pattern recognition, the decision-making process for selecting appropriate IHC tests involves nuanced judgment that integr…	3.0
124	By 2030, the probability of the task of Òverification of positive and negative controls for IHCÓ being fully delegated to AI in pathology labs is...	5	**Rationale/Explanation:** The task of verifying positive and negative controls for Immunohistochemistry (IHC) is a highly standardized and repetitive process, which makes it a suitable candidate for automation through AI. By 2030, advancements in AI and machine learning, particularly in image recognition and analysis, are expected to be significant. AI systems are already showing promising resul…	5	**Rationale/Explanation:** The task of verifying positive and negative controls for Immunohistochemistry (IHC) is a highly standardized and repetitive process, which makes it a suitable candidate for automation through AI. By 2030, advancements in AI and machine learning, particularly in image recognition and analysis, are expected to be significant. AI systems are already showing promising resul…	5	**Rationale/Explanation:** The task of verifying positive and negative controls for Immunohistochemistry (IHC) is a highly standardized and repetitive process, which makes it a suitable candidate for automation through AI. By 2030, advancements in AI and machine learning, particularly in image recognition and analysis, are expected to be significant. AI systems are already showing promising resul…	5	**Rationale/Explanation:** The task of verifying positive and negative controls for Immunohistochemistry (IHC) is a highly standardized and repetitive process, which makes it a suitable candidate for automation through AI. By 2030, advancements in AI and machine learning, particularly in image recognition and analysis, are expected to be significant. AI systems are already showing promising resul…	5	**Rationale/Explanation:** The task of verifying positive and negative controls for Immunohistochemistry (IHC) is a highly standardized and repetitive process, which makes it a suitable candidate for automation through AI. By 2030, advancements in AI and machine learning, particularly in image recognition and analysis, are expected to be significant. AI systems are already showing promising resul…	5.0
125	By 2030, the probability of the task of Òprioritization of casesÓ being fully delegated to AI in pathology labs is...	5	**Rationale/Explanation:** The task of prioritizing cases in pathology labs involves sorting and categorizing cases based on urgency, complexity, and other relevant factors. By 2030, it is likely that AI will have advanced significantly in terms of data processing, pattern recognition, and decision-making capabilities. AI systems are already being developed and implemented to assist with triaging…	5	**Rationale/Explanation:** The task of prioritizing cases in pathology labs involves sorting and categorizing cases based on urgency, complexity, and other relevant factors. By 2030, it is likely that AI will have advanced significantly in terms of data processing, pattern recognition, and decision-making capabilities. AI systems are already being developed and implemented to assist with triaging…	5	**Rationale/Explanation:** The task of prioritizing cases in pathology labs involves sorting and categorizing cases based on urgency, complexity, and other relevant factors. By 2030, it is likely that AI will have advanced significantly in terms of data processing, pattern recognition, and decision-making capabilities. AI systems are already being developed and implemented to assist with triaging…	5	**Rationale/Explanation:** The task of prioritizing cases in pathology labs involves sorting and categorizing cases based on urgency, complexity, and other relevant factors. By 2030, it is likely that AI will have advanced significantly in terms of data processing, pattern recognition, and decision-making capabilities. AI systems are already being developed and implemented to assist with triaging…	5	**Rationale/Explanation:** The task of prioritizing cases in pathology labs involves sorting and categorizing cases based on urgency, complexity, and other relevant factors. By 2030, it is likely that AI will have advanced significantly in terms of data processing, pattern recognition, and decision-making capabilities. AI systems are already being developed and implemented to assist with triaging…	5.0
126	By 2030, the probability of the task of Òtriaging of cases to appropriate pathologistsÓ being fully delegated to AI in pathology labs is...	5	**Rationale/Explanation:** The task of triaging cases to appropriate pathologists involves sorting and prioritizing cases based on certain criteria, which is a process that can be significantly enhanced by AI. By 2030, advancements in AI and machine learning are expected to be substantial, particularly in the field of medical diagnostics. AI systems are already being developed and tested for thei…	5	**Rationale/Explanation:** The task of triaging cases to appropriate pathologists involves sorting and prioritizing cases based on certain criteria, which is a process that can be significantly enhanced by AI. By 2030, advancements in AI and machine learning are expected to be substantial, particularly in the field of medical diagnostics. AI systems are already being developed and tested for thei…	5	**Rationale/Explanation:** The task of triaging cases to appropriate pathologists involves sorting and prioritizing cases based on certain criteria, which is a process that can be significantly enhanced by AI. By 2030, advancements in AI and machine learning are expected to be substantial, particularly in the field of medical diagnostics. AI systems are already being developed and tested for thei…	5	**Rationale/Explanation:** The task of triaging cases to appropriate pathologists involves sorting and prioritizing cases based on certain criteria, which is a process that can be significantly enhanced by AI. By 2030, advancements in AI and machine learning are expected to be substantial, particularly in the field of medical diagnostics. AI systems are already being developed and tested for thei…	5	**Rationale/Explanation:** The task of triaging cases to appropriate pathologists involves sorting and prioritizing cases based on certain criteria, which is a process that can be significantly enhanced by AI. By 2030, advancements in AI and machine learning are expected to be substantial, particularly in the field of medical diagnostics. AI systems are already being developed and tested for thei…	5.0
127	By 2030, the probability of the task of Òcontextual data lookup on patients from the EHR relevant to the pathology case being reviewedÓ being fully delegated to AI in pathology labs is...	5	### Rationale/Explanation: The task of contextual data lookup on patients from the Electronic Health Record (EHR) relevant to the pathology case being reviewed is a highly structured and data-driven process. By 2030, it is likely that AI systems will have advanced significantly in terms of natural language processing (NLP), data integration, and interoperability with EHR systems. Here are the key…	5	### Rationale/Explanation: The task of contextual data lookup on patients from the Electronic Health Record (EHR) relevant to the pathology case being reviewed is a highly structured and data-driven process. By 2030, it is likely that AI systems will have advanced significantly in terms of natural language processing (NLP), data integration, and interoperability with EHR systems. Here are the key…	5	### Rationale/Explanation: The task of contextual data lookup on patients from the Electronic Health Record (EHR) relevant to the pathology case being reviewed is a highly structured and data-driven process. By 2030, it is likely that AI systems will have advanced significantly in terms of natural language processing (NLP), data integration, and interoperability with EHR systems. Here are the key…	5	### Rationale/Explanation: The task of contextual data lookup on patients from the Electronic Health Record (EHR) relevant to the pathology case being reviewed is a highly structured and data-driven process. By 2030, it is likely that AI systems will have advanced significantly in terms of natural language processing (NLP), data integration, and interoperability with EHR systems. Here are the key…	5	### Rationale/Explanation: The task of contextual data lookup on patients from the Electronic Health Record (EHR) relevant to the pathology case being reviewed is a highly structured and data-driven process. By 2030, it is likely that AI systems will have advanced significantly in terms of natural language processing (NLP), data integration, and interoperability with EHR systems. Here are the key…	5.0
128	By 2030, the probability of the task of Òslide QC (e.g., detection of tissue folds and tears, stain quality evaluation, etc.)Ó being fully delegated to AI in pathology labs is...	5	**Rationale/Explanation:** The task of slide quality control (QC), which includes detecting tissue folds, tears, and evaluating stain quality, is a well-defined and repetitive process that can be effectively addressed by AI technologies. By 2030, it is likely that advancements in AI, particularly in image recognition and machine learning, will have progressed to a point where these tasks can be f…	5	**Rationale/Explanation:** The task of slide quality control (QC), which includes detecting tissue folds, tears, and evaluating stain quality, is a well-defined and repetitive process that can be effectively addressed by AI technologies. By 2030, it is likely that advancements in AI, particularly in image recognition and machine learning, will have progressed to a point where these tasks can be f…	5	**Rationale/Explanation:** The task of slide quality control (QC), which includes detecting tissue folds, tears, and evaluating stain quality, is a well-defined and repetitive process that can be effectively addressed by AI technologies. By 2030, it is likely that advancements in AI, particularly in image recognition and machine learning, will have progressed to a point where these tasks can be f…	5	**Rationale/Explanation:** The task of slide quality control (QC), which includes detecting tissue folds, tears, and evaluating stain quality, is a well-defined and repetitive process that can be effectively addressed by AI technologies. By 2030, it is likely that advancements in AI, particularly in image recognition and machine learning, will have progressed to a point where these tasks can be f…	5	**Rationale/Explanation:** The task of slide quality control (QC), which includes detecting tissue folds, tears, and evaluating stain quality, is a well-defined and repetitive process that can be effectively addressed by AI technologies. By 2030, it is likely that advancements in AI, particularly in image recognition and machine learning, will have progressed to a point where these tasks can be f…	5.0
129	By 2030, the probability of the task of Òscreening of microorganisms, such as AFB and H. pyloriÓ being fully delegated to AI in pathology labs isÉ	5	### Rationale/Explanation: The task of screening for microorganisms such as Acid-Fast Bacilli (AFB) and Helicobacter pylori (H. pylori) is highly repetitive and involves pattern recognition, which are areas where AI has shown significant promise and capability. By 2030, advancements in AI and machine learning, particularly in image recognition and analysis, are expected to be substantial. 1. **Te…	5	### Rationale/Explanation: The task of screening for microorganisms such as Acid-Fast Bacilli (AFB) and Helicobacter pylori (H. pylori) is highly repetitive and involves pattern recognition, which are areas where AI has shown significant promise and capability. By 2030, advancements in AI and machine learning, particularly in image recognition and analysis, are expected to be substantial. 1. **Te…	5	### Rationale/Explanation: The task of screening for microorganisms such as Acid-Fast Bacilli (AFB) and Helicobacter pylori (H. pylori) is highly repetitive and involves pattern recognition, which are areas where AI has shown significant promise and capability. By 2030, advancements in AI and machine learning, particularly in image recognition and analysis, are expected to be substantial. 1. **Te…	5	### Rationale/Explanation: The task of screening for microorganisms such as Acid-Fast Bacilli (AFB) and Helicobacter pylori (H. pylori) is highly repetitive and involves pattern recognition, which are areas where AI has shown significant promise and capability. By 2030, advancements in AI and machine learning, particularly in image recognition and analysis, are expected to be substantial. 1. **Te…	5	### Rationale/Explanation: The task of screening for microorganisms such as Acid-Fast Bacilli (AFB) and Helicobacter pylori (H. pylori) is highly repetitive and involves pattern recognition, which are areas where AI has shown significant promise and capability. By 2030, advancements in AI and machine learning, particularly in image recognition and analysis, are expected to be substantial. 1. **Te…	5.0
130	By 2030, the probability of the task of Òscreening of colorectal polypsÓ being fully delegated to AI in pathology labs is...	5	### Rationale/Explanation: The task of screening colorectal polyps is a well-defined and repetitive process that involves identifying and classifying polyps based on their morphological features. AI has shown significant promise in image recognition and pattern detection, which are critical components of this task. Several factors contribute to the likelihood of this task being fully automated by…	5	### Rationale/Explanation: The task of screening colorectal polyps is a well-defined and repetitive process that involves identifying and classifying polyps based on their morphological features. AI has shown significant promise in image recognition and pattern detection, which are critical components of this task. Several factors contribute to the likelihood of this task being fully automated by…	5	### Rationale/Explanation: The task of screening colorectal polyps is a well-defined and repetitive process that involves identifying and classifying polyps based on their morphological features. AI has shown significant promise in image recognition and pattern detection, which are critical components of this task. Several factors contribute to the likelihood of this task being fully automated by…	5	### Rationale/Explanation: The task of screening colorectal polyps is a well-defined and repetitive process that involves identifying and classifying polyps based on their morphological features. AI has shown significant promise in image recognition and pattern detection, which are critical components of this task. Several factors contribute to the likelihood of this task being fully automated by…	5	### Rationale/Explanation: The task of screening colorectal polyps is a well-defined and repetitive process that involves identifying and classifying polyps based on their morphological features. AI has shown significant promise in image recognition and pattern detection, which are critical components of this task. Several factors contribute to the likelihood of this task being fully automated by…	5.0
131	By 2030, the probability of the task of Òcervical cytology screeningÓ being fully delegated to AI in pathology labs is...	3	### Rationale/Explanation: Cervical cytology screening, commonly known as Pap smear testing, involves the examination of cells from the cervix to detect precancerous or cancerous conditions. While AI has made significant strides in image analysis and pattern recognition, several factors make it unlikely that this task will be fully automated by 2030: 1. **Complexity and Variability**: Cervical cy…	3	### Rationale/Explanation: Cervical cytology screening, commonly known as Pap smear testing, involves the examination of cells from the cervix to detect precancerous or cancerous conditions. While AI has made significant strides in image analysis and pattern recognition, several factors make it unlikely that this task will be fully automated by 2030: 1. **Complexity and Variability**: Cervical cy…	3	### Rationale/Explanation: Cervical cytology screening, commonly known as Pap smear testing, involves the examination of cells from the cervix to detect precancerous or cancerous conditions. While AI has made significant strides in image analysis and pattern recognition, several factors make it unlikely that this task will be fully automated by 2030: 1. **Complexity and Variability**: Cervical cy…	3	### Rationale/Explanation: Cervical cytology screening, commonly known as Pap smear testing, involves the examination of cells from the cervix to detect precancerous or cancerous conditions. While AI has made significant strides in image analysis and pattern recognition, several factors make it unlikely that this task will be fully automated by 2030: 1. **Complexity and Variability**: Cervical cy…	3	### Rationale/Explanation: Cervical cytology screening, commonly known as Pap smear testing, involves the examination of cells from the cervix to detect precancerous or cancerous conditions. While AI has made significant strides in image analysis and pattern recognition, several factors make it unlikely that this task will be fully automated by 2030: 1. **Complexity and Variability**: Cervical cy…	3.0
132	By 2030, the probability of the task of Òscreening lymph nodes for metastasesÓ being fully delegated to AI in pathology labs is...	5	### Rationale/Explanation: The task of screening lymph nodes for metastases is a well-defined and repetitive process that involves identifying specific patterns and anomalies in tissue samples. AI, particularly deep learning algorithms, has shown significant promise in image recognition and pattern detection, which are crucial for this task. Several factors contribute to this likelihood: 1. **Adv…	5	### Rationale/Explanation: The task of screening lymph nodes for metastases is a well-defined and repetitive process that involves identifying specific patterns and anomalies in tissue samples. AI, particularly deep learning algorithms, has shown significant promise in image recognition and pattern detection, which are crucial for this task. Several factors contribute to this likelihood: 1. **Adv…	5	### Rationale/Explanation: The task of screening lymph nodes for metastases is a well-defined and repetitive process that involves identifying specific patterns and anomalies in tissue samples. AI, particularly deep learning algorithms, has shown significant promise in image recognition and pattern detection, which are crucial for this task. Several factors contribute to this likelihood: 1. **Adv…	5	### Rationale/Explanation: The task of screening lymph nodes for metastases is a well-defined and repetitive process that involves identifying specific patterns and anomalies in tissue samples. AI, particularly deep learning algorithms, has shown significant promise in image recognition and pattern detection, which are crucial for this task. Several factors contribute to this likelihood: 1. **Adv…	5	### Rationale/Explanation: The task of screening lymph nodes for metastases is a well-defined and repetitive process that involves identifying specific patterns and anomalies in tissue samples. AI, particularly deep learning algorithms, has shown significant promise in image recognition and pattern detection, which are crucial for this task. Several factors contribute to this likelihood: 1. **Adv…	5.0
133	By 2030, the probability of the task of Òdetection of tumors in H&E-stained WSIÓ being fully delegated to AI in pathology labs is...	5	**Rationale/Explanation:** The task of detecting tumors in H&E-stained Whole Slide Images (WSI) is one of the areas where AI has shown significant promise and progress. Several factors contribute to this assessment: 1. **Technological Advancements**: AI and machine learning algorithms, particularly deep learning, have made substantial strides in image recognition and analysis. These technologies …	5	**Rationale/Explanation:** The task of detecting tumors in H&E-stained Whole Slide Images (WSI) is one of the areas where AI has shown significant promise and progress. Several factors contribute to this assessment: 1. **Technological Advancements**: AI and machine learning algorithms, particularly deep learning, have made substantial strides in image recognition and analysis. These technologies …	5	**Rationale/Explanation:** The task of detecting tumors in H&E-stained Whole Slide Images (WSI) is one of the areas where AI has shown significant promise and progress. Several factors contribute to this assessment: 1. **Technological Advancements**: AI and machine learning algorithms, particularly deep learning, have made substantial strides in image recognition and analysis. These technologies …	5	**Rationale/Explanation:** The task of detecting tumors in H&E-stained Whole Slide Images (WSI) is one of the areas where AI has shown significant promise and progress. Several factors contribute to this assessment: 1. **Technological Advancements**: AI and machine learning algorithms, particularly deep learning, have made substantial strides in image recognition and analysis. These technologies …	5	**Rationale/Explanation:** The task of detecting tumors in H&E-stained Whole Slide Images (WSI) is one of the areas where AI has shown significant promise and progress. Several factors contribute to this assessment: 1. **Technological Advancements**: AI and machine learning algorithms, particularly deep learning, have made substantial strides in image recognition and analysis. These technologies …	5.0
134	By 2030, the probability of the task of Òslide screening for regions of interestÓ being fully delegated to AI in pathology labs is...	5	### Rationale/Explanation: The task of "slide screening for regions of interest" is a well-defined and repetitive task that is highly suitable for automation through AI. By 2030, advancements in machine learning, particularly in image recognition and analysis, are expected to be significant. Current AI technologies have already shown promising results in identifying regions of interest in patholo…	5	### Rationale/Explanation: The task of "slide screening for regions of interest" is a well-defined and repetitive task that is highly suitable for automation through AI. By 2030, advancements in machine learning, particularly in image recognition and analysis, are expected to be significant. Current AI technologies have already shown promising results in identifying regions of interest in patholo…	5	### Rationale/Explanation: The task of "slide screening for regions of interest" is a well-defined and repetitive task that is highly suitable for automation through AI. By 2030, advancements in machine learning, particularly in image recognition and analysis, are expected to be significant. Current AI technologies have already shown promising results in identifying regions of interest in patholo…	5	### Rationale/Explanation: The task of "slide screening for regions of interest" is a well-defined and repetitive task that is highly suitable for automation through AI. By 2030, advancements in machine learning, particularly in image recognition and analysis, are expected to be significant. Current AI technologies have already shown promising results in identifying regions of interest in patholo…	5	### Rationale/Explanation: The task of "slide screening for regions of interest" is a well-defined and repetitive task that is highly suitable for automation through AI. By 2030, advancements in machine learning, particularly in image recognition and analysis, are expected to be significant. Current AI technologies have already shown promising results in identifying regions of interest in patholo…	5.0
135	By 2030, the probability of Òmeasurement tasksÓ being fully delegated to AI in pathology labs is...	5	**Rationale/Explanation:** Measurement tasks in pathology, such as quantifying cell counts, measuring tumor sizes, and assessing biomarker expression levels, are relatively straightforward and well-defined. These tasks are highly repetitive and rule-based, making them suitable for automation through AI. Recent advancements in AI and machine learning, particularly in image analysis and pattern rec…	5	**Rationale/Explanation:** Measurement tasks in pathology, such as quantifying cell counts, measuring tumor sizes, and assessing biomarker expression levels, are relatively straightforward and well-defined. These tasks are highly repetitive and rule-based, making them suitable for automation through AI. Recent advancements in AI and machine learning, particularly in image analysis and pattern rec…	5	**Rationale/Explanation:** Measurement tasks in pathology, such as quantifying cell counts, measuring tumor sizes, and assessing biomarker expression levels, are relatively straightforward and well-defined. These tasks are highly repetitive and rule-based, making them suitable for automation through AI. Recent advancements in AI and machine learning, particularly in image analysis and pattern rec…	5	**Rationale/Explanation:** Measurement tasks in pathology, such as quantifying cell counts, measuring tumor sizes, and assessing biomarker expression levels, are relatively straightforward and well-defined. These tasks are highly repetitive and rule-based, making them suitable for automation through AI. Recent advancements in AI and machine learning, particularly in image analysis and pattern rec…	5	**Rationale/Explanation:** Measurement tasks in pathology, such as quantifying cell counts, measuring tumor sizes, and assessing biomarker expression levels, are relatively straightforward and well-defined. These tasks are highly repetitive and rule-based, making them suitable for automation through AI. Recent advancements in AI and machine learning, particularly in image analysis and pattern rec…	5.0
136	By 2030, the probability of the task of Òassessing tumor cellularityÓ being fully delegated to AI in pathology labs is...	5	### Rationale/Explanation: Assessing tumor cellularity involves quantifying the proportion of tumor cells in a given tissue sample, which is a task that can be highly standardized and is well-suited for image analysis algorithms. AI has already shown significant promise in this area, with numerous studies demonstrating that machine learning models can accurately and consistently assess tumor cell…	5	### Rationale/Explanation: Assessing tumor cellularity involves quantifying the proportion of tumor cells in a given tissue sample, which is a task that can be highly standardized and is well-suited for image analysis algorithms. AI has already shown significant promise in this area, with numerous studies demonstrating that machine learning models can accurately and consistently assess tumor cell…	5	### Rationale/Explanation: Assessing tumor cellularity involves quantifying the proportion of tumor cells in a given tissue sample, which is a task that can be highly standardized and is well-suited for image analysis algorithms. AI has already shown significant promise in this area, with numerous studies demonstrating that machine learning models can accurately and consistently assess tumor cell…	5	### Rationale/Explanation: Assessing tumor cellularity involves quantifying the proportion of tumor cells in a given tissue sample, which is a task that can be highly standardized and is well-suited for image analysis algorithms. AI has already shown significant promise in this area, with numerous studies demonstrating that machine learning models can accurately and consistently assess tumor cell…	5	### Rationale/Explanation: Assessing tumor cellularity involves quantifying the proportion of tumor cells in a given tissue sample, which is a task that can be highly standardized and is well-suited for image analysis algorithms. AI has already shown significant promise in this area, with numerous studies demonstrating that machine learning models can accurately and consistently assess tumor cell…	5.0
137	By 2030, the probability of the task of Òquantification of IHC or IF stains, such as Ki-67, ER, PgR, PD-L1Ó being fully delegated to AI in pathology labs is...	5	**Rationale/Explanation:** The quantification of immunohistochemistry (IHC) or immunofluorescence (IF) stains, such as Ki-67, ER, PgR, and PD-L1, is a task that involves analyzing stained tissue samples to measure the expression levels of specific proteins. This task is well-suited for automation due to its repetitive and quantifiable nature. Several factors contribute to the likelihood of this t…	5	**Rationale/Explanation:** The quantification of immunohistochemistry (IHC) or immunofluorescence (IF) stains, such as Ki-67, ER, PgR, and PD-L1, is a task that involves analyzing stained tissue samples to measure the expression levels of specific proteins. This task is well-suited for automation due to its repetitive and quantifiable nature. Several factors contribute to the likelihood of this t…	5	**Rationale/Explanation:** The quantification of immunohistochemistry (IHC) or immunofluorescence (IF) stains, such as Ki-67, ER, PgR, and PD-L1, is a task that involves analyzing stained tissue samples to measure the expression levels of specific proteins. This task is well-suited for automation due to its repetitive and quantifiable nature. Several factors contribute to the likelihood of this t…	5	**Rationale/Explanation:** The quantification of immunohistochemistry (IHC) or immunofluorescence (IF) stains, such as Ki-67, ER, PgR, and PD-L1, is a task that involves analyzing stained tissue samples to measure the expression levels of specific proteins. This task is well-suited for automation due to its repetitive and quantifiable nature. Several factors contribute to the likelihood of this t…	5	**Rationale/Explanation:** The quantification of immunohistochemistry (IHC) or immunofluorescence (IF) stains, such as Ki-67, ER, PgR, and PD-L1, is a task that involves analyzing stained tissue samples to measure the expression levels of specific proteins. This task is well-suited for automation due to its repetitive and quantifiable nature. Several factors contribute to the likelihood of this t…	5.0
138	By 2030, the probability of the task of Òquantification of mitotic count on H&E-stained imagesÓ being fully delegated to AI in pathology labs is...	5	**Rationale/Explanation:** The task of quantifying mitotic count on H&E-stained images is a well-defined and repetitive task that is highly suitable for automation. AI and machine learning algorithms have shown significant progress in image analysis, particularly in the field of pathology. By 2030, it is likely that AI will have advanced sufficiently to handle this task with high accuracy and rel…	5	**Rationale/Explanation:** The task of quantifying mitotic count on H&E-stained images is a well-defined and repetitive task that is highly suitable for automation. AI and machine learning algorithms have shown significant progress in image analysis, particularly in the field of pathology. By 2030, it is likely that AI will have advanced sufficiently to handle this task with high accuracy and rel…	5	**Rationale/Explanation:** The task of quantifying mitotic count on H&E-stained images is a well-defined and repetitive task that is highly suitable for automation. AI and machine learning algorithms have shown significant progress in image analysis, particularly in the field of pathology. By 2030, it is likely that AI will have advanced sufficiently to handle this task with high accuracy and rel…	5	**Rationale/Explanation:** The task of quantifying mitotic count on H&E-stained images is a well-defined and repetitive task that is highly suitable for automation. AI and machine learning algorithms have shown significant progress in image analysis, particularly in the field of pathology. By 2030, it is likely that AI will have advanced sufficiently to handle this task with high accuracy and rel…	5	**Rationale/Explanation:** The task of quantifying mitotic count on H&E-stained images is a well-defined and repetitive task that is highly suitable for automation. AI and machine learning algorithms have shown significant progress in image analysis, particularly in the field of pathology. By 2030, it is likely that AI will have advanced sufficiently to handle this task with high accuracy and rel…	5.0
139	By 2030, the probability of the task of Òbone marrow differential countsÓ being fully delegated to AI in pathology labs is...	3	### Rationale/Explanation: Bone marrow differential counts involve the detailed analysis of various cell types within the bone marrow, which is crucial for diagnosing and monitoring hematologic diseases such as leukemia and other blood disorders. While AI has made significant strides in image recognition and pattern analysis, several factors make it unlikely that this task will be fully automated…	3	### Rationale/Explanation: Bone marrow differential counts involve the detailed analysis of various cell types within the bone marrow, which is crucial for diagnosing and monitoring hematologic diseases such as leukemia and other blood disorders. While AI has made significant strides in image recognition and pattern analysis, several factors make it unlikely that this task will be fully automated…	3	### Rationale/Explanation: Bone marrow differential counts involve the detailed analysis of various cell types within the bone marrow, which is crucial for diagnosing and monitoring hematologic diseases such as leukemia and other blood disorders. While AI has made significant strides in image recognition and pattern analysis, several factors make it unlikely that this task will be fully automated…	3	### Rationale/Explanation: Bone marrow differential counts involve the detailed analysis of various cell types within the bone marrow, which is crucial for diagnosing and monitoring hematologic diseases such as leukemia and other blood disorders. While AI has made significant strides in image recognition and pattern analysis, several factors make it unlikely that this task will be fully automated…	3	### Rationale/Explanation: Bone marrow differential counts involve the detailed analysis of various cell types within the bone marrow, which is crucial for diagnosing and monitoring hematologic diseases such as leukemia and other blood disorders. While AI has made significant strides in image recognition and pattern analysis, several factors make it unlikely that this task will be fully automated…	3.0
140	By 2030, the probability of the task of Òclassification of skin lesionsÓ being fully delegated to AI in pathology labs is...	5	### Rationale/Explanation: The classification of skin lesions is an area where AI has shown significant promise and progress. Current AI models, particularly those based on deep learning and convolutional neural networks (CNNs), have demonstrated high accuracy in classifying skin lesions, sometimes even surpassing human dermatologists in controlled studies. Several factors contribute to this like…	5	### Rationale/Explanation: The classification of skin lesions is an area where AI has shown significant promise and progress. Current AI models, particularly those based on deep learning and convolutional neural networks (CNNs), have demonstrated high accuracy in classifying skin lesions, sometimes even surpassing human dermatologists in controlled studies. Several factors contribute to this like…	5	### Rationale/Explanation: The classification of skin lesions is an area where AI has shown significant promise and progress. Current AI models, particularly those based on deep learning and convolutional neural networks (CNNs), have demonstrated high accuracy in classifying skin lesions, sometimes even surpassing human dermatologists in controlled studies. Several factors contribute to this like…	5	### Rationale/Explanation: The classification of skin lesions is an area where AI has shown significant promise and progress. Current AI models, particularly those based on deep learning and convolutional neural networks (CNNs), have demonstrated high accuracy in classifying skin lesions, sometimes even surpassing human dermatologists in controlled studies. Several factors contribute to this like…	5	### Rationale/Explanation: The classification of skin lesions is an area where AI has shown significant promise and progress. Current AI models, particularly those based on deep learning and convolutional neural networks (CNNs), have demonstrated high accuracy in classifying skin lesions, sometimes even surpassing human dermatologists in controlled studies. Several factors contribute to this like…	5.0
141	By 2030, the probability of the task of ÒMIB-1 scoringÓ being fully delegated to AI in pathology labs is...	5	**Rationale/Explanation:** MIB-1 (also known as Ki-67) scoring is a task in pathology that involves quantifying the proliferation rate of cells in a given tissue sample. This is a relatively well-defined and repetitive task that involves counting cells that are stained positively for the Ki-67 marker. Given the advancements in AI and machine learning, particularly in image recognition and analysi…	5	**Rationale/Explanation:** MIB-1 (also known as Ki-67) scoring is a task in pathology that involves quantifying the proliferation rate of cells in a given tissue sample. This is a relatively well-defined and repetitive task that involves counting cells that are stained positively for the Ki-67 marker. Given the advancements in AI and machine learning, particularly in image recognition and analysi…	5	**Rationale/Explanation:** MIB-1 (also known as Ki-67) scoring is a task in pathology that involves quantifying the proliferation rate of cells in a given tissue sample. This is a relatively well-defined and repetitive task that involves counting cells that are stained positively for the Ki-67 marker. Given the advancements in AI and machine learning, particularly in image recognition and analysi…	5	**Rationale/Explanation:** MIB-1 (also known as Ki-67) scoring is a task in pathology that involves quantifying the proliferation rate of cells in a given tissue sample. This is a relatively well-defined and repetitive task that involves counting cells that are stained positively for the Ki-67 marker. Given the advancements in AI and machine learning, particularly in image recognition and analysi…	5	**Rationale/Explanation:** MIB-1 (also known as Ki-67) scoring is a task in pathology that involves quantifying the proliferation rate of cells in a given tissue sample. This is a relatively well-defined and repetitive task that involves counting cells that are stained positively for the Ki-67 marker. Given the advancements in AI and machine learning, particularly in image recognition and analysi…	5.0
142	By 2030, the probability of the task of Ògrading of dysplasiaÓ being fully delegated to AI in pathology labs is...	3	### Rationale/Explanation: The task of grading dysplasia involves a nuanced assessment of cellular abnormalities, which requires a high level of expertise and interpretative skill. While AI has made significant strides in image recognition and pattern detection, the complexity and variability inherent in dysplasia grading present substantial challenges. 1. **Complexity and Variability**: Dysplasi…	3	### Rationale/Explanation: The task of grading dysplasia involves a nuanced assessment of cellular abnormalities, which requires a high level of expertise and interpretative skill. While AI has made significant strides in image recognition and pattern detection, the complexity and variability inherent in dysplasia grading present substantial challenges. 1. **Complexity and Variability**: Dysplasi…	3	### Rationale/Explanation: The task of grading dysplasia involves a nuanced assessment of cellular abnormalities, which requires a high level of expertise and interpretative skill. While AI has made significant strides in image recognition and pattern detection, the complexity and variability inherent in dysplasia grading present substantial challenges. 1. **Complexity and Variability**: Dysplasi…	3	### Rationale/Explanation: The task of grading dysplasia involves a nuanced assessment of cellular abnormalities, which requires a high level of expertise and interpretative skill. While AI has made significant strides in image recognition and pattern detection, the complexity and variability inherent in dysplasia grading present substantial challenges. 1. **Complexity and Variability**: Dysplasi…	3	### Rationale/Explanation: The task of grading dysplasia involves a nuanced assessment of cellular abnormalities, which requires a high level of expertise and interpretative skill. While AI has made significant strides in image recognition and pattern detection, the complexity and variability inherent in dysplasia grading present substantial challenges. 1. **Complexity and Variability**: Dysplasi…	3.0
143	By 2030, the probability of the task of Òassessing extent of liver steatosis and fibrosisÓ being fully delegated to AI in pathology labs is...	5	### Rationale/Explanation: The task of assessing the extent of liver steatosis and fibrosis involves analyzing histological images to identify and quantify fat accumulation and fibrotic tissue in the liver. AI has shown significant promise in image analysis and pattern recognition, which are critical components of this task. 1. **Advancements in AI and Machine Learning**: Recent advancements in A…	5	### Rationale/Explanation: The task of assessing the extent of liver steatosis and fibrosis involves analyzing histological images to identify and quantify fat accumulation and fibrotic tissue in the liver. AI has shown significant promise in image analysis and pattern recognition, which are critical components of this task. 1. **Advancements in AI and Machine Learning**: Recent advancements in A…	5	### Rationale/Explanation: The task of assessing the extent of liver steatosis and fibrosis involves analyzing histological images to identify and quantify fat accumulation and fibrotic tissue in the liver. AI has shown significant promise in image analysis and pattern recognition, which are critical components of this task. 1. **Advancements in AI and Machine Learning**: Recent advancements in A…	5	### Rationale/Explanation: The task of assessing the extent of liver steatosis and fibrosis involves analyzing histological images to identify and quantify fat accumulation and fibrotic tissue in the liver. AI has shown significant promise in image analysis and pattern recognition, which are critical components of this task. 1. **Advancements in AI and Machine Learning**: Recent advancements in A…	5	### Rationale/Explanation: The task of assessing the extent of liver steatosis and fibrosis involves analyzing histological images to identify and quantify fat accumulation and fibrotic tissue in the liver. AI has shown significant promise in image analysis and pattern recognition, which are critical components of this task. 1. **Advancements in AI and Machine Learning**: Recent advancements in A…	5.0
144	By 2030, the probability of the task of Ògrading of prostate cancerÓ being fully delegated to AI in pathology labs is...	3	### Rationale/Explanation: The grading of prostate cancer is a complex task that involves nuanced interpretation of histopathological features. While AI has made significant strides in image analysis and pattern recognition, fully automating the grading of prostate cancer by 2030 faces several challenges: 1. **Complexity and Variability**: Prostate cancer grading involves assessing various histol…	3	### Rationale/Explanation: The grading of prostate cancer is a complex task that involves nuanced interpretation of histopathological features. While AI has made significant strides in image analysis and pattern recognition, fully automating the grading of prostate cancer by 2030 faces several challenges: 1. **Complexity and Variability**: Prostate cancer grading involves assessing various histol…	3	### Rationale/Explanation: The grading of prostate cancer is a complex task that involves nuanced interpretation of histopathological features. While AI has made significant strides in image analysis and pattern recognition, fully automating the grading of prostate cancer by 2030 faces several challenges: 1. **Complexity and Variability**: Prostate cancer grading involves assessing various histol…	3	### Rationale/Explanation: The grading of prostate cancer is a complex task that involves nuanced interpretation of histopathological features. While AI has made significant strides in image analysis and pattern recognition, fully automating the grading of prostate cancer by 2030 faces several challenges: 1. **Complexity and Variability**: Prostate cancer grading involves assessing various histol…	3	### Rationale/Explanation: The grading of prostate cancer is a complex task that involves nuanced interpretation of histopathological features. While AI has made significant strides in image analysis and pattern recognition, fully automating the grading of prostate cancer by 2030 faces several challenges: 1. **Complexity and Variability**: Prostate cancer grading involves assessing various histol…	3.0
145	By 2030, the probability of the task of Ògrading of breast cancerÓ being fully delegated to AI in pathology labs is...	3	### Rationale/Explanation: The task of grading breast cancer involves a complex analysis of histopathological features, which requires a high level of precision and understanding of nuanced patterns in tissue samples. While AI has made significant strides in image recognition and pattern analysis, there are several factors that make full automation by 2030 unlikely: 1. **Complexity and Variabilit…	3	### Rationale/Explanation: The task of grading breast cancer involves a complex analysis of histopathological features, which requires a high level of precision and understanding of nuanced patterns in tissue samples. While AI has made significant strides in image recognition and pattern analysis, there are several factors that make full automation by 2030 unlikely: 1. **Complexity and Variabilit…	3	### Rationale/Explanation: The task of grading breast cancer involves a complex analysis of histopathological features, which requires a high level of precision and understanding of nuanced patterns in tissue samples. While AI has made significant strides in image recognition and pattern analysis, there are several factors that make full automation by 2030 unlikely: 1. **Complexity and Variabilit…	3	### Rationale/Explanation: The task of grading breast cancer involves a complex analysis of histopathological features, which requires a high level of precision and understanding of nuanced patterns in tissue samples. While AI has made significant strides in image recognition and pattern analysis, there are several factors that make full automation by 2030 unlikely: 1. **Complexity and Variabilit…	3	### Rationale/Explanation: The task of grading breast cancer involves a complex analysis of histopathological features, which requires a high level of precision and understanding of nuanced patterns in tissue samples. While AI has made significant strides in image recognition and pattern analysis, there are several factors that make full automation by 2030 unlikely: 1. **Complexity and Variabilit…	3.0
146	By 2030, the probability of the task of Ògrading of colorectal cancerÓ being fully delegated to AI in pathology labs is...	3	### Rationale/Explanation: The grading of colorectal cancer involves a complex analysis of histopathological features, which requires a high level of precision and understanding of nuanced patterns that can vary significantly between cases. While AI has made significant strides in image recognition and pattern analysis, fully automating this task by 2030 seems unlikely for several reasons: 1. **C…	3	### Rationale/Explanation: The grading of colorectal cancer involves a complex analysis of histopathological features, which requires a high level of precision and understanding of nuanced patterns that can vary significantly between cases. While AI has made significant strides in image recognition and pattern analysis, fully automating this task by 2030 seems unlikely for several reasons: 1. **C…	3	### Rationale/Explanation: The grading of colorectal cancer involves a complex analysis of histopathological features, which requires a high level of precision and understanding of nuanced patterns that can vary significantly between cases. While AI has made significant strides in image recognition and pattern analysis, fully automating this task by 2030 seems unlikely for several reasons: 1. **C…	3	### Rationale/Explanation: The grading of colorectal cancer involves a complex analysis of histopathological features, which requires a high level of precision and understanding of nuanced patterns that can vary significantly between cases. While AI has made significant strides in image recognition and pattern analysis, fully automating this task by 2030 seems unlikely for several reasons: 1. **C…	3	### Rationale/Explanation: The grading of colorectal cancer involves a complex analysis of histopathological features, which requires a high level of precision and understanding of nuanced patterns that can vary significantly between cases. While AI has made significant strides in image recognition and pattern analysis, fully automating this task by 2030 seems unlikely for several reasons: 1. **C…	3.0
147	By 2030, the probability of the task of Ògrading of lung cancerÓ being fully delegated to AI in pathology labs is...	3	### Rationale/Explanation: The grading of lung cancer is a complex task that involves not only the identification of cancerous cells but also the assessment of various histopathological features such as cell morphology, tissue architecture, and the presence of specific biomarkers. While AI has made significant strides in image analysis and pattern recognition, fully automating the grading of lung…	3	### Rationale/Explanation: The grading of lung cancer is a complex task that involves not only the identification of cancerous cells but also the assessment of various histopathological features such as cell morphology, tissue architecture, and the presence of specific biomarkers. While AI has made significant strides in image analysis and pattern recognition, fully automating the grading of lung…	3	### Rationale/Explanation: The grading of lung cancer is a complex task that involves not only the identification of cancerous cells but also the assessment of various histopathological features such as cell morphology, tissue architecture, and the presence of specific biomarkers. While AI has made significant strides in image analysis and pattern recognition, fully automating the grading of lung…	3	### Rationale/Explanation: The grading of lung cancer is a complex task that involves not only the identification of cancerous cells but also the assessment of various histopathological features such as cell morphology, tissue architecture, and the presence of specific biomarkers. While AI has made significant strides in image analysis and pattern recognition, fully automating the grading of lung…	3	### Rationale/Explanation: The grading of lung cancer is a complex task that involves not only the identification of cancerous cells but also the assessment of various histopathological features such as cell morphology, tissue architecture, and the presence of specific biomarkers. While AI has made significant strides in image analysis and pattern recognition, fully automating the grading of lung…	3.0
148	By 2030, the probability of the task of Òintegration of data from multiple IHC stainsÓ being fully delegated to AI in pathology labs is...	3	### Rationale/Explanation: The integration of data from multiple immunohistochemistry (IHC) stains involves complex interpretation and contextual understanding that currently exceeds the capabilities of AI. While AI has made significant strides in image analysis and pattern recognition, the task of integrating data from multiple IHC stains requires a nuanced understanding of biological context, v…	3	### Rationale/Explanation: The integration of data from multiple immunohistochemistry (IHC) stains involves complex interpretation and contextual understanding that currently exceeds the capabilities of AI. While AI has made significant strides in image analysis and pattern recognition, the task of integrating data from multiple IHC stains requires a nuanced understanding of biological context, v…	3	### Rationale/Explanation: The integration of data from multiple immunohistochemistry (IHC) stains involves complex interpretation and contextual understanding that currently exceeds the capabilities of AI. While AI has made significant strides in image analysis and pattern recognition, the task of integrating data from multiple IHC stains requires a nuanced understanding of biological context, v…	3	### Rationale/Explanation: The integration of data from multiple immunohistochemistry (IHC) stains involves complex interpretation and contextual understanding that currently exceeds the capabilities of AI. While AI has made significant strides in image analysis and pattern recognition, the task of integrating data from multiple IHC stains requires a nuanced understanding of biological context, v…	3	### Rationale/Explanation: The integration of data from multiple immunohistochemistry (IHC) stains involves complex interpretation and contextual understanding that currently exceeds the capabilities of AI. While AI has made significant strides in image analysis and pattern recognition, the task of integrating data from multiple IHC stains requires a nuanced understanding of biological context, v…	3.0
149	By 2030, the probability of the task of Òcorrelation of morphologic, immunofluorescence and molecular pathology imagesÓ being fully delegated to AI in pathology labs is...	3	### Rationale/Explanation: The task of correlating morphologic, immunofluorescence, and molecular pathology images is highly complex and requires a deep understanding of various biological and pathological processes. While AI has made significant strides in image analysis and pattern recognition, fully automating this task by 2030 seems unlikely for several reasons: 1. **Complexity of Integration…	3	### Rationale/Explanation: The task of correlating morphologic, immunofluorescence, and molecular pathology images is highly complex and requires a deep understanding of various biological and pathological processes. While AI has made significant strides in image analysis and pattern recognition, fully automating this task by 2030 seems unlikely for several reasons: 1. **Complexity of Integration…	3	### Rationale/Explanation: The task of correlating morphologic, immunofluorescence, and molecular pathology images is highly complex and requires a deep understanding of various biological and pathological processes. While AI has made significant strides in image analysis and pattern recognition, fully automating this task by 2030 seems unlikely for several reasons: 1. **Complexity of Integration…	3	### Rationale/Explanation: The task of correlating morphologic, immunofluorescence, and molecular pathology images is highly complex and requires a deep understanding of various biological and pathological processes. While AI has made significant strides in image analysis and pattern recognition, fully automating this task by 2030 seems unlikely for several reasons: 1. **Complexity of Integration…	3	### Rationale/Explanation: The task of correlating morphologic, immunofluorescence, and molecular pathology images is highly complex and requires a deep understanding of various biological and pathological processes. While AI has made significant strides in image analysis and pattern recognition, fully automating this task by 2030 seems unlikely for several reasons: 1. **Complexity of Integration…	3.0
