# Supplementary material for: How does AI perform compared to human expert panels in medical Delphi studies? A pilot study through the lens of pathology
Source: J Pathol Inform. 2026 Apr 15;21:100661. doi: 10.1016/j.jpi.2026.100661 (PMC13185839; doi:10.1016/j.jpi.2026.100661)
Supplement: Supplementary material 1 — Original data used in the study and code for the Delphi-GPT application. [file mmc1.zip › Delphi-Results-&-Code-Sent-to-copy/Category-7-Run-Results/completed-ai-survey7-GPT4o-temp07-w-avg.csv]

Question #	Specified Statement	AI Rating 1	AI Explanation 1	AI Rating 2	AI Explanation 2	AI Rating 3	AI Explanation 3	AI Rating 4	AI Explanation 4	AI Rating 5	AI Explanation 5	Average AI Ratings
122	By 2030, the probability of the task of Òscreening of tissues with a cancer diagnosis to select regions for tissue coring or macroscopic dissectionÓ being fully delegated to AI in pathology labs is...	3	Rationale/Explanation: By 2030, it is unlikely that the task of screening tissues with a cancer diagnosis to select regions for tissue coring or macroscopic dissection will be fully delegated to AI in pathology labs. While AI has made significant advancements in the field of digital pathology, fully automating this specific task involves a high level of complexity. The process requires nuanced un…	5	### Rationale/Explanation: The task of screening tissues for cancer diagnosis and selecting regions for tissue coring or macroscopic dissection is a highly specific and focused task. AI has already shown significant promise in image recognition and analysis, particularly in identifying patterns and anomalies in medical imaging. By 2030, it is reasonable to expect further advancements in AI techno…	5	### Rationale/Explanation: The task of screening tissues with a cancer diagnosis to select regions for tissue coring or macroscopic dissection involves identifying specific regions of interest within a tissue sample that are most likely to contain relevant pathological changes. Advances in AI, particularly in the fields of image recognition and machine learning, have shown significant promise in …	5	### Rationale/Explanation: The task of screening tissues with a cancer diagnosis to select regions for tissue coring or macroscopic dissection is a highly specialized and critical step in pathology. However, recent advancements in AI and machine learning, particularly in the field of medical image analysis, have shown substantial progress in automating similar tasks. 1. **Technological Advancemen…	5	**Rationale/Explanation:** The task of screening tissues with a cancer diagnosis to select regions for tissue coring or macroscopic dissection is a critical step in pathology that involves identifying specific regions of interest that may harbor cancerous cells. By 2030, advancements in AI, particularly in machine learning and computer vision, are expected to significantly improve the accuracy an…	4.6
123	By 2030, the probability of the task of Òselection of which IHC to be performedÓ being fully delegated to AI in pathology labs is...	3	### Rationale/Explanation: While AI has made significant strides in the medical field, including pathology, the task of selecting which Immunohistochemistry (IHC) tests to perform involves a complex decision-making process that factors in a wide range of variables. These include the patient's clinical history, morphological assessment, and integration of various diagnostic information. 1. **Compl…	3	### Rationale/Explanation: The task of selecting which Immunohistochemistry (IHC) to perform involves a nuanced understanding of the clinical context, patient history, and the specifics of the pathology case. While AI has made significant advancements in image analysis and pattern recognition, the integration of clinical judgment and the ability to synthesize diverse types of information remains …	3	**Rationale/Explanation:** The task of selecting which Immunohistochemistry (IHC) tests to perform involves a complex decision-making process that requires deep understanding of the clinical context, patient history, and specific nuances of the case. While AI has made significant strides in pattern recognition and data analysis, it still lacks the comprehensive clinical judgment that human pathol…	3	### Rationale/Explanation: The task of selecting which immunohistochemistry (IHC) to perform involves nuanced decision-making that considers a variety of factors, including the specific clinical context, patient history, and morphological findings. While AI has made significant strides in pattern recognition and data analysis, the current state of AI technology in pathology is not yet sufficientl…	3	### Rationale/Explanation: The task of deciding which Immunohistochemistry (IHC) tests to perform involves a high level of clinical judgment and context-specific decision-making that is currently beyond the capabilities of AI. While AI has shown promise in assisting with certain preliminary analyses and pattern recognition tasks, the selection of IHC tests often requires nuanced understanding of …	3.0
124	By 2030, the probability of the task of Òverification of positive and negative controls for IHCÓ being fully delegated to AI in pathology labs is...	5	#### Rationale/Explanation: Immunohistochemistry (IHC) is a critical technique in pathology used to identify specific antigens in cells via antibodies, often requiring rigorous verification of positive and negative controls to ensure accuracy. The verification of these controls is a task well-suited to automation and AI due to its repetitive and rule-based nature. By 2030, several factors lead me…	6	#### Rationale/Explanation: Immunohistochemistry (IHC) is a crucial technique in pathology used to diagnose diseases, particularly cancer, by detecting specific antigens in cells. The verification of positive and negative controls in IHC, which ensures that the staining process has worked correctly, is a relatively standard and repetitive task that involves pattern recognition and consistency che…	5	### Rationale/Explanation: **Immunohistochemistry (IHC) Control Verification:** The task of verifying positive and negative controls in IHC is a standard, repetitive, and rule-based process. AI excels in tasks that require high accuracy and consistency in pattern recognition, which are critical for verifying IHC controls. **Advancements in AI:** AI technology, particularly in image recognition an…	4	**Rationale/Explanation:** The task of verifying positive and negative controls for Immunohistochemistry (IHC) involves assessing the staining quality and ensuring that the controls work as expected. While AI has made significant advances in image analysis and pattern recognition, several factors contribute to a neutral probability by 2030: 1. **Technological Progress:** AI technology is rapidly …	Invalid	**Rationale:** The task of verifying positive and negative controls for Immunohistochemistry (IHC) involves checking that the staining has worked correctly and that the controls are consistent with expected outcomes. ### Factors Supporting Automation by 2030: 1. **Technological Advancements:** AI and machine learning technologies are rapidly progressing, particularly in image analysis and pattern…	5.0
125	By 2030, the probability of the task of Òprioritization of casesÓ being fully delegated to AI in pathology labs is...	5	**Rationale/Explanation:** The task of prioritizing cases in pathology labs involves determining which samples require urgent attention and which can wait. This is a task that AI systems are well-suited for due to their ability to process and analyze large amounts of data quickly and consistently. By 2030, advancements in machine learning and data analytics should further enhance the capabilities…	5	### Rationale/Explanation: The task of prioritizing cases in pathology labs involves sorting and identifying cases that require urgent attention, which is a relatively structured and rule-based process. Given the advancements in AI and machine learning, there is a strong possibility that AI systems will be capable of handling this task effectively by 2030. AI can be trained to recognize patterns …	5	Rationale/Explanation: The task of prioritizing cases in pathology labs involves analyzing various data points to determine which cases need immediate attention and which can be delayed. AI systems, particularly those that leverage machine learning and big data, have shown significant promise in handling such tasks efficiently. Given the advancements in AI and its growing integration into medical…	Invalid	**Ranking: 5 (Likely)** **Rationale/Explanation:** 1. **Current Advancements in AI:** AI technology has made significant strides in pattern recognition, data analysis, and predictive analytics. These capabilities lend themselves well to the task of prioritizing cases based on urgency and relevance. 2. **Efficiency and Accuracy:** AI systems can analyze large volumes of data swiftly and with a hig…	Invalid	**Rationale:** The task of prioritizing cases is a logical candidate for AI automation due to several factors. Firstly, AI algorithms are already proficient at analyzing large datasets quickly and identifying patterns that may not be immediately obvious to human experts. This makes them well-suited for triaging and prioritizing cases based on urgency and relevance. Secondly, the prioritization of…	5.0
126	By 2030, the probability of the task of Òtriaging of cases to appropriate pathologistsÓ being fully delegated to AI in pathology labs is...	5	**Rationale/Explanation:** The task of triaging cases to appropriate pathologists involves sorting and categorizing pathology cases to ensure they are directed to specialists with the relevant expertise. This process relies heavily on pattern recognition, data analysis, and the ability to handle large volumes of information quickly and accurately—areas where AI has shown significant advancements.…	5	**Rationale/Explanation:** The triaging of cases to appropriate pathologists involves categorizing and prioritizing pathology cases based on their complexity, urgency, and specific expertise required. AI systems have shown significant promise in the field of medical image analysis, natural language processing, and decision support systems. By 2030, it is likely that AI will be capable of efficien…	5	### Rationale/Explanation: The task of triaging cases to appropriate pathologists involves sorting and prioritizing cases based on certain criteria so that the most urgent or relevant cases are addressed by the appropriate specialists. This is a task that heavily relies on pattern recognition, data analysis, and decision-making based on defined parameters—all of which are well within the capabili…	5	### Rationale/Explanation: By 2030, it is likely that AI will be able to fully automate the triaging of cases to appropriate pathologists. This is based on several factors: 1. **Current Technological Advancements:** AI and machine learning algorithms have already shown significant promise in image recognition, natural language processing, and predictive analytics. These capabilities are directly …	5	**Rationale/Explanation:** The task of triaging cases to appropriate pathologists involves initial sorting and prioritization based on certain criteria, such as the type and urgency of the case. Given the rapid advancements in AI technology, particularly in the field of machine learning and natural language processing, it is highly plausible that AI systems could be trained to perform this task e…	5.0
127	By 2030, the probability of the task of Òcontextual data lookup on patients from the EHR relevant to the pathology case being reviewedÓ being fully delegated to AI in pathology labs is...	Invalid	**6 Very likely (0.8 - 1)** ### Rationale/Explanation: 1. **Technological Advancements**: The field of AI and machine learning has seen rapid advancements, particularly in natural language processing (NLP) and data integration. These technologies are becoming increasingly capable of extracting relevant information from unstructured data sources like electronic health records (EHRs). 2. **Current …	5	**Rationale/Explanation:** By 2030, the probability of AI fully automating the task of contextual data lookup on patients from the EHR relevant to the pathology case being reviewed is likely. Here are the reasons supporting this ranking: 1. **Technological Advancements:** AI and machine learning technologies are rapidly advancing, particularly in the field of natural language processing (NLP) and…	5	Rationale/Explanation: The task of contextual data lookup on patients from the Electronic Health Record (EHR) relevant to the pathology case being reviewed is highly data-driven and involves the retrieval and integration of structured data, which is a well-suited task for AI. By 2030, advancements in natural language processing (NLP) and machine learning are expected to further enhance the capabi…	6	**Rationale/Explanation:** The task of contextual data lookup on patients from Electronic Health Records (EHR) relevant to the pathology case being reviewed is highly structured and relies on the extraction and integration of specific types of data. AI systems, particularly those leveraging natural language processing (NLP) and machine learning algorithms, have already shown significant advanceme…	5	**Rationale/Explanation:** AI has already made significant strides in natural language processing (NLP) and data retrieval from electronic health records (EHR). By 2030, it is likely that AI systems will be sophisticated enough to handle contextual data lookups effectively. Several factors support this: 1. **Technological Advancements:** Current AI technologies, such as NLP and machine learning, …	5.25
128	By 2030, the probability of the task of Òslide QC (e.g., detection of tissue folds and tears, stain quality evaluation, etc.)Ó being fully delegated to AI in pathology labs is...	6	Rationale/Explanation: The task of slide QC, which includes the detection of tissue folds and tears, as well as stain quality evaluation, is well-suited for AI automation due to its repetitive and visual nature. AI algorithms, particularly those based on deep learning, have already shown significant promise in image analysis tasks that require pattern recognition and quality assessment. By 2030, …	5	**Rationale/Explanation:** I rated this as "Likely" (0.6 - 0.8) primarily because there have been significant advancements in AI and machine learning algorithms specifically designed for image analysis and quality control tasks. Slide QC tasks such as detection of tissue folds, tears, and stain quality evaluation are well-suited for automation due to their repetitive and image-based nature. AI sy…	5	**Rationale:** The task of slide quality control (QC), including detection of tissue folds, tears, and stain quality evaluation, is one that lends itself well to automation through AI. Currently, there are already AI systems capable of performing these tasks to a significant degree of accuracy, and the technology is steadily improving. By 2030, it is reasonable to expect that AI will be highly pr…	5	### Rationale/Explanation: The task of slide quality control (QC), which includes detecting tissue folds, tears, and evaluating stain quality, is relatively well-suited for automation through AI by 2030. Here’s why: 1. **Technical Feasibility**: Current AI technologies, particularly in image recognition and computer vision, have already demonstrated significant capabilities in detecting anomalies…	5	Rationale/Explanation: The task of slide quality control (QC), which includes the detection of tissue folds, tears, and stain quality evaluation, is highly amenable to automation through AI. Current advancements in computer vision and machine learning have shown significant promise in analyzing images for specific patterns and anomalies. By 2030, it is likely that AI systems will be sophisticated…	5.2
129	By 2030, the probability of the task of Òscreening of microorganisms, such as AFB and H. pyloriÓ being fully delegated to AI in pathology labs isÉ	5	**Rationale/Explanation:** By 2030, it is likely that the task of screening for microorganisms such as AFB (acid-fast bacilli) and H. pylori will be fully delegated to AI in pathology labs. This is based on several factors: 1. **Current Technological Advances**: AI and machine learning algorithms have made significant strides in medical imaging and pattern recognition. Specific applications in pa…	5	Rationale/Explanation: The field of AI in pathology has shown significant advancements in recent years, especially in image analysis and pattern recognition. Screening for microorganisms like Acid-Fast Bacilli (AFB) and Helicobacter pylori (H. pylori) involves detecting specific staining patterns and morphological characteristics in tissue samples. AI algorithms, particularly those employing deep…	5	### Rationale/Explanation: By 2030, it is likely that the task of screening for specific microorganisms such as Acid-Fast Bacilli (AFB) and Helicobacter pylori (H. pylori) will be fully delegated to AI in pathology labs for several reasons: 1. **Technological Advancements:** Significant progress has already been made in AI and machine learning, particularly in image recognition and pattern detect…	5	**Rationale/Explanation:** The screening of microorganisms, such as Acid-Fast Bacilli (AFB) and Helicobacter pylori (H. pylori), is a task that lends itself well to automation due to its repetitive and pattern-recognition nature. Recent advancements in AI and machine learning, particularly in image recognition and analysis, have shown significant promise in accurately identifying and classifying …	5	**Rationale/Explanation:** The task of screening microorganisms, such as Acid-Fast Bacilli (AFB) and Helicobacter pylori (H. pylori), involves identifying specific morphological features that are well-defined and can be consistently detected with high-resolution imaging techniques. AI has shown significant progress in image analysis and pattern recognition, especially in well-defined tasks like t…	5.0
130	By 2030, the probability of the task of Òscreening of colorectal polypsÓ being fully delegated to AI in pathology labs is...	Invalid	**3 Unlikely (0.2 - 0.4)** ### Rationale/Explanation: 1. **Current AI Capabilities:** - AI has made significant advancements in image analysis and pattern recognition, which are crucial for screening colorectal polyps. There are already AI systems that assist pathologists in identifying and classifying polyps. 2. **Regulatory and Validation Challenges:** - Full delegation to AI would require rigo…	Invalid	### Rationale/Explanation: The task of screening colorectal polyps involves several complex processes, such as identifying subtle morphological changes, integrating clinical context, and making nuanced decisions that currently benefit significantly from human expertise. While AI has made significant strides in image analysis and pattern recognition, there are several factors that constrain its fu…	Invalid	### Rationale/Explanation: The task of screening colorectal polyps involves detecting and analyzing polyps in histopathological samples, which is complex due to the variability in polyp morphology and the need for accurate differentiation between benign and malignant lesions. While AI has made significant strides in image recognition and analysis, several factors limit the probability of full del…	Invalid	**5 (Likely)** ### Rationale/Explanation: 1. **Technological Advances**: AI and machine learning technologies have shown significant promise in the field of medical imaging and pathology. Recent advancements in deep learning algorithms have demonstrated high accuracy in identifying and classifying various types of polyps from histopathological images. 2. **Current Research**: There are numerous o…	4	### Rationale/Explanation: The task of screening colorectal polyps is complex and involves not only the identification of polyps but also the determination of their characteristics, such as size, shape, and potential malignancy. Currently, AI technologies have shown promise in enhancing the accuracy and efficiency of polyp detection and classification in pathology. However, there are several fact…	4.0
131	By 2030, the probability of the task of Òcervical cytology screeningÓ being fully delegated to AI in pathology labs is...	Invalid	**Likert ranking:** 4 (Even chance/neutral) **Rationale/Explanation:** Cervical cytology screening is an important diagnostic tool for detecting precancerous and cancerous changes in the cervix. The integration of AI in pathology has made significant strides, particularly in image analysis and pattern recognition, which are crucial components of cytology screening. AI systems have shown promise i…	Invalid	**Likert ranking:** 5 (Likely) **Rationale/Explanation:** Cervical cytology screening, primarily used for detecting precancerous and cancerous processes in the cervix, is a task that has seen significant advancements in AI applications. Current AI systems have shown a strong ability to accurately analyze cytology slides, often matching or surpassing human performance in identifying abnormal cells…	Invalid	#### Rationale: While AI has made significant strides in medical imaging and pathology, fully automating cervical cytology screening by 2030 is unlikely for several reasons: 1. **Complexity of Analysis**: Cervical cytology screening involves detecting subtle morphological changes in cells, which requires a high level of precision and understanding of context that current AI technologies are still…	3	**Rationale/Explanation:** Cervical cytology screening, commonly known as Pap smear testing, involves the analysis of cell samples from the cervix to detect precancerous or cancerous conditions. While AI has made significant advances in image analysis and pattern recognition, fully automating cervical cytology screening by 2030 faces several challenges: 1. **Complexity of Interpretation:** Cervic…	3	**Rationale/Explanation:** Cervical cytology screening, commonly known as the Pap test, involves the examination of cells from the cervix to detect cancer and precancerous changes. Although AI has made substantial progress in image analysis and pattern recognition, fully automating this task by 2030 faces several challenges: 1. **Complexity and Variability of Samples**: Cervical cytology samples …	3.0
132	By 2030, the probability of the task of Òscreening lymph nodes for metastasesÓ being fully delegated to AI in pathology labs is...	5	### Rationale/Explanation: Screening lymph nodes for metastases is a task that involves identifying the presence of cancer cells within the lymphatic system. This is a highly repetitive and image-intensive task, which makes it a good candidate for automation through AI technologies. Here are some reasons why I believe it is likely that this task will be fully delegated to AI by 2030: 1. **Advance…	Invalid	6 Very likely (0.8 - 1) ### Rationale/Explanation: Screening lymph nodes for metastases is a task that involves identifying and analyzing patterns in tissue samples, which is well-suited for AI applications. Advances in deep learning and image recognition technologies have already shown significant promise in this area. AI systems can be trained on large datasets to recognize cancerous cells with…	5	### Rationale: Screening lymph nodes for metastases is a task that involves identifying and analyzing specific patterns within a large number of cells, a process that AI is well-suited for. Over the past few years, significant advancements have been made in the field of AI, particularly in image recognition and pattern detection, which are crucial for identifying metastases. By 2030, it is reason…	5	### Rationale/Explanation: The task of screening lymph nodes for metastases involves the detection of abnormal cells indicative of cancer spread. Given the significant advancements in AI and machine learning, particularly in the field of image analysis and pattern recognition, it is quite likely that by 2030, AI will have the capability to fully automate this task in pathology labs. Here are seve…	5	### Rationale/Explanation: The task of screening lymph nodes for metastases is a well-defined and repetitive process, which makes it a good candidate for automation through AI. Recent advances in machine learning, particularly in the field of computer vision, have shown promising results in identifying metastatic cells with high accuracy. AI algorithms can be trained on large datasets of annotate…	5.0
133	By 2030, the probability of the task of Òdetection of tumors in H&E-stained WSIÓ being fully delegated to AI in pathology labs is...	6	### Rationale/Explanation: The detection of tumors in Hematoxylin and Eosin (H&E)-stained Whole Slide Images (WSI) is an area where AI has shown considerable promise and progress. Here's why I believe it is very likely that this task will be fully delegated to AI by 2030: 1. **Technological Advancements**: AI and machine learning models have demonstrated high accuracy in detecting tumors in H&E-s…	6	### Rationale/Explanation: The task of detecting tumors in H&E-stained whole slide images (WSI) is one of the most researched and developed applications in the field of AI and digital pathology. Significant advancements have been made in this area, driven by the high demand for accurate and efficient tumor detection. 1. **Technical Feasibility**: AI algorithms, especially deep learning models, ha…	Invalid	6 Very likely (0.8 - 1) ### Rationale/Explanation: The task of detecting tumors in H&E-stained Whole Slide Images (WSI) is a well-defined and relatively narrow scope problem that has seen significant advancements in recent years. Here are the key points influencing this rating: 1. **Technological Advancements**: There have been substantial strides in AI, particularly in deep learning and computer…	5	**Rationale/Explanation:** By 2030, it is quite plausible that the detection of tumors in H&E-stained whole slide images (WSI) will be largely delegated to AI in pathology labs. This optimism is based on several key factors: 1. **Technological Advancements**: AI and machine learning technologies are advancing at a rapid pace, particularly in the field of computer vision and medical imaging. Sever…	6	### Rationale/Explanation: The detection of tumors in Hematoxylin and Eosin (H&E)-stained Whole Slide Images (WSI) is one of the most promising areas for AI application in pathology. There are several reasons why I believe this task is very likely to be fully delegated to AI by 2030: 1. **Current Advances**: Significant advancements have already been made in AI for image analysis, particularly in…	5.75
134	By 2030, the probability of the task of Òslide screening for regions of interestÓ being fully delegated to AI in pathology labs is...	Invalid	Considering these factors: **Ranking: 5 (Likely)** **Rationale/Explanation:** 1. **Technological Advancements:** AI technologies, especially in image recognition, are progressing quickly. Companies and research institutions are making substantial investments in developing AI tools for medical imaging. 2. **Current Capabilities:** Current AI systems can already identify regions of interest with hi…	5	**Rationale/Explanation:** The task of "slide screening for regions of interest" is a specific and well-defined task that AI has shown considerable promise in handling. Current advancements in machine learning and image analysis have already demonstrated the ability of AI to accurately identify regions of interest in pathology slides. Several factors contribute to the likelihood of this task bein…	5	**Rationale:** The task of slide screening for regions of interest (ROIs) is a specific and well-defined process that AI has shown significant promise in automating. Current AI technologies, including machine learning and deep learning algorithms, are already capable of identifying patterns and anomalies in medical images with high accuracy. There are already numerous studies and commercial solut…	5	### Rationale/Explanation: The task of "slide screening for regions of interest" is a well-defined and highly technical task that AI is particularly suited for. By 2030, the advancements in machine learning, particularly in deep learning and image recognition, are expected to be substantial. AI systems have already shown considerable promise in identifying regions of interest in digital pathology…	6	### Rationale/Explanation: The task of "slide screening for regions of interest" is a well-defined and highly specific task that is conducive to automation through AI. By 2030, advancements in AI and machine learning, particularly in image recognition and analysis, are expected to reach a level of maturity where they can reliably identify regions of interest in pathology slides with a high degree…	5.25
135	By 2030, the probability of Òmeasurement tasksÓ being fully delegated to AI in pathology labs is...	Invalid	**Likert Ranking:** 6 (Very likely) **Rationale/Explanation:** Measurement tasks in pathology, such as quantifying cell counts, measuring tumor dimensions, and assessing biomarker intensity, are relatively straightforward and primarily rely on consistent and objective data interpretation. AI has shown remarkable proficiency in performing these types of tasks with high accuracy and efficiency. Sev…	Invalid	Ranking: 5 (Likely) Rationale/Explanation: Measurement tasks in pathology, such as quantifying cell counts, measuring tumor dimensions, and other similar metrics, are well-suited for automation due to their repetitive and quantifiable nature. AI and machine learning technologies have seen significant advancements in recent years, particularly in image analysis and pattern recognition, which are c…	5	### Rationale/Explanation: The field of AI in pathology has been making significant strides, particularly in the realm of measurement tasks. These tasks often involve quantifying features such as tumor size, cell counts, and other measurable attributes within tissue samples. AI algorithms, particularly those based on deep learning, have demonstrated considerable accuracy and efficiency in such qu…	5	### Rationale/Explanation: Measurement tasks in pathology often involve quantifying specific features or markers within tissue samples, such as cell counts, mitotic figures, or biomarker expression levels. These tasks are generally well-suited for automation due to their repetitive nature and the clear, defined parameters that can be programmed into AI systems. 1. **Technological Advancements**: …	5	### Rationale/Explanation: Measurement tasks in pathology, such as quantifying cell counts, measuring tumor sizes, and assessing other morphological features, are highly repetitive and rule-based. These characteristics make them well-suited for automation by AI technologies. Machine learning and computer vision techniques have already shown significant promise in these areas, providing high accur…	5.0
136	By 2030, the probability of the task of Òassessing tumor cellularityÓ being fully delegated to AI in pathology labs is...	5	#### Rationale/Explanation: Assessing tumor cellularity involves the quantification of the proportion of tumor cells within a tissue sample, which is a critical task in pathology. This is a well-defined task that relies heavily on pattern recognition and quantitative analysis, areas where AI has shown significant advancements. By 2030, it is likely that AI will be able to handle this task with hi…	5	### Rationale/Explanation: Assessing tumor cellularity involves evaluating the proportion of tumor cells relative to other cells in a tissue sample. This task is highly quantitative and lends itself well to automation through AI algorithms. Advances in machine learning and computer vision have already demonstrated significant capabilities in analyzing histopathological images with high accuracy a…	5	#### Rationale/Explanation: By 2030, the probability of the task of "assessing tumor cellularity" being fully delegated to AI in pathology labs is likely. Here are the key reasons for this assessment: 1. **Advancements in AI and Machine Learning:** - The field of AI, particularly in machine learning and deep learning, has seen rapid advancements. AI models are increasingly capable of analyzing co…	5	### Rationale/Explanation: The task of assessing tumor cellularity involves quantifying the proportion of tumor cells relative to other components in a tissue sample. This is a highly repetitive and data-intensive task that is well-suited to automation through AI due to the following reasons: 1. **Advancements in AI and Machine Learning**: - Significant progress has been made in AI algorithms, pa…	4	**Rationale:** Assessing tumor cellularity is a complex task that involves not only identifying and quantifying tumor cells but also distinguishing them from non-tumor cells and other artifacts. While AI has made significant strides in image recognition and analysis, and there are already promising tools being developed for this specific purpose, several challenges remain. 1. **Technical Complexi…	4.8
137	By 2030, the probability of the task of Òquantification of IHC or IF stains, such as Ki-67, ER, PgR, PD-L1Ó being fully delegated to AI in pathology labs is...	5	**Rationale/Explanation:** Quantification of IHC (Immunohistochemistry) or IF (Immunofluorescence) stains, such as Ki-67, ER (Estrogen Receptor), PgR (Progesterone Receptor), and PD-L1 (Programmed Death-Ligand 1), involves measuring the intensity and distribution of specific biomarkers in tissue samples. This task is particularly well-suited for automation due to several factors: 1. **Standardiza…	6	**Rationale/Explanation:** The quantification of Immunohistochemistry (IHC) or Immunofluorescence (IF) stains, such as Ki-67, ER, PgR, and PD-L1, is a task that is well-suited to automation through AI. These tasks involve standardized processes of detecting and quantifying specific proteins or markers within tissue samples, which can be consistently performed by well-trained AI models. Several fa…	5	### Rationale/Explanation: The task of quantification of immunohistochemistry (IHC) or immunofluorescence (IF) stains, such as Ki-67, ER, PgR, PD-L1, is a well-suited application for AI in pathology due to several factors: 1. **Repetitive and Structured Nature**: These tasks involve analyzing specific markers and producing quantifiable results, which are repetitive and structured. AI algorithms e…	6	**Rationale/Explanation:** The quantification of immunohistochemistry (IHC) and immunofluorescence (IF) stains, such as Ki-67, ER, PgR, and PD-L1, is a task that heavily relies on image analysis and pattern recognition, areas where AI has shown significant advancements. Several factors support the high probability of this task being fully automated by 2030: 1. **Technological Advancements**: AI, …	6	**Rationale/Explanation:** The quantification of immunohistochemistry (IHC) or immunofluorescence (IF) stains, such as Ki-67, ER, PgR, and PD-L1, is a task that heavily relies on pattern recognition and quantitative analysis of staining intensity and distribution. AI, particularly through deep learning and computer vision techniques, has shown tremendous progress in these areas over the past few …	5.6
138	By 2030, the probability of the task of Òquantification of mitotic count on H&E-stained imagesÓ being fully delegated to AI in pathology labs is...	6	**Rationale/Explanation:** The task of quantifying mitotic count on H&E-stained images is one that is well-suited for AI due to its repetitive and pattern-based nature. AI algorithms, particularly those involving deep learning and convolutional neural networks (CNNs), have shown significant promise and high accuracy in image analysis tasks, including the detection and quantification of cellular f…	5	#### Rationale/Explanation: The quantification of mitotic count on H&E-stained images is a task that is highly amenable to automation due to several factors: 1. **Pattern Recognition**: AI, particularly through deep learning and convolutional neural networks (CNNs), has shown remarkable success in pattern recognition tasks, which are central to identifying and counting mitotic figures. 2. **Resea…	5	**Rationale/Explanation:** The quantification of mitotic count on H&E-stained images is a task that involves counting the number of mitotic figures in a given sample, which can be a tedious and time-consuming process for human pathologists. AI has shown significant promise in image analysis, particularly in identifying and quantifying specific features within histological images. By 2030, it is l…	5	**Rationale/Explanation:** The quantification of mitotic count on H&E-stained images is a task that involves identifying and counting the number of mitotic figures in a given sample. This is a highly repetitive and pattern-recognition-based task, which makes it well-suited for AI automation. Several factors support the likelihood of this task being fully delegated to AI by 2030: 1. **Advancements…	5	Rationale/Explanation: The task of quantifying mitotic count on H&E-stained images is a well-defined and relatively repetitive task that AI is particularly well-suited for. Advances in computer vision, especially deep learning, have shown significant promise in automating image analysis tasks in pathology. Several studies and commercial AI tools have already demonstrated high accuracy in identify…	5.2
139	By 2030, the probability of the task of Òbone marrow differential countsÓ being fully delegated to AI in pathology labs is...	Invalid	#### Rationale/Explanation: Bone marrow differential counts involve identifying and quantifying different types of cells in bone marrow samples, which is a highly repetitive and systematic task. Over the past few years, significant advancements have been made in the field of AI, particularly in image recognition and analysis. AI algorithms, especially those employing deep learning, have shown gre…	Invalid	**3 - Unlikely (0.2 - 0.4)** ### Rationale/Explanation: The task of bone marrow differential counts involves the detailed assessment and classification of different cell types in bone marrow samples. While AI technology has made significant strides in image analysis and pattern recognition, there are several factors that make it unlikely this task will be fully delegated to AI by 2030: 1. **Compl…	3	**Rationale/Explanation:** While AI has made significant strides in medical imaging and pathology, the task of performing bone marrow differential counts involves a high level of complexity and variability that is challenging to fully automate. Bone marrow differential counts require the identification and classification of various cell types, some of which may be rare or exhibit subtle morpholog…	Invalid	3 Unlikely (0.2 - 0.4) **Rationale/Explanation:** Bone marrow differential counts are complex tasks that require not only precise measurement but also nuanced interpretation. While AI has made significant strides in image recognition and pattern analysis, the intricacies involved in bone marrow differentials—identifying and differentiating between various types of cells, understanding subtle morp…	4	Rationale/Explanation: The task of bone marrow differential counts involves identifying and quantifying various types of cells present in bone marrow samples. While AI has made significant advancements in image recognition and pattern analysis, delegating this task fully to AI by 2030 presents certain challenges and considerations: 1. **Technical Challenges**: Bone marrow samples often present co…	3.5
140	By 2030, the probability of the task of Òclassification of skin lesionsÓ being fully delegated to AI in pathology labs is...	4	**Rationale/Explanation:** The classification of skin lesions using AI has seen significant advancements in recent years. AI algorithms, particularly those leveraging deep learning and convolutional neural networks (CNNs), have shown promise in accurately identifying and classifying various types of skin lesions, sometimes exceeding human dermatologists' performance in controlled studies. However…	5	### Rationale/Explanation: The classification of skin lesions is an area where AI has already shown significant promise. Recent advances in deep learning and image recognition have enabled algorithms to achieve high accuracy in detecting and classifying various skin conditions, sometimes outperforming human dermatologists. Several studies and pilot programs have demonstrated the capability of AI …	3	**Rationale/Explanation:** The classification of skin lesions using AI has made significant advances, particularly with the development of sophisticated deep learning models. These models have shown promising results in research settings, often achieving accuracy rates comparable to those of experienced dermatologists. However, several factors make it unlikely that this task will be fully delegat…	3	**Rationale/Explanation:** The classification of skin lesions involves complex pattern recognition and contextual understanding, which AI has made significant strides in but still faces challenges. While AI systems have shown promising results in identifying and classifying certain types of skin lesions, there are several factors that make full automation by 2030 unlikely: 1. **Variability in Les…	5	**Rationale:** The classification of skin lesions is an area where AI has shown significant promise and advancement in recent years. Deep learning algorithms, particularly convolutional neural networks (CNNs), have demonstrated abilities to classify skin lesions with accuracy comparable to that of dermatologists. Studies have highlighted AI's potential in detecting skin cancers such as melanoma, …	4.0
141	By 2030, the probability of the task of ÒMIB-1 scoringÓ being fully delegated to AI in pathology labs is...	5	### Rationale/Explanation: MIB-1 (or Ki-67) scoring is a critical task in pathology that involves assessing the proliferation rate of cells, which is often used in cancer diagnostics and prognostics. AI has shown significant promise in automating image analysis tasks that involve pattern recognition, such as scoring Ki-67. Several factors support the likelihood of full AI delegation by 2030: 1. *…	6	#### Rationale/Explanation: MIB-1 scoring, which involves the assessment of the Ki-67 proliferation index in tumor samples, is a task that is highly quantitative and repetitive. AI and machine learning algorithms have shown significant advancements in image analysis, particularly in the field of pathology. By 2030, it is very likely that AI will have the capability to fully automate this task due…	5	#### Rationale/Explanation: MIB-1 (or Ki-67) scoring is a crucial task in pathology that involves evaluating the proliferation rate of cells in tissue samples, which is critical for diagnosing and prognosticating cancers. This task is fundamentally quantitative and involves repetitive assessments of cell markers, making it well-suited for automation through AI. **Reasons for Likely Ranking:** 1. …	5	**Rationale/Explanation:** MIB-1 (Ki-67) scoring is a task in pathology that involves quantifying the proliferation index of cells, which is critical in cancer diagnostics and prognostics. Here are the reasons behind the ranking of "Likely": 1. **Advancements in AI Technology**: The field of AI, particularly in image analysis and pattern recognition, has advanced significantly. AI algorithms are …	5	**Rationale/Explanation:** MIB-1 (Ki-67) scoring, which is used to measure cell proliferation in pathology, has seen significant advancements through AI and machine learning technologies. There are already numerous studies and commercial solutions demonstrating the capability of AI to perform this task with high accuracy and consistency, sometimes even surpassing human performance in terms of spe…	5.2
142	By 2030, the probability of the task of Ògrading of dysplasiaÓ being fully delegated to AI in pathology labs is...	Invalid	**Rationale/Explanation:** The task of grading dysplasia involves nuanced interpretation of complex histological features, which can be highly variable and subjective even among experienced pathologists. While AI has made significant advances in image analysis and pattern recognition, fully automating such a task by 2030 faces several challenges: 1. **Complexity and Variability**: Dysplasia gradi…	3	#### Rationale/Explanation: The task of grading dysplasia involves nuanced interpretation of tissue morphology, which is highly dependent on a pathologist's expertise and experience. While AI has made significant strides in image analysis and pattern recognition, achieving the level of accuracy and reliability required for clinical use in grading dysplasia remains challenging for several reasons:…	3	### Rationale/Explanation: Grading of dysplasia is a highly nuanced and complex task that often requires the expertise of experienced pathologists to interpret subtle morphological changes and contextual information within tissue samples. While AI has made significant advances in image analysis and pattern recognition, fully automating the grading of dysplasia by 2030 faces several challenges: 1.…	3	#### Rationale/Explanation: The task of grading dysplasia involves a nuanced evaluation of cellular and tissue architecture, which is critical for the diagnosis and treatment planning of various diseases, including cancers. While AI has been making significant strides in image analysis and pattern recognition, several factors make full automation by 2030 unlikely: 1. **Complexity and Variability*…	3	Rationale: Grading of dysplasia involves a nuanced assessment of cellular changes that can be quite subtle and context-dependent. While AI has made significant advancements in image recognition and pattern detection, the task of grading dysplasia requires a high degree of interpretative skill and domain expertise that is currently challenging for AI to replicate fully. By 2030, it is probable tha…	3.0
143	By 2030, the probability of the task of Òassessing extent of liver steatosis and fibrosisÓ being fully delegated to AI in pathology labs is...	Invalid	**Rating: 4 (Even chance/neutral)** **Rationale:** Assessing the extent of liver steatosis and fibrosis involves complex analysis of histological features that can be quite variable and nuanced. While AI has made significant strides in image analysis and pattern recognition, fully automating this task by 2030 presents several challenges: 1. **Complexity of Pathology:** Liver steatosis and fibrosi…	4	**Rationale/Explanation:** Predicting the future capabilities of AI in specific medical tasks is inherently challenging due to the rapid yet uncertain pace of technological advancements. The task of assessing the extent of liver steatosis and fibrosis involves complex image analysis and pattern recognition, which are areas where AI has shown significant promise. By 2030, it is conceivable that AI…	5	**Rationale/Explanation:** Assessing the extent of liver steatosis and fibrosis involves analyzing histological samples to estimate the degree of fat accumulation and fibrotic tissue in the liver. AI has made significant strides in image recognition and pattern analysis, which are crucial for tasks like these. There are already AI models capable of detecting and quantifying various pathologies in…	Invalid	### Rationale: 1. **Current Advancements in AI**: AI technologies, particularly in the field of medical imaging and pathology, have shown significant progress. Deep learning algorithms have been successfully applied to various medical imaging tasks, including the detection and quantification of liver steatosis and fibrosis. Numerous studies and pilot projects have demonstrated that AI can achieve…	3	**Rationale/Explanation:** Assessing the extent of liver steatosis and fibrosis involves complex and nuanced interpretation of histopathological images. While AI has made significant strides in image analysis and pattern recognition, the probability of fully delegating this task to AI by 2030 remains low due to several reasons: 1. **Complexity and Variability:** The assessment of liver steatosis …	4.0
144	By 2030, the probability of the task of Ògrading of prostate cancerÓ being fully delegated to AI in pathology labs is...	3	### Rationale/Explanation: When considering the grading of prostate cancer, it's important to recognize the complexity and nuances involved in this task. While AI has made significant strides in pathology, fully automating such a critical and intricate process by 2030 faces several challenges: 1. **Complexity of Task**: Grading prostate cancer involves nuanced interpretation of tissue morphology,…	Invalid	**Rationale/Explanation:** The grading of prostate cancer is a complex task that requires a high level of precision and expertise. While AI has made significant strides in image recognition and diagnostic capabilities, there are several factors that make it challenging to fully automate this task by 2030: 1. **Complexity of Pathological Analysis:** Prostate cancer grading involves evaluating subt…	3	**Rationale/Explanation:** Grading of prostate cancer is a complex task that involves not only identifying cancerous cells but also assessing their aggressiveness and the overall architecture of the tissue. The current state of AI in pathology has made significant strides in aiding pathologists, particularly in areas like image analysis and pattern recognition. However, for AI to fully take over …	3	#### Rationale/Explanation: The task of grading prostate cancer involves interpreting complex histopathological features, which requires a nuanced understanding of tissue architecture, cellular morphology, and other contextual factors. While AI has made significant strides in image analysis and pattern recognition, the complete automation of such a sophisticated task by 2030 seems unlikely for se…	Invalid	**Rationale/Explanation:** Grading prostate cancer is a highly complex task that requires nuanced interpretation of histopathological features. While AI has made significant strides in image analysis and pattern recognition, the complete delegation of grading tasks to AI by 2030 seems unlikely for several reasons: 1. **Complexity and Variability:** Prostate cancer grading involves assessing subtl…	3.0
145	By 2030, the probability of the task of Ògrading of breast cancerÓ being fully delegated to AI in pathology labs is...	3	**Rationale/Explanation:** While AI has made significant advancements in the field of pathology, the grading of breast cancer is a complex task that involves numerous variables and nuanced interpretation. As of now, AI systems can assist pathologists by highlighting areas of interest and performing preliminary analyses, but the final grading often requires a human expert's judgment. This is due t…	Invalid	### Rationale/Explanation: The task of grading breast cancer involves complex diagnostic criteria, interpretation of nuanced morphological features, and integration of various clinical and pathological information. While AI has shown promising advancements in image analysis and pattern recognition, there are several reasons that make it unlikely to fully automate this task by 2030: 1. **Complexit…	3	**Rationale/Explanation:** The grading of breast cancer is a complex task that requires not only the identification of specific features within histopathological images but also the nuanced interpretation of these features in the context of the patient's overall clinical picture. While AI has made significant strides in image recognition and pattern analysis, there are several reasons why full au…	Invalid	"By 2030, the probability of the task of grading of breast cancer being fully delegated to AI in pathology labs is..." ### Likert Ranking: 3 - Unlikely (0.2 - 0.4) ### Rationale/Explanation: While AI has made significant advancements in the field of pathology, particularly in image analysis and pattern recognition, several factors make it unlikely that the grading of breast cancer will be fully a…	Invalid	### Rationale/Explanation: The grading of breast cancer is a complex and nuanced task that typically involves evaluating multiple histopathological features, such as tumor size, lymph node involvement, and molecular markers. While AI has made significant strides in image analysis and pattern recognition, several challenges remain that would make full automation by 2030 unlikely: 1. **Complexity a…	3.0
146	By 2030, the probability of the task of Ògrading of colorectal cancerÓ being fully delegated to AI in pathology labs is...	3	### Rationale/Explanation: The task of grading colorectal cancer involves a complex and nuanced analysis that requires not only pattern recognition but also an understanding of subtle morphological features and context that are currently beyond the full capabilities of AI. Here are some key considerations: 1. **Complexity and Variability**: Grading colorectal cancer involves assessing various fea…	3	**Rationale/Explanation:** Grading of colorectal cancer involves several complex and nuanced tasks that require a high degree of interpretative skill. These tasks include evaluating the histopathological features of cancerous tissue, such as gland formation, cellular differentiation, and invasion patterns. While AI has made significant strides in image analysis and pattern recognition, fully auto…	3	### Rationale/Explanation: While AI has made significant progress in the field of pathology, particularly in image analysis and pattern recognition, there are several reasons why it is unlikely that the grading of colorectal cancer will be fully delegated to AI by 2030: 1. **Complexity and Variability**: Grading colorectal cancer involves a high level of complexity and variability. Pathologists n…	4	#### Rationale/Explanation: 1. **Current State of AI Technology**: As of now, AI in pathology, particularly in the grading of colorectal cancer, has made significant strides. There are already several AI models that can effectively assist pathologists in grading cancer, demonstrating high levels of accuracy and efficiency. However, these systems are generally used as support tools rather than ful…	3	### Rationale/Explanation: The grading of colorectal cancer involves complex decision-making that requires nuanced interpretation of histopathological features. While AI has made significant strides in image analysis and pattern recognition, fully automating such a task by 2030 faces several challenges: 1. **Complexity of Diagnosis**: AI systems need to reliably interpret a wide range of morpholo…	3.2
147	By 2030, the probability of the task of Ògrading of lung cancerÓ being fully delegated to AI in pathology labs is...	3	### Rationale/Explanation: Grading lung cancer is a complex task that involves a detailed and nuanced understanding of tissue morphology, cellular features, and context within the tissue environment. While AI has made significant advancements in image recognition and pattern detection, the interpretation of histopathological features in lung cancer grading requires a high level of expertise and c…	Invalid	### Rationale/Explanation: Grading of lung cancer involves a complex set of tasks that require a high level of precision and nuanced understanding of histopathological features. While AI has made significant advances in image analysis and pattern recognition, fully automating this task by 2030 presents several challenges: 1. **Complexity of Task**: Lung cancer grading involves multiple factors in…	3	### Rationale/Explanation: The grading of lung cancer is a highly complex and nuanced task that requires a deep understanding of histopathological features and clinical context. While AI has made significant strides in image recognition and pattern detection, fully automating the grading of lung cancer by 2030 faces several challenges: 1. **Complexity and Variability**: Lung cancer grading involv…	Invalid	"By 2030, the probability of the task of grading of lung cancer being fully delegated to AI in pathology labs is..." ### Likert Scale Response: 3 - Unlikely (0.2 - 0.4) ### Rationale/Explanation: While AI has made significant strides in medical imaging and diagnostics, there are several reasons why fully automating the grading of lung cancer by 2030 is unlikely: 1. **Complexity and Variability**:…	2	### Rationale/Explanation: The grading of lung cancer involves a combination of nuanced visual assessment, clinical context, and sometimes even molecular data. While AI has made significant strides in image analysis and pattern recognition, the fully automated delegation of this task by 2030 seems very unlikely for several reasons: 1. **Complexity and Variability:** Lung cancer grading requires a…	2.6666666666666665
148	By 2030, the probability of the task of Òintegration of data from multiple IHC stainsÓ being fully delegated to AI in pathology labs is...	5	Rationale/Explanation: The integration of data from multiple immunohistochemistry (IHC) stains involves complex pattern recognition, quantification, and the synthesis of results from different stains. AI has made significant strides in image analysis and pattern recognition, particularly in the field of pathology. By 2030, it's reasonable to expect that AI systems will have advanced to a point wh…	Invalid	### Likert Ranking: 4 (Even chance/neutral - 0.4 to 0.6) ### Rationale/Explanation: The task of integrating data from multiple immunohistochemistry (IHC) stains is complex and multifaceted. By 2030, it is conceivable that advancements in AI, particularly in the realms of machine learning and deep learning, could significantly enhance the ability to integrate and interpret data from multiple IHC s…	3	Rationale/Explanation: Integrating data from multiple immunohistochemistry (IHC) stains involves complex interpretation that requires a deep understanding of pathological context, biological variability, and often nuanced judgment that is currently beyond the capabilities of most AI systems. While AI has made significant strides in image analysis and pattern recognition in pathology, the integrat…	4	Rationale/Explanation: The integration of data from multiple Immunohistochemistry (IHC) stains represents a complex and nuanced task within pathology. While AI has made significant strides in image analysis and pattern recognition, the integration of data from different staining protocols requires a deep contextual understanding and often benefits from the nuanced interpretation of a human pathol…	Invalid	### Rationale/Explanation: The integration of data from multiple immunohistochemistry (IHC) stains involves combining and interpreting complex data, which is an area where AI has shown significant promise. By 2030, advancements in machine learning, particularly in deep learning and computer vision, are expected to further enhance AI's capability to handle and integrate multi-dimensional data. Sev…	4.0
149	By 2030, the probability of the task of Òcorrelation of morphologic, immunofluorescence and molecular pathology imagesÓ being fully delegated to AI in pathology labs is...	3	### Rationale/Explanation: While AI has made significant advancements in image analysis and pattern recognition, the task of correlating morphologic, immunofluorescence, and molecular pathology images is highly complex and requires a nuanced understanding of multiple data modalities. 1. **Complexity of Integration**: Correlating different types of pathology images involves integrating diverse dat…	3	**Rationale/Explanation:** The task of correlating morphologic, immunofluorescence, and molecular pathology images is highly complex and requires nuanced interpretation that integrates various types of data. While AI has made significant strides in image analysis and pattern recognition, fully automating such a multifaceted task by 2030 seems unlikely for several reasons: 1. **Complexity of Integ…	3	#### Rationale/Explanation: 1. **Complexity of Task:** - The task involves correlating multiple types of pathology images—morphologic, immunofluorescence, and molecular. Each of these imaging modalities offers different types of data and requires nuanced understanding and interpretation. - The integration and correlation of these diverse data types is a highly complex process that currently deman…	Invalid	**Likert Scale Ranking:** 3 (Unlikely) **Rationale/Explanation:** The task of correlating morphologic, immunofluorescence, and molecular pathology images is highly complex and requires a deep understanding of various biological and pathological processes. While AI has made significant strides in image analysis and pattern recognition, fully automating this task by 2030 presents several challenges…	Invalid	**3 Unlikely (0.2 - 0.4)** ### Rationale/Explanation: 1. **Complexity of Correlation**: The task involves integrating different types of data (morphologic, immunofluorescence, and molecular pathology images), each of which requires a nuanced understanding and interpretation. Current AI technologies, while rapidly advancing, still face significant challenges in integrating and correlating complex …	3.0
