# Supplementary material for: How does AI perform compared to human expert panels in medical Delphi studies? A pilot study through the lens of pathology
Source: J Pathol Inform. 2026 Apr 15;21:100661. doi: 10.1016/j.jpi.2026.100661 (PMC13185839; doi:10.1016/j.jpi.2026.100661)
Supplement: Supplementary material 1 — Original data used in the study and code for the Delphi-GPT application. [file mmc1.zip › Delphi-Results-&-Code-Sent-to-copy/Category-7-Run-Results/completed-ai-survey7-GPT3.5-temp00-w-avg.csv]

Question #	Specified Statement	AI Rating 1	AI Explanation 1	AI Rating 2	AI Explanation 2	AI Rating 3	AI Explanation 3	AI Rating 4	AI Explanation 4	AI Rating 5	AI Explanation 5	Average AI Ratings
122	By 2030, the probability of the task of Òscreening of tissues with a cancer diagnosis to select regions for tissue coring or macroscopic dissectionÓ being fully delegated to AI in pathology labs is...	Invalid	5. Likely (0.6 - 0.8) Rationale/Explanation: AI technologies have been advancing rapidly in the field of pathology, particularly in image analysis and pattern recognition. By 2030, it is likely that AI will have significantly improved capabilities in accurately screening tissues for cancer diagnosis and selecting regions for further processing. This task involves a high degree of pattern recognit…	Invalid	5. Likely (0.6 - 0.8) Rationale/Explanation: AI technologies have been advancing rapidly in the field of pathology, particularly in image analysis and pattern recognition. By 2030, it is likely that AI will have significantly improved capabilities in accurately screening tissues for cancer diagnosis and selecting regions for further processing. This task involves a high degree of pattern recognit…	Invalid	5. Likely (0.6 - 0.8) Rationale/Explanation: AI technologies have been advancing rapidly in the field of pathology, particularly in image analysis and pattern recognition. By 2030, it is likely that AI will have significantly improved capabilities in accurately screening tissues for cancer diagnosis and selecting regions for further processing. This task involves a high degree of pattern recognit…	Invalid	5. Likely (0.6 - 0.8) Rationale/Explanation: AI technologies have been advancing rapidly in the field of pathology, particularly in image analysis and pattern recognition. By 2030, it is likely that AI will have significantly improved capabilities in accurately screening tissues for cancer diagnosis and selecting regions for further processing. This task involves a high degree of pattern recognit…	Invalid	5. Likely (0.6 - 0.8) Rationale/Explanation: AI technologies have been advancing rapidly in the field of pathology, particularly in image analysis and pattern recognition. By 2030, it is likely that AI will have significantly improved capabilities in accurately screening tissues for cancer diagnosis and selecting regions for further processing. This task involves a high degree of pattern recognit…
123	By 2030, the probability of the task of Òselection of which IHC to be performedÓ being fully delegated to AI in pathology labs is...	Invalid	5 Likely (0.6 - 0.8) Rationale/Explanation: Given the advancements in AI technology and its increasing integration into pathology labs, it is likely that by 2030, AI will be able to effectively handle the task of selecting which IHC tests to be performed. AI algorithms are continuously improving in their ability to analyze complex data and make informed decisions, which makes it plausible that th…	Invalid	5 Likely (0.6 - 0.8) Rationale/Explanation: Given the advancements in AI technology and its increasing integration into pathology labs, it is likely that by 2030, AI will be able to effectively handle the task of selecting which IHC tests to be performed. AI algorithms are continuously improving in their ability to analyze complex data and make informed decisions, which makes it plausible that th…	Invalid	5 Likely (0.6 - 0.8) Rationale/Explanation: Given the advancements in AI technology and its increasing integration into pathology labs, it is likely that by 2030, AI will be able to effectively handle the task of selecting which IHC tests to be performed. AI algorithms are continuously improving in their ability to analyze complex data and make informed decisions, which makes it plausible that th…	Invalid	5 Likely (0.6 - 0.8) Rationale/Explanation: Given the advancements in AI technology and its increasing integration into pathology labs, it is likely that by 2030, AI will be able to effectively handle the task of selecting which IHC tests to be performed. AI algorithms are continuously improving in their ability to analyze complex data and make informed decisions, which makes it plausible that th…	Invalid	5 Likely (0.6 - 0.8) Rationale/Explanation: Given the advancements in AI technology and its increasing integration into pathology labs, it is likely that by 2030, AI will be able to effectively handle the task of selecting which IHC tests to be performed. AI algorithms are continuously improving in their ability to analyze complex data and make informed decisions, which makes it plausible that th…
124	By 2030, the probability of the task of Òverification of positive and negative controls for IHCÓ being fully delegated to AI in pathology labs is...	Invalid	5 Likely (0.6 - 0.8) Rationale/Explanation: AI technologies have been advancing rapidly in the field of pathology, particularly in image analysis and interpretation tasks. By 2030, it is likely that AI will have the capability to accurately verify positive and negative controls for IHC in pathology labs. This task involves pattern recognition and quality control, which are areas where AI has show…	Invalid	5 Likely (0.6 - 0.8) Rationale/Explanation: AI technologies have been advancing rapidly in the field of pathology, particularly in image analysis and interpretation tasks. By 2030, it is likely that AI will have the capability to accurately verify positive and negative controls for IHC in pathology labs. This task involves pattern recognition and quality control, which are areas where AI has show…	Invalid	5 Likely (0.6 - 0.8) Rationale/Explanation: AI technologies have been advancing rapidly in the field of pathology, particularly in image analysis and interpretation tasks. By 2030, it is likely that AI will have the capability to accurately verify positive and negative controls for IHC in pathology labs. This task involves pattern recognition and quality control, which are areas where AI has show…	Invalid	5 Likely (0.6 - 0.8) Rationale/Explanation: AI technologies have been advancing rapidly in the field of pathology, particularly in image analysis and interpretation tasks. By 2030, it is likely that AI will have the capability to accurately verify positive and negative controls for IHC in pathology labs. This task involves pattern recognition and quality control, which are areas where AI has show…	Invalid	5 Likely (0.6 - 0.8) Rationale/Explanation: AI technologies have been advancing rapidly in the field of pathology, particularly in image analysis and interpretation tasks. By 2030, it is likely that AI will have the capability to accurately verify positive and negative controls for IHC in pathology labs. This task involves pattern recognition and quality control, which are areas where AI has show…
125	By 2030, the probability of the task of Òprioritization of casesÓ being fully delegated to AI in pathology labs is...	Invalid	5 Likely (0.6 - 0.8) Rationale/Explanation: AI technologies have been advancing rapidly in the field of pathology, showing promising results in tasks such as image analysis and diagnosis. The task of prioritizing cases based on urgency and complexity can benefit greatly from AI's ability to process large amounts of data quickly and accurately. By 2030, it is likely that AI will be fully capable o…	Invalid	5 Likely (0.6 - 0.8) Rationale/Explanation: AI technologies have been advancing rapidly in the field of pathology, showing promising results in tasks such as image analysis and diagnosis. The task of prioritizing cases based on urgency and complexity can benefit greatly from AI's ability to process large amounts of data quickly and accurately. By 2030, it is likely that AI will be fully capable o…	Invalid	5 Likely (0.6 - 0.8) Rationale/Explanation: AI technologies have been advancing rapidly in the field of pathology, showing promising results in tasks such as image analysis and diagnosis. The task of prioritizing cases based on urgency and complexity can benefit greatly from AI's ability to process large amounts of data quickly and accurately. By 2030, it is likely that AI will be fully capable o…	Invalid	5 Likely (0.6 - 0.8) Rationale/Explanation: AI technologies have been advancing rapidly in the field of pathology, showing promising results in tasks such as image analysis and diagnosis. The task of prioritizing cases based on urgency and complexity can benefit greatly from AI's ability to process large amounts of data quickly and accurately. By 2030, it is likely that AI will be fully capable o…	Invalid	5 Likely (0.6 - 0.8) Rationale/Explanation: AI technologies have been advancing rapidly in the field of pathology, showing promising results in tasks such as image analysis and diagnosis. The task of prioritizing cases based on urgency and complexity can benefit greatly from AI's ability to process large amounts of data quickly and accurately. By 2030, it is likely that AI will be fully capable o…
126	By 2030, the probability of the task of Òtriaging of cases to appropriate pathologistsÓ being fully delegated to AI in pathology labs is...	Invalid	5 Likely (0.6 - 0.8) Rationale/Explanation: AI technologies have been advancing rapidly in the field of pathology, particularly in image analysis and pattern recognition. By 2030, it is likely that AI systems will have significantly improved capabilities in triaging cases to appropriate pathologists based on the data available. This task involves a high degree of automation potential and efficien…	Invalid	5 Likely (0.6 - 0.8) Rationale/Explanation: AI technologies have been advancing rapidly in the field of pathology, particularly in image analysis and pattern recognition. By 2030, it is likely that AI systems will have significantly improved capabilities in triaging cases to appropriate pathologists based on the data available. This task involves a high degree of automation potential and efficien…	Invalid	5 Likely (0.6 - 0.8) Rationale/Explanation: AI technologies have been advancing rapidly in the field of pathology, particularly in image analysis and pattern recognition. By 2030, it is likely that AI systems will have significantly improved capabilities in triaging cases to appropriate pathologists based on the data available. This task involves a high degree of automation potential and efficien…	Invalid	5 Likely (0.6 - 0.8) Rationale/Explanation: AI technologies have been advancing rapidly in the field of pathology, particularly in image analysis and pattern recognition. By 2030, it is likely that AI systems will have significantly improved capabilities in triaging cases to appropriate pathologists based on the data available. This task involves a high degree of automation potential and efficien…	Invalid	5 Likely (0.6 - 0.8) Rationale/Explanation: AI technologies have been advancing rapidly in the field of pathology, particularly in image analysis and pattern recognition. By 2030, it is likely that AI systems will have significantly improved capabilities in triaging cases to appropriate pathologists based on the data available. This task involves a high degree of automation potential and efficien…
127	By 2030, the probability of the task of Òcontextual data lookup on patients from the EHR relevant to the pathology case being reviewedÓ being fully delegated to AI in pathology labs is...	Invalid	5. Likely (0.6 - 0.8) Rationale/Explanation: Given the advancements in AI technology and the increasing integration of AI in healthcare settings, it is likely that by 2030, AI will be able to efficiently handle contextual data lookup tasks from Electronic Health Records (EHR) in pathology labs. This task involves data retrieval and analysis, which are areas where AI has shown significant progress…	Invalid	5. Likely (0.6 - 0.8) Rationale/Explanation: Given the advancements in AI technology and the increasing integration of AI in healthcare settings, it is likely that by 2030, AI will be able to efficiently handle contextual data lookup tasks from Electronic Health Records (EHR) in pathology labs. This task involves data retrieval and analysis, which are areas where AI has shown significant progress…	Invalid	5. Likely (0.6 - 0.8) Rationale/Explanation: Given the advancements in AI technology and the increasing integration of AI in healthcare settings, it is likely that by 2030, AI will be able to efficiently handle contextual data lookup tasks from Electronic Health Records (EHR) in pathology labs. This task involves data retrieval and analysis, which are areas where AI has shown significant progress…	Invalid	5. Likely (0.6 - 0.8) Rationale/Explanation: Given the advancements in AI technology and the increasing integration of AI in healthcare settings, it is likely that by 2030, AI will be able to efficiently handle contextual data lookup tasks from Electronic Health Records (EHR) in pathology labs. This task involves data retrieval and analysis, which are areas where AI has shown significant progress…	Invalid	5. Likely (0.6 - 0.8) Rationale/Explanation: Given the advancements in AI technology and the increasing integration of AI in healthcare settings, it is likely that by 2030, AI will be able to efficiently handle contextual data lookup tasks from Electronic Health Records (EHR) in pathology labs. This task involves data retrieval and analysis, which are areas where AI has shown significant progress…
128	By 2030, the probability of the task of Òslide QC (e.g., detection of tissue folds and tears, stain quality evaluation, etc.)Ó being fully delegated to AI in pathology labs is...	Invalid	6. Very likely (0.8 - 1) Rationale/Explanation: AI technologies have been rapidly advancing in the field of pathology, particularly in image analysis and pattern recognition. By 2030, it is highly probable that AI will have the capability to effectively handle tasks such as slide quality control, including the detection of tissue folds, tears, and stain quality evaluation. The increasing accuracy…	Invalid	6. Very likely (0.8 - 1) Rationale/Explanation: AI technologies have been rapidly advancing in the field of pathology, particularly in image analysis and pattern recognition. By 2030, it is highly probable that AI will have the capability to effectively handle tasks such as slide quality control, including the detection of tissue folds, tears, and stain quality evaluation. The increasing accuracy…	Invalid	6. Very likely (0.8 - 1) Rationale/Explanation: AI technologies have been rapidly advancing in the field of pathology, particularly in image analysis and pattern recognition. By 2030, it is highly probable that AI will have the capability to effectively handle tasks such as slide quality control, including the detection of tissue folds, tears, and stain quality evaluation. The increasing accuracy…	Invalid	6. Very likely (0.8 - 1) Rationale/Explanation: AI technologies have been rapidly advancing in the field of pathology, particularly in image analysis and pattern recognition. By 2030, it is highly probable that AI will have the capability to effectively handle tasks such as slide quality control, including the detection of tissue folds, tears, and stain quality evaluation. The increasing accuracy…	Invalid	6. Very likely (0.8 - 1) Rationale/Explanation: AI technologies have been rapidly advancing in the field of pathology, particularly in image analysis and pattern recognition. By 2030, it is highly probable that AI will have the capability to effectively handle tasks such as slide quality control, including the detection of tissue folds, tears, and stain quality evaluation. The increasing accuracy…
129	By 2030, the probability of the task of Òscreening of microorganisms, such as AFB and H. pyloriÓ being fully delegated to AI in pathology labs isÉ	Invalid	Rationale/Explanation: Screening of microorganisms like AFB (acid-fast bacilli) and H. pylori involves pattern recognition and analysis, which are tasks well-suited for AI algorithms. Given the advancements in AI technology and its increasing applications in healthcare, it is likely that by 2030, the task of screening microorganisms in pathology labs could be fully delegated to AI in a fully auto…	Invalid	Rationale/Explanation: Screening of microorganisms like AFB (acid-fast bacilli) and H. pylori involves pattern recognition and analysis, which are tasks well-suited for AI algorithms. Given the advancements in AI technology and its increasing applications in healthcare, it is likely that by 2030, the task of screening microorganisms in pathology labs could be fully delegated to AI in a fully auto…	Invalid	Rationale/Explanation: Screening of microorganisms like AFB (acid-fast bacilli) and H. pylori involves pattern recognition and analysis, which are tasks well-suited for AI algorithms. Given the advancements in AI technology and its increasing applications in healthcare, it is likely that by 2030, the task of screening microorganisms in pathology labs could be fully delegated to AI in a fully auto…	Invalid	Rationale/Explanation: Screening of microorganisms like AFB (acid-fast bacilli) and H. pylori involves pattern recognition and analysis, which are tasks well-suited for AI algorithms. Given the advancements in AI technology and its increasing applications in healthcare, it is likely that by 2030, the task of screening microorganisms in pathology labs could be fully delegated to AI in a fully auto…	Invalid	Rationale/Explanation: Screening of microorganisms like AFB (acid-fast bacilli) and H. pylori involves pattern recognition and analysis, which are tasks well-suited for AI algorithms. Given the advancements in AI technology and its increasing applications in healthcare, it is likely that by 2030, the task of screening microorganisms in pathology labs could be fully delegated to AI in a fully auto…
130	By 2030, the probability of the task of Òscreening of colorectal polypsÓ being fully delegated to AI in pathology labs is...	Invalid	5. Likely (0.6 - 0.8) Rationale/Explanation: Screening of colorectal polyps involves pattern recognition and analysis, which are tasks that AI has shown significant advancements in. By 2030, it is likely that AI will have further developed to a point where it can effectively and accurately screen colorectal polyps in pathology labs, potentially leading to full delegation of this task to AI in a f…	Invalid	5. Likely (0.6 - 0.8) Rationale/Explanation: Screening of colorectal polyps involves pattern recognition and analysis, which are tasks that AI has shown significant advancements in. By 2030, it is likely that AI will have further developed to a point where it can effectively and accurately screen colorectal polyps in pathology labs, potentially leading to full delegation of this task to AI in a f…	Invalid	5. Likely (0.6 - 0.8) Rationale/Explanation: Screening of colorectal polyps involves pattern recognition and analysis, which are tasks that AI has shown significant advancements in. By 2030, it is likely that AI will have further developed to a point where it can effectively and accurately screen colorectal polyps in pathology labs, potentially leading to full delegation of this task to AI in a f…	Invalid	5. Likely (0.6 - 0.8) Rationale/Explanation: Screening of colorectal polyps involves pattern recognition and analysis, which are tasks that AI has shown significant advancements in. By 2030, it is likely that AI will have further developed to a point where it can effectively and accurately screen colorectal polyps in pathology labs, potentially leading to full delegation of this task to AI in a f…	Invalid	5. Likely (0.6 - 0.8) Rationale/Explanation: Screening of colorectal polyps involves pattern recognition and analysis, which are tasks that AI has shown significant advancements in. By 2030, it is likely that AI will have further developed to a point where it can effectively and accurately screen colorectal polyps in pathology labs, potentially leading to full delegation of this task to AI in a f…
131	By 2030, the probability of the task of Òcervical cytology screeningÓ being fully delegated to AI in pathology labs is...	Invalid	5 Likely (0.6 - 0.8) Rationale/Explanation: Cervical cytology screening involves a well-defined and structured process that can be effectively automated with AI technologies. Given the advancements in AI algorithms for image analysis and pattern recognition, it is likely that by 2030, the task of cervical cytology screening could be fully delegated to AI in pathology labs. However, there may stil…	Invalid	5 Likely (0.6 - 0.8) Rationale/Explanation: Cervical cytology screening involves a well-defined and structured process that can be effectively automated with AI technologies. Given the advancements in AI algorithms for image analysis and pattern recognition, it is likely that by 2030, the task of cervical cytology screening could be fully delegated to AI in pathology labs. However, there may stil…	Invalid	5 Likely (0.6 - 0.8) Rationale/Explanation: Cervical cytology screening involves a well-defined and structured process that can be effectively automated with AI technologies. Given the advancements in AI algorithms for image analysis and pattern recognition, it is likely that by 2030, the task of cervical cytology screening could be fully delegated to AI in pathology labs. However, there may stil…	Invalid	5 Likely (0.6 - 0.8) Rationale/Explanation: Cervical cytology screening involves a well-defined and structured process that can be effectively automated with AI technologies. Given the advancements in AI algorithms for image analysis and pattern recognition, it is likely that by 2030, the task of cervical cytology screening could be fully delegated to AI in pathology labs. However, there may stil…	Invalid	5 Likely (0.6 - 0.8) Rationale/Explanation: Cervical cytology screening involves a well-defined and structured process that can be effectively automated with AI technologies. Given the advancements in AI algorithms for image analysis and pattern recognition, it is likely that by 2030, the task of cervical cytology screening could be fully delegated to AI in pathology labs. However, there may stil…
132	By 2030, the probability of the task of Òscreening lymph nodes for metastasesÓ being fully delegated to AI in pathology labs is...	Invalid	5 Likely (0.6 - 0.8) Rationale/Explanation: Screening lymph nodes for metastases is a task that involves pattern recognition and analysis, which are areas where AI has shown significant advancements. By 2030, it is likely that AI technologies will have further improved in accuracy and efficiency, making it feasible for this task to be fully delegated to AI in pathology labs. However, there may st…	Invalid	5 Likely (0.6 - 0.8) Rationale/Explanation: Screening lymph nodes for metastases is a task that involves pattern recognition and analysis, which are areas where AI has shown significant advancements. By 2030, it is likely that AI technologies will have further improved in accuracy and efficiency, making it feasible for this task to be fully delegated to AI in pathology labs. However, there may st…	Invalid	5 Likely (0.6 - 0.8) Rationale/Explanation: Screening lymph nodes for metastases is a task that involves pattern recognition and analysis, which are areas where AI has shown significant advancements. By 2030, it is likely that AI technologies will have further improved in accuracy and efficiency, making it feasible for this task to be fully delegated to AI in pathology labs. However, there may st…	Invalid	5 Likely (0.6 - 0.8) Rationale/Explanation: Screening lymph nodes for metastases is a task that involves pattern recognition and analysis, which are areas where AI has shown significant advancements. By 2030, it is likely that AI technologies will have further improved in accuracy and efficiency, making it feasible for this task to be fully delegated to AI in pathology labs. However, there may st…	Invalid	5 Likely (0.6 - 0.8) Rationale/Explanation: Screening lymph nodes for metastases is a task that involves pattern recognition and analysis, which are areas where AI has shown significant advancements. By 2030, it is likely that AI technologies will have further improved in accuracy and efficiency, making it feasible for this task to be fully delegated to AI in pathology labs. However, there may st…
133	By 2030, the probability of the task of Òdetection of tumors in H&E-stained WSIÓ being fully delegated to AI in pathology labs is...	Invalid	5 Likely (0.6 - 0.8) Rationale/Explanation: Given the rapid advancements in AI technology, particularly in image recognition and analysis, it is likely that by 2030, AI will have the capability to effectively and accurately detect tumors in H&E-stained whole slide images (WSI). This task is well-suited for automation due to the repetitive nature of tumor detection in pathology labs, and AI system…	Invalid	5 Likely (0.6 - 0.8) Rationale/Explanation: Given the rapid advancements in AI technology, particularly in image recognition and analysis, it is likely that by 2030, AI will have the capability to effectively and accurately detect tumors in H&E-stained whole slide images (WSI). This task is well-suited for automation due to the repetitive nature of tumor detection in pathology labs, and AI system…	Invalid	5 Likely (0.6 - 0.8) Rationale/Explanation: Given the rapid advancements in AI technology, particularly in image recognition and analysis, it is likely that by 2030, AI will have the capability to effectively and accurately detect tumors in H&E-stained whole slide images (WSI). This task is well-suited for automation due to the repetitive nature of tumor detection in pathology labs, and AI system…	Invalid	5 Likely (0.6 - 0.8) Rationale/Explanation: Given the rapid advancements in AI technology, particularly in image recognition and analysis, it is likely that by 2030, AI will have the capability to effectively and accurately detect tumors in H&E-stained whole slide images (WSI). This task is well-suited for automation due to the repetitive nature of tumor detection in pathology labs, and AI system…	Invalid	5 Likely (0.6 - 0.8) Rationale/Explanation: Given the rapid advancements in AI technology, particularly in image recognition and analysis, it is likely that by 2030, AI will have the capability to effectively and accurately detect tumors in H&E-stained whole slide images (WSI). This task is well-suited for automation due to the repetitive nature of tumor detection in pathology labs, and AI system…
134	By 2030, the probability of the task of Òslide screening for regions of interestÓ being fully delegated to AI in pathology labs is...	Invalid	5 Likely (0.6 - 0.8) Rationale/Explanation: AI technologies have been advancing rapidly in the field of pathology, particularly in image analysis and pattern recognition. By 2030, it is likely that AI will have significantly improved capabilities in slide screening for regions of interest, leading to increased automation in pathology labs. This trend is supported by the ongoing research and devel…	Invalid	5 Likely (0.6 - 0.8) Rationale/Explanation: AI technologies have been advancing rapidly in the field of pathology, particularly in image analysis and pattern recognition. By 2030, it is likely that AI will have significantly improved capabilities in slide screening for regions of interest, leading to increased automation in pathology labs. This trend is supported by the ongoing research and devel…	Invalid	5 Likely (0.6 - 0.8) Rationale/Explanation: AI technologies have been advancing rapidly in the field of pathology, particularly in image analysis and pattern recognition. By 2030, it is likely that AI will have significantly improved capabilities in slide screening for regions of interest, leading to increased automation in pathology labs. This trend is supported by the ongoing research and devel…	Invalid	5 Likely (0.6 - 0.8) Rationale/Explanation: AI technologies have been advancing rapidly in the field of pathology, particularly in image analysis and pattern recognition. By 2030, it is likely that AI will have significantly improved capabilities in slide screening for regions of interest, leading to increased automation in pathology labs. This trend is supported by the ongoing research and devel…	Invalid	5 Likely (0.6 - 0.8) Rationale/Explanation: AI technologies have been advancing rapidly in the field of pathology, particularly in image analysis and pattern recognition. By 2030, it is likely that AI will have significantly improved capabilities in slide screening for regions of interest, leading to increased automation in pathology labs. This trend is supported by the ongoing research and devel…
135	By 2030, the probability of Òmeasurement tasksÓ being fully delegated to AI in pathology labs is...	Invalid	Rationale/Explanation: AI technology has been rapidly advancing in the field of pathology, particularly in tasks related to measurements and analysis. By 2030, it is highly likely that AI will have the capability to accurately and efficiently handle measurement tasks in pathology labs, leading to increased automation and improved accuracy in results. The ongoing development and integration of AI …	Invalid	Rationale/Explanation: AI technology has been rapidly advancing in the field of pathology, particularly in tasks related to measurements and analysis. By 2030, it is highly likely that AI will have the capability to accurately and efficiently handle measurement tasks in pathology labs, leading to increased automation and improved accuracy in results. The ongoing development and integration of AI …	Invalid	Rationale/Explanation: AI technology has been rapidly advancing in the field of pathology, particularly in tasks related to measurements and analysis. By 2030, it is highly likely that AI will have the capability to accurately and efficiently handle measurement tasks in pathology labs, leading to increased automation and improved accuracy in results. The ongoing development and integration of AI …	Invalid	Rationale/Explanation: AI technology has been rapidly advancing in the field of pathology, particularly in tasks related to measurements and analysis. By 2030, it is highly likely that AI will have the capability to accurately and efficiently handle measurement tasks in pathology labs, leading to increased automation and improved accuracy in results. The ongoing development and integration of AI …	Invalid	Rationale/Explanation: AI technology has been rapidly advancing in the field of pathology, particularly in tasks related to measurements and analysis. By 2030, it is highly likely that AI will have the capability to accurately and efficiently handle measurement tasks in pathology labs, leading to increased automation and improved accuracy in results. The ongoing development and integration of AI …
136	By 2030, the probability of the task of Òassessing tumor cellularityÓ being fully delegated to AI in pathology labs is...	Invalid	5 Likely (0.6 - 0.8) Rationale/Explanation: Assessing tumor cellularity is a task that involves analyzing the proportion of tumor cells in a sample, which can be a time-consuming and labor-intensive process for pathologists. With advancements in AI technology, particularly in image analysis and pattern recognition, it is likely that AI will be able to accurately and efficiently assess tumor cellu…	Invalid	5 Likely (0.6 - 0.8) Rationale/Explanation: Assessing tumor cellularity is a task that involves analyzing the proportion of tumor cells in a sample, which can be a time-consuming and labor-intensive process for pathologists. With advancements in AI technology, particularly in image analysis and pattern recognition, it is likely that AI will be able to accurately and efficiently assess tumor cellu…	Invalid	5 Likely (0.6 - 0.8) Rationale/Explanation: Assessing tumor cellularity is a task that involves analyzing the proportion of tumor cells in a sample, which can be a time-consuming and labor-intensive process for pathologists. With advancements in AI technology, particularly in image analysis and pattern recognition, it is likely that AI will be able to accurately and efficiently assess tumor cellu…	Invalid	5 Likely (0.6 - 0.8) Rationale/Explanation: Assessing tumor cellularity is a task that involves analyzing the proportion of tumor cells in a sample, which can be a time-consuming and labor-intensive process for pathologists. With advancements in AI technology, particularly in image analysis and pattern recognition, it is likely that AI will be able to accurately and efficiently assess tumor cellu…	Invalid	5 Likely (0.6 - 0.8) Rationale/Explanation: Assessing tumor cellularity is a task that involves analyzing the proportion of tumor cells in a sample, which can be a time-consuming and labor-intensive process for pathologists. With advancements in AI technology, particularly in image analysis and pattern recognition, it is likely that AI will be able to accurately and efficiently assess tumor cellu…
137	By 2030, the probability of the task of Òquantification of IHC or IF stains, such as Ki-67, ER, PgR, PD-L1Ó being fully delegated to AI in pathology labs is...	Invalid	5 Likely (0.6 - 0.8) Rationale/Explanation: Given the rapid advancements in AI technology, particularly in image analysis and pattern recognition, it is likely that by 2030, AI will be capable of accurately quantifying IHC or IF stains such as Ki-67, ER, PgR, PD-L1 in pathology labs. This task involves repetitive and time-consuming processes that can be efficiently automated by AI systems, leadin…	Invalid	5 Likely (0.6 - 0.8) Rationale/Explanation: Given the rapid advancements in AI technology, particularly in image analysis and pattern recognition, it is likely that by 2030, AI will be capable of accurately quantifying IHC or IF stains such as Ki-67, ER, PgR, PD-L1 in pathology labs. This task involves repetitive and time-consuming processes that can be efficiently automated by AI systems, leadin…	Invalid	5 Likely (0.6 - 0.8) Rationale/Explanation: Given the rapid advancements in AI technology, particularly in image analysis and pattern recognition, it is likely that by 2030, AI will be capable of accurately quantifying IHC or IF stains such as Ki-67, ER, PgR, PD-L1 in pathology labs. This task involves repetitive and time-consuming processes that can be efficiently automated by AI systems, leadin…	Invalid	5 Likely (0.6 - 0.8) Rationale/Explanation: Given the rapid advancements in AI technology, particularly in image analysis and pattern recognition, it is likely that by 2030, AI will be capable of accurately quantifying IHC or IF stains such as Ki-67, ER, PgR, PD-L1 in pathology labs. This task involves repetitive and time-consuming processes that can be efficiently automated by AI systems, leadin…	Invalid	5 Likely (0.6 - 0.8) Rationale/Explanation: Given the rapid advancements in AI technology, particularly in image analysis and pattern recognition, it is likely that by 2030, AI will be capable of accurately quantifying IHC or IF stains such as Ki-67, ER, PgR, PD-L1 in pathology labs. This task involves repetitive and time-consuming processes that can be efficiently automated by AI systems, leadin…
138	By 2030, the probability of the task of Òquantification of mitotic count on H&E-stained imagesÓ being fully delegated to AI in pathology labs is...	Invalid	5 Likely (0.6 - 0.8) Rationale/Explanation: AI technologies have been advancing rapidly in the field of pathology, particularly in image analysis tasks. Quantification of mitotic count on H&E-stained images is a task that can benefit significantly from AI's capabilities in image recognition and analysis. By 2030, it is likely that AI will have advanced to a point where it can accurately and effic…	Invalid	5 Likely (0.6 - 0.8) Rationale/Explanation: AI technologies have been advancing rapidly in the field of pathology, particularly in image analysis tasks. Quantification of mitotic count on H&E-stained images is a task that can benefit significantly from AI's capabilities in image recognition and analysis. By 2030, it is likely that AI will have advanced to a point where it can accurately and effic…	Invalid	5 Likely (0.6 - 0.8) Rationale/Explanation: AI technologies have been advancing rapidly in the field of pathology, particularly in image analysis tasks. Quantification of mitotic count on H&E-stained images is a task that can benefit significantly from AI's capabilities in image recognition and analysis. By 2030, it is likely that AI will have advanced to a point where it can accurately and effic…	Invalid	5 Likely (0.6 - 0.8) Rationale/Explanation: AI technologies have been advancing rapidly in the field of pathology, particularly in image analysis tasks. Quantification of mitotic count on H&E-stained images is a task that can benefit significantly from AI's capabilities in image recognition and analysis. By 2030, it is likely that AI will have advanced to a point where it can accurately and effic…	Invalid	5 Likely (0.6 - 0.8) Rationale/Explanation: AI technologies have been advancing rapidly in the field of pathology, particularly in image analysis tasks. Quantification of mitotic count on H&E-stained images is a task that can benefit significantly from AI's capabilities in image recognition and analysis. By 2030, it is likely that AI will have advanced to a point where it can accurately and effic…
139	By 2030, the probability of the task of Òbone marrow differential countsÓ being fully delegated to AI in pathology labs is...	Invalid	5 Likely (0.6 - 0.8) Rationale/Explanation: AI technologies have been advancing rapidly in the field of pathology, including image analysis and pattern recognition capabilities. Bone marrow differential counts involve analyzing complex cell types and patterns, which AI systems are increasingly becoming proficient at. By 2030, it is likely that AI will have further developed to the point where it …	Invalid	5 Likely (0.6 - 0.8) Rationale/Explanation: AI technologies have been advancing rapidly in the field of pathology, including image analysis and pattern recognition capabilities. Bone marrow differential counts involve analyzing complex cell types and patterns, which AI systems are increasingly becoming proficient at. By 2030, it is likely that AI will have further developed to the point where it …	Invalid	5 Likely (0.6 - 0.8) Rationale/Explanation: AI technologies have been advancing rapidly in the field of pathology, including image analysis and pattern recognition capabilities. Bone marrow differential counts involve analyzing complex cell types and patterns, which AI systems are increasingly becoming proficient at. By 2030, it is likely that AI will have further developed to the point where it …	Invalid	5 Likely (0.6 - 0.8) Rationale/Explanation: AI technologies have been advancing rapidly in the field of pathology, including image analysis and pattern recognition capabilities. Bone marrow differential counts involve analyzing complex cell types and patterns, which AI systems are increasingly becoming proficient at. By 2030, it is likely that AI will have further developed to the point where it …	Invalid	5 Likely (0.6 - 0.8) Rationale/Explanation: AI technologies have been advancing rapidly in the field of pathology, including image analysis and pattern recognition capabilities. Bone marrow differential counts involve analyzing complex cell types and patterns, which AI systems are increasingly becoming proficient at. By 2030, it is likely that AI will have further developed to the point where it …
140	By 2030, the probability of the task of Òclassification of skin lesionsÓ being fully delegated to AI in pathology labs is...	Invalid	5 Likely (0.6 - 0.8) Rationale/Explanation: Skin lesion classification is an area where AI has already shown significant progress and promise. With advancements in machine learning algorithms, image recognition technologies, and the increasing amount of data available for training AI models, it is likely that by 2030, AI will be able to accurately classify skin lesions in pathology labs. However,…	Invalid	5 Likely (0.6 - 0.8) Rationale/Explanation: Skin lesion classification is an area where AI has already shown significant progress and promise. With advancements in machine learning algorithms, image recognition technologies, and the increasing amount of data available for training AI models, it is likely that by 2030, AI will be able to accurately classify skin lesions in pathology labs. However,…	Invalid	5 Likely (0.6 - 0.8) Rationale/Explanation: Skin lesion classification is an area where AI has already shown significant progress and promise. With advancements in machine learning algorithms, image recognition technologies, and the increasing amount of data available for training AI models, it is likely that by 2030, AI will be able to accurately classify skin lesions in pathology labs. However,…	Invalid	5 Likely (0.6 - 0.8) Rationale/Explanation: Skin lesion classification is an area where AI has already shown significant progress and promise. With advancements in machine learning algorithms, image recognition technologies, and the increasing amount of data available for training AI models, it is likely that by 2030, AI will be able to accurately classify skin lesions in pathology labs. However,…	Invalid	5 Likely (0.6 - 0.8) Rationale/Explanation: Skin lesion classification is an area where AI has already shown significant progress and promise. With advancements in machine learning algorithms, image recognition technologies, and the increasing amount of data available for training AI models, it is likely that by 2030, AI will be able to accurately classify skin lesions in pathology labs. However,…
141	By 2030, the probability of the task of ÒMIB-1 scoringÓ being fully delegated to AI in pathology labs is...	Invalid	5 Likely (0.6 - 0.8) Rationale/Explanation: MIB-1 scoring is a task that involves quantifying the proliferation rate of cells in pathology, which can be time-consuming and subject to variability. With advancements in AI technology and image analysis algorithms, it is likely that by 2030, AI will be capable of accurately and efficiently performing MIB-1 scoring in pathology labs. This automation c…	Invalid	5 Likely (0.6 - 0.8) Rationale/Explanation: MIB-1 scoring is a task that involves quantifying the proliferation rate of cells in pathology, which can be time-consuming and subject to variability. With advancements in AI technology and image analysis algorithms, it is likely that by 2030, AI will be capable of accurately and efficiently performing MIB-1 scoring in pathology labs. This automation c…	Invalid	5 Likely (0.6 - 0.8) Rationale/Explanation: MIB-1 scoring is a task that involves quantifying the proliferation rate of cells in pathology, which can be time-consuming and subject to variability. With advancements in AI technology and image analysis algorithms, it is likely that by 2030, AI will be capable of accurately and efficiently performing MIB-1 scoring in pathology labs. This automation c…	Invalid	5 Likely (0.6 - 0.8) Rationale/Explanation: MIB-1 scoring is a task that involves quantifying the proliferation rate of cells in pathology, which can be time-consuming and subject to variability. With advancements in AI technology and image analysis algorithms, it is likely that by 2030, AI will be capable of accurately and efficiently performing MIB-1 scoring in pathology labs. This automation c…	Invalid	5 Likely (0.6 - 0.8) Rationale/Explanation: MIB-1 scoring is a task that involves quantifying the proliferation rate of cells in pathology, which can be time-consuming and subject to variability. With advancements in AI technology and image analysis algorithms, it is likely that by 2030, AI will be capable of accurately and efficiently performing MIB-1 scoring in pathology labs. This automation c…
142	By 2030, the probability of the task of Ògrading of dysplasiaÓ being fully delegated to AI in pathology labs is...	Invalid	5 Likely (0.6 - 0.8) Rationale/Explanation: Grading of dysplasia involves analyzing cellular changes to determine the likelihood of progression to cancer. AI technologies have shown significant advancements in image analysis and pattern recognition, making them well-suited for tasks like dysplasia grading. By 2030, it is likely that AI will have further developed to the point where it can accurat…	Invalid	5 Likely (0.6 - 0.8) Rationale/Explanation: Grading of dysplasia involves analyzing cellular changes to determine the likelihood of progression to cancer. AI technologies have shown significant advancements in image analysis and pattern recognition, making them well-suited for tasks like dysplasia grading. By 2030, it is likely that AI will have further developed to the point where it can accurat…	Invalid	5 Likely (0.6 - 0.8) Rationale/Explanation: Grading of dysplasia involves analyzing cellular changes to determine the likelihood of progression to cancer. AI technologies have shown significant advancements in image analysis and pattern recognition, making them well-suited for tasks like dysplasia grading. By 2030, it is likely that AI will have further developed to the point where it can accurat…	Invalid	5 Likely (0.6 - 0.8) Rationale/Explanation: Grading of dysplasia involves analyzing cellular changes to determine the likelihood of progression to cancer. AI technologies have shown significant advancements in image analysis and pattern recognition, making them well-suited for tasks like dysplasia grading. By 2030, it is likely that AI will have further developed to the point where it can accurat…	Invalid	5 Likely (0.6 - 0.8) Rationale/Explanation: Grading of dysplasia involves analyzing cellular changes to determine the likelihood of progression to cancer. AI technologies have shown significant advancements in image analysis and pattern recognition, making them well-suited for tasks like dysplasia grading. By 2030, it is likely that AI will have further developed to the point where it can accurat…
143	By 2030, the probability of the task of Òassessing extent of liver steatosis and fibrosisÓ being fully delegated to AI in pathology labs is...	Invalid	5 Likely (0.6 - 0.8) Rationale/Explanation: AI technologies have been advancing rapidly in the field of pathology, showing promising results in tasks such as image analysis and pattern recognition. Assessing the extent of liver steatosis and fibrosis involves analyzing complex patterns and structures in tissue samples, which AI systems are increasingly capable of handling. Given the progress in A…	Invalid	5 Likely (0.6 - 0.8) Rationale/Explanation: AI technologies have been advancing rapidly in the field of pathology, showing promising results in tasks such as image analysis and pattern recognition. Assessing the extent of liver steatosis and fibrosis involves analyzing complex patterns and structures in tissue samples, which AI systems are increasingly capable of handling. Given the progress in A…	Invalid	5 Likely (0.6 - 0.8) Rationale/Explanation: AI technologies have been advancing rapidly in the field of pathology, showing promising results in tasks such as image analysis and pattern recognition. Assessing the extent of liver steatosis and fibrosis involves analyzing complex patterns and structures in tissue samples, which AI systems are increasingly capable of handling. Given the progress in A…	Invalid	5 Likely (0.6 - 0.8) Rationale/Explanation: AI technologies have been advancing rapidly in the field of pathology, showing promising results in tasks such as image analysis and pattern recognition. Assessing the extent of liver steatosis and fibrosis involves analyzing complex patterns and structures in tissue samples, which AI systems are increasingly capable of handling. Given the progress in A…	Invalid	5 Likely (0.6 - 0.8) Rationale/Explanation: AI technologies have been advancing rapidly in the field of pathology, showing promising results in tasks such as image analysis and pattern recognition. Assessing the extent of liver steatosis and fibrosis involves analyzing complex patterns and structures in tissue samples, which AI systems are increasingly capable of handling. Given the progress in A…
144	By 2030, the probability of the task of Ògrading of prostate cancerÓ being fully delegated to AI in pathology labs is...	Invalid	5 Likely (0.6 - 0.8) Rationale/Explanation: AI technologies have been advancing rapidly in the field of pathology, particularly in image analysis and pattern recognition. Grading of prostate cancer involves analyzing tissue samples and identifying specific characteristics, which can be well-suited for automation through AI algorithms. Given the progress in AI applications in healthcare and pathol…	Invalid	5 Likely (0.6 - 0.8) Rationale/Explanation: AI technologies have been advancing rapidly in the field of pathology, particularly in image analysis and pattern recognition. Grading of prostate cancer involves analyzing tissue samples and identifying specific characteristics, which can be well-suited for automation through AI algorithms. Given the progress in AI applications in healthcare and pathol…	Invalid	5 Likely (0.6 - 0.8) Rationale/Explanation: AI technologies have been advancing rapidly in the field of pathology, particularly in image analysis and pattern recognition. Grading of prostate cancer involves analyzing tissue samples and identifying specific characteristics, which can be well-suited for automation through AI algorithms. Given the progress in AI applications in healthcare and pathol…	Invalid	5 Likely (0.6 - 0.8) Rationale/Explanation: AI technologies have been advancing rapidly in the field of pathology, particularly in image analysis and pattern recognition. Grading of prostate cancer involves analyzing tissue samples and identifying specific characteristics, which can be well-suited for automation through AI algorithms. Given the progress in AI applications in healthcare and pathol…	Invalid	5 Likely (0.6 - 0.8) Rationale/Explanation: AI technologies have been advancing rapidly in the field of pathology, particularly in image analysis and pattern recognition. Grading of prostate cancer involves analyzing tissue samples and identifying specific characteristics, which can be well-suited for automation through AI algorithms. Given the progress in AI applications in healthcare and pathol…
145	By 2030, the probability of the task of Ògrading of breast cancerÓ being fully delegated to AI in pathology labs is...	Invalid	5 Likely (0.6 - 0.8) Rationale/Explanation: AI technologies have been advancing rapidly in the field of pathology, particularly in image analysis and pattern recognition. Grading of breast cancer involves analyzing tissue samples and determining the severity of the cancer based on specific criteria. Given the progress in AI algorithms and the potential for increased accuracy and efficiency in gra…	Invalid	5 Likely (0.6 - 0.8) Rationale/Explanation: AI technologies have been advancing rapidly in the field of pathology, particularly in image analysis and pattern recognition. Grading of breast cancer involves analyzing tissue samples and determining the severity of the cancer based on specific criteria. Given the progress in AI algorithms and the potential for increased accuracy and efficiency in gra…	Invalid	5 Likely (0.6 - 0.8) Rationale/Explanation: AI technologies have been advancing rapidly in the field of pathology, particularly in image analysis and pattern recognition. Grading of breast cancer involves analyzing tissue samples and determining the severity of the cancer based on specific criteria. Given the progress in AI algorithms and the potential for increased accuracy and efficiency in gra…	Invalid	5 Likely (0.6 - 0.8) Rationale/Explanation: AI technologies have been advancing rapidly in the field of pathology, particularly in image analysis and pattern recognition. Grading of breast cancer involves analyzing tissue samples and determining the severity of the cancer based on specific criteria. Given the progress in AI algorithms and the potential for increased accuracy and efficiency in gra…	Invalid	5 Likely (0.6 - 0.8) Rationale/Explanation: AI technologies have been advancing rapidly in the field of pathology, particularly in image analysis and pattern recognition. Grading of breast cancer involves analyzing tissue samples and determining the severity of the cancer based on specific criteria. Given the progress in AI algorithms and the potential for increased accuracy and efficiency in gra…
146	By 2030, the probability of the task of Ògrading of colorectal cancerÓ being fully delegated to AI in pathology labs is...	Invalid	5 Likely (0.6 - 0.8) Rationale/Explanation: AI technologies have been advancing rapidly in the field of pathology, particularly in image analysis and pattern recognition. Colorectal cancer grading involves analyzing tissue samples and identifying specific characteristics, which AI systems have shown promise in automating. Given the progress in AI applications in healthcare and pathology, it is li…	Invalid	5 Likely (0.6 - 0.8) Rationale/Explanation: AI technologies have been advancing rapidly in the field of pathology, particularly in image analysis and pattern recognition. Colorectal cancer grading involves analyzing tissue samples and identifying specific characteristics, which AI systems have shown promise in automating. Given the progress in AI applications in healthcare and pathology, it is li…	Invalid	5 Likely (0.6 - 0.8) Rationale/Explanation: AI technologies have been advancing rapidly in the field of pathology, particularly in image analysis and pattern recognition. Colorectal cancer grading involves analyzing tissue samples and identifying specific characteristics, which AI systems have shown promise in automating. Given the progress in AI applications in healthcare and pathology, it is li…	Invalid	5 Likely (0.6 - 0.8) Rationale/Explanation: AI technologies have been advancing rapidly in the field of pathology, particularly in image analysis and pattern recognition. Colorectal cancer grading involves analyzing tissue samples and identifying specific characteristics, which AI systems have shown promise in automating. Given the progress in AI applications in healthcare and pathology, it is li…	Invalid	5 Likely (0.6 - 0.8) Rationale/Explanation: AI technologies have been advancing rapidly in the field of pathology, particularly in image analysis and pattern recognition. Colorectal cancer grading involves analyzing tissue samples and identifying specific characteristics, which AI systems have shown promise in automating. Given the progress in AI applications in healthcare and pathology, it is li…
147	By 2030, the probability of the task of Ògrading of lung cancerÓ being fully delegated to AI in pathology labs is...	Invalid	5 Likely (0.6 - 0.8) Rationale/Explanation: AI technologies have been advancing rapidly in the field of pathology, particularly in image analysis and pattern recognition. Given the progress made in AI algorithms for analyzing medical images and the potential for increased accuracy and efficiency in grading lung cancer, it is likely that by 2030, the task of grading lung cancer could be fully dele…	Invalid	5 Likely (0.6 - 0.8) Rationale/Explanation: AI technologies have been advancing rapidly in the field of pathology, particularly in image analysis and pattern recognition. Given the progress made in AI algorithms for analyzing medical images and the potential for increased accuracy and efficiency in grading lung cancer, it is likely that by 2030, the task of grading lung cancer could be fully dele…	Invalid	5 Likely (0.6 - 0.8) Rationale/Explanation: AI technologies have been advancing rapidly in the field of pathology, particularly in image analysis and pattern recognition. Given the progress made in AI algorithms for analyzing medical images and the potential for increased accuracy and efficiency in grading lung cancer, it is likely that by 2030, the task of grading lung cancer could be fully dele…	Invalid	5 Likely (0.6 - 0.8) Rationale/Explanation: AI technologies have been advancing rapidly in the field of pathology, particularly in image analysis and pattern recognition. Given the progress made in AI algorithms for analyzing medical images and the potential for increased accuracy and efficiency in grading lung cancer, it is likely that by 2030, the task of grading lung cancer could be fully dele…	Invalid	5 Likely (0.6 - 0.8) Rationale/Explanation: AI technologies have been advancing rapidly in the field of pathology, particularly in image analysis and pattern recognition. Given the progress made in AI algorithms for analyzing medical images and the potential for increased accuracy and efficiency in grading lung cancer, it is likely that by 2030, the task of grading lung cancer could be fully dele…
148	By 2030, the probability of the task of Òintegration of data from multiple IHC stainsÓ being fully delegated to AI in pathology labs is...	Invalid	5 Likely (0.6 - 0.8) Rationale/Explanation: Integrating data from multiple IHC stains is a complex task that requires precision and accuracy. AI technologies have shown significant advancements in image analysis and data integration capabilities. By 2030, it is likely that AI will have further developed to a point where it can effectively handle the integration of data from multiple IHC stains in…	Invalid	5 Likely (0.6 - 0.8) Rationale/Explanation: Integrating data from multiple IHC stains is a complex task that requires precision and accuracy. AI technologies have shown significant advancements in image analysis and data integration capabilities. By 2030, it is likely that AI will have further developed to a point where it can effectively handle the integration of data from multiple IHC stains in…	Invalid	5 Likely (0.6 - 0.8) Rationale/Explanation: Integrating data from multiple IHC stains is a complex task that requires precision and accuracy. AI technologies have shown significant advancements in image analysis and data integration capabilities. By 2030, it is likely that AI will have further developed to a point where it can effectively handle the integration of data from multiple IHC stains in…	Invalid	5 Likely (0.6 - 0.8) Rationale/Explanation: Integrating data from multiple IHC stains is a complex task that requires precision and accuracy. AI technologies have shown significant advancements in image analysis and data integration capabilities. By 2030, it is likely that AI will have further developed to a point where it can effectively handle the integration of data from multiple IHC stains in…	Invalid	5 Likely (0.6 - 0.8) Rationale/Explanation: Integrating data from multiple IHC stains is a complex task that requires precision and accuracy. AI technologies have shown significant advancements in image analysis and data integration capabilities. By 2030, it is likely that AI will have further developed to a point where it can effectively handle the integration of data from multiple IHC stains in…
149	By 2030, the probability of the task of Òcorrelation of morphologic, immunofluorescence and molecular pathology imagesÓ being fully delegated to AI in pathology labs is...	Invalid	5 Likely (0.6 - 0.8) Rationale/Explanation: Given the rapid advancements in AI technology, particularly in image analysis and pattern recognition, it is likely that by 2030, AI will be capable of effectively correlating morphologic, immunofluorescence, and molecular pathology images in pathology labs. This task involves complex data integration and analysis, which AI systems are increasingly beco…	Invalid	5 Likely (0.6 - 0.8) Rationale/Explanation: Given the rapid advancements in AI technology, particularly in image analysis and pattern recognition, it is likely that by 2030, AI will be capable of effectively correlating morphologic, immunofluorescence, and molecular pathology images in pathology labs. This task involves complex data integration and analysis, which AI systems are increasingly beco…	Invalid	5 Likely (0.6 - 0.8) Rationale/Explanation: Given the rapid advancements in AI technology, particularly in image analysis and pattern recognition, it is likely that by 2030, AI will be capable of effectively correlating morphologic, immunofluorescence, and molecular pathology images in pathology labs. This task involves complex data integration and analysis, which AI systems are increasingly beco…	Invalid	5 Likely (0.6 - 0.8) Rationale/Explanation: Given the rapid advancements in AI technology, particularly in image analysis and pattern recognition, it is likely that by 2030, AI will be capable of effectively correlating morphologic, immunofluorescence, and molecular pathology images in pathology labs. This task involves complex data integration and analysis, which AI systems are increasingly beco…	Invalid	5 Likely (0.6 - 0.8) Rationale/Explanation: Given the rapid advancements in AI technology, particularly in image analysis and pattern recognition, it is likely that by 2030, AI will be capable of effectively correlating morphologic, immunofluorescence, and molecular pathology images in pathology labs. This task involves complex data integration and analysis, which AI systems are increasingly beco…
