# Supplementary material for: How does AI perform compared to human expert panels in medical Delphi studies? A pilot study through the lens of pathology
Source: J Pathol Inform. 2026 Apr 15;21:100661. doi: 10.1016/j.jpi.2026.100661 (PMC13185839; doi:10.1016/j.jpi.2026.100661)
Supplement: Supplementary material 1 — Original data used in the study and code for the Delphi-GPT application. [file mmc1.zip › Delphi-Results-&-Code-Sent-to-copy/Category-7-Run-Results/completed-ai-survey7-GPT4o-temp1-w-avg.csv]

Question #	Specified Statement	AI Rating 1	AI Explanation 1	AI Rating 2	AI Explanation 2	AI Rating 3	AI Explanation 3	AI Rating 4	AI Explanation 4	AI Rating 5	AI Explanation 5	Average AI Ratings
122	By 2030, the probability of the task of Òscreening of tissues with a cancer diagnosis to select regions for tissue coring or macroscopic dissectionÓ being fully delegated to AI in pathology labs is...	5	**Rationale/Explanation:** By 2030, it is reasonably likely that AI will have advanced to a stage where it can effectively assist with the task of screening tissues with a cancer diagnosis to select regions for tissue coring or macroscopic dissection. AI has already demonstrated significant potential in image recognition and pattern detection, which are critical components of this task. Various A…	5	#### Rationale/Explanation: By 2030, the advancements in AI, particularly within the domains of computer vision and machine learning, are expected to progress significantly. The task of "screening of tissues with a cancer diagnosis to select regions for tissue coring or macroscopic dissection" is highly data-driven and pattern-recognition intensive, areas where AI has shown considerable promise a…	Invalid	#### Rationale/Explanation: The likelihood of AI fully automating the task of screening tissues with a cancer diagnosis to select regions for tissue coring or macroscopic dissection by 2030 is challenging to predict with high confidence. Here are the considerations: 1. **Technological Advancements:** Significant progress has been made in AI and machine learning, with numerous applications already…	3	**Rationale:** By 2030, while AI advancements in pathology, particularly in diagnostics and tissue analysis, are expected to progress significantly, fully delegating the specific task of screening tissues with a cancer diagnosis to select regions for tissue coring or macroscopic dissection to AI seems unlikely due to several reasons: 1. **Complexity and Variability:** The task involves a high deg…	3	**Rationale/Explanation:** By 2030, it is unlikely that the task of screening tissues with a cancer diagnosis to select regions for tissue coring or macroscopic dissection will be fully delegated to AI in pathology labs. While AI technologies are advancing rapidly in the field of digital pathology, several factors contribute to this ranking: 1. **Complexity and Variability of Tissue Samples:** Th…	4.0
123	By 2030, the probability of the task of Òselection of which IHC to be performedÓ being fully delegated to AI in pathology labs is...	Invalid	### Rationale/Explanation: The task of selecting which immunohistochemistry (IHC) tests to perform is highly complex and relies on a deep understanding of the pathology report, clinical context, and nuanced judgment that currently surpasses the capabilities of AI. Although AI has shown significant advances in various aspects of pathology, fully automating this decision-making process requires a l…	4	### Rationale/Explanation: The task of selecting which immunohistochemistry (IHC) stains to perform involves a nuanced understanding of both the pathology of the sample and clinical context. While AI has made significant strides in pattern recognition, diagnostics support, and image analysis in pathology, several factors weigh against the full delegation to AI by 2030: 1. **Technological Advances…	Invalid	**Ranking:** 3 (Unlikely) **Rationale/Explanation:** The selection of immunohistochemistry (IHC) panels involves complex clinical decisions based on patient history, clinical presentation, and morphological assessment. While AI has made significant strides in processing and analyzing images, interpreting nuanced clinical contexts to make precise decisions about which IHC to perform remains a chal…	Invalid	**2. Very unlikely (0 - 0.2)** **Rationale/Explanation:** The selection of which immunohistochemistry (IHC) tests to perform is a highly specialized task that requires deep clinical knowledge, understanding of patient history, and the ability to integrate various types of information from different diagnostic modalities. While AI has indeed made significant strides in pattern recognition and auto…	4	### Rationale/Explanation: As of now, AI has shown significant promise in aiding pathologists with numerous tasks, including image analysis and diagnostics. However, the selection of which immunohistochemistry (IHC) tests to perform is a complex decision that involves integrating clinical context, pathologist expertise, and understanding the nuances of various biomarkers. #### Factors Influencing…	4.0
124	By 2030, the probability of the task of Òverification of positive and negative controls for IHCÓ being fully delegated to AI in pathology labs is...	Invalid	### Rationale/Explanation: The task of verifying positive and negative controls for immunohistochemistry (IHC) is highly repetitive and requires consistent application of predefined criteria, making it a suitable candidate for automation through AI. Advances in digital pathology and AI have already made significant progress in image recognition, pattern detection, and other diagnostic features re…	5	**Rationale/Explanation:** The verification of positive and negative controls for immunohistochemistry (IHC) is a task that can be systematically approached with AI algorithms. Given the advancements in deep learning and computer vision, it is reasonable to believe that AI systems will be capable of analyzing these controls with high accuracy. By 2030, the technological progress, coupled with the…	5	### Rationale/Explanation: Immunohistochemistry (IHC) involves the use of specific antibodies to detect antigens in tissue samples, which is crucial for various diagnostic purposes. The verification of positive and negative controls in IHC is a highly repetitive and standardized process. Recent advances in AI, specifically in image recognition, have shown considerable promise in tasks involving p…	6	**Rationale/Explanation:** Immunohistochemistry (IHC) is an essential technique in pathology for identifying specific antigens in cells by using labeled antibodies as markers. The verification of positive and negative controls in IHC involves assessing whether the staining procedure has succeeded for both control tissue (positive) and non-reactive (negative) samples. Given the standardized nature…	Invalid	3 - Unlikely (0.2 - 0.4) ### Rationale/Explanation: The verification of positive and negative controls for immunohistochemistry (IHC) is a precise and critical task in pathology. While AI has made significant strides in image analysis and pattern recognition, there are several challenges to overcome before it can fully automate this task by 2030: 1. **Complexity of IHC Staining**: - IHC involves …	5.333333333333333
125	By 2030, the probability of the task of Òprioritization of casesÓ being fully delegated to AI in pathology labs is...	Invalid	5 Likely (0.6 - 0.8) **Rationale/Explanation:** The task of prioritizing cases in pathology labs involves assessing various factors such as case urgency, potential diagnostic value, and clinical context. AI systems have shown significant advancements in natural language processing and image recognition, which are crucial for automating case prioritization. By 2030, it is likely that AI will have …	Invalid	### Rationale: The prioritization of cases in pathology labs is a task that is well-suited for delegation to AI. This involves sorting and ranking cases based on urgency, complexity, or other relevant factors, and is fundamentally a data-driven process. By 2030, AI technologies are expected to have matured significantly in terms of machine learning algorithms and their applications to medical dat…	Invalid	4 (Even chance/neutral) ### Rationale: The task of prioritization of cases in pathology labs involves determining which cases need urgent attention and which can wait, based on the initial data or metadata associated with the samples. This is a process that benefits significantly from automation, as AI systems can rapidly analyze large volumes of data and flag cases that meet certain criteria for…	Invalid	**Rationale/Explanation:** The task of prioritization of cases in pathology involves categorizing and triaging cases based on their urgency and potential severity. By 2030, it's very likely that AI could handle this task due to the following reasons: 1. **Advances in AI Capabilities:** AI systems are rapidly improving in their ability to analyze data and recognize patterns. This includes the abil…	5	**Rationale/Explanation:** The task of prioritizing cases in pathology labs involves categorizing cases based on urgency, which is a data-driven activity that AI is well-suited for. By 2030, significant advancements in AI and machine learning algorithms, as well as the increase in the amount and quality of data available for training these algorithms, are likely to enhance AI's ability to effecti…	5.0
126	By 2030, the probability of the task of Òtriaging of cases to appropriate pathologistsÓ being fully delegated to AI in pathology labs is...	4	Rationale/Explanation: The task of triaging cases to appropriate pathologists involves a significant amount of pattern recognition and decision-making based on complex data. By 2030, it is plausible that AI systems could be advanced enough to handle these tasks due to ongoing advancements in machine learning, particularly in the field of medical imaging and diagnostics. Algorithms are continuousl…	Invalid	5 (Likely) ### Rationale/Explanation: The task of triaging cases to appropriate pathologists involves reviewing and categorizing incoming cases based on certain criteria, such as urgency, complexity, and specialty requirements. This is a relatively structured and rule-based task that AI systems, especially those leveraging machine learning and natural language processing, are increasingly capable…	5	Rationale/Explanation: AI technology, particularly in the field of medical imaging and diagnostics, has been advancing at a rapid pace. By 2030, it is likely that AI will have significantly improved in terms of accuracy, efficiency, and reliability, making it feasible to fully delegate the triaging of cases to appropriate pathologists to AI systems. AI systems are exceptionally good at analyzing …	4	#### Rationale/Explanation: - **Current AI Capabilities**: AI technology has advanced significantly in recent years, particularly in fields like image recognition and natural language processing, which are foundational for tasks like triaging pathology cases. Today, some preliminary triaging systems already utilize AI for flagging high-priority cases, potentially speeding up the workflow. - **Res…	6	### Rationale/Explanation: The task of triaging cases to appropriate pathologists involves sorting and prioritizing cases based on their nature and urgency, which is a relatively structured and algorithmic process. AI has already shown significant progress in handling large datasets, identifying patterns, and making decisions based on predefined criteria, all of which are essential for effective …	4.75
127	By 2030, the probability of the task of Òcontextual data lookup on patients from the EHR relevant to the pathology case being reviewedÓ being fully delegated to AI in pathology labs is...	Invalid	#### Rationale/Explanation: The task of contextual data lookup on patients from the Electronic Health Record (EHR) relevant to the pathology case being reviewed involves several steps wherein AI could be highly effective: data extraction, information integration, and summarization. Modern AI technologies are increasingly proficient at natural language processing (NLP), data mining, and pattern re…	Invalid	**Rationale:** The task of contextual data lookup from Electronic Health Records (EHR) relevant to pathology cases is primarily about retrieving and organizing existing information rather than making complex interpretative decisions. Current AI systems are already quite proficient at extracting specific, structured data from electronic records and summarizing relevant information. Advances in nat…	Invalid	### Rationale: 1. **Current State of AI and EHR Integration**: - AI algorithms are already being used to extract and interpret data from Electronic Health Records (EHRs). Technologies such as Natural Language Processing (NLP) and machine learning are being applied to organize and extract relevant information from these records. 2. **Feasibility**: - Contextual data lookup involves reading structu…	Invalid	### Rationale: 1. **Technical Feasibility**: AI and machine learning technologies have made significant advances in natural language processing (NLP), allowing for the efficient extraction of relevant information from electronic health records (EHRs). AI systems such as IBM Watson Health and other similar technologies have demonstrated the capability to handle vast amounts of data and extract mea…	Invalid	Rating: 5 (Likely) ### Rationale/Explanation: 1. **Availability of Data**: - Electronic Health Records (EHRs) are becoming increasingly standardized and digitized, making it easier for AI systems to access and interpret the data. 2. **Advancements in Natural Language Processing (NLP)**: - NLP has shown significant progress in extracting pertinent information from unstructured data, such as clinic…
128	By 2030, the probability of the task of Òslide QC (e.g., detection of tissue folds and tears, stain quality evaluation, etc.)Ó being fully delegated to AI in pathology labs is...	5	Rationale/Explanation: The task of slide quality control (QC), including the detection of tissue folds, tears, and evaluating stain quality, is one of the more straightforward and well-defined tasks in pathology. AI has already demonstrated significant advances in image recognition and classification, which are key components needed for automating slide QC. Numerous studies have shown that AI sys…	6	**Rationale/Explanation:** Slide QC tasks such as the detection of tissue folds, tears, and evaluation of stain quality are relatively standardized processes that can be effectively monitored by machine learning algorithms. These tasks involve identifying specific patterns, anomalies, and consistency metrics which are well-suited for AI systems. Current advancements in computer vision and machine…	5	#### Rationale/Explanation: Given the advancements in AI technology, particularly in image recognition and machine learning, it seems likely that tasks like slide quality control (QC) could be fully delegated to AI by 2030. 1. **Technical Advancements**: AI, especially in the form of convolutional neural networks (CNNs), has shown remarkable capability in image analysis and pattern recognition. T…	5	Rationale/Explanation: The task of slide QC, including the detection of tissue folds and tears as well as staining quality evaluation, involves a series of visual and quantitative assessments that can be well-suited for AI algorithms. Significant advancements in machine learning and image recognition technologies have already demonstrated the capability to accurately and efficiently analyze visua…	6	**Rationale/Explanation:** The task of slide Quality Control (QC), including detection of tissue folds and tears, as well as stain quality evaluation, is one that is well-suited to automation via AI due to several key reasons: 1. **Pattern Recognition and Image Analysis:** AI systems, particularly those that utilize deep learning and convolutional neural networks, have shown exceptional proficien…	5.4
129	By 2030, the probability of the task of Òscreening of microorganisms, such as AFB and H. pyloriÓ being fully delegated to AI in pathology labs isÉ	5	### Rationale/Explanation: The task of screening microorganisms like Acid-Fast Bacilli (AFB) and Helicobacter pylori (H. pylori) is largely based on repetitive, pattern-recognition activities which are well-suited for AI advancements. Current AI technologies, such as deep learning algorithms in image recognition, have shown significant promise in this area. 1. **Current Developments**: There are …	5	#### Rationale/Explanation: The likelihood that AI will fully take over the screening of microorganisms such as Acid-Fast Bacilli (AFB) and Helicobacter pylori (H. pylori) by 2030 is relatively high for several reasons: 1. **Technological Advancements:** - AI and machine learning technologies have already shown impressive capabilities in image recognition and pattern detection tasks, which are co…	Invalid	**Rationale/Explanation:** By 2030, the task of screening for microorganisms such as Acid-Fast Bacilli (AFB) and H. pylori is very likely to be fully delegated to AI in pathology labs for several reasons: 1. **Pattern Recognition:** AI technology, particularly deep learning models, has shown remarkable capabilities in image analysis and pattern recognition, which are crucial in identifying microo…	Invalid	**Ranking: 5 (Likely)** **Rationale/Explanation:** By 2030, the likelihood of the task of "screening of microorganisms, such as AFB and H. pylori" being fully delegated to AI in pathology labs seems quite high. This ranking is based on the following factors: 1. **Advancements in AI Technology:** Significant progress is continuously being made in machine learning and image recognition technologies…	Invalid	**5 - Likely (0.6 - 0.8)** ### Rationale/Explanation: Screening for microorganisms, including Acid-Fast Bacilli (AFB) and H. pylori, is a task well-suited to automation with AI due to its reliance on pattern recognition, which is a core strength of AI. Advances in computer vision and deep learning have already shown significant promise in accurately identifying various pathogens in pathology imag…	5.0
130	By 2030, the probability of the task of Òscreening of colorectal polypsÓ being fully delegated to AI in pathology labs is...	5	### Rationale: The field of digital pathology, particularly AI applications, has seen significant advancements in recent years. Colorectal polyps screening is a task that involves recognizing patterns and anomalies within histopathological images, a domain where AI has shown considerable promise. There have been successful trials and FDA approvals for AI-based systems in detecting colorectal poly…	Invalid	**4 Even chance/neutral (0.4 - 0.6)** ### Rationale: 1. **Advancements in AI Technology**: AI technology for medical imaging and pathology has made significant strides, and AI’s ability to analyze and identify patterns in pathology slides has greatly improved. There are already AI systems that can assist in detecting colorectal polyps with high accuracy. 2. **Regulatory and Validation Challenges*…	5	### Rationale/Explanation: There is significant progress in AI and machine learning technologies, particularly in the field of medical imaging and pathology. Colorectal polyp screening is a task that involves visual examination of tissue samples, which AI algorithms are increasingly adept at performing. Several factors support the likelihood of this becoming fully automated by 2030: 1. **Technolo…	2	Rationale/explanation: While AI has made significant strides in the field of pathology, the complete delegation of complex tasks like the screening of colorectal polyps to AI alone by 2030 seems very unlikely. This task involves not only the identification and classification of polyps but also requires nuanced decision-making that currently benefits greatly from human expertise. AI can assist gre…	4	Rationale/Explanation: Screening of colorectal polyps using AI involves analyzing histopathological images to identify polyps, which could eventually be classified as benign or malignant. AI has made substantial progress in image recognition and pattern analysis, and there have already been successful deployments of AI tools in this field. However, there are several factors to consider: 1. **Tech…	4.0
131	By 2030, the probability of the task of Òcervical cytology screeningÓ being fully delegated to AI in pathology labs is...	Invalid	**Ranking: 4 (Even chance/neutral, 0.4 - 0.6)** **Rationale/Explanation:** Cervical cytology screening involves the analysis of cells from the cervix to detect abnormalities that could indicate the presence of cervical cancer or its precursors. The automation of this task by AI has seen significant advancements due to the following reasons: 1. **Technological advancements**: Recent developments i…	Invalid	3 Unlikely (0.2 - 0.4) ### Rationale/Explanation: Cervical cytology screening involves the examination of cells from the cervix to detect pre-cancerous or cancerous changes. While AI has shown promise in image recognition and the analysis of cytological samples, several factors influence the feasibility of fully delegating this task to AI by 2030: 1. **Complexity of the Task**: Cervical cytology …	3	Rationale: The task of cervical cytology screening involves examining cells microscopically to detect abnormalities that could indicate conditions such as precancerous changes or cervical cancer. While AI has shown promise in image recognition and has been increasingly implemented in diagnostic support tools, several factors currently limit the complete automation of this task by 2030: 1. **Compl…	3	Rationale/Explanation: While AI has made significant advancements in image analysis and pattern recognition, fully automating cervical cytology screening by 2030 may face several challenges. The primary reasons for this ranking include: 1. **Complexity of Analysis**: Cervical cytology screening involves analyzing cell samples to detect abnormalities. This process can be highly complex due to the …	Invalid	**Final Likert ranking: 5 (Likely)** ### Rationale/Explanation: 1. **Technological Advancements**: AI has made significant progress in image recognition and analysis, which are essential for tasks like cervical cytology screening. The development and implementation of robust AI algorithms for medical imaging are rapidly evolving, and several promising studies and prototypes have already been demo…	3.0
132	By 2030, the probability of the task of Òscreening lymph nodes for metastasesÓ being fully delegated to AI in pathology labs is...	5	**Rationale/Explanation:** Advancements in AI and machine learning, especially in the field of medical imaging and pathology, have been rapidly progressing. AI models have demonstrated significant competence in identifying patterns and abnormalities in medical images, sometimes even outperforming human experts in specific focused tasks. Screening lymph nodes for metastases is a task where AI's pa…	5	### Rationale/Explanation: The task of screening lymph nodes for metastases involves evaluating lymph node tissues to detect the presence of metastatic cancer cells. Given the advances in artificial intelligence, specifically in image recognition and machine learning, this task appears to be a strong candidate for automation by 2030 for several reasons: 1. **Pattern Recognition**: AI has already …	5	### Rationale/Explanation: By 2030, it is likely that the task of screening lymph nodes for metastases will be fully delegated to AI in pathology labs. Here are the reasons underpinning this assessment: 1. **Advancements in AI Capabilities**: AI and machine learning algorithms have shown significant growth in their ability to analyze medical images with high accuracy. Technologies such as convolu…	Invalid	#### Rationale/Explanation: Advancements in AI and machine learning, specifically in the field of medical imaging and pathology, have shown significant progress over the past few years. Screening lymph nodes for metastases is a task that heavily relies on image recognition, an area where AI has demonstrated considerable capability. AI-powered diagnostic tools, such as convolutional neural network…	5	**Rationale/Explanation:** By 2030, AI in pathology is expected to have advanced considerably, especially in tasks that involve pattern recognition and image analysis, both of which are central to the task of screening lymph nodes for metastases. AI systems have already shown significant promise in this area, with several studies demonstrating AI's capability to outperform human pathologists in a…	5.0
133	By 2030, the probability of the task of Òdetection of tumors in H&E-stained WSIÓ being fully delegated to AI in pathology labs is...	Invalid	6 Very likely (0.8 - 1) ### Rationale/Explanation: 1. **Technological Advancements**: AI technology, particularly in the domain of image analysis, has rapidly advanced and continues to do so. Convolutional Neural Networks (CNNs) and other deep learning algorithms have shown remarkable accuracy in detecting tumors in whole slide images (WSI). 2. **Existing Applications**: There are already AI tool…	5	### Rationale/Explanation: The task of detecting tumors in H&E-stained whole slide images (WSI) is a specific and well-defined problem that has seen significant advancements in the field of AI and machine learning. Here are the key factors guiding this ranking: 1. **Current Technological Advances**: There have been notable achievements in the development of AI algorithms that can detect various t…	6	**Rationale/Explanation:** The detection of tumors in H&E-stained whole slide images (WSI) by AI is a rapidly advancing field. Current AI algorithms for digital pathology show great promise in accurately identifying tumor regions, often with performance comparable to or even surpassing that of human pathologists. There are multiple reasons why this task could be fully delegated to AI by 2030: 1. …	6	#### Rationale: The task of detecting tumors in H&E-stained whole slide images (WSI) is one of the areas in pathology where AI has made significant advances. The algorithmic approaches for detecting and segmenting tumor regions have already been shown to be highly accurate and reliable in multiple studies and implementations. AI tools can analyze vast amounts of image data quickly and consistentl…	Invalid	**Raking: 5 (Likely - 0.6 to 0.8)** ### Rationale/Explanation: The field of artificial intelligence (AI) in pathology, particularly the analysis of Hematoxylin and Eosin (H&E)-stained whole slide images (WSI), has made significant advancements over the recent years. Numerous studies and clinical trials have shown that AI can match or even exceed human performance in detecting tumors. These advanc…	5.666666666666667
134	By 2030, the probability of the task of Òslide screening for regions of interestÓ being fully delegated to AI in pathology labs is...	Invalid	### Rationale/Explanation: The task of "slide screening for regions of interest" is highly conducive to AI and automation due to several factors: 1. **Pattern Recognition**: - AI, particularly deep learning models, excels in pattern recognition tasks, which are fundamental to slide screening for regions of interest. This involves identifying specific patterns in histological images that may indic…	5	### Rationale: The task of "slide screening for regions of interest" is one of the areas in digital pathology where AI has shown significant progress. Several factors contribute to this ranking: 1. **Technological Advancements**: AI, particularly deep learning and image recognition algorithms, have made tremendous advancements in recent years. These technologies have proven to be highly effective…	5	### Rationale: Slide screening for regions of interest (ROI) is a task that is well-suited for automation due to its repetitive nature and the large volume of data involved. AI, particularly machine learning algorithms, have already shown significant promise in image analysis, including the identification of regions of interest in pathology slides. Current advancements in convolutional neural net…	Invalid	**Ranking: 5 (Likely, 0.6 - 0.8)** ### Rationale: 1. **Current Advancements**: As of today, AI systems in pathology have made significant progress in being able to screen slides and identify regions of interest. Many AI tools are demonstrating high accuracy and consistency in detecting cancerous regions, often exceeding human accuracy in controlled settings. 2. **Technological Growth**: AI techno…	Invalid	**My response: 5 (Likely)** **Rationale/Explanation:** The task of slide screening for regions of interest is mainly focused on identifying certain areas within a pathology slide that require closer examination. This task involves pattern recognition, which AI has shown significant capability in handling through advancements in deep learning and computer vision technologies. Numerous studies have…	5.0
135	By 2030, the probability of Òmeasurement tasksÓ being fully delegated to AI in pathology labs is...	5	### Rationale/Explanation: #### Current Technological Progress: - Measurement tasks in pathology involve quantitative assessments such as cell counting, area measurements, and intensity scoring. AI has shown considerable advancement in these areas, with many AI algorithms now achieving high accuracy and precision comparable to human experts. - AI tools designed for measurement tasks are increasin…	5	### Rationale/Explanation: The likelihood of "measurement tasks" in pathology labs being fully automated through AI by 2030 is quite high for several reasons: 1. **Current Trends and Technology**: AI and machine learning technologies have advanced significantly in recent years, particularly in image recognition and data analysis. This progress indicates a strong direction towards further advancem…	5	### Rationale/Explanation: Measurement tasks in pathology labs often involve quantifying the presence of certain features in histopathological slides, such as the size of tumors, the density of particular cell types, or the extent of staining in immunohistochemistry. These tasks are inherently well-suited for automation given their repetitive and quantifiable nature. Several factors influence my …	5	### Rationale/Explanation: The rapid advancements in AI and machine learning technologies, particularly in image recognition and data processing, suggest it is likely that measurement tasks in pathology, such as quantifying cell counts, measuring tumor size, or assessing biomarker expression, will be fully delegated to AI by 2030. These tasks typically involve pattern recognition and consistent a…	5	**Rationale/Explanation:** By 2030, it is likely that AI will be able to fully handle "measurement tasks" in pathology labs due to several reasons: 1. **Advancements in AI Technology:** AI and machine learning technologies are rapidly advancing, especially in image recognition and data analysis. These capabilities are crucial for measurement tasks, which often involve quantifying visible attribut…	5.0
136	By 2030, the probability of the task of Òassessing tumor cellularityÓ being fully delegated to AI in pathology labs is...	4	**Rationale:** The task of assessing tumor cellularity involves quantifying the percentage of tumor cells within a tissue sample, which is crucial for determining the stage and potential aggressiveness of the cancer. By 2030, advancements in AI, particularly in the fields of computer vision and machine learning, are expected to make significant strides in pattern recognition and quantitative anal…	Invalid	**4 Even chance/neutral (0.4 - 0.6)** ### Rationale/Explanation I chose a ranking of 4 (Even chance/neutral) for several reasons: 1. **Technological Progress**: As of now, AI has made significant strides in image analysis and pattern recognition, which are crucial elements for assessing tumor cellularity. Several studies and advances suggest that AI can achieve or even surpass human-level perform…	6	**Rationale:** 1. **Current Progress in AI:** Significant strides have been made in the field of AI, particularly in medical imaging and pathology. There are AI algorithms already demonstrating high accuracy in identifying and quantifying tumor cellularity from histopathological images. 2. **Data Availability:** The availability of large datasets of annotated pathology images has accelerated the …	Invalid	**Rationale/Explanation:** Assessing tumor cellularity involves determining the proportion of tumor cells relative to normal cells within a given histological sample. AI advancements in image recognition, machine learning, and deep learning have already demonstrated significant potential in analyzing histological images with a high degree of accuracy. Current AI systems can identify and quantify …	5	### Rationale/Explanation: - **Current Trends in AI and Digital Pathology**: AI technology is rapidly advancing, significantly in fields requiring pattern recognition like pathology. Numerous algorithms already exist that can analyze histological images and detect various pathological features, including tumor cellularity. - **Research and Development**: There is substantial ongoing research aimi…	5.0
137	By 2030, the probability of the task of Òquantification of IHC or IF stains, such as Ki-67, ER, PgR, PD-L1Ó being fully delegated to AI in pathology labs is...	Invalid	5 (Likely) ### Rationale/Explanation: In recent years, there have been significant advancements in the application of artificial intelligence (AI) to pathology, particularly in the area of quantifying immunohistochemistry (IHC) and immunofluorescence (IF) stains. These tasks require a high degree of precision and consistency, which AI algorithms are increasingly capable of delivering. Here are th…	5	Rationale/Explanation: The task of quantification of immunohistochemical (IHC) or immunofluorescence (IF) stains, such as Ki-67, ER, PgR, and PD-L1, involves the analysis and counting of stained cells or tissues to determine the expression levels of various biomarkers. This is a highly quantifiable task that lends itself well to AI algorithms due to its repetitive and pattern recognition nature. …	6	**Rationale/Explanation:** The quantification of Immunohistochemistry (IHC) and Immunofluorescence (IF) stains, such as Ki-67, ER, PgR, and PD-L1, is a task well-suited for AI technology. By leveraging advanced pattern recognition algorithms, machine learning, and deep learning techniques, AI systems have shown significant progress in accurately quantifying these markers. Several reasons support …	Invalid	**Final Likert Ranking: 5 (Likely, 0.6 - 0.8)** ### Rationale/Explanation: 1. **Current Advancements:** - As of now, AI has made significant strides in the quantification of immunohistochemistry (IHC) and immunofluorescence (IF) stains. Tools for quantifying markers like Ki-67, ER, PgR, and PD-L1 are already in use, albeit often as supplementary tools rather than replacements for human analysis. …	5	**Rationale/Explanation:** The quantification of immunohistochemistry (IHC) or immunofluorescence (IF) stains, such as Ki-67, estrogen receptor (ER), progesterone receptor (PgR), and programmed death-ligand 1 (PD-L1), is a task that involves counting and analyzing stained cells or tissues in pathology. This task is relatively well-defined and benefits significantly from image analysis algorithms …	5.333333333333333
138	By 2030, the probability of the task of Òquantification of mitotic count on H&E-stained imagesÓ being fully delegated to AI in pathology labs is...	Invalid	4 Even chance/neutral (0.4 - 0.6) **Rationale/Explanation:** The task of quantification of mitotic count on H&E-stained images is a specific and technically challenging process in pathology that involves identifying and counting cells undergoing mitosis. Here are some key points influencing the rating: 1. **Technical Feasibility:** - Current AI technologies, particularly in image analysis, have s…	6	**Rationale/Explanation:** The quantification of mitotic count in H&E-stained images is a highly specific and well-defined task that AI excels at due to its ability to recognize patterns and count objects within digital images. **Supporting Points:** 1. **Current Technology:** AI models have already shown significant success in image recognition and analysis tasks, including those within patholog…	6	**Rationale/Explanation:** The quantification of mitotic count on H&E-stained images involves counting the number of mitotic figures in histopathological slides, which is a task that can be highly repetitive, time-consuming, and prone to human error. Several factors contribute to the likelihood of this task being fully automated by AI by 2030: 1. **Advancements in AI and Machine Learning:** There…	Invalid	"By 2030, the probability of the task of quantification of mitotic count on H&E-stained images being fully delegated to AI in pathology labs is..." ### Likert Scale Rating: 5 - Likely (0.6 - 0.8) ### Rationale/Explanation: The quantification of mitotic count on H&E-stained images is a well-defined and repetitive task that involves counting certain features within a specified area. This makes it a…	5	#### Rationale/Explanation: 1. **Technological Advancements and Current Trends:** The field of AI in medical imaging, including pathology, has seen significant improvements over the last decade. Algorithms used for image analysis, particularly those based on deep learning, are becoming increasingly sophisticated. These advancements suggest a strong likelihood that AI will be capable of performing…	5.666666666666667
139	By 2030, the probability of the task of Òbone marrow differential countsÓ being fully delegated to AI in pathology labs is...	Invalid	3 - Unlikely (0.2 - 0.4) ### Rationale/Explanation: The task of "bone marrow differential counts" involves identifying and counting various types of cells within bone marrow samples, which can be highly complex due to the variability and subtle differences between cell types. While AI has made significant strides in image recognition and analysis, fully automating this task by 2030 is unlikely fo…	3	Rationale: Bone marrow differential counts involve identifying and quantifying different types of cells present in bone marrow samples. This is a complex task that requires a high level of accuracy and interpretation, making it challenging for AI to fully automate by 2030. There are several reasons for this assessment: 1. **Complexity of Task**: The process requires distinguishing between a varie…	5	Rationale/Explanation: Bone marrow differential counts involve identifying and quantifying various cell types within bone marrow samples, which is a detailed and repetitive task well-suited to automation given recent advances in machine learning and image recognition technology. AI has already shown great promise in analyzing complex medical images and providing accurate counts and classification…	Invalid	Rationale/Explanation: Bone marrow differential counts involve identifying and quantifying different types of cells in bone marrow samples. This task requires a substantial amount of pattern recognition, which AI and machine learning algorithms have shown increasing capability in handling, especially in medical imaging and pathology. By 2030, it is likely that AI will have advanced enough to accu…	5	### Rationale/Explanation: The likelihood of bone marrow differential counts being fully delegated to AI by 2030 hinges on several factors, including advancements in AI technology, the complexity of the task, regulatory approval, and acceptance within the medical community. 1. **Advancements in AI Technology**: AI and machine learning have made significant strides in pattern recognition, image an…	4.333333333333333
140	By 2030, the probability of the task of Òclassification of skin lesionsÓ being fully delegated to AI in pathology labs is...	Invalid	### Rationale: By 2030, the classification of skin lesions being fully delegated to AI in pathology labs seems likely for several reasons: 1. **Technological Advancements**: AI and machine learning technologies are rapidly evolving. Many current AI models have already demonstrated high accuracy in classifying skin lesions, often comparable to or even exceeding human performance in controlled stud…	Invalid	"By 2030, the probability of the task of classification of skin lesions being fully delegated to AI in pathology labs is..." ### Likert Scale Ranking: 5 Likely (0.6 - 0.8) ### Rationale/Explanation: There has been significant progress in AI-driven diagnostic technologies, particularly in dermatology, where AI algorithms have shown high accuracy in diagnosing and classifying skin lesions from imag…	4	Rationale: The task of classifying skin lesions has seen significant advancements in AI, particularly with the development of convolutional neural networks (CNNs) and other deep learning approaches. There have been substantial efforts and some promising results in enabling AI to distinguish between benign and malignant skin lesions with high accuracy, sometimes comparable to or exceeding that of …	Invalid	### Likert Scale Ranking: 5 (Likely - 0.6 to 0.8) **Rationale/Explanation:** The task of classifying skin lesions is one where AI has shown significant promise. To date, numerous studies and clinical trials have demonstrated that AI algorithms, particularly those utilizing deep learning, can achieve diagnostic accuracy that is comparable to, and sometimes even exceeds, that of human dermatologist…	5	**Rationale/Explanation:** The task of classifying skin lesions has seen significant advancements through AI and machine learning technologies. Already, AI algorithms, particularly those using deep learning, have demonstrated performance comparable to, and sometimes surpassing, that of human dermatologists in recognizing skin cancer and other dermatological conditions. These algorithms can analyz…	4.5
141	By 2030, the probability of the task of ÒMIB-1 scoringÓ being fully delegated to AI in pathology labs is...	Invalid	### Likert Ranking: 5 (Likely) ### Rationale/Explanation: MIB-1 (or Ki-67) scoring is a task in pathology involving the quantitative assessment of cell proliferation, often used in cancer diagnostics. There are several reasons why this task is likely to be fully automated and delegated to AI by 2030: 1. **Technological Advances**: Significant advancements in AI, particularly in machine learning a…	Invalid	### Rationale/Explanation: MIB-1 (Ki-67) scoring is a quantitative task that involves counting positively stained nuclei and calculating the proliferative index. Given the nature of the task, it is well-suited for automation through AI due to the following reasons: 1. **Technological Advancements**: Current AI and machine learning algorithms have shown promising results in image analysis and patt…	Invalid	My rating: 6 (Very likely, 0.8 - 1) **Rationale/Explanation:** MIB-1 (also known as Ki-67) scoring is a widely used proliferative marker in pathology that quantifies cell proliferation rates in tissues. This task involves measuring the proportion of cells expressing the Ki-67 antigen, which is a labor-intensive and error-prone process when done manually. 1. **Advancements in Image Analysis**: AI …	3	**Rationale/Explanation:** MIB-1 scoring, also known as Ki-67 scoring, is a complex and nuanced task that involves measuring the proliferation index in tumor cells. This task requires not only pattern recognition but also a high level of interpretative judgment. While AI and machine learning algorithms have shown promising advances in image recognition and analysis, fully automating a task that d…	5	Rationale/Explanation: MIB-1 (Ki-67) scoring is a well-defined, quantifiable task that involves assessing the proportion of cells in a tissue sample that are positive for the Ki-67 protein, an indicator of cellular proliferation. This task lends itself well to computational analysis due to its relatively straightforward visual and quantitative characteristics. Current advancements in AI, particul…	4.0
142	By 2030, the probability of the task of Ògrading of dysplasiaÓ being fully delegated to AI in pathology labs is...	3	**Rationale/Explanation:** The grading of dysplasia involves nuanced interpretation that can vary significantly between pathologists due to its subjective nature. Although AI has shown promise in identifying certain patterns and anomalies in pathology, achieving the level of understanding required for dysplasia grading is complex. AI tools may assist pathologists by highlighting areas of interest…	3	#### Rationale/Explanation: The grading of dysplasia is a complex task that involves nuanced interpretations and high diagnostic precision. Although AI systems have made tremendous strides in image recognition and pattern detection, the intricacies involved in diagnosing dysplasia—including varying degrees and subtle morphological changes—make full automation a significant challenge. Current AI t…	Invalid	**4 (Even chance/neutral, 0.4 - 0.6)** ### Rationale/Explanation: Grading of dysplasia is a complex and nuanced task that requires a high level of expertise and precision. While significant advancements in AI have been made, and current AI systems can assist pathologists in identifying patterns and anomalies, fully automating this process by 2030 remains uncertain for several reasons: 1. **Variab…	Invalid	#### Rationale/Explanation: Grading dysplasia involves a nuanced and complex assessment of tissue abnormalities, which can vary significantly in their morphological presentation. While AI has made substantial progress in image recognition and pattern analysis, the task of accurately grading dysplasia requires a depth of understanding and clinical judgment that current AI technologies may not full…	3	**Rationale/Explanation:** The grading of dysplasia is a complex task that requires a nuanced understanding of tissue histology and pathology. While AI has made significant progress in image analysis and pattern recognition, fully automating such a detailed and critical task by 2030 seems unlikely for several reasons: 1. **Complexity and Variability:** Dysplasia grading relies heavily on the path…	3.0
143	By 2030, the probability of the task of Òassessing extent of liver steatosis and fibrosisÓ being fully delegated to AI in pathology labs is...	4	### Rationale/Explanation: Assessing the extent of liver steatosis and fibrosis involves the detailed analysis of tissue samples, which is a complex task requiring nuanced interpretation. While AI has made significant strides in image analysis and pattern recognition, achieving full automation by 2030 for this specific task is uncertain for several reasons: 1. **Technological Advancements**: Whil…	4	**Rationale/Explanation:** The assessment of liver steatosis and fibrosis involves complex pattern recognition and quantification, which are areas where AI has shown significant promise. AI models, particularly deep learning algorithms, have demonstrated abilities in image analysis that approach or, in some cases, surpass human pathologists in controlled research settings. However, fully automati…	5	**Rationale/Explanation:** Assessing the extent of liver steatosis and fibrosis is a task that heavily relies on image analysis, pattern recognition, and quantification of certain histopathological features—all of which are well within the strengths of AI technologies, specifically in the realm of machine learning and computer vision. Recent advancements have shown that AI can achieve high accura…	Invalid	3 - Unlikely (0.2 - 0.4) ### Rationale/Explanation: Assessing the extent of liver steatosis and fibrosis is a complex task that requires nuanced interpretation of histological features. Although AI has made significant advancements in image recognition and analysis, fully automating such intricate assessments involves overcoming substantial technical and clinical challenges. 1. **Technical Comple…	Invalid	3 Unlikely (0.2 - 0.4) ### Rationale/Explanation: The task of assessing the extent of liver steatosis and fibrosis involves complex pattern recognition, nuanced interpretation of variations in tissue morphology, and multiple layers of context that pathologists currently provide. While AI is making significant strides in image analysis and pattern recognition, fully automating such a nuanced task …	4.333333333333333
144	By 2030, the probability of the task of Ògrading of prostate cancerÓ being fully delegated to AI in pathology labs is...	3	### Rationale/Explanation: By 2030, while AI will undoubtedly advance and play a significant role in assisting the grading of prostate cancer, I believe it is unlikely that this task will be fully delegated to AI in a completely automated manner. Here are a few reasons for this assessment: 1. **Complexity of Grading**: Grading prostate cancer is a nuanced task that often requires the integration …	3	**Rationale/Explanation:** Grading prostate cancer involves complex assessments of tissue morphology, cellular patterns, and other nuanced factors that pathologists currently evaluate. While AI has shown great promise in aiding the identification of cancerous cells and patterns, fully automating the grading process by 2030 seems unlikely. There are several reasons for this: 1. **Complexity and Va…	Invalid	### Rationale/Explanation: 1. **Current AI Capabilities**: As of my last update, AI has made significant strides in image recognition and analysis, which are essential components of pathology. Algorithms like convolutional neural networks (CNNs) have shown promise in identifying and grading various types of cancer, including prostate cancer. 2. **Validation and Reliability**: For AI to be fully t…	Invalid	**Likert Ranking:** 3 (Unlikely) **Rationale/Explanation:** Despite the significant advancements in artificial intelligence and machine learning, particularly in medical imaging and pathology, I believe it is unlikely that the task of grading prostate cancer will be fully delegated to AI by 2030. Here are the reasons supporting this viewpoint: 1. **Complexity of Grading:** Prostate cancer grading…	3	#### Rationale/Explanation: Grading of prostate cancer is a highly complex task that requires nuanced understanding and interpretation of histopathological features. While AI has made significant advances and has shown promise in aiding and enhancing pathology workflows, several challenges remain for it to fully take over this task by 2030. 1. **Complexity of the Task**: Prostate cancer grading o…	3.0
145	By 2030, the probability of the task of Ògrading of breast cancerÓ being fully delegated to AI in pathology labs is...	4	**Rationale/Explanation:** The grading of breast cancer is a complex task that requires not only the analysis of histological features at high magnification but also integration of clinical data and pathological context, which can be highly varied and require nuanced judgment. While AI has made significant advancements in image recognition and pattern detection, and there have been promising resu…	Invalid	### Rationale/Explanation: The grading of breast cancer is a complex task that involves not only identifying and classifying tumor cells but also interpreting various histopathological features that can inform treatment decisions. Currently, AI and machine learning models show substantial promise in assisting with these tasks, thanks to their ability to process large volumes of data with high acc…	5	**Rationale:** The field of digital pathology is rapidly advancing, and AI is already proving to be incredibly adept at certain tasks within the domain. The grading of breast cancer involves evaluating histopathological images to determine the characteristics and severity of the cancer, which includes analyzing features like cell structure, mitotic rate, and other morphological aspects. Here’s wh…	Invalid	### Rationale/Explanation: Grading breast cancer involves complex and nuanced analyses, integrating multiple data points, including morphological features, genetic markers, and clinical context. While AI has made significant strides in aiding pathologists through image analysis, identifying patterns, and even assisting in some grading tasks, achieving full automation by 2030 is probably unlikely …	Invalid	**Likert Scale Ranking:** 3 (Unlikely) **Rationale/Explanation:** Grading breast cancer involves analyzing complex histopathological variables such as tumor differentiation, mitotic count, and nuclear pleomorphism. While AI has shown promise in automating and assisting with some aspects of pathology, current technology still faces significant challenges in replicating the nuanced judgment and exp…	4.5
146	By 2030, the probability of the task of Ògrading of colorectal cancerÓ being fully delegated to AI in pathology labs is...	3	**Rationale/Explanation:** The grading of colorectal cancer involves assessing various complex factors such as tumor differentiation, invasiveness, and the presence or absence of metastasis, which currently require a sophisticated understanding of pathology and adaptability to nuanced variations in tissue presentations. While AI has shown significant advancements in image analysis and pattern rec…	3	**Rationale/Explanation:** Grading colorectal cancer involves a complex interpretation of histopathological slides, considering tumor type, stage, cellular differentiation, and other morphological characteristics. While AI has made significant advancements in image analysis and pattern recognition, it is still quite challenging to fully automate such nuanced tasks by 2030 for several reasons: 1. …	Invalid	### Rationale/Explanation: The task of grading colorectal cancer involves a significant degree of complexity and expert judgment, which can be challenging to fully automate within the next decade. There are several factors to consider: 1. **Technological Limitations**: While AI is rapidly advancing and has shown promise in assisting with diagnostic tasks, fully automating the grading of colorecta…	4	#### Rationale/Explanation: The grading of colorectal cancer involves the assessment of various histopathological features, such as tumor differentiation, invasion depth, and presence of lymphovascular invasion. Currently, AI has shown significant promise in these areas with advancements in image analysis and machine learning algorithms. ### Factors Supporting Likelihood: 1. **Technological Advan…	Invalid	Rationale/Explanation: I selected an "Even chance/neutral" ranking due to several considerations. While AI has made significant strides in pathology, particularly in image analysis and diagnostic support, fully delegating the grading of colorectal cancer to AI by 2030 still presents some challenges. 1. **Complexity of Cancer Grading**: Colorectal cancer grading requires discerning various histopa…	3.3333333333333335
147	By 2030, the probability of the task of Ògrading of lung cancerÓ being fully delegated to AI in pathology labs is...	3	### Rationale: The grading of lung cancer involves complex analytical tasks that require a deep understanding of histological patterns, context, and clinical relevance, areas where AI has made significant strides but not yet reached full autonomy. 1. **Technological Progress:** While AI algorithms have shown promising results in identifying malignant cells and pattern recognition, they have not f…	4	### Rationale/Explanation: The task of grading lung cancer involves complex analysis that currently leverages both subjective expert judgment and objective criteria. AI in pathology has made significant advancements over the past few years, demonstrating capabilities in image analysis, pattern recognition, and even some interpretative tasks. By 2030, it is conceivable that AI algorithms could rea…	3	**Rationale/Explanation:** While AI has indeed made significant strides in various aspects of pathology, the task of "grading of lung cancer" is particularly complex and currently benefits from the subjective judgment and expertise of experienced pathologists. Grading lung cancer involves not only recognizing patterns and shapes in tissue samples but also integrating clinical context and subtle n…	3	### Rationale/Explanation: The grading of lung cancer is a highly intricate task that involves subtle discernment and integration of various morphological patterns, tumor heterogeneity, and contextual clinical information that may not be entirely captured by AI. While AI has shown tremendous progress in assisting with image analysis and pattern recognition, fully automating the grading of lung ca…	3	### Rationale/Explanation: The grading of lung cancer involves nuanced interpretation of histopathological features, some of which can be highly variable and subjective. While AI has made significant strides in image analysis and pattern recognition, fully automating such complex and critical tasks within the next seven years seems unlikely for several reasons: 1. **Complexity and Variability:** …	3.2
148	By 2030, the probability of the task of Òintegration of data from multiple IHC stainsÓ being fully delegated to AI in pathology labs is...	5	Rationale/Explanation: The integration of data from multiple Immunohistochemistry (IHC) stains involves combining and analyzing information from various markers to reach a diagnostic conclusion. AI has shown significant advancements in pattern recognition, image analysis, and data integration in recent years. By 2030, it is very likely that AI systems will have developed the capability to handle …	3	Rationale/Explanation: The task of integrating data from multiple immunohistochemistry (IHC) stains involves several complex steps, including interpretation of different staining patterns, quantification of marker expression, and contextual understanding of tissue morphology. While AI has made significant strides in image analysis and data integration, achieving full automation in this area by 20…	4	**Rationale/Explanation:** The integration of data from multiple Immunohistochemistry (IHC) stains involves complex interpretative tasks, data analysis, and correlating findings to provide comprehensive diagnostic insights. As of now, AI has shown potential in analyzing and interpreting IHC stains individually, but integration requires higher levels of cognitive capabilities, and interoperability…	4	**Rationale:** The integration of data from multiple Immunohistochemistry (IHC) stains requires not only advanced computational techniques to accurately interpret and combine complex datasets but also a thorough understanding of biological contexts and variances. By 2030, considerable advancements in AI and machine learning are expected, thus potentially making AI capable of handling multifaceted…	4	**Rationale:** The integration of data from multiple immunohistochemistry (IHC) stains involves combining complex image and quantitative data to derive meaningful diagnostic conclusions. While AI has shown promising advances in image analysis, pattern recognition, and data integration, several factors impact the likelihood of this task being fully automated by 2030. 1. **Complexity of Task:** Int…	4.0
149	By 2030, the probability of the task of Òcorrelation of morphologic, immunofluorescence and molecular pathology imagesÓ being fully delegated to AI in pathology labs is...	3	### Rationale/Explanation: Integrating multiple complex data types such as morphologic, immunofluorescence, and molecular pathology images presents significant challenges for AI. Each of these modalities requires distinct processing techniques, intricate understanding, and nuanced interpretation that currently exceed the capabilities of fully autonomous AI systems. 1. **Complexity of Data Integra…	Invalid	### Rationale: 1. **Complexity of Tasks**: The task of correlating morphologic, immunofluorescence, and molecular pathology images is highly complex and requires a multifaceted understanding of pathology. It involves integrating data from various sources (morphology, immunofluorescence, and molecular studies), which currently necessitates extensive human expertise. 2. **Technological Advancements…	3	Rationale: While AI has been making significant strides in pathology, achieving full automation in complex, integrative tasks such as the correlation of morphologic, immunofluorescence, and molecular pathology images by 2030 is ambitious. These tasks require intricate judgment and the synthesis of multiple data points often in the context of variable biological nuances. Current AI technologies st…	2	### Rationale: The task of correlating morphologic, immunofluorescence, and molecular pathology images is highly complex and multifaceted. This process often requires intricate decision-making and interpretation that goes beyond simple pattern recognition. 1. **Complexity of Data Integration**: Integrating data from various modalities (morphologic, immunofluorescence, and molecular pathology) inv…	3	**Rationale:** While AI has made significant advancements in image analysis, several factors limit the likelihood of fully automating the correlation of morphologic, immunofluorescence, and molecular pathology images by 2030: 1. **Complexity and Variability:** Correlating these different types of pathology images involves understanding complex biological nuances and variability that are hard to s…	2.75
