# Supplementary material for: How does AI perform compared to human expert panels in medical Delphi studies? A pilot study through the lens of pathology
Source: J Pathol Inform. 2026 Apr 15;21:100661. doi: 10.1016/j.jpi.2026.100661 (PMC13185839; doi:10.1016/j.jpi.2026.100661)
Supplement: Supplementary material 1 — Original data used in the study and code for the Delphi-GPT application. [file mmc1.zip › Delphi-Results-&-Code-Sent-to-copy/Category-7-Run-Results/completed-ai-survey7-GPT3.5-temp07-w-avg.csv]

Question #	Specified Statement	AI Rating 1	AI Explanation 1	AI Rating 2	AI Explanation 2	AI Rating 3	AI Explanation 3	AI Rating 4	AI Explanation 4	AI Rating 5	AI Explanation 5	Average AI Ratings
122	By 2030, the probability of the task of Òscreening of tissues with a cancer diagnosis to select regions for tissue coring or macroscopic dissectionÓ being fully delegated to AI in pathology labs is...	Invalid	5 Likely (0.6 - 0.8) Rationale: Given the advancements in AI technology, particularly in image analysis and pattern recognition, it is likely that by 2030, AI will be capable of accurately screening tissues with a cancer diagnosis and selecting regions for further processing in pathology labs. This task involves a high volume of data analysis and pattern recognition, which are areas where AI has …	Invalid	6. Very likely (0.8 - 1) Rationale: Given the rapid advancements in artificial intelligence and machine learning technologies, it is highly probable that by 2030, AI will be capable of accurately screening tissues with a cancer diagnosis to select regions for tissue coring or macroscopic dissection. AI has already shown promising results in automating various aspects of pathology tasks, and with …	Invalid	6 Very likely (0.8 - 1) Rationale/Explanation: AI technology in pathology has been rapidly advancing, particularly in tasks such as image analysis and pattern recognition. By 2030, it is highly probable that AI will be capable of efficiently and accurately screening tissues with a cancer diagnosis to select regions for further processing. This automation can improve efficiency, accuracy, and pote…	Invalid	Rationale/Explanation: Given the advancements in AI technology and its proven capabilities in image analysis and pattern recognition, it is highly probable that by 2030, the task of screening tissues with a cancer diagnosis to select regions for tissue coring or macroscopic dissection could be fully delegated to AI in pathology labs. AI systems have shown great potential in accurately identifying…	Invalid	Rationale/Explanation: AI technology is rapidly advancing in the field of pathology, particularly in image analysis and pattern recognition tasks. By 2030, it is likely that AI will have significantly improved capabilities in accurately screening tissues for cancer diagnosis and selecting regions for further analysis. This task is well-suited for automation due to the repetitive nature of the ana…
123	By 2030, the probability of the task of Òselection of which IHC to be performedÓ being fully delegated to AI in pathology labs is...	Invalid	5 Likely (0.6 - 0.8) Rationale/Explanation: AI technologies are advancing rapidly in the field of pathology, including in tasks such as image analysis and diagnosis. By 2030, it is likely that AI will have the capability to assist pathologists in selecting which IHC (immunohistochemistry) tests to perform based on the interpretation of the pathology slides. This can streamline the process, improv…	Invalid	5 Likely (0.6 - 0.8) Rationale/Explanation: Given the advancements in artificial intelligence and machine learning technologies, it is likely that by 2030, AI will be able to effectively assist or even fully automate the task of selecting which IHC (immunohistochemistry) tests to be performed in pathology labs. AI has shown promise in assisting with decision-making processes in healthcare, and wi…	Invalid	5 Likely (0.6 - 0.8) Rationale: The selection of which Immunohistochemistry (IHC) tests to be performed involves analyzing patterns and markers to assist in diagnosis and treatment decisions. With advancements in AI technologies, such as machine learning algorithms and deep learning models, it is likely that AI will play a significant role in aiding pathologists in making these decisions by 2030.…	Invalid	Rationale/Explanation: By 2030, with the advancements in artificial intelligence and machine learning technologies, it is highly probable that the task of selecting which immunohistochemical (IHC) tests to be performed can be fully delegated to AI in pathology labs. AI algorithms have shown great promise in analyzing complex medical data and assisting in decision-making processes. Given the poten…	Invalid	5. Likely (0.6 - 0.8) Rationale/Explanation: As AI technologies continue to advance at a rapid pace, it is likely that by 2030, AI will have the capability to effectively analyze and interpret various factors to determine which immunohistochemistry (IHC) tests are most suitable for specific cases in pathology labs. This task involves complex data analysis and decision-making, which AI systems are…
124	By 2030, the probability of the task of Òverification of positive and negative controls for IHCÓ being fully delegated to AI in pathology labs is...	Invalid	5 Likely (0.6 - 0.8) Rationale/Explanation: Given the advancements in AI technology for image analysis and pattern recognition, it is likely that by 2030, AI will be capable of effectively verifying positive and negative controls for IHC in pathology labs. This task involves a clear set of criteria and patterns that AI can be trained to recognize accurately, making it feasible for automation. Add…	Invalid	Rationale: Positive and negative control verification in IHC is a crucial but somewhat routine task in pathology labs. AI technologies have been advancing rapidly in image analysis and pattern recognition, making them well-suited for tasks like this. By 2030, it is likely that AI will have reached a level of accuracy and reliability that enables the delegation of this task, leading to increased e…	Invalid	5 Likely (0.6 - 0.8) Rationale/Explanation: Verification of positive and negative controls for IHC is a crucial but routine task in pathology labs that involves a high level of accuracy and consistency. AI technologies have shown significant advancements in image analysis and pattern recognition, making them well-suited for tasks like this. By 2030, it is likely that AI will have further matured …	Invalid	5 Likely (0.6 - 0.8) Rationale/Explanation: The task of verifying positive and negative controls for IHC is a crucial quality control step in pathology labs. With advancements in AI technology, it is likely that AI systems will be able to effectively and accurately perform this task by 2030. AI algorithms are continuously improving in image recognition and pattern detection, which are essential f…	Invalid	5 Likely (0.6 - 0.8) Rationale/Explanation: Verification of positive and negative controls for IHC is a repetitive and standardized task in pathology labs that could benefit from AI automation. By 2030, advancements in AI technology are likely to have matured enough to handle such tasks efficiently and accurately, leading to a high probability of this specific task being fully delegated to AI in …
125	By 2030, the probability of the task of Òprioritization of casesÓ being fully delegated to AI in pathology labs is...	Invalid	Rationale/Explanation: The task of prioritizing cases in pathology labs involves sorting through large volumes of data to determine the urgency and importance of each case. AI technologies have already shown significant advancements in image analysis, pattern recognition, and data processing, which are essential for efficient case prioritization. With continued progress and implementation of AI a…	Invalid	5. Likely (0.6 - 0.8) Rationale: AI technologies have been increasingly integrated into pathology labs to assist with various tasks, including case prioritization. Given the advancements in AI algorithms, machine learning, and image recognition capabilities, it is likely that by 2030, the task of prioritizing cases could be fully delegated to AI in pathology labs. This shift towards automation ca…	Invalid	Rationale/Explanation: Given the advancements in AI technology and its increasing integration into various fields, including healthcare, it is likely that by 2030, AI will have the capability to effectively prioritize cases in pathology labs. AI algorithms can process and analyze large amounts of data quickly and accurately, which can enhance the efficiency and accuracy of case prioritization. Ad…	Invalid	5. Likely (0.6 - 0.8) Rationale/Explanation: The prioritization of cases in pathology labs involves the sorting and categorization of cases based on their urgency and importance. AI technologies have already shown significant capabilities in automating such tasks through advanced algorithms and machine learning. By 2030, with further advancements in AI capabilities and integration of AI systems i…	Invalid	Rationale/Explanation: Given the advancements in AI technology and its increasing integration into various fields, including healthcare, it is likely that by 2030, AI will play a significant role in automating tasks such as prioritization of cases in pathology labs. AI algorithms can efficiently analyze large datasets and patterns, leading to improved efficiency and accuracy in case prioritizatio…
126	By 2030, the probability of the task of Òtriaging of cases to appropriate pathologistsÓ being fully delegated to AI in pathology labs is...	Invalid	Rationale/Explanation: AI technologies are continually advancing in the field of pathology, showing promising results in tasks such as image analysis and pattern recognition. By 2030, it is likely that AI will have the capability to efficiently triage cases to appropriate pathologists based on the complexity and urgency of the cases. This automation can streamline the workflow in pathology labs, …	Invalid	Likert Scale: 5 Likely (0.6 - 0.8) Rationale/Explanation: AI has shown significant progress in tasks like image analysis and pattern recognition in the field of pathology. By 2030, it is likely that AI will be able to efficiently triage cases to appropriate pathologists based on the data available, reducing human involvement in this specific task. However, some level of human oversight and interv…	Invalid	5 Likely (0.6 - 0.8) Rationale: Given the advancements in AI technology, particularly in image recognition and pattern analysis, it is likely that AI systems will be able to efficiently triage cases to appropriate pathologists based on the data available. With the potential for increased accuracy and speed in this task, it is plausible that by 2030, AI could handle this aspect of pathology lab wo…	Invalid	5 Likely (0.6 - 0.8) Rationale: AI has shown significant progress in efficiently analyzing and categorizing medical data, which makes it likely that by 2030, the task of triaging cases to appropriate pathologists could be fully automated. This would streamline the process, reduce human error, and improve overall efficiency in pathology labs.	Invalid	5. Likely (0.6 - 0.8) Rationale/Explanation: The task of triaging cases to appropriate pathologists involves the initial screening and sorting of cases based on certain criteria. AI technologies have already shown significant capabilities in automating such tasks, especially in image analysis and pattern recognition. By 2030, further advancements in AI algorithms, machine learning, and data proce…
127	By 2030, the probability of the task of Òcontextual data lookup on patients from the EHR relevant to the pathology case being reviewedÓ being fully delegated to AI in pathology labs is...	Invalid	Rationale/Explanation: AI technologies have been rapidly advancing in the healthcare sector, including pathology. By 2030, it is reasonable to expect that AI will have significantly improved capabilities in processing and analyzing large volumes of patient data from electronic health records (EHR). The task of contextual data lookup is one that can be automated efficiently by AI systems, leading …	Invalid	5 Likely (0.6 - 0.8) Rationale/Explanation: AI technologies have been rapidly advancing in the healthcare sector, including in the analysis of electronic health records (EHR). By 2030, it is likely that AI will have the capability to efficiently perform contextual data lookup tasks on patients from EHR relevant to pathology cases. With the increasing amount of data and the need for accurate and q…	Invalid	5. Likely (0.6 - 0.8) Rationale/Explanation: Given the advancements in AI technologies and the increasing integration of EHR systems in healthcare, it is probable that by 2030, AI will be capable of effectively handling contextual data lookup tasks related to patients from the EHR in pathology labs. AI algorithms are becoming more sophisticated and efficient at processing and analyzing large amou…	Invalid	6. Very likely (0.8 - 1) Rationale: Given the advancements in AI and machine learning technologies, along with the increasing integration of EHR systems in healthcare, it is highly probable that by 2030, AI will be fully capable of efficiently handling contextual data lookup tasks in pathology labs. The automation of this process can enhance accuracy, speed, and overall efficiency in pathology wo…	Invalid	6. Very likely (0.8 - 1) Rationale: By 2030, advancements in AI technology are expected to have significantly improved, allowing for more sophisticated automation capabilities. Given the increasing focus on efficiency and accuracy in pathology labs, it is highly likely that AI will be fully capable of handling tasks such as contextual data lookup on patients from EHRs. This will not only streamli…
128	By 2030, the probability of the task of Òslide QC (e.g., detection of tissue folds and tears, stain quality evaluation, etc.)Ó being fully delegated to AI in pathology labs is...	Invalid	Rationale/Explanation: The task of slide quality control (slide QC) involves repetitive and precise tasks that are well-suited for automation through AI technologies. By 2030, advancements in AI algorithms, image recognition, and machine learning are likely to have progressed significantly, enabling AI to effectively handle tasks such as detecting tissue folds and tears, evaluating stain quality,…	Invalid	6. Very likely (0.8 - 1) Rationale/Explanation: By 2030, advancements in AI technology are expected to have significantly improved and automated various tasks in pathology labs. Slide quality control involves a combination of image analysis and pattern recognition, which are areas where AI has shown great promise. As AI algorithms continue to evolve and become more accurate and reliable, it is hi…	Invalid	Rationale/Explanation: AI technology is advancing rapidly, especially in the field of image analysis and pattern recognition, which are crucial aspects of slide quality control in pathology labs. By 2030, it is likely that AI systems will have been further developed to effectively handle tasks such as detecting tissue folds and tears, evaluating stain quality, and other quality control measures i…	Invalid	5. Likely (0.6 - 0.8) Rationale/Explanation: The advancements in AI technology, particularly in image recognition and analysis, have shown significant progress in automating tasks like slide quality control in pathology labs. By 2030, it is reasonable to expect that AI systems will have further developed to a point where they can reliably handle tasks such as detecting tissue folds, tears, and as…	Invalid	5 Likely (0.6 - 0.8) Rationale/Explanation: AI technologies have been rapidly advancing in the field of pathology, particularly in image analysis and pattern recognition. By 2030, it is likely that AI systems will be able to efficiently and accurately handle tasks such as slide quality control, including the detection of tissue folds, tears, and stain quality evaluation. With the continuous impro…
129	By 2030, the probability of the task of Òscreening of microorganisms, such as AFB and H. pyloriÓ being fully delegated to AI in pathology labs isÉ	Invalid	Rationale: Screening of microorganisms like AFB and H. pylori involves repetitive and pattern-based tasks that can be well-suited for automation using AI technologies. By 2030, advancements in AI algorithms and machine learning capabilities are likely to have progressed to a point where the task of screening microorganisms in pathology labs can be fully delegated to AI in a reliable and efficient…	Invalid	6. Very likely (0.8 - 1) Rationale/Explanation: AI technologies have been advancing rapidly in the field of pathology, particularly in the area of image analysis and pattern recognition. Screening for microorganisms like AFB and H. pylori involves the analysis of images and patterns, which AI systems have shown great promise in handling. By 2030, with further advancements and refinements in AI al…	5	Rationale: By 2030, advancements in AI technology are expected to significantly improve the accuracy and efficiency of screening microorganisms like AFB and H. pylori in pathology labs. AI systems will likely be able to analyze large volumes of data quickly and accurately, leading to the automation of this task. However, there may still be some complexities and nuances in the analysis of microorg…	Invalid	Rationale/explanation: Screening for microorganisms such as AFB (acid-fast bacilli) and H. pylori is a task that involves pattern recognition and analysis, which are areas where AI has shown significant advancements. By 2030, it is likely that AI technology will have further developed to the point where it can effectively and accurately handle the screening of microorganisms in pathology labs. Th…	Invalid	Rationale: Screening of microorganisms like AFB (acid-fast bacilli) and H. pylori involves pattern recognition and analysis that can be effectively performed by AI systems. With advancements in AI technology and machine learning algorithms, it is likely that by 2030, the task of screening microorganisms in pathology labs will be fully delegated to AI in a fully automated way. AI can enhance effic…	5.0
130	By 2030, the probability of the task of Òscreening of colorectal polypsÓ being fully delegated to AI in pathology labs is...	Invalid	5 Likely (0.6 - 0.8) Rationale: AI technologies are rapidly advancing, particularly in image recognition and pattern analysis. Screening for colorectal polyps involves the analysis of visual data, which is an area where AI has shown significant promise. By 2030, it is likely that AI systems will have been further developed and validated for accurate and efficient screening of colorectal polyps, p…	Invalid	5. Likely (0.6 - 0.8) Rationale/Explanation: Screening of colorectal polyps involves pattern recognition and analysis, which are tasks that AI has shown significant advancements in. By 2030, it is likely that AI technology will have further matured to a point where it can effectively and accurately perform this task in a fully automated manner in pathology labs. The potential for increased effici…	Invalid	5. Likely (0.6 - 0.8) Rationale: Advancements in AI technology have shown significant promise in the field of pathology, particularly in image analysis and pattern recognition. Colorectal polyp screening involves the analysis of visual data, making it a suitable candidate for AI automation. With the ongoing developments in AI algorithms and machine learning techniques, it is likely that by 2030, …	Invalid	6. Very likely (0.8 - 1) Rationale/Explanation: AI has shown significant advancements in image recognition and analysis, making it increasingly capable of accurately identifying and classifying colorectal polyps. Given the progress in AI technology and its potential to improve efficiency and accuracy in pathology tasks like screening for colorectal polyps, it is very likely that by 2030, this tas…	Invalid	6 Very likely (0.8 - 1) Rationale: AI technologies have been rapidly advancing in the field of pathology, particularly in image analysis and pattern recognition. Screening for colorectal polyps is a task that involves analyzing images and identifying abnormalities, which AI has shown great promise in. With the continued development and integration of AI algorithms, it is highly probable that by 2…
131	By 2030, the probability of the task of Òcervical cytology screeningÓ being fully delegated to AI in pathology labs is...	Invalid	5. Likely (0.6 - 0.8) Rationale: Cervical cytology screening involves a well-defined and structured process that can be effectively automated with AI technologies. By 2030, advancements in AI algorithms, image analysis, and machine learning are likely to have progressed to a point where AI can efficiently handle the majority of cervical cytology screening tasks in pathology labs. However, there m…	Invalid	5. Likely (0.6 - 0.8) Rationale/Explanation: Cervical cytology screening involves a well-defined and standardized process that is already being aided by AI technologies such as machine learning algorithms for image analysis. Given the advancements in AI capabilities and the potential for increased accuracy and efficiency in cytology screening tasks, it is likely that by 2030, this specific task c…	Invalid	5 Likely (0.6 - 0.8) Rationale: Cervical cytology screening involves a well-defined process that can benefit from AI technologies such as image analysis and pattern recognition. Given the advancements in AI applications in medical diagnostics and the potential for increased accuracy and efficiency in cervical cytology screening, it is likely that this task will be fully delegated to AI in patholo…	Invalid	5 Likely (0.6 - 0.8) Rationale: Cervical cytology screening involves the analysis of Pap smears to detect cervical cancer or precancerous changes. AI has already shown promising results in automating parts of this process, such as identifying abnormal cells. Given the advancements in AI technology and the potential for increased accuracy and efficiency in screening processes, it is likely that by…	Invalid	5 Likely (0.6 - 0.8) Rationale: Cervical cytology screening involves highly standardized processes and well-defined criteria for analysis. AI technologies have already shown promising results in assisting pathologists with such tasks. Given the advancements in AI algorithms and image analysis capabilities, it is likely that by 2030, the task of cervical cytology screening could be fully delegated…
132	By 2030, the probability of the task of Òscreening lymph nodes for metastasesÓ being fully delegated to AI in pathology labs is...	Invalid	6. Very likely (0.8 - 1) Rationale/Explanation: AI technologies have shown significant advancements in image recognition and pattern detection, making them well-suited for tasks like screening lymph nodes for metastases. Given the progress in AI applications in medical imaging and pathology, it is very likely that by 2030, this specific task will be fully delegated to AI in pathology labs.	Invalid	5 Likely (0.6 - 0.8) Rationale/Explanation: Screening lymph nodes for metastases is a task that involves pattern recognition and analysis, which are areas where AI has shown significant advancements. Given the progress in AI technology, it is likely that by 2030, AI will be capable of efficiently and accurately screening lymph nodes for metastases in pathology labs. However, there may still be so…	Invalid	5 Likely (0.6 - 0.8). Rationale: AI technology has been making significant advancements in the field of pathology, particularly in image analysis and pattern recognition. Screening lymph nodes for metastases is a task that can greatly benefit from AI's capabilities in analyzing large volumes of data efficiently and accurately. By 2030, it is likely that AI will be able to fully automate this task…	Invalid	6 Very likely (0.8 - 1) Rationale: AI has shown significant advancements in image recognition and analysis, making it increasingly capable of accurately detecting metastases in lymph nodes. Given the rapid progress in AI technologies and their integration into healthcare systems, it is highly likely that by 2030, this specific task can be fully automated and delegated to AI in pathology labs.	Invalid	6. Very likely (0.8 - 1) Rationale: AI technologies have shown significant advancements in image recognition and analysis, particularly in the field of pathology. Given the increasing accuracy and efficiency of AI algorithms in identifying patterns and abnormalities in medical images, it is highly likely that by 2030, the task of screening lymph nodes for metastases will be fully delegated to AI …
133	By 2030, the probability of the task of Òdetection of tumors in H&E-stained WSIÓ being fully delegated to AI in pathology labs is...	Invalid	Rationale/explanation: The detection of tumors in H&E-stained whole slide images (WSI) is an area where AI has shown significant advancements in recent years. With the continuous improvement of AI algorithms, increased data availability for training, and the potential for faster and more accurate tumor detection compared to human pathologists, it is highly likely that by 2030, this task will be f…	Invalid	6. Very likely (0.8 - 1) Rationale/Explanation: AI technologies have been rapidly advancing in the field of pathology, particularly in image analysis tasks like tumor detection in H&E-stained WSI. With the continuous development of deep learning algorithms and increased access to large datasets for training, it is highly probable that by 2030, AI will have the capability to accurately and reliabl…	Invalid	Likert scale: 6. Very likely (0.8 - 1) Rationale: Advances in artificial intelligence and machine learning algorithms have shown significant progress in the field of medical imaging and pathology. The detection of tumors in H&E-stained whole slide images (WSI) is a task that AI has already demonstrated promising results in. Given the rapid pace of technological advancements and the increasing acc…	Invalid	Rationale: AI technologies have been rapidly advancing in the field of pathology, particularly in the detection of tumors in histopathology slides. With ongoing developments in machine learning algorithms, deep learning models, and image analysis techniques, it is highly probable that by 2030, the task of detecting tumors in H&E-stained whole slide images (WSI) will be fully delegated to AI in pa…	Invalid	Likert scale: 6. Very likely (0.8 - 1) Rationale/Explanation: Given the rapid advancements in artificial intelligence and machine learning algorithms specifically designed for image recognition tasks, it is highly probable that by 2030, the detection of tumors in H&E-stained WSI could be fully delegated to AI in pathology labs. The increasing accuracy and efficiency of AI systems in analyzing lar…
134	By 2030, the probability of the task of Òslide screening for regions of interestÓ being fully delegated to AI in pathology labs is...	Invalid	Rationale/Explanation: AI technologies have been rapidly advancing in the field of pathology, particularly in image analysis and pattern recognition tasks like slide screening. Given the progress being made in AI algorithms, computational power, and the increasing adoption of AI in healthcare settings, it is likely that by 2030, the task of slide screening for regions of interest could be fully d…	Invalid	Rationale/Explanation: AI algorithms have shown significant progress in image recognition and analysis, making them increasingly capable of accurately identifying regions of interest on slides in pathology labs. With continued advancements and integration of AI technologies in the field, it is very likely that by 2030, the task of slide screening for regions of interest will be fully automated an…	Invalid	Rationale: AI technology has been rapidly advancing in the field of pathology, particularly in tasks like image analysis and pattern recognition. By 2030, it is highly probable that AI will be capable of efficiently and accurately handling tasks such as slide screening for regions of interest in pathology labs. The increasing accuracy and speed of AI algorithms, combined with the potential for si…	Invalid	The reason for this high rating is that AI algorithms have shown significant progress in image recognition and analysis, making them well-suited for tasks such as identifying regions of interest on slides. With further developments and improvements expected in AI capabilities over the next decade, it is highly probable that by 2030, AI will be fully capable of automating and delegating slide scre…	Invalid	Rationale/Explanation: Slide screening for regions of interest is a task that can benefit significantly from AI technology due to its repetitive nature and the potential for AI algorithms to quickly and accurately identify specific areas on slides. Given the advancements in AI technology and its increasing integration into pathology practices, it is likely that by 2030, AI will be fully capable o…
135	By 2030, the probability of Òmeasurement tasksÓ being fully delegated to AI in pathology labs is...	Invalid	Rationale/Explanation: Measurement tasks in pathology labs involve precise and repetitive measurements that can be effectively handled by AI algorithms. Given the rapid advancements in AI technology and its proven capabilities in tasks like image analysis and data interpretation, it is very likely that by 2030, these measurement tasks will be fully automated and delegated to AI systems in patholo…	Invalid	Rationale: Given the rapid advancements in AI technology, specifically in the field of digital pathology, it is highly likely that by 2030, AI will be capable of handling measurement tasks in pathology labs. AI algorithms have shown significant progress in accurately and efficiently analyzing complex data, making it probable that these tasks will be fully automated by 2030. Additionally, the bene…	Invalid	6 Very likely (0.8 - 1) Rationale/Explanation: Given the advancements in AI technology and its increasing integration into various fields, it is highly probable that measurement tasks in pathology labs will be fully delegated to AI by 2030. AI has shown significant potential in automating repetitive tasks accurately and efficiently, making it likely that this process will be fully automated in th…	Invalid	Rationale/Explanation: Measurement tasks in pathology labs involve precise and repetitive tasks that can be well-suited for automation through AI technologies. By 2030, advancements in AI algorithms, image analysis, and machine learning are expected to significantly improve accuracy and efficiency in measurement tasks. With the increasing development and adoption of AI in pathology, it is highly …	Invalid	6. Very likely (0.8 - 1) Rationale: AI technology has shown significant progress in handling measurement tasks in various fields, including pathology. With continued advancements in AI algorithms, image recognition capabilities, and automation processes, it is very likely that by 2030, these measurement tasks will be fully delegated to AI in pathology labs. This will not only improve efficiency b…
136	By 2030, the probability of the task of Òassessing tumor cellularityÓ being fully delegated to AI in pathology labs is...	Invalid	Likert scale: 5 Likely (0.6 - 0.8) Rationale: Assessing tumor cellularity is a specific task in pathology that involves analyzing the proportion of tumor cells within a sample, which can be quantified objectively. With the advancements in AI technology, particularly in image analysis and pattern recognition, it is likely that AI systems will become more proficient at accurately assessing tumor ce…	Invalid	5 Likely (0.6 - 0.8) Rationale: AI has shown significant progress in image analysis and pattern recognition tasks, which are crucial for assessing tumor cellularity in pathology. By 2030, further advancements in AI algorithms and computational power are likely to enable the delegation of this task to AI in pathology labs. However, challenges related to regulatory approval, data privacy, and the n…	Invalid	5. Likely (0.6 - 0.8) Rationale: Assessing tumor cellularity is a task that involves analyzing the percentage of tumor cells within a sample, which can be a repetitive and time-consuming process. AI technologies are already showing promise in automating tasks like image analysis and pattern recognition, which are essential for assessing tumor cellularity. Given the rapid advancements in AI and it…	Invalid	5 Likely (0.6 - 0.8) Rationale/Explanation: Assessing tumor cellularity is a task that involves analyzing the percentage of tumor cells within a sample, which could benefit from AI's ability to process large amounts of data quickly and accurately. By 2030, advancements in AI technology are likely to have progressed significantly, making it increasingly feasible for AI to handle such tasks in path…	Invalid	Rationale/Explanation: Assessing tumor cellularity is a crucial aspect of pathology that involves analyzing the percentage of tumor cells within a sample. Given the advancements in AI technologies, particularly in image analysis and pattern recognition, it is likely that AI systems will become increasingly adept at accurately assessing tumor cellularity by 2030. This task can be highly standardiz…
137	By 2030, the probability of the task of Òquantification of IHC or IF stains, such as Ki-67, ER, PgR, PD-L1Ó being fully delegated to AI in pathology labs is...	Invalid	5 Likely (0.6 - 0.8) Rationale/Explanation: AI technologies are rapidly advancing, showing great potential in automating various tasks in pathology labs, including the quantification of immunohistochemistry (IHC) and immunofluorescence (IF) stains. By 2030, it is likely that AI will have further developed to the point where it can accurately and efficiently handle the quantification of these stai…	Invalid	5 Likely (0.6 - 0.8) Rationale/Explanation: AI technologies have shown significant advancements in image analysis and pattern recognition, making them well-suited for tasks like quantification of IHC or IF stains. With the continued development of AI algorithms and increased integration of AI in pathology labs, it is likely that by 2030, the quantification of such stains could be fully delegated …	Invalid	6 Very likely (0.8 - 1) Rationale/Explanation: The quantification of IHC or IF stains is a task that involves a significant amount of data analysis and interpretation, which are tasks AI systems are already demonstrating proficiency in. By 2030, AI technology is expected to have further advanced, enabling it to handle the quantification of these stains with high accuracy and efficiency. Given the…	Invalid	5. Likely (0.6 - 0.8) Rationale/Explanation: Given the rapid advancements in AI technology and its increasing applications in various fields, including healthcare, it is likely that by 2030, AI will have the capability to fully automate the quantification of IHC or IF stains in pathology labs. This task involves repetitive and precise analysis, which aligns well with AI's strengths in pattern rec…	Invalid	6. Very likely (0.8 - 1) Rationale/Explanation: AI technologies have been rapidly advancing in the field of pathology, particularly in image analysis and interpretation. By 2030, it is highly probable that AI will have significantly improved capabilities to accurately and efficiently quantify IHC or IF stains, such as Ki-67, ER, PgR, PD-L1. The potential for increased precision, reproducibility, …
138	By 2030, the probability of the task of Òquantification of mitotic count on H&E-stained imagesÓ being fully delegated to AI in pathology labs is...	Invalid	6. Very likely (0.8 - 1) Rationale/Explanation: Advancements in AI technology, particularly in image analysis and pattern recognition, have shown significant promise in automating tasks like quantification of mitotic count on H&E-stained images. With continued research and development in this area, it is highly probable that by 2030, AI will be fully capable of accurately and efficiently handling…	Invalid	5 Likely (0.6 - 0.8) Rationale/Explanation: The quantification of mitotic count on H&E-stained images is a task that involves repetitive and precise analysis, making it well-suited for automation through AI technologies. Given the advancements in image analysis algorithms and machine learning capabilities, it is likely that by 2030, AI will be able to efficiently and accurately handle this task i…	Invalid	Rationale: The quantification of mitotic count on H&E-stained images is a task that involves repetitive and precise analysis, making it well-suited for automation through AI algorithms. With advancements in image analysis and machine learning, it is likely that by 2030 AI will be fully capable of accurately performing this task in pathology labs. However, there may still be some challenges to ove…	Invalid	5 Likely (0.6 - 0.8) Rationale: The quantification of mitotic count on H&E-stained images is a task that involves a significant amount of image analysis and pattern recognition, which are areas where AI has shown great advancements. By 2030, it is likely that AI technologies will have further advanced to the point where they can accurately and efficiently perform this task in pathology labs, lead…	Invalid	Rationale: The quantification of mitotic count on H&E-stained images is a task that involves pattern recognition and counting, which are tasks that AI excels at. Given the advancements in AI technology, particularly in image analysis and machine learning algorithms, it is highly likely that by 2030, this task will be fully delegated to AI in pathology labs. AI can provide more consistent and accu…
139	By 2030, the probability of the task of Òbone marrow differential countsÓ being fully delegated to AI in pathology labs is...	Invalid	5 Likely (0.6 - 0.8) Rationale/Explanation: Bone marrow differential counts involve examining the different types of cells present in a bone marrow sample, which is a specialized and precise task in pathology. Given the advancements in AI technology, particularly in image analysis and pattern recognition, it is likely that AI systems will be able to accurately perform these counts by 2030. Howeve…	Invalid	5 Likely (0.6 - 0.8) Rationale: Given the advancements in AI technology and its increasing applications in healthcare, particularly in tasks like image analysis and pattern recognition, it is likely that by 2030, AI will be capable of handling tasks such as bone marrow differential counts in pathology labs. The precision, efficiency, and consistency offered by AI in analyzing complex data make it…	Invalid	6. Very likely (0.8 - 1) Rationale/Explanation: Bone marrow differential counts involve analyzing and categorizing different types of cells present in a bone marrow sample. This task is well-suited for automation through AI algorithms that can accurately identify and classify cells. With advancements in AI technology and machine learning, it is highly likely that by 2030, AI systems will be capab…	Invalid	5. Likely (0.6 - 0.8) Rationale: AI technologies have been making significant advancements in image analysis and interpretation, including the analysis of bone marrow samples. By 2030, it is likely that AI will have further developed to a point where it can accurately and efficiently perform bone marrow differential counts in pathology labs, leading to the task being fully delegated to AI in a fu…	Invalid	Rationale/Explanation: Advancements in AI and machine learning technologies have shown significant promise in automating various aspects of medical diagnostics, including image analysis and pattern recognition tasks. The task of bone marrow differential counts involves analyzing and identifying different types of cells present in a sample, which can be time-consuming and prone to human error. Giv…
140	By 2030, the probability of the task of Òclassification of skin lesionsÓ being fully delegated to AI in pathology labs is...	Invalid	6. Very likely (0.8 - 1) Rationale/Explanation: Skin lesion classification is an area where AI has already shown significant advancements in accuracy and efficiency. With the rapid development of AI technologies, it is highly probable that by 2030, AI will be fully capable of autonomously and accurately classifying skin lesions in pathology labs. The increasing amount of data available for traini…	Invalid	6 Very likely (0.8 - 1) Rationale/Explanation: The classification of skin lesions is an area where AI has already shown significant advancements in terms of accuracy and efficiency. With the continued progress in AI technologies, such as deep learning algorithms and image recognition capabilities, it is highly likely that by 2030, the task of classifying skin lesions could be fully delegated to A…	Invalid	5 Likely (0.6 - 0.8) Rationale/Explanation: Skin lesion classification is an area where AI technologies have already shown significant advancements in accuracy and efficiency. Given the rapid pace of AI development and the potential for continued improvements in image analysis and pattern recognition algorithms, it is likely that by 2030, AI will be capable of fully automating the classification …	Invalid	Rationale: The classification of skin lesions is a task that involves pattern recognition and analysis, which are areas where AI has shown significant advancements in recent years. With continued development and improvements in AI technology, it is likely that by 2030, AI will be able to fully automate the task of classifying skin lesions in pathology labs. This could lead to increased efficiency…	Invalid	Rationale/Explanation: The field of dermatopathology has been actively exploring the use of AI for the classification of skin lesions, showing promising results in terms of accuracy and efficiency. Given the rapid advancements in AI technology and its successful application in various medical domains, it is likely that by 2030, the task of classifying skin lesions could be fully delegated to AI i…
141	By 2030, the probability of the task of ÒMIB-1 scoringÓ being fully delegated to AI in pathology labs is...	Invalid	6 Very likely (0.8 - 1) Rationale/Explanation: MIB-1 scoring is a quantitative immunohistochemical assay commonly used in pathology labs for assessing cell proliferation. Given the advancements in AI and machine learning algorithms, as well as the potential for increased accuracy and efficiency in tasks like image analysis, it is highly likely that by 2030, AI will be fully capable of handling MI…	Invalid	Rationale/Explanation: MIB-1 scoring involves assessing cell proliferation in tumors, an essential task in pathology. AI technologies have shown significant advancements in image analysis and pattern recognition, making them increasingly capable of accurately performing such tasks. By 2030, I believe it is likely that AI will be fully capable of handling MIB-1 scoring in pathology labs, given the…	Invalid	Rationale: AI technologies are rapidly advancing and showing promise in various aspects of pathology, including image analysis and interpretation tasks. MIB-1 scoring, which involves assessing proliferation rates in tissues, is a task that can benefit from AI's ability to analyze large amounts of data quickly and consistently. By 2030, it is likely that AI will have advanced enough to fully autom…	Invalid	6. Very likely (0.8 - 1) Rationale/Explanation: MIB-1 scoring involves assessing cell proliferation in tumors, a task that can be time-consuming and subject to variability when done manually. AI technologies have shown significant advancements in image analysis and pattern recognition, making them well-suited for tasks like MIB-1 scoring. With the rapid development of AI algorithms and the increa…	Invalid	5 Likely (0.6 - 0.8) Rationale: The task of MIB-1 scoring involves quantifying the expression of the Ki-67 protein, which is crucial for assessing cell proliferation in various cancers. Given the advancements in AI technologies and image analysis algorithms, it is likely that by 2030, AI systems will be capable of accurately and efficiently performing MIB-1 scoring in pathology labs. This automat…
142	By 2030, the probability of the task of Ògrading of dysplasiaÓ being fully delegated to AI in pathology labs is...	Invalid	5 Likely (0.6 - 0.8) Rationale: The grading of dysplasia is a task in pathology that involves analyzing cellular changes to determine the presence and severity of pre-cancerous or cancerous conditions. AI technologies have shown significant advancements in image analysis and pattern recognition, making them increasingly capable of accurately grading dysplasia. By 2030, it is likely that AI system…	Invalid	5 Likely (0.6 - 0.8) Rationale: AI technologies have shown significant advancements in image analysis, pattern recognition, and diagnostic capabilities. As AI continues to improve and integrate with pathology workflows, it is plausible that by 2030, the task of grading dysplasia could be fully automated in pathology labs. However, there may still be some complexities and nuances in dysplasia grad…	Invalid	Rationale/Explanation: The task of grading dysplasia in pathology labs is a well-defined and structured process that involves pattern recognition and analysis, which are areas where AI algorithms have shown significant advancements. By 2030, it is likely that AI will be able to fully automate the grading of dysplasia in pathology labs, as the technology continues to improve and become more sophis…	Invalid	5. Likely (0.6 - 0.8) Rationale/Explanation: Grading of dysplasia involves analyzing cellular changes to determine the likelihood of cancer development. AI technologies have shown significant advancements in image analysis and pattern recognition, making it plausible that by 2030, AI systems will have the capability to accurately grade dysplasia in pathology labs. However, the complexity and vari…	Invalid	5 Likely (0.6 - 0.8) Rationale: AI technologies are advancing rapidly in the field of pathology, particularly in image analysis and pattern recognition. Grading dysplasia involves analyzing tissue samples for abnormal cell growth, a task that can benefit greatly from AI's ability to process and interpret large amounts of data efficiently. By 2030, it is likely that AI will have advanced enough to…
143	By 2030, the probability of the task of Òassessing extent of liver steatosis and fibrosisÓ being fully delegated to AI in pathology labs is...	Invalid	Rationale/Explanation: Given the rapid advancements in AI technology, particularly in image analysis and pattern recognition, it is likely that by 2030, AI will be capable of accurately assessing the extent of liver steatosis and fibrosis in pathology labs. This task involves complex analysis of tissue samples that can benefit greatly from AI's ability to process and interpret large amounts of da…	Invalid	5 Likely (0.6 - 0.8) Rationale: Given the advancements in AI technology and its increasing applications in healthcare, it is likely that the task of assessing the extent of liver steatosis and fibrosis could be fully delegated to AI in pathology labs by 2030. AI has shown promise in analyzing medical images and assisting in diagnostic processes, which could lead to automation of such tasks in the…	Invalid	5 Likely (0.6 - 0.8) Rationale/Explanation: AI technologies are progressing rapidly, especially in the field of medical image analysis. By 2030, it is likely that AI will have advanced enough to accurately assess the extent of liver steatosis and fibrosis in pathology labs, potentially leading to full delegation of this task to AI systems. However, there may still be some complexities and nuances…	Invalid	5 Likely (0.6 - 0.8) Rationale/Explanation: Advances in AI technology have shown promising results in automating tasks related to image analysis and pattern recognition, which are crucial in assessing liver steatosis and fibrosis. Given the rapid progress in AI applications in healthcare and pathology, it is likely that by 2030, AI will significantly contribute to the automation of such tasks in …	Invalid	Rationale/Explanation: AI technology is rapidly advancing in the field of pathology, and there have been promising developments in using AI for assessing liver steatosis and fibrosis. Given the pace of innovation and research in this area, it is likely that by 2030, AI will be fully capable and trusted to handle the task of assessing the extent of liver steatosis and fibrosis in pathology labs.
144	By 2030, the probability of the task of Ògrading of prostate cancerÓ being fully delegated to AI in pathology labs is...	Invalid	5 Likely (0.6 - 0.8) Rationale: The grading of prostate cancer involves complex analysis of tissue samples, which AI has shown promising capabilities in handling. Given the advancements in AI technology and its increasing applications in medical diagnostics, it is likely that by 2030, AI will be able to fully automate and accurately perform the task of grading prostate cancer in pathology labs. H…	Invalid	6 Very likely (0.8 - 1) Rationale/Explanation: AI technologies have been advancing rapidly in the field of pathology, particularly in image analysis and pattern recognition. Grading of prostate cancer involves complex analysis of tissue samples, which AI systems have shown great potential in performing accurately and efficiently. With the continued development and integration of AI algorithms, it…	Invalid	Likert scale: 6. Very likely (0.8 - 1) Rationale/Explanation: The grading of prostate cancer involves analyzing and categorizing cancer cells based on their appearance and behavior, which is a task that can be highly standardized and benefit from AI's capabilities in image analysis and pattern recognition. With the advancements in AI technology, including machine learning and deep learning algori…	Invalid	6. Very likely (0.8 - 1) Rationale/Explanation: AI technology has been making significant advancements in the field of pathology, particularly in image analysis and pattern recognition. The task of grading prostate cancer involves analyzing complex patterns and structures in tissue samples, which AI has shown great promise in handling efficiently and accurately. With the pace of AI development an…	Invalid	5 Likely (0.6 - 0.8) Rationale: AI technology has been rapidly advancing in the field of pathology, particularly in image analysis and pattern recognition. With the complexity of grading prostate cancer and the potential for AI to assist pathologists in this task, it is likely that by 2030, AI will be fully capable of handling the grading of prostate cancer in pathology labs. However, the final d…
145	By 2030, the probability of the task of Ògrading of breast cancerÓ being fully delegated to AI in pathology labs is...	Invalid	5. Likely (0.6 - 0.8) Rationale/Explanation: Grading of breast cancer involves a significant amount of data analysis and pattern recognition, which are areas where AI technologies have shown considerable advancements. By 2030, it is likely that AI systems will have further developed to the point where they can reliably and accurately perform the grading of breast cancer in pathology labs, potenti…	Invalid	5 Likely (0.6 - 0.8) Rationale/explanation: AI technologies have been making significant advancements in the field of pathology, particularly in image analysis and diagnostics. Given the progress already observed and the continued development in AI algorithms, it is likely that by 2030, AI will be capable of accurately and efficiently grading breast cancer in pathology labs. However, there may st…	Invalid	5 Likely (0.6 - 0.8) Rationale: AI technologies in pathology have been advancing rapidly, particularly in image analysis and pattern recognition. The grading of breast cancer involves analyzing histological samples, which can benefit significantly from AI's capabilities in pattern recognition and classification. Given the progress in this area and the potential for AI to enhance accuracy and effi…	Invalid	5 Likely (0.6 - 0.8) Rationale/Explanation: Advancements in AI technology have shown great promise in assisting pathologists with tasks such as grading of breast cancer. With the continuous improvement in AI algorithms, increased availability of data for training, and the growing acceptance of AI in healthcare, it is likely that by 2030, the grading of breast cancer could be fully delegated to AI…	Invalid	Rationale/Explanation: Given the rapid advancements in AI technology, particularly in image analysis and pattern recognition, it is highly probable that by 2030, AI will have the capability to accurately and efficiently grade breast cancer in pathology labs. With the potential to enhance accuracy, speed, and consistency in grading, the delegation of this task to AI seems very likely by 2030.
146	By 2030, the probability of the task of Ògrading of colorectal cancerÓ being fully delegated to AI in pathology labs is...	Invalid	Likert scale: 5 Likely (0.6 - 0.8) Rationale/Explanation: AI technologies have been making significant advancements in the field of pathology, particularly in image analysis and interpretation. By 2030, it is likely that AI will have further developed to a point where it can accurately and efficiently grade colorectal cancer in pathology labs. This would streamline the process, enhance accuracy, …	Invalid	5 Likely (0.6 - 0.8) Rationale: AI technology has made significant advancements in the field of pathology, particularly in image analysis and pattern recognition. Colorectal cancer grading involves analyzing tissue samples and identifying specific characteristics, which AI systems have shown promise in automating. Given the trajectory of AI development and its potential to enhance efficiency and …	Invalid	Rationale/Explanation: - AI technology is advancing rapidly in the field of pathology, particularly in image analysis and pattern recognition. - Colorectal cancer grading involves analyzing tissue samples and identifying specific characteristics, which AI algorithms are increasingly proficient at. - By 2030, it is highly probable that AI will have significantly advanced to the point where it can …	Invalid	5 Likely (0.6 - 0.8) Rationale/Explanation: Advancements in artificial intelligence and machine learning have shown promising results in automating tasks in pathology labs, including the grading of cancer. By 2030, it is likely that AI will have further developed to a point where it can accurately and efficiently handle the grading of colorectal cancer, leading to the full delegation of this task…	Invalid	5. Likely (0.6 - 0.8) Rationale/Explanation: AI technology has been advancing rapidly in the field of pathology, particularly in image analysis and pattern recognition. By 2030, it is likely that AI systems will have significantly improved capabilities to accurately grade colorectal cancer based on histopathological images. With further advancements and integration of AI algorithms, it is plausib…
147	By 2030, the probability of the task of Ògrading of lung cancerÓ being fully delegated to AI in pathology labs is...	Invalid	5 Likely (0.6 - 0.8) Rationale/Explanation: AI technology has been making significant advancements in the field of pathology, including in the grading of various types of cancers. With the rapid development of AI algorithms for image analysis and pattern recognition, it is likely that by 2030, the task of grading lung cancer could be fully delegated to AI in pathology labs. This could lead to mor…	Invalid	6. Very likely (0.8 - 1) Rationale: AI has shown significant advancements in image analysis and pattern recognition, especially in the field of pathology. Given the complexity and importance of accurate grading of lung cancer, it is highly likely that AI will be fully integrated into pathology labs by 2030 for this specific task. The potential for AI to improve efficiency, accuracy, and consisten…	Invalid	6. Very likely (0.8 - 1) Rationale/Explanation: The grading of lung cancer involves analyzing and categorizing the severity and characteristics of cancerous cells, which can be a complex and time-consuming task for pathologists. AI technology has shown significant advancements in image analysis, pattern recognition, and diagnostic accuracy. Given the rapid progress in AI algorithms and their demo…	Invalid	6 Very likely (0.8 - 1) Rationale/Explanation: AI technologies have shown significant advancements in image analysis and pattern recognition, particularly in the field of pathology. Given the pace of development and research in AI applications for medical imaging, it is highly probable that by 2030, the task of grading lung cancer could be fully automated and delegated to AI in pathology labs. Th…	Invalid	5 Likely (0.6 - 0.8) Rationale: AI technologies have been rapidly advancing in the field of pathology, particularly in image analysis and pattern recognition. With the increasing complexity of grading lung cancer and the potential for AI to assist pathologists in this task, it is likely that by 2030, AI will play a significant role in automating and enhancing the grading process. However, the fin…
148	By 2030, the probability of the task of Òintegration of data from multiple IHC stainsÓ being fully delegated to AI in pathology labs is...	Invalid	5 Likely (0.6 - 0.8). Rationale/Explanation: The integration of data from multiple IHC stains is a complex and time-consuming task that requires a high level of accuracy and efficiency. With advancements in AI technology and machine learning algorithms, it is likely that by 2030, AI will be capable of effectively integrating data from multiple IHC stains in pathology labs. This would streamline t…	Invalid	5 Likely (0.6 - 0.8) Rationale/Explanation: Given the advancements in AI technologies and their increasing utilization in healthcare settings, it is likely that by 2030, the integration of data from multiple IHC stains could be fully delegated to AI in pathology labs. AI systems have shown great potential in handling complex data analyses and tasks, and with further development and refinement, th…	Invalid	5 Likely (0.6 - 0.8) Rationale: Integrating data from multiple IHC stains is a complex task that can benefit greatly from AI capabilities in data analysis and pattern recognition. By 2030, advancements in AI technology are likely to have progressed to a point where AI can efficiently handle the integration of data from multiple IHC stains in pathology labs. This task is well-suited for automation…	Invalid	5 Likely (0.6 - 0.8) Rationale/Explanation: Integrating data from multiple IHC stains is a complex and time-consuming task that requires attention to detail and expertise. However, AI technologies are advancing rapidly in the field of pathology, with the potential to streamline and improve this process. By 2030, it is likely that AI will be capable of effectively and accurately integrating data f…	Invalid	Rationale/explanation: Integrating data from multiple IHC stains is a complex task that requires accuracy and precision. With advancements in AI technology and machine learning algorithms, it is likely that by 2030, AI systems will be capable of efficiently and accurately integrating data from multiple IHC stains in pathology labs. AI has shown promising results in image analysis and data integra…
149	By 2030, the probability of the task of Òcorrelation of morphologic, immunofluorescence and molecular pathology imagesÓ being fully delegated to AI in pathology labs is...	Invalid	5 - Likely (0.6 - 0.8) Rationale/Explanation: Given the rapid advancements in AI technology, particularly in image analysis and pattern recognition, there is a high likelihood that by 2030, AI will be capable of accurately correlating morphologic, immunofluorescence, and molecular pathology images. This task involves complex data integration and analysis, which AI systems are increasingly becomin…	Invalid	Likert scale: 5 Likely (0.6 - 0.8) Rationale: Advancements in AI technology are rapidly progressing, and by 2030, it is likely that AI will have the capability to effectively correlate morphologic, immunofluorescence, and molecular pathology images in pathology labs. With the increasing accuracy and efficiency of AI algorithms, it is probable that this task could be fully automated by 2030. Howev…	Invalid	Likert scale: 5 Likely (0.6 - 0.8) Rationale: Given the rapid advancements in AI and image analysis technologies, as well as the increasing integration of AI in healthcare settings, it is likely that by 2030, AI will be capable of fully automating the task of correlating morphologic, immunofluorescence, and molecular pathology images in pathology labs. However, there may still be complexities and…	Invalid	5 - Likely (0.6 - 0.8) Rationale: Advances in AI technology have shown significant progress in image analysis and correlation tasks in pathology. By 2030, it is reasonable to expect further development and refinement in AI capabilities that could lead to the delegation of tasks like correlating different types of pathology images to AI systems. While there may still be challenges and complexities…	Invalid	Rationale: The integration of AI in pathology labs has been steadily advancing, particularly in image analysis tasks. By 2030, it is highly probable that AI will have advanced to the point where it can effectively correlate morphologic, immunofluorescence, and molecular pathology images. The potential for AI to automate these processes is significant, given the progress already made in image reco…
