# Supplementary material for: How does AI perform compared to human expert panels in medical Delphi studies? A pilot study through the lens of pathology
Source: J Pathol Inform. 2026 Apr 15;21:100661. doi: 10.1016/j.jpi.2026.100661 (PMC13185839; doi:10.1016/j.jpi.2026.100661)
Supplement: Supplementary material 1 — Original data used in the study and code for the Delphi-GPT application. [file mmc1.zip › Delphi-Results-&-Code-Sent-to-copy/Category-7-Run-Results/completed-ai-survey7-GPT3.5-temp1-w-avg.csv]

Question #	Specified Statement	AI Rating 1	AI Explanation 1	AI Rating 2	AI Explanation 2	AI Rating 3	AI Explanation 3	AI Rating 4	AI Explanation 4	AI Rating 5	AI Explanation 5	Average AI Ratings
122	By 2030, the probability of the task of Òscreening of tissues with a cancer diagnosis to select regions for tissue coring or macroscopic dissectionÓ being fully delegated to AI in pathology labs is...	Invalid	Likert scale: 6. Very likely (0.8 - 1) Rationale: AI technologies have shown significant advancement in the field of pathology, especially in image analysis and pattern recognition tasks. By 2030, it is highly probable that AI will have advanced to a level where it can efficiently and accurately handle tasks like screening tissues for cancer diagnosis and selecting regions for further analysis. T…	Invalid	6 Very likely (0.8 - 1) Rationale/Explanation: AI technologies have shown significant advancements in image analysis and pattern recognition, making them increasingly efficient at tasks like tissue screening for cancer identification. By 2030, it is highly probable that AI will be fully capable of accurately and autonomously performing such tasks in pathology labs, leading to increased efficiency…	Invalid	Rationale/explanation: By 2030, significant advancements in AI technology are expected to have been made in the field of pathology. AI systems are likely to be developed with increased capabilities to accurately and efficiently screen tissues for cancer diagnosis and select regions for further analysis such as tissue coring or macroscopic dissection. With ongoing research and development in this …	Invalid	Rationale/Explanation: AI technology in pathology has been advancing rapidly, particularly in the field of cancer diagnosis. By 2030, with further advancements in AI algorithms for tissue screening and selection, it is likely that the task of screening tissues with a cancer diagnosis to select regions for tissue coring or macroscopic dissection will be fully delegated to AI in pathology labs. The…	6	Rationale: Based on the rapid advancements in AI technology and its successful applications in various fields, it is highly likely that by 2030, AI will be fully capable of efficiently handling tasks such as screening tissues with a cancer diagnosis to select regions for tissue coring or macroscopic dissection in pathology labs. The precision, speed, and accuracy of AI systems in analyzing medica…	6.0
123	By 2030, the probability of the task of Òselection of which IHC to be performedÓ being fully delegated to AI in pathology labs is...	Invalid	5 - Likely (0.6 - 0.8) Rationale/Explanation: Advancements in artificial intelligence have already shown promising results in assisting with medical diagnostics and decision-making processes. By 2030, it is likely that AI will have further advanced to the point where it can effectively and efficiently handle the task of selecting which IHC (Immunohistochemistry) tests to be performed in pathology…	Invalid	Likert scale: 5 Likely (0.6 - 0.8) Rationale: Considering the advancements in AI technology and its increasing application in various fields, it is likely that AI will be capable of effectively assisting in the selection of which IHC tests to be performed in pathology labs by 2030. The task involves data analysis and decision-making based on complex patterns, which are areas where AI has shown si…	Invalid	5. Likely (0.6 - 0.8) Rationale: AI technology is rapidly advancing in the field of pathology and has shown great potential in tasks related to image analysis and decision-making. By 2030, it is likely that AI will have developed sufficiently to take on the task of selecting which IHC (Immunohistochemistry) tests should be performed in pathology labs. The automation of this process can lead to in…	Invalid	5 Likely (0.6 - 0.8) Rationale: Given the advancements in AI technology and its increasing integration into healthcare systems, it is likely that by 2030, AI will be sufficiently advanced to effectively handle tasks like selecting which IHC tests to perform in pathology labs. This process involves data analysis, pattern recognition, and decision-making, which are areas where AI has shown signific…	Invalid	Rationale: AI technology is already making strides in assisting pathologists with image analysis and diagnosis. By 2030, it is reasonable to expect that AI algorithms will be further developed and trained to accurately analyze various types of data to recommend which Immunohistochemistry (IHC) tests should be performed based on the characteristics of the sample. The automation of this task can he…
124	By 2030, the probability of the task of Òverification of positive and negative controls for IHCÓ being fully delegated to AI in pathology labs is...	Invalid	5. Likely (0.6 - 0.8) Rationale/Explanation: AI technologies are continuously advancing in the field of pathology, particularly in tasks related to image analysis and interpretation. By 2030, it is plausible to expect that AI systems will have reached a level of sophistication that allows for the accurate verification of positive and negative controls for IHC tests. However, there may still be so…	Invalid	5 Likely (0.6 - 0.8) Rationale: The verification of positive and negative controls for IHC is a task that involves repetitive and standardized processes that can be well-suited for automation with AI technology. By 2030, advancements in AI capabilities, image recognition, and quality control algorithms are likely to enable AI systems to effectively and accurately perform the verification task in …	Invalid	6. Very likely (0.8 - 1) Rationale: The verification of positive and negative controls for IHC is a task that involves a high level of precision and consistency, making it well-suited for automation through AI technology. Given the advancements in AI algorithms, image analysis capabilities, and automation technologies within the pathology field, it is highly likely that by 2030, AI will be fully …	Invalid	Rationale/Explanation: The verification of positive and negative controls for IHC is a routine and standardized task in pathology labs that require accuracy and precise analysis. With advancements in AI technology, particularly in image recognition and pattern analysis, it is likely that AI systems will be able to efficiently and effectively handle the verification of positive and negative contro…	Invalid	Rationale/Explanation: Verification of positive and negative controls for IHC (Immunohistochemistry) is a routine task in pathology labs that involves relatively straightforward and repetitive actions. AI technologies are already showing significant progress in image analysis and pattern recognition, which are essential for tasks like this. Given the advancements in AI capabilities and the potent…
125	By 2030, the probability of the task of Òprioritization of casesÓ being fully delegated to AI in pathology labs is...	Invalid	Rationale/Explanation: The prioritization of cases in pathology labs involves analyzing various factors and determining the urgency or importance of each case. AI technologies have already shown promising capabilities in streamlining this process by analyzing vast amounts of data quickly and accurately. With further advancements in AI algorithms and integration into pathology workflows, it is lik…	Invalid	6. Very likely (0.8 - 1) Rationale/Explanation: Given the rapid advancements in AI technologies, including machine learning algorithms and image recognition capabilities, it is highly likely that by 2030, the task of prioritizing cases in pathology labs can be fully delegated to AI. AI has already shown promise in assisting pathologists with case prioritization, and with further refinements and i…	Invalid	5 Likely (0.6 - 0.8) Rationale/Explanation: AI technologies have been making significant advancements in various fields, including healthcare and pathology. By 2030, it is likely that AI will be able to efficiently prioritize cases in pathology labs based on various factors such as urgency, complexity, and criticality. This task can be automated to a great extent, enhancing efficiency and accurac…	Invalid	Rationale/Explanation: Given the rapid advancements in AI technologies and their increasing integration into various industries, including healthcare, it is likely that by 2030, AI will be capable of efficiently prioritizing cases in pathology labs based on various indicators and criteria. AI systems can analyze large datasets quickly and accurately, leading to improved efficiency in prioritizing…	Invalid	Likert scale: 5 Likely (0.6 - 0.8) Rationale/Explanation: The task of prioritization of cases involves sorting and organizing cases based on urgency and severity, which can benefit greatly from AI technologies like machine learning algorithms. By 2030, it is likely that AI will have advanced enough to effectively manage and prioritize cases accurately in pathology labs, reducing human error and i…
126	By 2030, the probability of the task of Òtriaging of cases to appropriate pathologistsÓ being fully delegated to AI in pathology labs is...	Invalid	5 Likely (0.6 - 0.8) Rationale/Explanation: With advancements in AI technology and machine learning algorithms, the task of triaging cases to appropriate pathologists in pathology labs is likely to be fully delegated to AI by 2030. AI systems have shown great potential in efficiently handling tasks requiring pattern recognition and classification, such as triaging cases based on various parameter…	Invalid	5 Likely (0.6 - 0.8) Rationale/Explanation: AI technologies have shown significant advancements in triaging tasks, showing promising results in accurately categorizing and prioritizing cases based on various parameters. With further development and integration of AI systems, it is likely that by 2030, the task of triaging cases to appropriate pathologists could be fully automated in pathology lab…	4	Rationale/explanation: While AI technology is rapidly advancing and showing great potential in automating various tasks in pathology labs, the task of triaging cases to appropriate pathologists involves complex decision-making processes that require human expertise and nuanced judgment. By 2030, it is feasible that AI could assist in this task by providing recommendations, but it is uncertain whe…	Invalid	5 Likely (0.6 - 0.8) Rationale/Explanation: As AI technologies in pathology continue to advance and improve in accuracy, efficiency, and reliability, it is likely that by 2030, the task of triaging cases to appropriate pathologists could be fully delegated to AI systems. This task involves sorting and prioritizing cases based on certain criteria, a function that AI systems are increasingly capabl…	Invalid	5 - Likely (0.6 - 0.8) Rationale: Given the advancements in AI technology and its increasing integration in healthcare, it is likely that by 2030, AI will have the capability to effectively triage cases to appropriate pathologists in pathology labs. This task can be automated through AI algorithms that can efficiently analyze and categorize cases based on predefined criteria, streamlining the wor…	4.0
127	By 2030, the probability of the task of Òcontextual data lookup on patients from the EHR relevant to the pathology case being reviewedÓ being fully delegated to AI in pathology labs is...	Invalid	6 Very likely (0.8 - 1) Rationale/Explanation: Given the rapid advancements in AI technology, particularly in natural language processing and data analysis capabilities, coupled with the increasing integration of electronic health records (EHR) in healthcare settings, it is highly probable that by 2030, AI will be capable of efficiently and accurately handling contextual data lookup tasks related…	Invalid	5 Likely (0.6 - 0.8) Rationale: Given the rapid advancements in AI technology, particularly in the healthcare sector, by 2030, it is likely that AI systems will have the ability to efficiently and accurately perform contextual data lookup tasks on patients from the EHR in pathology labs. As AI continues to improve and evolve, it is reasonable to expect that by 2030, AI will be capable of seamless…	Invalid	Rationale/Explanation: AI technologies are advancing rapidly and have shown significant potential in automating tasks that involve data processing and analysis. By 2030, it is likely that AI systems will be highly advanced and capable of efficiently retrieving and analyzing contextual data from Electronic Health Records (EHR) to assist in pathology case reviews. This automation can lead to more a…	Invalid	Rationale/Explanation: Due to the advancements in AI technology and the increasing integration of electronic health records (EHR) in pathology labs, it is highly probable that by 2030, the task of contextual data lookup on patients from the EHR relevant to the pathology case being reviewed would be fully delegated to AI. AI systems have shown significant progress in data analytics and pattern rec…	Invalid	Rationale: The automation and delegation of such a task to AI in pathology labs by 2030 seem very likely due to advancements in AI technology, machine learning algorithms, and natural language processing capabilities. By then, AI systems are likely to be highly sophisticated and efficient in extracting and analyzing contextual data from Electronic Health Records to support pathology case reviews.…
128	By 2030, the probability of the task of Òslide QC (e.g., detection of tissue folds and tears, stain quality evaluation, etc.)Ó being fully delegated to AI in pathology labs is...	Invalid	Rationale/Explanation: The task of slide quality control (slide QC) in pathology labs involves specific, repetitive visual tasks that can be well-suited to automation through AI technology. By 2030, advancements in AI algorithms, machine learning, and computer vision are likely to have matured to a point where AI can effectively handle tasks such as the detection of tissue folds and tears, stain …	Invalid	6 Very likely (0.8 - 1) Rationale/Explanation: Given the advancements in AI technology, particularly in image processing and pattern recognition, it is highly probable that by 2030, the task of slide QC in pathology labs will be fully delegated to AI. AI systems have shown impressive capabilities in detecting tissue folds and tears, evaluating stain quality, and overall image analysis, which are …	Invalid	6. Very likely (0.8 - 1) Rationale/Explanation: AI has shown significant progress in image analysis and pattern recognition, making it increasingly likely for tasks like slide QC to be fully implemented by AI in pathology labs by 2030. With ongoing advancements and improvements in AI algorithms and technologies, the automation of slide QC processes seems very probable within the next decade.	Invalid	Rationale/Explanation: AI technology is rapidly advancing in the field of pathology, particularly in image analysis tasks like slide quality control (QC). By 2030, it is highly likely that AI will have the capability to effectively perform tasks such as detecting tissue folds and tears, evaluating stain quality, and other slide QC processes with a high degree of accuracy and efficiency. The autom…	Invalid	5 Likely (0.6 - 0.8) Rationale: AI technologies are advancing rapidly, and they have shown great potential in image analysis tasks, including quality control tasks like detecting tissue folds, tears, and evaluating stain quality on slides. With further advancements and integration, it is likely that by 2030, AI will be fully capable of handling these tasks in pathology labs, leading to increased …
129	By 2030, the probability of the task of Òscreening of microorganisms, such as AFB and H. pyloriÓ being fully delegated to AI in pathology labs isÉ	Invalid	6. Very likely (0.8 - 1) Rationale: AI technologies are continuously advancing, and they are already showing promising results in automating various aspects of pathology tasks. Screening for microorganisms like AFB and H. pylori involves pattern recognition and analysis, which are areas where AI excels. Considering the current pace of AI development and its potential for streamlining such tasks, …	Invalid	Rationale/Explanation: Screening of microorganisms like AFB and H. pylori involves complex visual analysis that typically requires human expertise in pathology labs. While advancements in AI and digital pathology are progressing rapidly, fully delegating this task to AI by 2030 may still face challenges in accurately identifying and distinguishing between different microorganisms and their variat…	Invalid	Rationale/Explanation: Screening of microorganisms like AFB (acid-fast bacteria) and H. pylori involves repetitive and pattern-driven tasks that are well-suited for automation through AI technology. By 2030, advancements in AI algorithms and image recognition capabilities are likely to enable the full delegation of this task to AI in pathology labs, leading to increased efficiency and accuracy in…	Invalid	5 Likely (0.6 - 0.8) Rationale/Explanation: Given the advancements in AI technology, particularly in image recognition and analysis, it is plausible to foresee that the screening of microorganisms like AFB and H. pylori could be fully automated by AI in pathology labs by 2030. This task involves pattern recognition and classification, which are areas where AI has shown significant progress. Howev…	Invalid	Rationale/explanation: AI has shown significant advancements in image recognition and pattern detection tasks. Screening for microorganisms like AFB and H. pylori involves image analysis, which AI has been successful in handling. By 2030, considering the pace of AI development, it is likely that the screening of microorganisms in pathology labs will be fully delegated to AI in a fully automated w…
130	By 2030, the probability of the task of Òscreening of colorectal polypsÓ being fully delegated to AI in pathology labs is...	Invalid	6. Very likely (0.8 - 1) Rationale: AI has shown significant progress in image analysis and pattern recognition, making it well-suited for tasks like colorectal polyp screening. With continued development and adoption of AI in pathology labs, it is highly probable that by 2030, AI will be fully capable of handling the screening of colorectal polyps in a fully automated manner.	Invalid	Rationale/Explanation: Screening of colorectal polyps involves analyzing and identifying abnormalities in tissue samples, a task that can be repetitive and time-consuming for pathologists. AI technologies have shown significant advancements in image recognition and pathology analysis, making it increasingly feasible for AI to accurately detect and classify colorectal polyps. Considering the progr…	Invalid	Rationale: Colorectal polyp screening involves image analysis and pattern recognition, which are tasks that AI has shown significant advancements in. Given the progress AI has made in medical image analysis and the potential for further development by 2030, it is likely that the task of screening colorectal polyps could be fully delegated to AI in pathology labs. However, the complex nature of pa…	Invalid	Rationale/Explanation: Screening of colorectal polyps involves pattern recognition and analysis, which are tasks that AI technology has shown significant advancements in. By 2030, it is likely that AI systems will have further developed the ability to accurately and efficiently screen for colorectal polyps in pathology labs, potentially leading to the full delegation of this task to AI in a fully…	Invalid	5 Likely (0.6 - 0.8) Rationale: Screening of colorectal polyps involves pattern recognition and analysis of images, tasks that AI has shown significant progress in. By 2030, advancements in AI technology are expected to further improve accuracy and efficiency in this area, making it likely that this task could be fully automated and delegated to AI in pathology labs.
131	By 2030, the probability of the task of Òcervical cytology screeningÓ being fully delegated to AI in pathology labs is...	Invalid	6 Very likely (0.8 - 1) Rationale: Cervical cytology screening involves the examination of cells on the cervix for abnormalities that may indicate cancer or precancerous changes. AI technologies have already shown significant promise and advancements in this area, providing accurate and efficient analysis of cytology samples. Given the progress made so far and the trajectory of AI development in …	Invalid	Rationale/Explanation: Cervical cytology screening, commonly known as Pap smears, involves the examination of cells from the cervix to detect precancerous or cancerous changes. AI has shown promising results in automating the analysis of cytology slides, increasing efficiency and accuracy. With advancements in AI technologies and continued research in this area, it is likely that by 2030, the tas…	Invalid	5. Likely (0.6 - 0.8) Rationale/Explanation: Cervical cytology screening involves the examination of cervical cells for abnormalities, which is a task that can benefit greatly from AI technologies due to the volume of samples and the need for accuracy and efficiency. Given the advancements in AI algorithms for image analysis and pattern recognition, it is likely that by 2030, the task of cervical…	Invalid	5 Likely (0.6 - 0.8) Rationale/Explanation: Cervical cytology screening involves analyzing Pap smears for abnormalities, which is a task that can benefit significantly from AI technology due to its ability to assist in the interpretation of complex patterns and detection of subtle changes. With advancements in AI algorithms and image recognition capabilities, it is likely that by 2030, AI will be…	Invalid	6. Very likely (0.8 - 1) Rationale/Explanation: Cervical cytology screening is a process that involves the analysis of cell samples for abnormalities that could indicate cervical cancer or pre-cancerous changes. AI technology has already shown significant advancements in image analysis and pattern recognition, which are crucial for interpreting cytology samples. With the continued development and…
132	By 2030, the probability of the task of Òscreening lymph nodes for metastasesÓ being fully delegated to AI in pathology labs is...	Invalid	Likert scale: 6. Very likely (0.8 - 1) Rationale: AI technologies have been rapidly advancing in the field of pathology, particularly in image analysis and pattern recognition. Screening lymph nodes for metastases is a task that can greatly benefit from the efficiency and accuracy of AI systems. Given the current trajectory of AI development and its potential to enhance diagnostic processes, it i…	Invalid	Rationale/explanation: The task of screening lymph nodes for metastases is a specific and well-defined process within pathology labs that can be effectively carried out by AI systems due to advancements in image recognition and pattern detection technologies. By 2030, with the continued progress in AI capabilities, it is highly likely that this task will be fully delegated to AI in pathology labs…	Invalid	6 Very likely (0.8 - 1) Rationale/Explanation: Screening lymph nodes for metastases is a task that can greatly benefit from AI technology due to its ability to accurately analyze large amounts of data quickly and efficiently. By 2030, AI is likely to have advanced to a level where it can effectively and autonomously carry out this task in pathology labs, leading to increased accuracy and efficien…	Invalid	Rationale/explanation: Advances in AI technology have shown promising results in automating tasks like screening lymph nodes for metastases in pathology labs. With further development and refinement over the next decade, it is highly likely that this task will be fully delegated to AI by 2030. The potential for increased accuracy, efficiency, and consistency in analyzing lymph nodes for metastase…	Invalid	5 Likely (0.6 - 0.8) Rationale/Explanation: Advancements in AI technology have shown promising results in aiding pathologists with tasks such as screening for metastases in lymph nodes. By 2030, it is likely that AI will have advanced enough to handle this task fully in pathology labs, considering the pace at which AI is evolving in the medical field. However, there may still be some consideratio…
133	By 2030, the probability of the task of Òdetection of tumors in H&E-stained WSIÓ being fully delegated to AI in pathology labs is...	Invalid	5 Likely (0.6 - 0.8) Rationale/Explanation: AI technologies have been advancing rapidly in the field of pathology, particularly in image analysis tasks such as tumor detection in whole-slide images (WSI). Given the progress in AI algorithms, computing power, and the increasing acceptance of AI in healthcare, it is likely that by 2030, the task of tumor detection in H&E-stained WSI could be fully …	Invalid	Rationale: AI technology has been rapidly advancing in the field of pathology, particularly in areas such as image analysis and pattern recognition. Given the progress made in AI algorithms for tumor detection in histopathology slides, it is highly probable that by 2030, the task of detecting tumors in H&E-stained whole slide images (WSI) will be fully delegated to AI in pathology labs. This will…	6	Rationale: The advancements in artificial intelligence and machine learning algorithms have shown great potential in accurately detecting tumors in histopathology images. With continuous improvements and developments in this field, it is highly likely that by 2030, the task of detecting tumors in H&E-stained WSI could be fully delegated to AI in pathology labs. This could significantly enhance ef…	Invalid	5. Likely (0.6 - 0.8) Rationale/Explanation: AI technology has been making significant advancements in the field of pathology, particularly in areas like image analysis and diagnostics. By 2030, it is likely that AI will have further developed and refined its capabilities to accurately detect tumors in whole-slide images (WSI) stained with H&E. This would improve efficiency, accuracy, and potenti…	Invalid	Rationale: The detection of tumors in H&E-stained WSI is a task that can greatly benefit from AI technologies due to the complex image analysis involved. With the rapid advancements in AI algorithms, increased digitization of pathology labs, and successful applications of AI in similar tasks, it is highly probable that this task will be fully delegated to AI in pathology labs by 2030.	6.0
134	By 2030, the probability of the task of Òslide screening for regions of interestÓ being fully delegated to AI in pathology labs is...	Invalid	Rationale: AI has shown significant progress in image recognition and analysis, making it increasingly capable of accurately identifying regions of interest on slides in pathology labs. With further advancements, by 2030, it is highly probable that this task will be fully automated using AI, given the potential for increased efficiency and accuracy in the screening process.	Invalid	Rationale/Explanation: Considering the rapid advancements in AI technology, particularly in image recognition and analysis, it is highly likely that by 2030, AI will be fully capable of efficiently and accurately performing tasks such as slide screening for regions of interest in pathology labs. As AI continues to improve in accuracy, speed, and reliability, it is almost certain that this specifi…	Invalid	5. Likely (0.6 - 0.8) Rationale/Explanation: Advancements in AI technology are rapidly enhancing the capabilities of automated image analysis in pathology labs. By 2030, it is reasonable to expect that AI will be able to efficiently and accurately screen slides for regions of interest. As AI algorithms continue to improve and become more sophisticated, the likelihood of full delegation of this ta…	Invalid	5 Likely (0.6 - 0.8) Rationale/Explanation: AI technology has been advancing rapidly in the field of digital pathology, particularly in tasks such as slide screening for regions of interest. Given the progress made thus far and the potential for further development by 2030, it is likely that this specific task could be fully delegated to AI in pathology labs. This would lead to increased efficien…	Invalid	5 Likely (0.6 - 0.8) Rationale/explanation: By 2030, advances in AI technology are expected to progress significantly, making it likely that the task of slide screening for regions of interest in pathology labs will be fully delegated to AI. AI algorithms are continuously improving in their ability to accurately identify and analyze regions of interest in medical images, increasing the likelihood…
135	By 2030, the probability of Òmeasurement tasksÓ being fully delegated to AI in pathology labs is...	Invalid	Rationale/Explanation: Measurement tasks in pathology labs often involve repetitive and standardized procedures that can be effectively performed by AI with high accuracy and efficiency. With advancements in AI technology and the increasing adoption of automation in healthcare settings, it is plausible to expect that measurement tasks in pathology labs will likely be fully delegated to AI by 2030…	Invalid	5 Likely (0.6 - 0.8) Rationale/Explanation: Given the rapid advancements in AI technology and its integration into various fields, including healthcare and pathology, it is quite likely that by 2030, measurement tasks in pathology labs could be fully delegated to AI. With the potential for increased accuracy, efficiency, and cost-effectiveness that AI can bring to such tasks, it is reasonable to …	Invalid	6 Very likely (0.8 - 1) Rationale/Explanation: Given the rapid advancements in AI technology and machine learning algorithms, it is highly probable that measurement tasks in pathology labs will be fully delegated to AI by 2030. AI has already demonstrated great potential in accurately performing tasks such as image analysis and data interpretation, which are crucial in pathology. With further dev…	Invalid	Rationale: AI technologies are steadily advancing and have shown significant promise in handling measurement tasks accurately and efficiently in various fields, including pathology. With the trajectory of advancements, it is likely that by 2030, AI will be fully capable of handling measurement tasks in pathology labs, leading to automation and streamlining of processes. However, there may still b…	Invalid	Rationale: The advancement of AI technology in pathology labs has shown significant progress in recent years, particularly in tasks related to measurements. With continuous improvements in AI capabilities, automation, and accuracy, it is highly probable that by 2030, the delegation of measurement tasks to AI in pathology labs will be fully realized. This would streamline processes, enhance effici…
136	By 2030, the probability of the task of Òassessing tumor cellularityÓ being fully delegated to AI in pathology labs is...	Invalid	5 Likely (0.6 - 0.8) Rationale: Significant advancements are being made in AI technologies related to image analysis and pattern recognition, particularly in the field of digital pathology. As AI continues to improve in accuracy and efficiency, it is likely that by 2030, the task of assessing tumor cellularity in pathology labs could be fully delegated to AI. However, certain complexities in tumo…	Invalid	Likert Scale: 5 Likely (0.6 - 0.8) Rationale/Explanation: Assessing tumor cellularity is a crucial aspect of pathology analysis. With advancements in AI technology, it is likely that AI systems will become increasingly capable of accurately assessing tumor cellularity by 2030. The automation of this task can improve efficiency, accuracy, and potentially reduce human error in pathology labs. Altho…	Invalid	Rationale/explanation: The assessment of tumor cellularity in pathology is a task that involves analyzing the density and distribution of tumor cells in a sample. With advancements in AI and machine learning technology, the automation of image analysis and pattern recognition tasks in pathology has been progressing rapidly. By 2030, it is likely that AI systems will have reached a level of sophis…	Invalid	5 Likely (0.6 - 0.8) Rationale/Explanation: Assessing tumor cellularity involves the quantification of the proportion of tumor cells in a given sample, a task that can benefit significantly from AI technologies due to the need for accuracy, consistency, and efficiency in pathology. By 2030, advancements in AI algorithms, image analysis, and machine learning are likely to have progressed to a poin…	Invalid	6. Very likely (0.8 - 1) Rationale: Assessing tumor cellularity is a task that involves analyzing the density of tumor cells in a given tissue sample, which can be a complex and time-consuming process for pathologists. AI technologies have already shown great promise in accurately and efficiently analyzing such data in pathology. With ongoing advancements in AI algorithms, image recognition, and …
137	By 2030, the probability of the task of Òquantification of IHC or IF stains, such as Ki-67, ER, PgR, PD-L1Ó being fully delegated to AI in pathology labs is...	Invalid	6. Very likely (0.8 - 1) Rationale/Explanation: AI technology is rapidly advancing and showing promising capabilities in image analysis and interpretation tasks like quantifying immunohistochemistry (IHC) or immunofluorescence (IF) stains. By 2030, it is highly probable that AI will have advanced enough to fully automate the quantification of these stains in pathology labs, leading to improved ef…	Invalid	6. Very likely (0.8 - 1) Rationale/explanation: Given the rapid advancements in AI technology, specifically in image analysis and pattern recognition capabilities, it is highly probable that the quantification of IHC or IF stains will be fully delegated to AI in pathology labs by 2030. AI systems have shown significant potential in accurately and efficiently analyzing images, which is crucial in …	Invalid	6. Very likely (0.8 - 1) Rationale: Advances in AI and machine learning technology have shown significant progress in automating image analysis tasks, including the quantification of immunohistochemistry (IHC) or immunofluorescence (IF) stains. By 2030, it is reasonable to expect that AI will be capable of efficiently and accurately quantifying stains such as Ki-67, ER, PgR, PD-L1 in pathology la…	Invalid	5 Likely (0.6 - 0.8) Rationale/Explanation: The quantification of IHC or IF stains is a task that involves analyzing and measuring specific markers in pathology samples, which can be time-consuming and prone to variability when done manually. With advancements in AI technology, particularly in image analysis and machine learning algorithms, AI has shown promising capabilities in automating and st…	Invalid	6. Very likely (0.8 - 1) Rationale/Explanation: AI technology is rapidly advancing in the field of pathology, specifically in image analysis and interpretation. Tasks such as quantification of IHC or IF stains, which require precise measurements and analysis, are well-suited for AI algorithms. With the pace of AI development and the potential benefits of increased efficiency and accuracy in patho…
138	By 2030, the probability of the task of Òquantification of mitotic count on H&E-stained imagesÓ being fully delegated to AI in pathology labs is...	Invalid	5. Likely (0.6 - 0.8) Rationale/Explanation: AI technology has demonstrated significant advancements in image analysis and pattern recognition, making it likely that by 2030, the task of quantifying mitotic count on H&E-stained images could be fully automated. With further developments in machine learning algorithms and deep learning models, AI systems could achieve a high level of accuracy and e…	Invalid	5 Likely (0.6 - 0.8) Rationale/Explanation: Advances in AI technology, particularly in image recognition and analysis, have shown promising results in automating tasks like quantification of mitotic count. Given the rapid progress in this area and the potential benefits of accuracy and efficiency that AI can bring to pathology labs, it is likely that by 2030, the task of quantifying mitotic count…	Invalid	6. Very likely (0.8 - 1) Rationale/Explanation: AI technologies have shown significant advancements in image analysis and pattern recognition, making them well-suited for tasks like quantifying mitotic count on H&E-stained images. Given the progress in AI algorithms and the trend towards automation in pathology labs, it is very likely that by 2030, this task will be fully delegated to AI in a ful…	Invalid	Rationale: The task of quantifying mitotic count on H&E-stained images is one that is well-suited for AI due to the repetitive and precise nature of the task. With advancements in AI technology and machine learning algorithms, it is likely that by 2030, AI will be fully capable of automating this task in pathology labs. This will not only improve efficiency but also accuracy in the quantification…	Invalid	5 Likely (0.6 - 0.8) Rationale/Explanation: Given the rapid advancements in AI technology, particularly in image analysis and pattern recognition, it is likely that by 2030, AI systems will have the capability to accurately and efficiently quantify mitotic counts on H&E-stained images in pathology labs. This task can be time-consuming and subject to variability based on human interpretation, maki…
139	By 2030, the probability of the task of Òbone marrow differential countsÓ being fully delegated to AI in pathology labs is...	Invalid	6 Very likely (0.8 - 1) Rationale/Explanation: Given the advancements in AI technology and machine learning algorithms, along with the potential for increased automation in pathology labs, it is highly probable that tasks like "bone marrow differential counts" could be fully delegated to AI by 2030. The precision and efficiency offered by AI in analyzing complex data sets make it increasingly lik…	Invalid	5 - Likely (0.6 - 0.8) Rationale: AI technologies have been making significant advancements in the field of medical imaging and diagnostics. Tasks like differential counts, which require precision and accuracy, are considered suitable for automation through AI. Given the progress in AI algorithms and the potential for streamlining processes in pathology labs, it is likely that by 2030, AI will be…	Invalid	Rationale/Explanation: AI technology has been advancing rapidly in the field of pathology, showing promising results in various tasks such as image analysis and diagnosis. Given the progress in automation and AI capabilities, it is likely that tasks like bone marrow differential counts could be fully delegated to AI in pathology labs by 2030. This would streamline processes, improve accuracy, and…	Invalid	5. Likely (0.6 - 0.8) **Rationale/Explanation:** Advancements in AI technologies have shown significant promise in automating various aspects of pathology, including image analysis and diagnostic tasks. Given the complexity and volume of data involved in bone marrow analysis, it is likely that AI will play an increasingly important role in performing differential counts accurately and efficiently…	Invalid	Rationale: Advances in AI technology have shown promising results in automating various tasks in healthcare, including analysis in pathology labs. Bone marrow differential counts involve intricate analysis that could benefit from the accuracy and efficiency of AI algorithms. Given the progress in this field and the potential for further development by 2030, it is likely that AI will play a signif…
140	By 2030, the probability of the task of Òclassification of skin lesionsÓ being fully delegated to AI in pathology labs is...	Invalid	Rationale: The classification of skin lesions is a task that heavily relies on image analysis and pattern recognition, which are areas where AI has shown significant advancements in recent years. By 2030, it is likely that AI technologies will have further matured to a point where they can accurately classify skin lesions with a high degree of accuracy and consistency, potentially leading to the …	Invalid	Rationale: The classification of skin lesions is a task that can greatly benefit from AI technologies due to the complexity of identifying and categorizing various skin conditions. With the advancements in AI algorithms and image recognition capabilities, it is highly likely that AI will be able to accurately classify skin lesions in pathology labs by 2030. However, certain factors such as regula…	Invalid	6 Very likely (0.8 - 1) Rationale/Explanation: AI technologies have been rapidly advancing in the field of dermatology and pathology, showing great potential for accurate classification of skin lesions. By 2030, with further advancements in AI, it is highly likely that the task of classifying skin lesions will be fully delegated to AI in pathology labs. This transition would bring benefits such a…	Invalid	Likert scale: 6 Very likely (0.8 - 1) Rationale: AI algorithms have shown remarkable progress in accurately classifying skin lesions and assisting in dermatopathology diagnosis. With ongoing research and development, it is highly probable that by 2030, AI will be able to fully automate the classification of skin lesions in pathology labs. This would lead to improved efficiency, consistency, and a…	Invalid	Rationale: Skin lesion classification is a task within digital pathology that has shown promising advancements in AI algorithms and image analysis techniques. Given the increasing accuracy and efficiency of AI systems in analyzing visual data, it is likely that by 2030, we will see significant progress in automating the classification of skin lesions in pathology labs. This could lead to improved…
141	By 2030, the probability of the task of ÒMIB-1 scoringÓ being fully delegated to AI in pathology labs is...	Invalid	5 Likely (0.6 - 0.8) Rationale/Explanation: MIB-1 scoring is a task that involves analyzing the proliferation marker in pathology, which can be time-consuming and subjective when done manually. With advancements in AI and image analysis technologies, it is likely that by 2030, AI systems will be able to accurately and efficiently perform MIB-1 scoring in pathology labs. This would not only stream…	Invalid	Rationale/Explanation: MIB-1 scoring involves the assessment of cell proliferation index, which is a task suited for AI in pathology labs. By 2030, advancements in AI technology and image analysis algorithms are likely to have progressed significantly, enabling more accurate and efficient MIB-1 scoring. Integration of AI into pathology workflows for tasks like this is expected to increase, making…	Invalid	5 Likely (0.6 - 0.8) Rationale/Explanation: MIB-1 scoring involves assessing cell proliferation rates in pathology samples, a task that can be time-consuming and subjective when done manually. AI has shown significant progress in image analysis and pattern recognition, which are key aspects of MIB-1 scoring. With ongoing research and development in AI algorithms tailored for pathology tasks, it i…	Invalid	5 Likely (0.6 - 0.8) Rationale/Explanation: Given the advancements in AI and machine learning technologies, the increasing application of AI in pathology, and the potential for AI to enhance efficiency and accuracy in tasks like MIB-1 scoring, it is likely that by 2030, this task could be fully delegated to AI in pathology labs. However, there may still be some challenges and regulatory considera…	Invalid	Rationale: AI technologies have been increasingly utilized in pathology labs for various tasks, including image analysis and interpretation. MIB-1 scoring involves assessing cell proliferation in tumors, a task that could benefit from AI algorithms due to their ability to analyze large amounts of data efficiently. By 2030, advancements in AI capabilities and deep learning algorithms are likely to…
142	By 2030, the probability of the task of Ògrading of dysplasiaÓ being fully delegated to AI in pathology labs is...	Invalid	Rationale/Explanation: AI technology has shown significant advancements in the field of pathology, particularly in image analysis and pattern recognition. The task of grading dysplasia involves analyzing cellular changes and patterns, which align well with AI capabilities. With continued developments in AI algorithms and machine learning, it is likely that by 2030, AI will be capable of accuratel…	Invalid	5 Likely (0.6 - 0.8) Rationale/Explanation: AI technologies have shown significant advancements in image analysis and pattern recognition, making them well-suited for tasks like grading dysplasia in pathology. With further development and integration of AI algorithms in pathology labs, it is likely that by 2030, the task of grading dysplasia could be fully delegated to AI for more efficient and a…	Invalid	5 Likely (0.6 - 0.8) Rationale: The grading of dysplasia involves pattern recognition and analysis of cellular abnormalities, which are tasks that AI and machine learning algorithms have shown significant progress in. With the advancement of AI technology and ongoing research in digital pathology, it is likely that by 2030, the grading of dysplasia could be fully delegated to AI in pathology labs…	Invalid	5. Likely (0.6 - 0.8) Rationale/Explanation: The grading of dysplasia involves analyzing and categorizing the abnormal cell changes, which could potentially be well-suited for AI applications due to its repetitive and pattern-based nature. With the continued development of AI algorithms and deep learning technologies, it is likely that by 2030, AI will be capable of accurately and efficiently gra…	Invalid	Rationale: The grading of dysplasia involves the analysis and classification of tissue abnormalities, which can be a complex and time-consuming task for pathologists. AI technologies have shown great promise in image recognition and pattern detection, making them well-suited for tasks like dysplasia grading. With ongoing advancements in AI algorithms and tools, it is likely that by 2030, AI will …
143	By 2030, the probability of the task of Òassessing extent of liver steatosis and fibrosisÓ being fully delegated to AI in pathology labs is...	5	Rationale: AI technology is advancing rapidly, showing great promise in the field of pathology. By 2030, it is highly likely that AI will be extensively utilized in pathology labs for tasks such as assessing the extent of liver steatosis and fibrosis. The continuous improvements in AI algorithms and the increasing amount of data available for training AI systems make it probable that AI will be a…	Invalid	Rationale/Explanation: AI technology has shown significant advancements in image analysis and pattern recognition, making it increasingly capable of accurately assessing and quantifying various aspects of liver pathology such as steatosis and fibrosis. Given the pace of development in this field, and assuming continued technological progress and adoption in pathology labs, it is plausible that by…	Invalid	Rationale: The task of assessing the extent of liver steatosis and fibrosis involves intricate analysis of tissue samples which can be time-consuming and prone to human error. AI technologies have shown significant advancements in image analysis and pattern recognition, making it likely that by 2030, AI systems will be sufficiently developed to carry out this task efficiently and accurately in pa…	Invalid	5 Likely (0.6 - 0.8) Rationale/Explanation: AI technology has been advancing rapidly, and it is expected to continue improving in the coming years. Assessing liver steatosis and fibrosis involves complex image analysis and pattern recognition, which are areas where AI has shown great promise. By 2030, it is likely that AI will have the capability to accurately and efficiently assess the extent of…	Invalid	6 Very likely (0.8 - 1) Rationale: Given the rapid advancements in AI technology, particularly in image analysis and pattern recognition, it is highly probable that by 2030, AI systems will be advanced and reliable enough to accurately assess the extent of liver steatosis and fibrosis in pathology labs. This automation would not only increase efficiency but also potentially improve accuracy and c…	5.0
144	By 2030, the probability of the task of Ògrading of prostate cancerÓ being fully delegated to AI in pathology labs is...	Invalid	AI technologies have shown significant potential in assisting pathologists with tasks like grading cancer accurately and efficiently. With further advancements, improvements in AI algorithms, and increased integration of AI systems in pathology workflows, it is plausible that by 2030, the grading of prostate cancer could be fully automated and delegated to AI in pathology labs. However, there may…	Invalid	Rationale: AI technologies have been advancing rapidly in the field of pathology, showing promising results in tasks like image analysis and diagnosis. Grading of prostate cancer involves analyzing tissue samples and categorizing them based on their malignancy, a task that AI algorithms can increasingly perform accurately. Given the progress in AI capabilities and the potential for automation in …	Invalid	5 Likely (0.6 - 0.8) Rationale/Explanation: AI has shown significant advancements in accurately grading cancers, including prostate cancer, based on pathology slides. With ongoing research, development, and integration of AI technologies in pathology labs, it is likely that by 2030, AI will be proficient enough to fully automate the grading of prostate cancer, improving efficiency and accuracy in…	Invalid	Rationale: AI technology has shown significant advancements in the field of pathology, particularly in the area of image analysis and pattern recognition. Grading of prostate cancer involves complex image analysis tasks that could benefit greatly from AI capabilities. Given the progress already made in this field and the continued development of AI algorithms, it is likely that by 2030, the task …	Invalid	Rationale: AI technology has been increasingly utilized in pathology labs, showing promising results in tasks such as image analysis and interpretation. Given the advancements in AI algorithms and the potential for improved efficiency and accuracy in grading prostate cancer, it is likely that by 2030, this task could be fully delegated to AI in pathology labs. However, there may still be some com…
145	By 2030, the probability of the task of Ògrading of breast cancerÓ being fully delegated to AI in pathology labs is...	Invalid	Rationale/Explanation: Given the advancements in AI technology, particularly in the field of medical imaging and pathology, it is likely that by 2030 AI will be capable of fully automating the grading of breast cancer in pathology labs. AI systems have shown great promise in accurately analyzing and interpreting medical images, which are essential for grading cancer. With further research, develo…	Invalid	6. Very likely (0.8 - 1) Rationale/Explanation: The grading of breast cancer involves the classification of cancer cells in terms of how abnormal they look under a microscope. AI technologies have already shown significant advancements in image analysis and pattern recognition, making them highly suitable for tasks like grading in pathology labs. By 2030, given the rapid pace of AI development an…	Invalid	Rationale: Given the advancements in AI technology, particularly in the field of medical imaging and pathology, it is highly probable that by 2030, AI systems will be capable of accurately grading breast cancer in pathology labs. With the continuous improvements in AI algorithms, deep learning models, and the increasing incorporation of AI tools in medical settings, the automation of grading task…	Invalid	6 Very likely (0.8 - 1) Rationale: AI technologies have been rapidly advancing in the field of pathology, particularly in areas like image analysis and pattern recognition. Grading of breast cancer involves analyzing the characteristics of cancer cells, which is a task well-suited for AI algorithms. With continuous improvements in AI capabilities and the increasing volume of data available for tr…	Invalid	5. Likely (0.6 - 0.8) Rationale: AI algorithms have shown significant promise in accurately grading breast cancer samples, leading to more efficient and standardized results. With further research, development, and integration of AI systems in pathology labs, it is likely that by 2030, the grading of breast cancer could be fully delegated to AI, streamlining the process and improving diagnostic a…
146	By 2030, the probability of the task of Ògrading of colorectal cancerÓ being fully delegated to AI in pathology labs is...	Invalid	Rationale/Explanation: Colorectal cancer grading involves analyzing tissue samples and determining the severity or aggressiveness of the cancer, which is traditionally a complex and subjective task requiring expert interpretation. AI systems have been increasingly used in pathology labs for image analysis and pattern recognition tasks, showing promising results. By 2030, advancements in AI techno…	Invalid	Rationale: AI technology has been advancing rapidly in the field of pathology, showing promising results in accurately grading cancer and assisting pathologists. Given the trajectory of AI development and its potential for improving accuracy and efficiency in pathology tasks, it is very likely that the grading of colorectal cancer will be fully delegated to AI in pathology labs by 2030.	Invalid	Rationale: AI technologies are advancing rapidly in the field of pathology, particularly in image analysis and grading tasks. Given the complexity of grading colorectal cancer and the potential for AI to enhance accuracy and efficiency in this specific area, it is likely that by 2030, AI will have a significant role in fully automating the grading of colorectal cancer in pathology labs. However, …	Invalid	6. Very likely (0.8 - 1) Rationale/explanation: AI has shown significant progress in image analysis and pattern recognition tasks, which are crucial in grading cancer accurately. With continued improvements in AI algorithms and the increasing adoption of AI in healthcare, it is highly probable that by 2030, the grading of colorectal cancer can be fully delegated to AI in pathology labs for more e…	Invalid	Rationale/Explanation: The grading of colorectal cancer involves the assessment of the extent of malignancy in tissue samples, which is a crucial aspect of pathology analysis. AI technologies have shown significant advancements in image analysis and pattern recognition, which are key components of grading cancer. Given the rapid progress in AI algorithms and the potential for improved accuracy an…
147	By 2030, the probability of the task of Ògrading of lung cancerÓ being fully delegated to AI in pathology labs is...	Invalid	5 Likely (0.6 - 0.8) Rationale: AI technologies have been making significant advancements in the field of pathology, including the grading of various cancers. Given the rapid progress in AI capabilities and the potential for increased accuracy and efficiency in grading lung cancer, it is likely that this task will be fully delegated to AI in pathology labs by 2030. However, there may be regulator…	Invalid	Likert scale: 5 Likely (0.6 - 0.8) Rationale: The advancement of AI technology in pathology has shown significant progress in the automation of tasks like image analysis and pattern recognition. With the increasing focus on precision medicine and personalized treatments, the demand for accurate and efficient grading of lung cancer is on the rise. Given the trajectory of AI development in healthca…	Invalid	5 Likely (0.6 - 0.8) Rationale/Explanation: AI technologies have been advancing rapidly in the field of pathology, particularly in image analysis and pattern recognition. Given the progress being made, it is likely that by 2030, the grading of lung cancer could be fully delegated to AI in pathology labs. This could lead to more efficient and accurate results, benefiting both patients and healthca…	Invalid	5 Likely (0.6 - 0.8) Rationale/Explanation: Advancements in AI technology have shown significant progress in aiding pathologists in tasks like grading cancer. By 2030, it is likely that AI will have further advanced to the point where it can be fully delegated to handle the grading of lung cancer accurately and efficiently in pathology labs. The increasing amount of data, improved algorithms, and…	Invalid	5 Likely (0.6 - 0.8) Rationale/Explanation: The grading of lung cancer involves analyzing complex patterns and features in pathology slides, which is a task that can potentially benefit greatly from AI assistance. Given the advancements in AI technology and its increasing applications in healthcare, it is likely that by 2030, AI systems will have advanced to the point where they can effectively a…
148	By 2030, the probability of the task of Òintegration of data from multiple IHC stainsÓ being fully delegated to AI in pathology labs is...	Invalid	5 Likely (0.6 - 0.8) Rationale/Explanation: The integration of data from multiple IHC stains is a complex and time-consuming task that requires careful analysis and correlation of different markers. AI technologies have shown significant progress in image analysis, pattern recognition, and data integration capabilities. By 2030, it is likely that AI will have advanced to a level where it can effi…	Invalid	Rationale/Explanation: Integrating data from multiple IHC stains is a complex and time-consuming task that requires a high level of accuracy and efficiency. AI technologies have shown significant advancements in image analysis and interpretation, which are vital for handling multiple stains simultaneously. By 2030, it is likely that AI will have further developed to the point where it can effecti…	Invalid	5 Likely (0.6 - 0.8) Rationale/Explanation: Integration of data from multiple IHC stains is a complex task that can benefit significantly from AI technology. By 2030, advancements in AI algorithms, machine learning, and image analysis are likely to make significant progress, enabling more accurate and efficient integration of data from multiple IHC stains. However, certain challenges such as the …	Invalid	6 - Very likely (0.8 - 1) Rationale: AI technologies are already making significant progress in automating various aspects of pathology, including image analysis and interpretation. By 2030, the integration of data from multiple IHC stains is likely to be fully delegated to AI as advancements in machine learning and automation continue to improve accuracy, efficiency, and consistency in pathology…	Invalid	Rationale: AI technologies are continuously advancing, showing remarkable progress in various tasks within the field of pathology, including image analysis and data integration. The integration of data from multiple IHC stains is a complex task that requires high accuracy and efficiency. With the rapid development of AI algorithms and capabilities, it is very likely that by 2030, AI will have the…
149	By 2030, the probability of the task of Òcorrelation of morphologic, immunofluorescence and molecular pathology imagesÓ being fully delegated to AI in pathology labs is...	Invalid	Rationale: Advances in artificial intelligence (AI) technology have shown great promise in the field of pathology, particularly in image analysis and interpretation. By 2030, it is likely that AI will have significantly improved its ability to correlate morphologic, immunofluorescence, and molecular pathology images accurately and efficiently. With continued developments in deep learning algorith…	Invalid	6. Very likely (0.8 - 1) Rationale/Explanation: Advancements in AI technology, machine learning algorithms, and computer vision capabilities are rapidly progressing, enabling AI systems to analyze complex datasets and images with increasing accuracy. The correlation of morphologic, immunofluorescence, and molecular pathology images requires intricate pattern recognition and data integration, whic…	Invalid	Rationale/Explanation: Advancements in AI technology are rapidly progressing and showing promising results in various fields, including digital pathology. AI is already being utilized for tasks such as image analysis, pattern recognition, and diagnosis assistance in pathology labs. Given the complexity and volume of data involved in correlating morphologic, immunofluorescence, and molecular patho…	Invalid	6. Very likely (0.8 - 1) Rationale/Explanation: Given the rapid advancements in AI technology, particularly in image recognition and analysis, it is highly plausible that by 2030 AI will be capable of effectively correlating morphologic, immunofluorescence, and molecular pathology images in pathology labs. Additionally, increased integration of AI algorithms into pathology workflows is already un…	Invalid	Rationale: AI technologies are advancing rapidly, particularly in the field of pathology where image analysis plays a crucial role. By 2030, it is very likely that AI will have significantly improved in correlating morphologic, immunofluorescence, and molecular pathology images, leading to high accuracy and efficiency. This task is highly conducive to automation and AI's capabilities are expected…
