# Supplementary material for: How does AI perform compared to human expert panels in medical Delphi studies? A pilot study through the lens of pathology
Source: J Pathol Inform. 2026 Apr 15;21:100661. doi: 10.1016/j.jpi.2026.100661 (PMC13185839; doi:10.1016/j.jpi.2026.100661)
Supplement: Supplementary material 1 — Original data used in the study and code for the Delphi-GPT application. [file mmc1.zip › Delphi-Results-&-Code-Sent-to-copy/original-excel-files 1-7 & word file 1-7 prompt/CSV Category 2.csv]

Question #	Specified Statement
16	By 2030, due to the integration of AI in the pathology setting, the number of jobs for pathologists willÉ
17	By 2030, due to the integration of AI in the pathology setting, the number of jobs for pathology technicians willÉ
18	By 2030, due to the integration of AI in the pathology setting,Êthe number of jobs for IT staff willÉ
19	By 2030, due to the integration of AI in the pathology setting,Êthe number of jobs in administrative positions willÉ
20	By 2030, due to the integration of AI in the pathology setting,Êthe ratio of general pathologists willÉ
21	By 2030, due to the integration of AI in the pathology setting, the ratio of subspecialized pathologists willÉ
22	By 2030, due to the integration of AI in the pathology setting, the number of specialized "computational" pathologists willÉ
23	By 2030, due to the integration of AI in the pathology setting, the number of overall jobs in Pathology willÉ
24	Beyond 2030 (by 2040), due to the integration of AI in the pathology setting, the number of jobs for pathologists willÉ
25	Beyond 2030 (by 2040), due to the integration of AI in the pathology setting, the overall number of jobs in Pathology willÉ
