# Supplementary material for: How does AI perform compared to human expert panels in medical Delphi studies? A pilot study through the lens of pathology
Source: J Pathol Inform. 2026 Apr 15;21:100661. doi: 10.1016/j.jpi.2026.100661 (PMC13185839; doi:10.1016/j.jpi.2026.100661)
Supplement: Supplementary material 1 — Original data used in the study and code for the Delphi-GPT application. [file mmc1.zip › Delphi-Results-&-Code-Sent-to-copy/original-excel-files 1-7 & word file 1-7 prompt/CSV Category 1.csv]

Question #	Specified Statement	Run1	Run2	Run3	Run4	Run5	Run6	Run7	Run8	Run9	Run10	Explanation from Run 1
1	By 2030, due to the integration of AI in the pathology setting, time required per case will decrease.
2	By 2030, due to the integration of AI in the pathology setting, cost per case will decrease.
3	By 2030, due to the integration of AI in the pathology setting, standardization of pre-analytical processes (staining and slicing techniques) will increase.
4	By 2030, due to the integration of AI in the pathology setting, the number of unnecessary IHC stains performed will decrease
5	By 2030, due to the integration of AI in the pathology setting, pathologists will look at a substantially lower number of cases, since cases will be filtered (such as negative biopsies).
6	By 2030, due to the integration of AI in the pathology setting, diagnostic accuracy will increase.
7	By 2030, due to the integration of AI in the pathology setting, diagnosis and grading of tumors will be more standardized, bringing more objectivity to the diagnosis of certain entities that are currently subject to high interobserver variability.
8	By 2030, due to the integration of AI in the pathology setting, detection of rare events (small metastases, small tumor foci) will increase.
9	By 2030, due to the integration of AI in the pathology setting, analyses will be more quantitative.
10	By 2030, due to the integration of AI in the pathology setting, completeness of reports will increase.
11	By 2030, due to the integration of AI in the pathology setting, complexity of reports will increase.
12	By 2030, due to the integration of AI in the pathology setting, quality of reports will increase.
13	By 2030, due to the integration of AI in the pathology setting, the number of second-opinion consultations will decrease.
14	By 2030, due to the integration of AI in the pathology setting, satisfaction of referring physicians will increase.
15	By 2030, due to the integration of AI in the pathology setting, patient satisfaction will increase.
26	By 2030, due to the integration of AI in the pathology setting, practices with retiring pathologists may choose not to replace them.
27	By 2030, due to the integration of AI in the pathology setting, AI will pose an increased incentive to retire, for those pathologists who are unwilling to apply AI to their daily job.
28	By 2030, due to the integration of AI in the pathology setting, pathology will attract more and better talent into the specialty, because of an increased interest due to AI developments in the field.
44	By 2030, due to the integration of AI in the pathology setting,�pathologists will be more involved in diagnostic tumor boards.
45	By 2030, due to the integration of AI in the pathology setting,�pathologists will be more involved in multidisciplinary conferences.
46	By 2030, due to the integration of AI in the pathology setting,�pathologists will be more involved in research activities.
47	By 2030, due to the integration of AI in the pathology setting,�pathologists will be spending more time in the study of rare lesions.
150	By 2030, regarding the integration of AI in pathology, a set of new guidelines will be developed, specifically addressing the integration of AI in pathology.
151	By 2030, regarding the integration of AI in pathology, specific validation procedures for different types of AI tools will be defined by regulatory bodies.
152	By 2030, regarding the integration of AI in pathology, regulatory pathways concerning AI tools for pathology will be simplified.
153	By 2030, regarding the integration of AI in pathology, approving developers once, circumventing the need to approve every app developed by a cleared AI company, will be possible.
154	By 2030, regarding the integration of AI in pathology, validation of families of algorithms with the same basic structure, rather than on an individual basis for each algorithm and application, will be possible.
155	By 2030, regarding the integration of AI in pathology, approving adaptive algorithms that constantly change will be possible.
156	By 2030, regarding the integration of AI in pathology, any legal and administrative barriers to use of anonymized images in education and research will be overcome.
157	By 2030, regarding the integration of AI in pathology, meeting regulatory requirements for most AI applications will be a lengthy and costly process, as it will involve large-scale prospective studies.
158	By 2030, regarding the integration of AI in pathology, definition of endpoints for clinical validation studies will be a common problem.
159	By 2030, regarding the integration of AI in pathology, post-marketing surveilance will pose important challenges, due to algorithm drift.
160	By 2030, regarding the integration of AI in pathology, regulatory issues will not be a challenge for AI use in pathology, since the medical doctor always makes the final decision for diagnostic, therapeutic or prognostic use of AI.
161	By 2030, regarding the integration of AI in pathology, the introduction of AI-based diagnostic modalities will require regulatory supervision, both related to the quality of the rendered diagnosis and the ultimate destination of the diagnostic information.
162	By 2030, regarding the integration of AI in pathology, regulatory approval of AI tools used for definitive (primary) diagnosis will be very strict, but AI used for advisory purposes (secondary) will also have to meet strict regulatory conditions.
163	By 2030, regarding the integration of AI in pathology, CLIA regulations and clarification surrounding the use of laboratory data within pathology and laboratory processes versus outside of the laboratory will be reviewed and updated.
164	By 2030, regarding the integration of AI in pathology, governments will actively promote innovation in the areas of AI and medicine, fostering the advancement of AI in pathology.
165	By 2030, regarding the integration of AI in pathology, legal disputes will often arise regarding who should assume liability (pathologist, institution, developer, commercial vendor...) for diagnostic errors induced by AI.
166	By 2030, regarding the integration of AI in pathology, as long as AI is used as a supportive method, ethical issues will be minor. However, when AI takes over tasks from the pathologist, i.e., making a diagnosis without human oversight, it will face major ethical challenges.
167	By 2030, regarding the integration of AI in pathology, other healthcare professionals will start using AI tools to diagnose cases without the aid of a pathologist.
168	By 2030, regarding the integration of AI in pathology, pathologists will occasionally make diagnoses against their own judgment because of AI software recommendations.
169	By 2030, regarding the integration of AI in pathology, due to the "black box" nature of many AI tools, pathologists will often make diagnoses without enough clinical explainability.
170	By 2030, regarding the integration of AI in pathology, due to ethical concerns, algorithms will be prevented from making decisions in the pathology setting without additional manual review by a pathologist.
171	By 2030, regarding the integration of AI in pathology, hurried pathologists will often take "shortcuts" by accepting AI interpretations without sufficient verification.
172	By 2030, regarding the integration of AI in pathology, it will be impossible to ensure that pathologists take full responsibility for double-checking and confirming AI-rendered diagnoses.
173	By 2030, regarding the integration of AI in pathology, pathologists will still be legally responsible for diagnoses made with the help of AI.
174	By 2030, regarding the integration of AI in pathology, potentially-biased algorithms due to lack of demographic diversity in training datasets will lead to diagnostic errors.
175	By 2030, regarding the integration of AI in pathology, limits will be imposed to unintended discoveries enabled by AI.
176	By 2030, regarding the integration of AI in pathology, stricter limits will be imposed on commercialization of data.
177	By 2030, regarding the integration of AI in pathology, lack of informed patient consent when using their data will be a common practice.
178	By 2030, regarding the integration of AI in pathology, data inferences that may impact on patient anonymity will lead to ethical issues.
179	By 2030, regarding the integration of AI in pathology, AI will lead to a de-skilling of pathologists, who will potentially suffer from too great a reliance on AI.
180	By 2030, regarding the integration of AI in pathology, AI and technology will be included in the educational curricula of medical students, pathologists, and analysts to help them deal with this rapidly evolving method of support and its ethical implications.
