# Supplementary material for: How does AI perform compared to human expert panels in medical Delphi studies? A pilot study through the lens of pathology
Source: J Pathol Inform. 2026 Apr 15;21:100661. doi: 10.1016/j.jpi.2026.100661 (PMC13185839; doi:10.1016/j.jpi.2026.100661)
Supplement: Supplementary material 1 — Original data used in the study and code for the Delphi-GPT application. [file mmc1.zip › Delphi-Results-&-Code-Sent-to-copy/Category-2-Run-Results/completed-ai-survey2-GPT-4o-temp07-w-avg.csv]

Question #	Specified Statement	AI Rating 1	AI Explanation 1	AI Rating 2	AI Explanation 2	AI Rating 3	AI Explanation 3	AI Rating 4	AI Explanation 4	AI Rating 5	AI Explanation 5	Average AI Ratings
16	By 2030, due to the integration of AI in the pathology setting, the number of jobs for pathologists willÉ	Invalid	**Rationale/Explanation:** The integration of AI in pathology is expected to bring significant changes in how tasks are performed, potentially automating many routine activities and improving efficiency. However, rather than reducing the number of jobs for pathologists, AI is likely to change the nature of their work. AI can assist in diagnostics, increase accuracy, and speed up processes, which …	4	**Rationale/Explanation:** By 2030, the integration of AI in the pathology setting is likely to transform the nature of the work rather than dramatically alter the number of jobs available for pathologists. AI is expected to assist pathologists by automating routine and repetitive tasks, such as image analysis, which can increase efficiency and accuracy. This could allow pathologists to focus mor…	4	Rationale/Explanation: The integration of AI in the pathology setting is expected to bring significant advancements and efficiencies, but it is unlikely to dramatically decrease the number of jobs for pathologists by 2030. AI can assist in automating repetitive tasks, improving diagnostic accuracy, and increasing workflow efficiency. However, the role of pathologists involves complex decision-mak…	4	**Rationale/Explanation:** By 2030, the integration of AI in the pathology setting is likely to have a complex impact on the workforce. While AI has the potential to significantly enhance the efficiency, accuracy, and speed of pathology tasks, it is also unlikely to fully replace the expertise and nuanced decision-making of human pathologists within this timeframe. Here are some considerations: 1…	Invalid	Rationale/Explanation: The integration of AI in pathology is expected to streamline numerous tasks, such as image analysis, diagnostic support, and data management. As AI systems become more proficient and reliable, they will likely take over many routine and time-consuming tasks traditionally performed by pathologists. This could lead to a reduction in the demand for pathologists, particularly f…	4.0
17	By 2030, due to the integration of AI in the pathology setting, the number of jobs for pathology technicians willÉ	Invalid	#### Rationale/Explanation: The integration of AI in the pathology setting is likely to have a nuanced impact on the workforce, specifically for pathology technicians. While AI has the potential to automate certain routine tasks, it also requires skilled personnel to manage, interpret, and validate AI-generated results. Here are several factors that influenced my decision: 1. **Automation of Rout…	3	### Rationale/Explanation: The integration of AI in the pathology setting is likely to automate many routine and repetitive tasks that pathology technicians currently perform. This includes image analysis, initial screenings, and data management, which are areas where AI has shown significant potential for efficiency and accuracy. Consequently, the demand for technicians to carry out these specif…	Invalid	**Rationale/Explanation:** The integration of AI in pathology is expected to automate many repetitive and time-consuming tasks traditionally performed by pathology technicians, such as slide preparation, staining, and initial image analysis. As AI technologies improve, they will likely handle these tasks more efficiently and accurately than humans, reducing the demand for technicians who perform …	5	**Rationale/Explanation:** By 2030, the integration of AI in the pathology setting is likely to somewhat increase the number of jobs for pathology technicians. While AI will automate many routine and repetitive tasks, it will also create new opportunities and roles that require human oversight and expertise. Pathology technicians will be needed to manage, operate, and maintain AI systems, as well…	Invalid	**Rationale:** The integration of AI in pathology is likely to automate many routine and repetitive tasks typically performed by pathology technicians, such as slide preparation, staining, and initial analysis. AI-powered tools can enhance efficiency and accuracy, reducing the need for a large number of technicians to handle these tasks manually. While there will still be a need for human oversig…	4.0
18	By 2030, due to the integration of AI in the pathology setting,Êthe number of jobs for IT staff willÉ	Invalid	Rationale: The integration of AI in the pathology setting will likely require more IT staff to manage, maintain, and develop AI systems. AI systems in pathology involve complex software, large datasets, and require continuous updates and monitoring. This necessitates a workforce skilled in IT to ensure these systems run smoothly, are secure, and can handle the vast amounts of data generated. Addi…	6	Rationale/Explanation: The integration of AI in the pathology setting is likely to significantly increase the demand for IT staff by 2030. As AI systems become more prevalent, there will be a greater need for professionals who can develop, implement, maintain, and troubleshoot these advanced technologies. AI systems require continuous monitoring, updating, and optimization to ensure they are func…	6	Rationale/Explanation: The integration of AI in the pathology setting is expected to significantly increase the demand for IT staff. AI systems require not just initial setup but continuous maintenance, upgrades, and troubleshooting. Additionally, the deployment of AI-driven tools and platforms in pathology will necessitate robust IT infrastructure to ensure data security, interoperability, and c…	7	Rationale: The integration of AI in the pathology setting is likely to necessitate a significant expansion of IT infrastructure and support. AI systems require continuous maintenance, updates, troubleshooting, and security management. Additionally, the implementation of AI involves setting up complex data pipelines, ensuring data integrity, and managing large volumes of data, which will all neces…	Invalid	**Rationale/Explanation:** The integration of AI in pathology will likely necessitate a significant increase in IT staff. Here are the key reasons for this assessment: 1. **Implementation and Maintenance:** AI systems require specialized knowledge for their implementation and ongoing maintenance. Pathology labs will need IT professionals to set up and manage these AI tools effectively. 2. **Data …	6.333333333333333
19	By 2030, due to the integration of AI in the pathology setting,Êthe number of jobs in administrative positions willÉ	Invalid	**Likert ranking: 3 (Somewhat decrease from -5% to -20%)** **Rationale/Explanation:** The integration of AI in the pathology setting is expected to automate many routine and repetitive tasks, particularly those related to administrative duties such as data entry, scheduling, and report generation. AI systems can handle these tasks more efficiently and with fewer errors than humans, leading to a r…	3	Rationale/Explanation: The integration of AI in the pathology setting is likely to automate many routine administrative tasks such as data entry, scheduling, and initial data processing. AI systems can handle these repetitive and time-consuming tasks more efficiently and accurately than humans, leading to a decrease in the need for administrative positions. As AI tools become more sophisticated a…	Invalid	Considering the potential for automation and the evolving nature of administrative work, I would rate the impact as: **3 Somewhat decrease (from -5% to -20%)** ### Rationale: 1. **Automation of Tasks**: AI can handle many routine administrative tasks more efficiently than humans, reducing the need for a large workforce in these roles. 2. **Emerging Roles**: While some traditional jobs may be redu…	Invalid	**Rationale/Explanation:** The integration of AI in the pathology setting is expected to automate many routine and administrative tasks such as data entry, scheduling, and record-keeping. AI systems can efficiently handle these tasks with minimal human intervention, which would likely reduce the need for a large number of administrative personnel. AI can streamline processes, reduce errors, and i…	Invalid	#### Rationale/Explanation: The integration of AI in the pathology setting is likely to streamline administrative tasks significantly. AI systems can automate various routine and repetitive tasks such as data entry, appointment scheduling, and record keeping, which traditionally require a substantial administrative workforce. By 2030, it is plausible that many of these tasks will be handled more …	3.0
20	By 2030, due to the integration of AI in the pathology setting,Êthe ratio of general pathologists willÉ	3	Rationale/Explanation: The integration of AI in the pathology setting by 2030 is likely to streamline many routine diagnostic tasks, which could reduce the demand for general pathologists. AI systems can handle a significant portion of the workload related to image analysis, pattern recognition, and even initial diagnostic suggestions. This efficiency could lead to a decreased need for general pa…	3	Rationale/Explanation: The integration of AI in the pathology setting is likely to automate many routine tasks that general pathologists currently perform. AI algorithms can assist in diagnosing diseases, analyzing images, and predicting outcomes with a high degree of accuracy. Consequently, this could reduce the demand for general pathologists as some of their traditional roles and responsibilit…	3	### Rationale/Explanation: The integration of AI in the pathology setting is likely to somewhat decrease the ratio of general pathologists by 2030 for several reasons: 1. **Efficiency Gains**: AI tools are becoming increasingly adept at handling routine and repetitive tasks, such as image analysis and initial diagnostic screening. This will likely reduce the need for general pathologists to perfo…	Invalid	3 Somewhat decrease (from -5% to -20%) **Rationale/Explanation:** The integration of AI in pathology is anticipated to lead to more specialized and efficient diagnostic processes. AI systems can assist in routine tasks, such as image analysis and data interpretation, which are typically performed by general pathologists. As AI becomes more proficient in these areas, the demand for general patholo…	3	**Rationale/Explanation:** The integration of AI in pathology is likely to reduce the need for general pathologists to some extent because AI can handle routine and repetitive tasks more efficiently. AI algorithms have the potential to assist in tasks such as slide analysis, identifying patterns, and initial diagnostic suggestions, which can significantly reduce the workload for general pathologi…	3.0
21	By 2030, due to the integration of AI in the pathology setting, the ratio of subspecialized pathologists willÉ	Invalid	### Rationale/Explanation: The integration of AI in the pathology setting is likely to have notable effects on the workforce, particularly in terms of the ratio of subspecialized pathologists. Here are some key reasons for my ranking: 1. **Increased Efficiency and Precision**: AI tools are expected to enhance diagnostic accuracy and efficiency, allowing pathologists to handle more complex cases w…	Invalid	Likert scale response: 4 Remain the same (from -5% to +5%) Rationale/Explanation: AI integration in pathology is expected to enhance efficiency, accuracy, and the ability to handle larger volumes of data, which can augment the capabilities of pathologists. However, the demand for subspecialized pathologists, who have in-depth expertise in specific areas such as hematopathology, neuropathology, or…	Invalid	**Rationale/Explanation:** The integration of AI in the pathology setting is expected to augment the capabilities of pathologists rather than replace them. AI can handle routine and repetitive tasks, allowing pathologists to focus more on complex and specialized cases. This shift will likely necessitate a higher proportion of subspecialized pathologists who can interpret nuanced results and manag…	5	Rationale/Explanation: The integration of AI in pathology by 2030 is likely to somewhat increase the ratio of subspecialized pathologists for several reasons. Firstly, AI tools can automate routine tasks and basic diagnostic processes, allowing pathologists to focus more on complex and specialized cases. This shift can encourage pathologists to pursue subspecialty training to handle these more ch…	5	Rationale/Explanation: The integration of AI into pathology is expected to enhance the efficiency and accuracy of diagnostic processes. AI tools can assist general pathologists in making more accurate diagnoses, allowing them to handle more complex cases that may have previously required subspecialist input. However, AI is not likely to replace the nuanced expertise of subspecialized pathologists…	5.0
22	By 2030, due to the integration of AI in the pathology setting, the number of specialized "computational" pathologists willÉ	5	Rationale/Explanation: By 2030, the integration of AI in the pathology setting is expected to somewhat increase the number of specialized "computational" pathologists. AI systems will likely become a crucial component in pathology, assisting with tasks such as image analysis, diagnosis, and data interpretation. As a result, there will be a growing need for pathologists who are not only skilled in…	Invalid	Rationale/Explanation: The integration of AI in pathology is likely to lead to an increased need for specialized "computational" pathologists. These professionals will be crucial for developing, validating, and interpreting AI algorithms and ensuring their proper integration into clinical workflows. By 2030, the demand for computational pathologists is expected to somewhat increase as the use of …	6	Rationale/Explanation: By 2030, the integration of AI in pathology is expected to significantly transform the field, necessitating a new class of specialized professionals adept at using advanced computational tools and algorithms. These "computational" pathologists will be crucial in interpreting AI-generated data, integrating AI insights with traditional pathology findings, and ensuring that AI…	Invalid	Rationale/Explanation: The integration of AI in pathology is expected to require a new breed of pathologists who are proficient in both pathology and computational techniques. These specialized "computational" pathologists will be essential for interpreting AI results, validating models, and ensuring the quality and reliability of AI-driven diagnostics. Given the current trend towards the increas…	6	Rationale/Explanation: The integration of AI in the pathology setting is expected to significantly impact the workforce by creating a demand for specialized "computational" pathologists. These professionals will need to be proficient in both pathology and the use of advanced AI tools to interpret data, validate AI-generated results, and develop new AI methodologies tailored for pathology. As AI b…	5.666666666666667
23	By 2030, due to the integration of AI in the pathology setting, the number of overall jobs in Pathology willÉ	4	Rationale/Explanation: The integration of AI in the pathology setting by 2030 will likely streamline many processes and improve efficiency, but it is not expected to dramatically alter the overall number of jobs. AI has the potential to handle repetitive and time-consuming tasks, such as image analysis and data entry, which could reduce the workload on pathologists. However, the role of pathologi…	Invalid	"By 2030, due to the integration of AI in the pathology setting, the number of overall jobs in Pathology will..." ### Likert Scale Ranking: 4 Remain the same (from -5% to +5%) ### Rationale/Explanation: The integration of AI in pathology is expected to enhance efficiency and accuracy in diagnostic processes. However, while AI can automate certain tasks, it is unlikely to completely replace human …	5	Rationale/Explanation: I believe that the integration of AI in the pathology setting will somewhat increase the number of overall jobs by 2030 for several reasons. AI technologies are likely to enhance the efficiency and accuracy of diagnostic processes, which can lead to expanded services and potentially more specialized roles within pathology. While AI can automate certain routine tasks, it wil…	4	**Rationale/Explanation:** By 2030, the integration of AI in the pathology setting is likely to bring about significant changes in how tasks are performed, but it is not expected to drastically alter the overall number of jobs in the field. AI's role will primarily be to assist pathologists by automating routine and repetitive tasks, enhancing accuracy, and speeding up diagnostic processes. This …	Invalid	**Rationale/Explanation:** The integration of AI into pathology is poised to revolutionize many aspects of the field, primarily through enhancing efficiency, accuracy, and diagnostic capabilities. However, this transformation does not necessarily translate to a dramatic change in the number of overall jobs in pathology. Here are the key considerations: 1. **Augmentation, Not Replacement:** AI too…	4.333333333333333
24	Beyond 2030 (by 2040), due to the integration of AI in the pathology setting, the number of jobs for pathologists willÉ	4	**Rationale/Explanation:** Predicting the impact of AI on the workforce, especially in a specialized field like pathology, involves considering multiple factors. By 2040, AI will likely have become more sophisticated and integrated into the pathology setting, automating many routine and time-consuming tasks. However, this does not necessarily mean a dramatic decrease in the number of jobs for pat…	4	**Rationale/Explanation:** Predicting the future impact of AI on job numbers in any field is inherently challenging, especially within specialized domains like pathology. However, several factors lead me to believe that the number of jobs for pathologists will remain relatively stable by 2040, despite the integration of AI. 1. **Augmentation, Not Replacement:** AI in pathology is more likely to a…	4	### Rationale/Explanation: The integration of AI in the pathology setting by 2040 will likely lead to significant advancements in how pathology is performed, including increased efficiency, accuracy, and the ability to handle larger volumes of data. However, these advancements are not expected to dramatically decrease the need for human pathologists. Instead, AI is more likely to complement the w…	Invalid	**Rationale/Explanation:** The integration of AI in the pathology setting is expected to streamline and enhance many diagnostic processes. However, while AI will likely take over repetitive and time-consuming tasks, such as image analysis and initial screenings, the role of pathologists will evolve rather than diminish significantly. By 2040, AI is anticipated to act as an advanced tool that aids…	Invalid	Rationale/Explanation: The integration of AI in pathology is likely to lead to increased efficiency and automation in diagnostic processes. By 2040, AI systems will likely be highly advanced, capable of handling routine diagnostic tasks such as image analysis, pattern recognition, and initial assessments, which currently require a significant amount of a pathologist's time. As a result, the deman…	4.0
25	Beyond 2030 (by 2040), due to the integration of AI in the pathology setting, the overall number of jobs in Pathology willÉ	4	**Rationale/Explanation:** By 2040, the integration of AI in the pathology setting is likely to have a complex impact on the overall number of jobs in the field. While AI has the potential to automate certain tasks that pathologists currently perform, such as image analysis and diagnostic decision support, it is unlikely to replace the need for human expertise entirely. Instead, AI is expected to…	Invalid	**Rationale/Explanation:** By 2040, the integration of AI in the pathology setting is likely to transform the workforce rather than lead to a dramatic decrease in the number of jobs. AI has the potential to enhance efficiency, accuracy, and productivity in pathology but will also create new roles and opportunities. 1. **Efficiency and Productivity:** AI can assist pathologists by automating repet…	4	### Rationale/Explanation: The integration of AI in pathology by 2040 will likely lead to a shift in the nature of pathology jobs rather than a dramatic change in the overall number of jobs. While AI is expected to automate certain repetitive and time-consuming tasks, such as image analysis and preliminary diagnostics, the demand for human expertise in interpreting results, making final diagnoses…	Invalid	Rationale/Explanation: By 2040, the integration of AI in pathology is likely to transform the field significantly. AI will automate many routine and repetitive tasks, such as image analysis and data entry, which might initially suggest a reduction in certain types of jobs. However, this automation will also create new opportunities and roles that currently do not exist. For example, jobs related …	4	Rationale/Explanation: By 2040, the integration of AI in the pathology setting is likely to result in significant changes in how work is conducted, but it may not necessarily lead to a drastic change in the overall number of jobs. AI has the potential to automate many routine tasks, such as image analysis and data processing, which could reduce the demand for some types of labor. However, it will…	4.0
