# Supplementary material for: How does AI perform compared to human expert panels in medical Delphi studies? A pilot study through the lens of pathology
Source: J Pathol Inform. 2026 Apr 15;21:100661. doi: 10.1016/j.jpi.2026.100661 (PMC13185839; doi:10.1016/j.jpi.2026.100661)
Supplement: Supplementary material 1 — Original data used in the study and code for the Delphi-GPT application. [file mmc1.zip › Delphi-Results-&-Code-Sent-to-copy/Category-2-Run-Results/completed-ai-survey2-GPT-4o-temp00-w-avg.csv]

Question #	Specified Statement	AI Rating 1	AI Explanation 1	AI Rating 2	AI Explanation 2	AI Rating 3	AI Explanation 3	AI Rating 4	AI Explanation 4	AI Rating 5	AI Explanation 5	Average AI Ratings
16	By 2030, due to the integration of AI in the pathology setting, the number of jobs for pathologists willÉ	4	**Rationale/Explanation:** The integration of AI in the pathology setting is expected to bring significant changes to the workflow and efficiency of pathologists. However, it is unlikely to dramatically decrease or increase the number of jobs for pathologists by 2030. Here are the key points that led to this ranking: 1. **Efficiency and Augmentation:** AI is expected to augment the capabilities o…	4	**Rationale/Explanation:** The integration of AI in the pathology setting is expected to bring significant changes to the workflow and efficiency of pathologists. However, it is unlikely to dramatically decrease or increase the number of jobs for pathologists by 2030. Here are the key points that led to this ranking: 1. **Efficiency and Augmentation:** AI is expected to augment the capabilities o…	4	**Rationale/Explanation:** The integration of AI in the pathology setting is expected to bring significant changes to the workflow and efficiency of pathologists. However, it is unlikely to dramatically decrease or increase the number of jobs for pathologists by 2030. Here are the key points that led to this ranking: 1. **Efficiency and Augmentation:** AI is expected to augment the capabilities o…	4	**Rationale/Explanation:** The integration of AI in the pathology setting is expected to bring significant changes to the workflow and efficiency of pathologists. However, it is unlikely to dramatically decrease or increase the number of jobs for pathologists by 2030. Here are the key points that led to this ranking: 1. **Efficiency and Augmentation:** AI is expected to augment the capabilities o…	4	**Rationale/Explanation:** The integration of AI in the pathology setting is expected to bring significant changes to the workflow and efficiency of pathologists. However, it is unlikely to dramatically decrease or increase the number of jobs for pathologists by 2030. Here are the key points that led to this ranking: 1. **Efficiency and Augmentation:** AI is expected to augment the capabilities o…	4.0
17	By 2030, due to the integration of AI in the pathology setting, the number of jobs for pathology technicians willÉ	Invalid	**Rationale/Explanation:** The integration of AI in the pathology setting is likely to automate many routine and repetitive tasks that pathology technicians currently perform. AI systems can handle tasks such as image analysis, data entry, and initial diagnostic assessments more efficiently and accurately than humans in many cases. This automation could lead to a reduction in the demand for patho…	Invalid	**Rationale/Explanation:** The integration of AI in the pathology setting is likely to automate many routine and repetitive tasks that pathology technicians currently perform. AI systems can handle tasks such as image analysis, data entry, and initial diagnostic assessments more efficiently and accurately than humans in many cases. This automation could lead to a reduction in the demand for patho…	Invalid	**Rationale/Explanation:** The integration of AI in the pathology setting is likely to automate many routine and repetitive tasks that pathology technicians currently perform. AI systems can handle tasks such as image analysis, data entry, and initial diagnostic assessments more efficiently and accurately than humans in many cases. This automation could lead to a reduction in the demand for patho…	Invalid	**Rationale/Explanation:** The integration of AI in the pathology setting is likely to automate many routine and repetitive tasks that pathology technicians currently perform. AI systems can handle tasks such as image analysis, data entry, and initial diagnostic assessments more efficiently and accurately than humans in many cases. This automation could lead to a reduction in the demand for patho…	Invalid	**Rationale/Explanation:** The integration of AI in the pathology setting is likely to automate many routine and repetitive tasks that pathology technicians currently perform. AI systems can handle tasks such as image analysis, data entry, and initial diagnostic assessments more efficiently and accurately than humans in many cases. This automation could lead to a reduction in the demand for patho…
18	By 2030, due to the integration of AI in the pathology setting,Êthe number of jobs for IT staff willÉ	6	Rationale/Explanation: The integration of AI in the pathology setting is expected to significantly increase the demand for IT staff. AI systems require robust infrastructure, continuous maintenance, and regular updates to ensure optimal performance and security. Additionally, the implementation of AI will necessitate the development and management of new software and hardware solutions tailored t…	6	Rationale/Explanation: The integration of AI in the pathology setting is expected to significantly increase the demand for IT staff. AI systems require robust infrastructure, continuous maintenance, and regular updates to ensure optimal performance and security. Additionally, the implementation of AI will necessitate the development and management of new software and hardware solutions tailored t…	6	Rationale/Explanation: The integration of AI in the pathology setting is expected to significantly increase the demand for IT staff. AI systems require robust infrastructure, continuous maintenance, and regular updates to ensure optimal performance and security. Additionally, the implementation of AI will necessitate the development and management of new software and hardware solutions tailored t…	6	Rationale/Explanation: The integration of AI in the pathology setting is expected to significantly increase the demand for IT staff. AI systems require robust infrastructure, continuous maintenance, and regular updates to ensure optimal performance and security. Additionally, the implementation of AI will necessitate the development and management of new software and hardware solutions tailored t…	6	Rationale/Explanation: The integration of AI in the pathology setting is expected to significantly increase the demand for IT staff. AI systems require robust infrastructure, continuous maintenance, and regular updates to ensure optimal performance and security. Additionally, the implementation of AI will necessitate the development and management of new software and hardware solutions tailored t…	6.0
19	By 2030, due to the integration of AI in the pathology setting,Êthe number of jobs in administrative positions willÉ	3	Rationale/Explanation: The integration of AI in the pathology setting is likely to automate many routine administrative tasks, such as data entry, scheduling, and record-keeping. AI systems can handle these tasks more efficiently and with fewer errors than humans, which could lead to a reduction in the need for administrative staff. While some new administrative roles may emerge to manage and ove…	3	Rationale/Explanation: The integration of AI in the pathology setting is likely to automate many routine administrative tasks, such as data entry, scheduling, and record-keeping. AI systems can handle these tasks more efficiently and with fewer errors than humans, which could lead to a reduction in the need for administrative staff. While some new administrative roles may emerge to manage and ove…	3	Rationale/Explanation: The integration of AI in the pathology setting is likely to automate many routine administrative tasks, such as data entry, scheduling, and record-keeping. AI systems can handle these tasks more efficiently and with fewer errors than humans, which could lead to a reduction in the need for administrative staff. While some new administrative roles may emerge to manage and ove…	3	Rationale/Explanation: The integration of AI in the pathology setting is likely to automate many routine administrative tasks, such as data entry, scheduling, and record-keeping. AI systems can handle these tasks more efficiently and with fewer errors than humans, which could lead to a reduction in the need for administrative staff. While some new administrative roles may emerge to manage and ove…	3	Rationale/Explanation: The integration of AI in the pathology setting is likely to automate many routine administrative tasks, such as data entry, scheduling, and record-keeping. AI systems can handle these tasks more efficiently and with fewer errors than humans, which could lead to a reduction in the need for administrative staff. While some new administrative roles may emerge to manage and ove…	3.0
20	By 2030, due to the integration of AI in the pathology setting,Êthe ratio of general pathologists willÉ	3	Rationale/Explanation: The integration of AI in the pathology setting is expected to automate many routine and repetitive tasks that general pathologists currently perform. AI algorithms can assist in diagnosing common conditions, analyzing large datasets, and identifying patterns that might be missed by human eyes. This increased efficiency and accuracy could reduce the need for a large number o…	3	Rationale/Explanation: The integration of AI in the pathology setting is expected to automate many routine and repetitive tasks that general pathologists currently perform. AI algorithms can assist in diagnosing common conditions, analyzing large datasets, and identifying patterns that might be missed by human eyes. This increased efficiency and accuracy could reduce the need for a large number o…	3	Rationale/Explanation: The integration of AI in the pathology setting is expected to automate many routine and repetitive tasks that general pathologists currently perform. AI algorithms can assist in diagnosing common conditions, analyzing large datasets, and identifying patterns that might be missed by human eyes. This increased efficiency and accuracy could reduce the need for a large number o…	3	Rationale/Explanation: The integration of AI in the pathology setting is expected to automate many routine and repetitive tasks that general pathologists currently perform. AI algorithms can assist in diagnosing common conditions, analyzing large datasets, and identifying patterns that might be missed by human eyes. This increased efficiency and accuracy could reduce the need for a large number o…	3	Rationale/Explanation: The integration of AI in the pathology setting is expected to automate many routine and repetitive tasks that general pathologists currently perform. AI algorithms can assist in diagnosing common conditions, analyzing large datasets, and identifying patterns that might be missed by human eyes. This increased efficiency and accuracy could reduce the need for a large number o…	3.0
21	By 2030, due to the integration of AI in the pathology setting, the ratio of subspecialized pathologists willÉ	5	Rationale/Explanation: The integration of AI in pathology is expected to enhance the efficiency and accuracy of diagnostic processes. AI tools can handle routine tasks and analyze large datasets quickly, allowing pathologists to focus more on complex and specialized cases. This shift is likely to increase the demand for subspecialized pathologists who can interpret AI-generated data and provide e…	5	Rationale/Explanation: The integration of AI in pathology is expected to enhance the efficiency and accuracy of diagnostic processes. AI tools can handle routine tasks and analyze large datasets quickly, allowing pathologists to focus more on complex and specialized cases. This shift is likely to increase the demand for subspecialized pathologists who can interpret AI-generated data and provide e…	5	Rationale/Explanation: The integration of AI in pathology is expected to enhance the efficiency and accuracy of diagnostic processes. AI tools can handle routine tasks and analyze large datasets quickly, allowing pathologists to focus more on complex and specialized cases. This shift is likely to increase the demand for subspecialized pathologists who can interpret AI-generated data and provide e…	5	Rationale/Explanation: The integration of AI in pathology is expected to enhance the efficiency and accuracy of diagnostic processes. AI tools can handle routine tasks and analyze large datasets quickly, allowing pathologists to focus more on complex and specialized cases. This shift is likely to increase the demand for subspecialized pathologists who can interpret AI-generated data and provide e…	5	Rationale/Explanation: The integration of AI in pathology is expected to enhance the efficiency and accuracy of diagnostic processes. AI tools can handle routine tasks and analyze large datasets quickly, allowing pathologists to focus more on complex and specialized cases. This shift is likely to increase the demand for subspecialized pathologists who can interpret AI-generated data and provide e…	5.0
22	By 2030, due to the integration of AI in the pathology setting, the number of specialized "computational" pathologists willÉ	6	Rationale/Explanation: The integration of AI in the pathology setting is expected to significantly enhance the capabilities and efficiency of pathologists. As AI tools become more sophisticated and widely adopted, there will be a growing need for pathologists who are not only skilled in traditional pathology but also proficient in computational methods and AI technologies. These specialized "comp…	6	Rationale/Explanation: The integration of AI in the pathology setting is expected to significantly enhance the capabilities and efficiency of pathologists. As AI tools become more sophisticated and widely adopted, there will be a growing need for pathologists who are not only skilled in traditional pathology but also proficient in computational methods and AI technologies. These specialized "comp…	6	Rationale/Explanation: The integration of AI in the pathology setting is expected to significantly enhance the capabilities and efficiency of pathologists. As AI tools become more sophisticated and widely adopted, there will be a growing need for pathologists who are not only skilled in traditional pathology but also proficient in computational methods and AI technologies. These specialized "comp…	6	Rationale/Explanation: The integration of AI in the pathology setting is expected to significantly enhance the capabilities and efficiency of pathologists. As AI tools become more sophisticated and widely adopted, there will be a growing need for pathologists who are not only skilled in traditional pathology but also proficient in computational methods and AI technologies. These specialized "comp…	6	Rationale/Explanation: The integration of AI in the pathology setting is expected to significantly enhance the capabilities and efficiency of pathologists. As AI tools become more sophisticated and widely adopted, there will be a growing need for pathologists who are not only skilled in traditional pathology but also proficient in computational methods and AI technologies. These specialized "comp…	6.0
23	By 2030, due to the integration of AI in the pathology setting, the number of overall jobs in Pathology willÉ	4	**Rationale/Explanation:** By 2030, the integration of AI in the pathology setting is likely to have a nuanced impact on the workforce. While AI will undoubtedly automate certain tasks, such as image analysis and data processing, it is also expected to create new opportunities and roles within the field. For instance, there will be a need for professionals who can develop, manage, and maintain AI…	4	**Rationale/Explanation:** By 2030, the integration of AI in the pathology setting is likely to have a nuanced impact on the workforce. While AI will undoubtedly automate certain tasks, such as image analysis and data processing, it is also expected to create new opportunities and roles within the field. For instance, there will be a need for professionals who can develop, manage, and maintain AI…	4	**Rationale/Explanation:** By 2030, the integration of AI in the pathology setting is likely to have a nuanced impact on the workforce. While AI will undoubtedly automate certain tasks, such as image analysis and data processing, it is also expected to create new opportunities and roles within the field. For instance, there will be a need for professionals who can develop, manage, and maintain AI…	4	**Rationale/Explanation:** By 2030, the integration of AI in the pathology setting is likely to have a nuanced impact on the workforce. While AI will undoubtedly automate certain tasks, such as image analysis and data processing, it is also expected to create new opportunities and roles within the field. For instance, there will be a need for professionals who can develop, manage, and maintain AI…	4	**Rationale/Explanation:** By 2030, the integration of AI in the pathology setting is likely to have a nuanced impact on the workforce. While AI will undoubtedly automate certain tasks, such as image analysis and data processing, it is also expected to create new opportunities and roles within the field. For instance, there will be a need for professionals who can develop, manage, and maintain AI…	4.0
24	Beyond 2030 (by 2040), due to the integration of AI in the pathology setting, the number of jobs for pathologists willÉ	3	Rationale/Explanation: By 2040, the integration of AI in the pathology setting is likely to somewhat decrease the number of jobs for pathologists. AI technologies are expected to significantly enhance diagnostic accuracy, efficiency, and throughput, which could reduce the demand for human pathologists in certain routine and repetitive tasks. AI can assist in image analysis, pattern recognition, a…	3	Rationale/Explanation: By 2040, the integration of AI in the pathology setting is likely to somewhat decrease the number of jobs for pathologists. AI technologies are expected to significantly enhance diagnostic accuracy, efficiency, and throughput, which could reduce the demand for human pathologists in certain routine and repetitive tasks. AI can assist in image analysis, pattern recognition, a…	3	Rationale/Explanation: By 2040, the integration of AI in the pathology setting is likely to somewhat decrease the number of jobs for pathologists. AI technologies are expected to significantly enhance diagnostic accuracy, efficiency, and throughput, which could reduce the demand for human pathologists in certain routine and repetitive tasks. AI can assist in image analysis, pattern recognition, a…	3	Rationale/Explanation: By 2040, the integration of AI in the pathology setting is likely to somewhat decrease the number of jobs for pathologists. AI technologies are expected to significantly enhance diagnostic accuracy, efficiency, and throughput, which could reduce the demand for human pathologists in certain routine and repetitive tasks. AI can assist in image analysis, pattern recognition, a…	3	Rationale/Explanation: By 2040, the integration of AI in the pathology setting is likely to somewhat decrease the number of jobs for pathologists. AI technologies are expected to significantly enhance diagnostic accuracy, efficiency, and throughput, which could reduce the demand for human pathologists in certain routine and repetitive tasks. AI can assist in image analysis, pattern recognition, a…	3.0
25	Beyond 2030 (by 2040), due to the integration of AI in the pathology setting, the overall number of jobs in Pathology willÉ	Invalid	**Rating: 5 (Somewhat increase from +5% to +20%)** **Rationale/Explanation:** The integration of AI in the pathology setting is expected to bring significant changes to the workforce. By 2040, AI will likely have advanced to a point where it can handle many routine and repetitive tasks, such as image analysis, data entry, and initial diagnostic assessments. This automation could lead to a reducti…	Invalid	**Rating: 5 (Somewhat increase from +5% to +20%)** **Rationale/Explanation:** The integration of AI in the pathology setting is expected to bring significant changes to the workforce. By 2040, AI will likely have advanced to a point where it can handle many routine and repetitive tasks, such as image analysis, data entry, and initial diagnostic assessments. This automation could lead to a reducti…	Invalid	**Rating: 5 (Somewhat increase from +5% to +20%)** **Rationale/Explanation:** The integration of AI in the pathology setting is expected to bring significant changes to the workforce. By 2040, AI will likely have advanced to a point where it can handle many routine and repetitive tasks, such as image analysis, data entry, and initial diagnostic assessments. This automation could lead to a reducti…	Invalid	**Rating: 5 (Somewhat increase from +5% to +20%)** **Rationale/Explanation:** The integration of AI in the pathology setting is expected to bring significant changes to the workforce. By 2040, AI will likely have advanced to a point where it can handle many routine and repetitive tasks, such as image analysis, data entry, and initial diagnostic assessments. This automation could lead to a reducti…	Invalid	**Rating: 5 (Somewhat increase from +5% to +20%)** **Rationale/Explanation:** The integration of AI in the pathology setting is expected to bring significant changes to the workforce. By 2040, AI will likely have advanced to a point where it can handle many routine and repetitive tasks, such as image analysis, data entry, and initial diagnostic assessments. This automation could lead to a reducti…
