# Supplementary material for: How does AI perform compared to human expert panels in medical Delphi studies? A pilot study through the lens of pathology
Source: J Pathol Inform. 2026 Apr 15;21:100661. doi: 10.1016/j.jpi.2026.100661 (PMC13185839; doi:10.1016/j.jpi.2026.100661)
Supplement: Supplementary material 1 — Original data used in the study and code for the Delphi-GPT application. [file mmc1.zip › Delphi-Results-&-Code-Sent-to-copy/Category-2-Run-Results/completed-ai-survey2-GPT-3.5-temp1-w-avg.csv]

Question #	Specified Statement	AI Rating 1	AI Explanation 1	AI Rating 2	AI Explanation 2	AI Rating 3	AI Explanation 3	AI Rating 4	AI Explanation 4	AI Rating 5	AI Explanation 5	Average AI Ratings
16	By 2030, due to the integration of AI in the pathology setting, the number of jobs for pathologists willÉ	Invalid	Rationale/explanation: While AI integration in pathology may improve efficiency and accuracy in certain tasks, ultimately, human pathologists are expected to still play a crucial role in diagnosing complex cases, making treatment decisions, and interpreting results in conjunction with AI systems. This balance between AI technology and human expertise is likely to keep the overall number of jobs f…	Invalid	3. Somewhat decrease (from -5% to -20%) Rationale/Explanation: The integration of AI in the pathology setting is likely to streamline processes, increase efficiency, and aid in tasks like image analysis and data interpretation. While this may lead to a reduction in the number of jobs for pathologists to some extent, it is unlikely to be a dramatic decrease given the continued need for human exper…	Invalid	Rationale/Explanation: While AI is expected to enhance efficiency and accuracy in pathology tasks, the demand for human pathologists is likely to remain stable or experience a slight increase due to the need for oversight, interpretation, and decision-making that AI may not be able to fully replace. Pathologists will still be crucial in complex cases, patient interactions, and overall quality ass…	Invalid	6 Greatly increase (from +20% to +50%) Rationale/Explanation: By 2030, the integration of AI in the pathology setting is likely to greatly increase the number of jobs available for pathologists. AI can assist pathologists in tasks such as image analysis, data processing, and diagnostics, allowing them to focus more on complex cases and patient care. This increased efficiency and productivity brou…	Invalid	Rationale/explanation: By 2030, while AI integration in the pathology setting is expected to streamline and enhance various processes, the role of pathologists is likely to evolve rather than be replaced entirely. Pathologists will still be essential in interpreting complex cases, providing clinical context, and making critical decisions based on AI-generated insights. Additionally, the demand fo…
17	By 2030, due to the integration of AI in the pathology setting, the number of jobs for pathology technicians willÉ	Invalid	5 Somewhat increase (from +5% to +20%) Rationale/Explanation: The integration of AI in the pathology setting is expected to lead to increased efficiency in tasks such as image analysis, data management, and decision support. This is likely to create new opportunities and roles within the field of pathology, potentially increasing the demand for pathology technicians to support the implementation …	Invalid	5 Somewhat increase (from +5% to +20%) Rationale/Explanation: By 2030, the integration of AI in the pathology setting is likely to lead to a somewhat increase in the number of jobs for pathology technicians. While AI may streamline certain processes and tasks within pathology, it is expected that the demand for skilled human technicians to work alongside AI systems, interpret results, manage comp…	Invalid	Likert scale: 3 Somewhat decrease (from -5% to -20%) Rationale: The integration of AI in the pathology setting is likely to automate certain tasks currently performed by pathology technicians, leading to a decrease in the overall number of jobs for pathology technicians. While AI may enhance efficiency and accuracy in certain aspects of pathology work, it may also lead to a reduction in the deman…	Invalid	Rationale/Explanation: The integration of AI in the pathology setting is expected to automate certain tasks currently performed by pathology technicians, such as slide analysis and data entry. This automation may lead to a decrease in the demand for pathology technicians overall. However, it is unlikely to lead to a dramatic decrease in jobs, as human expertise and oversight will still be necessa…	Invalid	Rationale: The integration of AI in the pathology setting is likely to automate certain tasks currently performed by pathology technicians, leading to increased efficiency and productivity. This automation could potentially reduce the overall demand for pathology technicians, resulting in a somewhat decrease in the number of jobs available in this role by 2030. However, I do not foresee AI comple…
18	By 2030, due to the integration of AI in the pathology setting,Êthe number of jobs for IT staff willÉ	Invalid	Rationale/explanation: While AI integration in the pathology setting will likely bring about changes and efficiencies in workflow, it is expected that the number of jobs for IT staff will generally remain stable. There may be some shifts in the nature of IT roles within pathology departments, with a potential need for upskilling or reskilling to adapt to the new technologies. Overall, the demand …	Invalid	Rationale/Explanation: While the integration of AI in the pathology setting may lead to changes in the nature of IT roles and responsibilities, overall, the demand for IT staff is likely to remain relatively stable. AI will create new opportunities and tasks for IT staff related to managing and optimizing AI systems, data analysis, and enhancing cybersecurity measures within the pathology setting…	Invalid	Likert scale: 2 - Greatly decrease (from -20% to -50%) Rationale: The integration of AI in the pathology setting is likely to streamline and automate many tasks currently performed by IT staff. AI technologies can handle tasks such as data analysis, image processing, and record-keeping more efficiently than traditional methods. As a result, there may be a significant reduction in the number of jo…	Invalid	5 Somewhat increase (from +5% to +20%) **Rationale/Explanation:** The integration of AI in the pathology setting is likely to lead to an increase in the number of jobs for IT staff. As AI systems become more prevalent and sophisticated in assisting pathologists with tasks like image analysis, data management, and automation of processes, the demand for IT staff to support and maintain these syste…	Invalid	Likert scale: 2 Greatly decrease (from -20% to -50%) Rationale: The integration of AI in the pathology setting is likely to automate certain tasks that are currently done by IT staff, leading to a decrease in the number of jobs available in this field. AI technologies can streamline processes, perform data analysis, and carry out routine tasks more efficiently, which may result in a reduced deman…
19	By 2030, due to the integration of AI in the pathology setting,Êthe number of jobs in administrative positions willÉ	Invalid	Likert scale: 3 Somewhat decrease (from -5% to -20%) Rationale: The integration of AI in the pathology setting is likely to streamline and automate many administrative tasks, leading to a decrease in the number of jobs in administrative positions. While AI can enhance efficiency, reduce errors, and improve overall workflow, it may also potentially lead to job displacement in certain administrativ…	Invalid	Rationale/Explanation: The integration of AI in the pathology setting is likely to streamline administrative tasks, leading to some decrease in the number of jobs in administrative positions. While it may not lead to a dramatic decrease in workforce demand, there could be a slight decrease as AI becomes more adept at handling administrative tasks efficiently.	Invalid	Rationale: The integration of AI in the pathology setting is likely to streamline administrative tasks and processes, leading to some decrease in the number of jobs in administrative positions. While AI can increase efficiency, there will still be a need for human oversight and decision-making in certain areas. Overall, I believe the impact on administrative positions will be somewhat decreased b…	Invalid	5 Somewhat increase (from +5% to +20%) Rationale/explanation: The integration of AI in the pathology setting is likely to streamline administrative tasks, increasing efficiency, and enabling administrative staff to focus on higher-value tasks. This could potentially lead to a somewhat increase in the number of administrative jobs by 2030 as the demand for specialized administrative roles, such as…	Invalid	Rationale/Explanation: The integration of AI in the pathology setting is likely to streamline administrative processes, leading to some reduction in the need for administrative positions. While AI can improve efficiency and accuracy in tasks such as managing patient records, scheduling, and billing, it may lead to a slight decrease in the number of jobs in administrative roles. However, it is imp…
20	By 2030, due to the integration of AI in the pathology setting,Êthe ratio of general pathologists willÉ	Invalid	Rationale: While AI is expected to significantly impact the field of pathology by increasing efficiency in tasks such as image analysis and data processing, it is unlikely to completely replace the need for general pathologists. The human expertise, clinical judgment, and decision-making skills that pathologists bring to diagnosing complex cases are likely to remain essential even with the integr…	Invalid	Rationale/Explanation: While AI integration in pathology is expected to bring advancements in efficiency and accuracy, it is unlikely to replace general pathologists entirely by 2030. General pathologists will still be needed for tasks that require human judgment, complex decision-making, and patient interaction. Therefore, I believe the ratio of general pathologists will remain relatively stable…	Invalid	Rationale: By 2030, the integration of AI in the pathology setting is likely to streamline certain processes and enhance the efficiency of general pathologists rather than replacing them. AI can aid pathologists in tasks such as data analysis, pattern recognition, and decision-making, allowing them to focus more on complex cases and patient care. Therefore, the ratio of general pathologists is ex…	Invalid	Rationale/Explanation: By 2030, the integration of AI in the pathology setting is likely to improve efficiency, accuracy, and speed in various tasks such as analysis, diagnosis, and data management. While AI may streamline certain aspects of pathology work, it is also expected to create new opportunities and roles within the field. Therefore, the ratio of general pathologists is anticipated to re…	Invalid	Rationale/Explanation: While AI integration in the pathology setting is expected to improve efficiency and accuracy in certain tasks, it is unlikely to completely replace general pathologists by 2030. General pathologists will still be needed for complex case analysis, decision-making, patient interaction, and other tasks where human expertise and judgment are essential. As a result, the overall …
21	By 2030, due to the integration of AI in the pathology setting, the ratio of subspecialized pathologists willÉ	Invalid	Rationale/Explanation: By 2030, the integration of AI in the pathology setting is likely to enhance the efficiency and accuracy of pathological analysis. This improved workflow facilitated by AI is expected to lead to an increase in the demand for subspecialized pathologists who can provide the necessary expertise and interpretation of complex AI-generated data. Hence, there will likely be a high…	Invalid	Likert ranking: 6 Greatly increase (from +20% to +50%) Rationale/Explanation: The integration of AI in the pathology setting is expected to lead to an increase in the demand for subspecialized pathologists. AI can assist in various tasks such as data analysis, pattern recognition, and decision support, allowing pathologists to focus more on complex cases and specialized areas within pathology. Th…	Invalid	Rationale/Explanation: With the integration of AI in the pathology setting by 2030, it is likely that subspecialized pathologists will be able to leverage AI tools to enhance their efficiency and effectiveness in diagnosing complex cases within their niche areas. This may lead to a somewhat increased demand for subspecialized pathologists who can work in tandem with AI algorithms to provide more …	Invalid	Rationale/Explanation: The integration of AI in the pathology setting is likely to lead to a greater demand for subspecialized pathologists by 2030. AI can assist in streamlining routine tasks, allowing pathologists to focus more on complex cases and specialized areas of pathology. This increased efficiency and accuracy brought about by AI can lead to a rise in the need for subspecialized patholo…	Invalid	Likert scale: 4. Remain the same (from -5% to +5%) Rationale: Although AI technology is advancing rapidly and becoming more integrated into pathology workflows, it is expected that the ratio of subspecialized pathologists will remain relatively constant by 2030. While AI can assist in streamlining certain tasks and providing support for pathologists, the expertise and human element provided by su…
22	By 2030, due to the integration of AI in the pathology setting, the number of specialized "computational" pathologists willÉ	Invalid	Rationale/explanation: By 2030, the integration of AI in the pathology setting is likely to increase the demand for specialized "computational" pathologists. AI will create new opportunities for pathologists to leverage technology in analyzing complex data, leading to a need for experts who can effectively work with AI systems and interpret the results. This increased specialization in computatio…	Invalid	Rationale: By 2030, the integration of AI in the pathology setting is likely to greatly increase the number of specialized "computational" pathologists. AI technologies are expected to enhance the efficiency and accuracy of pathology processes, leading to a higher demand for pathologists with computational skills to develop, implement, and oversee these AI systems. Additionally, the need for prof…	Invalid	Likert scale: 6 - Greatly increase (from +20% to +50%) Rationale/Explanation: By 2030, the integration of AI in the pathology setting is likely to greatly increase the demand for specialized "computational" pathologists. AI tools and technologies will advance rapidly, creating a need for professionals who can work effectively with these systems, interpret their results, and ensure their accuracy.…	Invalid	Likert Scale: 5 Somewhat increase (from +5% to +20%) Rationale: By 2030, the integration of AI in the pathology setting is likely to lead to a somewhat increase in the number of specialized "computational" pathologists. As AI becomes more sophisticated and capable of handling complex tasks, there will be a growing demand for experts who understand both pathology and AI to oversee and interpret th…	Invalid	5. Somewhat increase (from +5% to +20%) Rationale: By 2030, the integration of AI in the pathology setting is expected to enhance and optimize the workflow of pathologists. While AI may assist in automating some tasks traditionally performed by pathologists, the complexity and diversity of pathology cases will still require human oversight and interpretation. This integration will likely lead to …
23	By 2030, due to the integration of AI in the pathology setting, the number of overall jobs in Pathology willÉ	Invalid	5. Somewhat increase (from +5% to +20%) Rationale/Explanation: The integration of AI in the pathology setting is likely to lead to the automation of certain tasks, which could potentially increase the efficiency of pathology processes. While some jobs may be impacted or replaced by AI technology, the overall growth and adoption of AI in pathology may create new roles and opportunities within the …	Invalid	Likert Scale: 4 - Remain the same (from -5% to +5%) Rationale: While AI integration in pathology is expected to automate certain tasks and increase efficiency, resulting in a potential decrease in some repetitive job roles, it is also likely to create new roles and opportunities within the field. The overall impact on the number of jobs in pathology is expected to balance out, with some roles bei…	Invalid	Rationale/Explanation: While AI integration in pathology may lead to changes in job roles and tasks within the field, it is also likely to create new opportunities and increase efficiency rather than directly leading to a significant decrease or increase in the overall number of jobs in Pathology by 2030. The technology is more likely to augment human capabilities rather than completely replace t…	Invalid	Rationale: AI integration in the pathology setting is likely to bring about changes in the nature of work rather than drastically reducing the overall number of jobs. While certain tasks may become automated, new roles and opportunities are also expected to emerge as a result of AI adoption. This balance between automation and the creation of new job types may lead to the overall number of jobs i…	Invalid	6 Greatly increase (from +20% to +50%) Rationale/Explanation: The integration of AI in the pathology setting is likely to lead to a significant increase in the number of overall jobs in pathology by 2030. While AI technologies may automate certain tasks traditionally done by humans, they will also create new opportunities, roles, and demands in the field of pathology. These new roles may include …
24	Beyond 2030 (by 2040), due to the integration of AI in the pathology setting, the number of jobs for pathologists willÉ	Invalid	Rationale: By 2030, the integration of AI in the pathology setting is likely to lead to some tasks being automated and streamlined through AI technologies. However, the role of pathologists is still essential for complex decision-making, oversight, and ensuring accuracy in diagnoses. While AI may impact certain aspects of the workload, the overall need for human pathologists is expected to remain…	Invalid	Rationale/explanation: While AI integration in pathology will likely enhance efficiency and accuracy in diagnostic processes, it is improbable that the number of jobs for pathologists will be dramatically impacted. Pathologists play a crucial role in interpreting complex results, making critical decisions, and interacting with patients. AI is more likely to complement their work rather than repla…	Invalid	Rationale/explanation: While AI integration in the pathology setting is expected to streamline processes and improve efficiency, it is unlikely to completely replace the need for human pathologists. Pathologists bring a unique level of expertise, critical thinking, and decision-making skills that AI may not fully replicate. By 2030, the demand for pathologists may remain relatively stable as they…	Invalid	Likert scale rating: 4. Remain the same (from -5% to +5%) Rationale/Explanation: While AI is likely to streamline certain tasks and processes within pathology, it is also expected to create new opportunities and increase the efficiency of pathology services. The role of a pathologist is complex and involves critical thinking and decision-making that AI may not fully replace. Therefore, although s…	Invalid	Rationale: By 2040, the integration of AI in the pathology setting is likely to streamline and enhance the efficiency of certain processes, potentially increasing workload capacity and expanding the scope of services offered. While AI may handle some tasks traditionally done by pathologists, there is also the potential for new roles and responsibilities to emerge due to advancements in technology…
25	Beyond 2030 (by 2040), due to the integration of AI in the pathology setting, the overall number of jobs in Pathology willÉ	Invalid	Rationale/Explanation: The integration of AI in the pathology setting is likely to lead to some decrease in the overall number of jobs in the field by 2040. While AI can enhance efficiency and accuracy in tasks like image analysis and data interpretation, it may also lead to some roles being automated or streamlined, potentially impacting the overall workforce required in pathology. However, it i…	Invalid	Rationale/explanation: By 2030, the integration of AI in the pathology setting is likely to lead to some decrease in the number of jobs in certain areas where automation can replace certain tasks. However, new roles and tasks may also be created that will require human oversight, interpretation, and decision-making skills. Overall, it is expected that while some traditional roles may decrease, ne…	Invalid	6 Greatly increase (from +20% to +50%) Rationale/Explanation: By 2040, the integration of AI in the pathology setting is likely to greatly increase the overall number of jobs in Pathology. AI can enhance efficiency, accuracy, and speed in tasks such as data analysis, image recognition, and diagnosis, leading to new opportunities and roles within the field. This is expected to create a demand for …	Invalid	Likert scale: 4 - Remain the same (from -5% to +5%) Rationale/Explanation: While AI integration in the pathology setting may automate certain tasks and improve efficiency, it is also likely to create new opportunities and avenues within the field. By 2040, I believe that the overall number of jobs in Pathology will likely remain relatively stable, with potential shifts in job roles and tasks rath…	Invalid	6 Greatly increase (from +20% to +50%) Rationale/Explanation: By 2040, the integration of AI in the pathology setting is expected to greatly increase the overall number of jobs in Pathology. AI technology is anticipated to create new roles and opportunities within the field, such as AI specialists, data analysts, and those specializing in the integration and optimization of AI systems. Moreover, …
