# Supplementary material for: How does AI perform compared to human expert panels in medical Delphi studies? A pilot study through the lens of pathology
Source: J Pathol Inform. 2026 Apr 15;21:100661. doi: 10.1016/j.jpi.2026.100661 (PMC13185839; doi:10.1016/j.jpi.2026.100661)
Supplement: Supplementary material 1 — Original data used in the study and code for the Delphi-GPT application. [file mmc1.zip › Delphi-Results-&-Code-Sent-to-copy/Category-2-Run-Results/completed-ai-survey2-GPT-3.5-temp00-w-avg.csv]

Question #	Specified Statement	AI Rating 1	AI Explanation 1	AI Rating 2	AI Explanation 2	AI Rating 3	AI Explanation 3	AI Rating 4	AI Explanation 4	AI Rating 5	AI Explanation 5	Average AI Ratings
16	By 2030, due to the integration of AI in the pathology setting, the number of jobs for pathologists willÉ	Invalid	Rationale/Explanation: While AI integration in pathology may automate certain tasks and improve efficiency, it is unlikely to completely replace the need for human pathologists by 2030. Pathologists bring unique skills such as critical thinking, complex decision-making, and patient interaction that AI cannot fully replicate. Additionally, the increasing demand for healthcare services and the comp…	Invalid	Rationale/Explanation: While AI integration in pathology may automate certain tasks and improve efficiency, it is unlikely to completely replace the need for human pathologists by 2030. Pathologists bring unique skills such as critical thinking, complex decision-making, and patient interaction that AI cannot fully replicate. Additionally, the increasing demand for healthcare services and the comp…	Invalid	Rationale/Explanation: While AI integration in pathology may automate certain tasks and improve efficiency, it is unlikely to completely replace the need for human pathologists by 2030. Pathologists bring unique skills such as critical thinking, complex decision-making, and patient interaction that AI cannot fully replicate. Additionally, the increasing demand for healthcare services and the comp…	Invalid	Rationale/Explanation: While AI integration in pathology may automate certain tasks and improve efficiency, it is unlikely to completely replace the need for human pathologists by 2030. Pathologists bring unique skills such as critical thinking, complex decision-making, and patient interaction that AI cannot fully replicate. Additionally, the increasing demand for healthcare services and the comp…	Invalid	Rationale/Explanation: While AI integration in pathology may automate certain tasks and improve efficiency, it is unlikely to completely replace the need for human pathologists by 2030. Pathologists bring unique skills such as critical thinking, complex decision-making, and patient interaction that AI cannot fully replicate. Additionally, the increasing demand for healthcare services and the comp…
17	By 2030, due to the integration of AI in the pathology setting, the number of jobs for pathology technicians willÉ	Invalid	Rationale/Explanation: While AI integration in pathology may streamline certain processes and tasks, leading to increased efficiency, accuracy, and productivity, it is unlikely to completely replace the need for human pathology technicians. Pathology technicians play a crucial role in various aspects of the pathology workflow that require human judgment, interpretation, and decision-making. There…	Invalid	Rationale/Explanation: While AI integration in pathology may streamline certain processes and tasks, leading to increased efficiency, accuracy, and productivity, it is unlikely to completely replace the need for human pathology technicians. Pathology technicians play a crucial role in various aspects of the pathology workflow that require human judgment, interpretation, and decision-making. There…	Invalid	Rationale/Explanation: While AI integration in pathology may streamline certain processes and tasks, leading to increased efficiency, accuracy, and productivity, it is unlikely to completely replace the need for human pathology technicians. Pathology technicians play a crucial role in various aspects of the pathology workflow that require human judgment, interpretation, and decision-making. There…	Invalid	Rationale/Explanation: While AI integration in pathology may streamline certain processes and tasks, leading to increased efficiency, accuracy, and productivity, it is unlikely to completely replace the need for human pathology technicians. Pathology technicians play a crucial role in various aspects of the pathology workflow that require human judgment, interpretation, and decision-making. There…	Invalid	Rationale/Explanation: While AI integration in pathology may streamline certain processes and tasks, leading to increased efficiency, accuracy, and productivity, it is unlikely to completely replace the need for human pathology technicians. Pathology technicians play a crucial role in various aspects of the pathology workflow that require human judgment, interpretation, and decision-making. There…
18	By 2030, due to the integration of AI in the pathology setting,Êthe number of jobs for IT staff willÉ	Invalid	Rationale/Explanation: While the integration of AI in the pathology setting may lead to changes in the nature of work for IT staff, it is likely that the overall number of jobs for IT staff will remain relatively stable by 2030. AI integration may create new roles, require upskilling or reskilling of existing staff, and increase the demand for IT professionals with expertise in AI technologies. T…	Invalid	Rationale/Explanation: While the integration of AI in the pathology setting may lead to changes in the nature of work for IT staff, it is likely that the overall number of jobs for IT staff will remain relatively stable by 2030. AI integration may create new roles, require upskilling or reskilling of existing staff, and increase the demand for IT professionals with expertise in AI technologies. T…	Invalid	Rationale/Explanation: While the integration of AI in the pathology setting may lead to changes in the nature of work for IT staff, it is likely that the overall number of jobs for IT staff will remain relatively stable by 2030. AI integration may create new roles, require upskilling or reskilling of existing staff, and increase the demand for IT professionals with expertise in AI technologies. T…	Invalid	Rationale/Explanation: While the integration of AI in the pathology setting may lead to changes in the nature of work for IT staff, it is likely that the overall number of jobs for IT staff will remain relatively stable by 2030. AI integration may create new roles, require upskilling or reskilling of existing staff, and increase the demand for IT professionals with expertise in AI technologies. T…	Invalid	Rationale/Explanation: While the integration of AI in the pathology setting may lead to changes in the nature of work for IT staff, it is likely that the overall number of jobs for IT staff will remain relatively stable by 2030. AI integration may create new roles, require upskilling or reskilling of existing staff, and increase the demand for IT professionals with expertise in AI technologies. T…
19	By 2030, due to the integration of AI in the pathology setting,Êthe number of jobs in administrative positions willÉ	Invalid	Rationale/Explanation: While the integration of AI in the pathology setting may streamline certain administrative tasks and processes, it is unlikely to completely eliminate the need for human workers in administrative positions. AI is more likely to augment administrative roles rather than replace them entirely. Additionally, as technology advances, new roles and responsibilities may emerge, bal…	Invalid	Rationale/Explanation: While the integration of AI in the pathology setting may streamline certain administrative tasks and processes, it is unlikely to completely eliminate the need for human workers in administrative positions. AI is more likely to augment administrative roles rather than replace them entirely. Additionally, as technology advances, new roles and responsibilities may emerge, bal…	Invalid	Rationale/Explanation: While the integration of AI in the pathology setting may streamline certain administrative tasks and processes, it is unlikely to completely eliminate the need for human workers in administrative positions. AI is more likely to augment administrative roles rather than replace them entirely. Additionally, as technology advances, new roles and responsibilities may emerge, bal…	Invalid	Rationale/Explanation: While the integration of AI in the pathology setting may streamline certain administrative tasks and processes, it is unlikely to completely eliminate the need for human workers in administrative positions. AI is more likely to augment administrative roles rather than replace them entirely. Additionally, as technology advances, new roles and responsibilities may emerge, bal…	Invalid	Rationale/Explanation: While the integration of AI in the pathology setting may streamline certain administrative tasks and processes, it is unlikely to completely eliminate the need for human workers in administrative positions. AI is more likely to augment administrative roles rather than replace them entirely. Additionally, as technology advances, new roles and responsibilities may emerge, bal…
20	By 2030, due to the integration of AI in the pathology setting,Êthe ratio of general pathologists willÉ	Invalid	Rationale/Explanation: While AI integration in pathology may streamline certain tasks and improve efficiency, it is unlikely to completely replace the need for general pathologists. General pathologists bring a unique set of skills and expertise that AI cannot fully replicate, especially when it comes to complex cases requiring human judgment and interpretation. Therefore, I believe the ratio of …	Invalid	Rationale/Explanation: While AI integration in pathology may streamline certain tasks and improve efficiency, it is unlikely to completely replace the need for general pathologists. General pathologists bring a unique set of skills and expertise that AI cannot fully replicate, especially when it comes to complex cases requiring human judgment and interpretation. Therefore, I believe the ratio of …	Invalid	Rationale/Explanation: While AI integration in pathology may streamline certain tasks and improve efficiency, it is unlikely to completely replace the need for general pathologists. General pathologists bring a unique set of skills and expertise that AI cannot fully replicate, especially when it comes to complex cases requiring human judgment and interpretation. Therefore, I believe the ratio of …	Invalid	Rationale/Explanation: While AI integration in pathology may streamline certain tasks and improve efficiency, it is unlikely to completely replace the need for general pathologists. General pathologists bring a unique set of skills and expertise that AI cannot fully replicate, especially when it comes to complex cases requiring human judgment and interpretation. Therefore, I believe the ratio of …	Invalid	Rationale/Explanation: While AI integration in pathology may streamline certain tasks and improve efficiency, it is unlikely to completely replace the need for general pathologists. General pathologists bring a unique set of skills and expertise that AI cannot fully replicate, especially when it comes to complex cases requiring human judgment and interpretation. Therefore, I believe the ratio of …
21	By 2030, due to the integration of AI in the pathology setting, the ratio of subspecialized pathologists willÉ	Invalid	Rationale/Explanation: By 2030, the integration of AI in the pathology setting is likely to lead to an increase in the ratio of subspecialized pathologists. AI can assist in streamlining routine tasks, allowing pathologists to focus more on complex cases and subspecialties. This shift can lead to a higher demand for specialized expertise and potentially increase the ratio of subspecialized pathol…	Invalid	Rationale/Explanation: By 2030, the integration of AI in the pathology setting is likely to lead to an increase in the ratio of subspecialized pathologists. AI can assist in streamlining routine tasks, allowing pathologists to focus more on complex cases and subspecialties. This shift can lead to a higher demand for specialized expertise and potentially increase the ratio of subspecialized pathol…	Invalid	Rationale/Explanation: By 2030, the integration of AI in the pathology setting is likely to lead to an increase in the ratio of subspecialized pathologists. AI can assist in streamlining routine tasks, allowing pathologists to focus more on complex cases and subspecialties. This shift can lead to a higher demand for specialized expertise and potentially increase the ratio of subspecialized pathol…	Invalid	Rationale/Explanation: By 2030, the integration of AI in the pathology setting is likely to lead to an increase in the ratio of subspecialized pathologists. AI can assist in streamlining routine tasks, allowing pathologists to focus more on complex cases and subspecialties. This shift can lead to a higher demand for specialized expertise and potentially increase the ratio of subspecialized pathol…	Invalid	Rationale/Explanation: By 2030, the integration of AI in the pathology setting is likely to lead to an increase in the ratio of subspecialized pathologists. AI can assist in streamlining routine tasks, allowing pathologists to focus more on complex cases and subspecialties. This shift can lead to a higher demand for specialized expertise and potentially increase the ratio of subspecialized pathol…
22	By 2030, due to the integration of AI in the pathology setting, the number of specialized "computational" pathologists willÉ	Invalid	Rationale/Explanation: By 2030, the integration of AI in the pathology setting is likely to greatly increase the demand for specialized "computational" pathologists. These professionals will be needed to develop, implement, and oversee AI algorithms, interpret complex AI-generated data, and ensure the accuracy and reliability of AI-assisted diagnoses. As AI technology becomes more advanced and wi…	Invalid	Rationale/Explanation: By 2030, the integration of AI in the pathology setting is likely to greatly increase the demand for specialized "computational" pathologists. These professionals will be needed to develop, implement, and oversee AI algorithms, interpret complex AI-generated data, and ensure the accuracy and reliability of AI-assisted diagnoses. As AI technology becomes more advanced and wi…	Invalid	Rationale/Explanation: By 2030, the integration of AI in the pathology setting is likely to greatly increase the demand for specialized "computational" pathologists. These professionals will be needed to develop, implement, and oversee AI algorithms, interpret complex AI-generated data, and ensure the accuracy and reliability of AI-assisted diagnoses. As AI technology becomes more advanced and wi…	Invalid	Rationale/Explanation: By 2030, the integration of AI in the pathology setting is likely to greatly increase the demand for specialized "computational" pathologists. These professionals will be needed to develop, implement, and oversee AI algorithms, interpret complex AI-generated data, and ensure the accuracy and reliability of AI-assisted diagnoses. As AI technology becomes more advanced and wi…	Invalid	Rationale/Explanation: By 2030, the integration of AI in the pathology setting is likely to greatly increase the demand for specialized "computational" pathologists. These professionals will be needed to develop, implement, and oversee AI algorithms, interpret complex AI-generated data, and ensure the accuracy and reliability of AI-assisted diagnoses. As AI technology becomes more advanced and wi…
23	By 2030, due to the integration of AI in the pathology setting, the number of overall jobs in Pathology willÉ	Invalid	Rationale/Explanation: While AI integration in pathology may lead to changes in job roles and responsibilities, it is unlikely to significantly impact the overall number of jobs in the field by 2030. AI is more likely to augment the work of pathologists rather than replace them entirely, leading to a shift in job tasks rather than a drastic decrease or increase in the total number of jobs. Additi…	Invalid	Rationale/Explanation: While AI integration in pathology may lead to changes in job roles and responsibilities, it is unlikely to significantly impact the overall number of jobs in the field by 2030. AI is more likely to augment the work of pathologists rather than replace them entirely, leading to a shift in job tasks rather than a drastic decrease or increase in the total number of jobs. Additi…	Invalid	Rationale/Explanation: While AI integration in pathology may lead to changes in job roles and responsibilities, it is unlikely to significantly impact the overall number of jobs in the field by 2030. AI is more likely to augment the work of pathologists rather than replace them entirely, leading to a shift in job tasks rather than a drastic decrease or increase in the total number of jobs. Additi…	Invalid	Rationale/Explanation: While AI integration in pathology may lead to changes in job roles and responsibilities, it is unlikely to significantly impact the overall number of jobs in the field by 2030. AI is more likely to augment the work of pathologists rather than replace them entirely, leading to a shift in job tasks rather than a drastic decrease or increase in the total number of jobs. Additi…	Invalid	Rationale/Explanation: While AI integration in pathology may lead to changes in job roles and responsibilities, it is unlikely to significantly impact the overall number of jobs in the field by 2030. AI is more likely to augment the work of pathologists rather than replace them entirely, leading to a shift in job tasks rather than a drastic decrease or increase in the total number of jobs. Additi…
24	Beyond 2030 (by 2040), due to the integration of AI in the pathology setting, the number of jobs for pathologists willÉ	Invalid	Rationale/Explanation: While AI integration in pathology may automate certain tasks and improve efficiency, it is unlikely to completely replace the need for human pathologists. Pathologists bring unique skills such as critical thinking, decision-making, and patient interaction that AI cannot fully replicate. Therefore, I believe the number of jobs for pathologists will remain relatively stable b…	Invalid	Rationale/Explanation: While AI integration in pathology may automate certain tasks and improve efficiency, it is unlikely to completely replace the need for human pathologists. Pathologists bring unique skills such as critical thinking, decision-making, and patient interaction that AI cannot fully replicate. Therefore, I believe the number of jobs for pathologists will remain relatively stable b…	Invalid	Rationale/Explanation: While AI integration in pathology may automate certain tasks and improve efficiency, it is unlikely to completely replace the need for human pathologists. Pathologists bring unique skills such as critical thinking, decision-making, and patient interaction that AI cannot fully replicate. Therefore, I believe the number of jobs for pathologists will remain relatively stable b…	Invalid	Rationale/Explanation: While AI integration in pathology may automate certain tasks and improve efficiency, it is unlikely to completely replace the need for human pathologists. Pathologists bring unique skills such as critical thinking, decision-making, and patient interaction that AI cannot fully replicate. Therefore, I believe the number of jobs for pathologists will remain relatively stable b…	Invalid	Rationale/Explanation: While AI integration in pathology may automate certain tasks and improve efficiency, it is unlikely to completely replace the need for human pathologists. Pathologists bring unique skills such as critical thinking, decision-making, and patient interaction that AI cannot fully replicate. Therefore, I believe the number of jobs for pathologists will remain relatively stable b…
25	Beyond 2030 (by 2040), due to the integration of AI in the pathology setting, the overall number of jobs in Pathology willÉ	Invalid	Rationale/Explanation: While AI integration in the pathology setting is expected to automate certain tasks and improve efficiency, it is also likely to create new roles and opportunities within the field. The overall number of jobs in pathology may remain relatively stable as AI technology complements rather than completely replaces human expertise. Additionally, the increasing demand for healthc…	Invalid	Rationale/Explanation: While AI integration in the pathology setting is expected to automate certain tasks and improve efficiency, it is also likely to create new roles and opportunities within the field. The overall number of jobs in pathology may remain relatively stable as AI technology complements rather than completely replaces human expertise. Additionally, the increasing demand for healthc…	Invalid	Rationale/Explanation: While AI integration in the pathology setting is expected to automate certain tasks and improve efficiency, it is also likely to create new roles and opportunities within the field. The overall number of jobs in pathology may remain relatively stable as AI technology complements rather than completely replaces human expertise. Additionally, the increasing demand for healthc…	Invalid	Rationale/Explanation: While AI integration in the pathology setting is expected to automate certain tasks and improve efficiency, it is also likely to create new roles and opportunities within the field. The overall number of jobs in pathology may remain relatively stable as AI technology complements rather than completely replaces human expertise. Additionally, the increasing demand for healthc…	Invalid	Rationale/Explanation: While AI integration in the pathology setting is expected to automate certain tasks and improve efficiency, it is also likely to create new roles and opportunities within the field. The overall number of jobs in pathology may remain relatively stable as AI technology complements rather than completely replaces human expertise. Additionally, the increasing demand for healthc…
