# Supplementary material for: How does AI perform compared to human expert panels in medical Delphi studies? A pilot study through the lens of pathology
Source: J Pathol Inform. 2026 Apr 15;21:100661. doi: 10.1016/j.jpi.2026.100661 (PMC13185839; doi:10.1016/j.jpi.2026.100661)
Supplement: Supplementary material 1 — Original data used in the study and code for the Delphi-GPT application. [file mmc1.zip › Delphi-Results-&-Code-Sent-to-copy/Category-2-Run-Results/completed-ai-survey2-GPT-3.5-temp07-w-avg.csv]

Question #	Specified Statement	AI Rating 1	AI Explanation 1	AI Rating 2	AI Explanation 2	AI Rating 3	AI Explanation 3	AI Rating 4	AI Explanation 4	AI Rating 5	AI Explanation 5	Average AI Ratings
16	By 2030, due to the integration of AI in the pathology setting, the number of jobs for pathologists willÉ	Invalid	Rationale: While AI integration in the pathology setting will likely increase efficiency and accuracy in certain tasks, it is unlikely to completely replace the need for human pathologists by 2030. Pathologists bring critical thinking, diagnostic expertise, and patient interaction skills that AI may not be able to fully replicate. Therefore, I believe the number of jobs for pathologists will rema…	Invalid	Rationale: While AI integration in pathology may automate certain tasks and improve efficiency, it is unlikely to completely replace human pathologists by 2030. Pathologists play a crucial role in interpreting complex data, making clinical decisions, and providing patient care, which AI may not completely replicate. Therefore, the number of jobs for pathologists is likely to remain relatively sta…	Invalid	5 Somewhat increase (from +5% to +20%) Rationale/Explanation: By 2030, the integration of AI in the pathology setting is likely to lead to a somewhat increase in the number of jobs for pathologists. While AI technology may automate certain tasks and streamline processes, it is also expected to create new opportunities and roles within pathology that leverage the capabilities of AI. Pathologists m…	Invalid	Rationale/Explanation: While AI integration in pathology may lead to some tasks being automated and potentially impacting workflow efficiency, it is unlikely to completely replace the need for pathologists. Pathologists bring critical thinking skills, expertise, and decision-making abilities that AI cannot fully replicate. Therefore, it is anticipated that by 2030, the number of jobs for patholog…	Invalid	Rationale/Explanation: While AI integration in pathology will likely automate certain tasks and improve efficiency, leading to some job displacement, it is also expected to create new roles and opportunities within the field. Pathologists will still be needed to oversee and interpret AI-generated data, collaborate with multidisciplinary teams, and make critical decisions based on complex cases. O…
17	By 2030, due to the integration of AI in the pathology setting, the number of jobs for pathology technicians willÉ	Invalid	5 Somewhat increase (from +5% to +20%) Rationale/Explanation: By 2030, the integration of AI in the pathology setting is likely to lead to a somewhat increase in the number of jobs for pathology technicians. While AI technology may streamline certain processes and tasks, it is also expected to create new roles and opportunities within the field. Pathology technicians may be needed to work alongsi…	Invalid	Likert scale: 3 Somewhat decrease (from -5% to -20%) Rationale/Explanation: The integration of AI in the pathology setting is likely to automate certain tasks that are currently performed by pathology technicians, leading to a decrease in the overall number of jobs available for technicians. While AI can enhance efficiency and accuracy in pathology processes, it may also reduce the need for manua…	Invalid	Rationale/Explanation: AI integration in the pathology setting is likely to streamline and enhance the efficiency of certain tasks, but it is also expected to create new opportunities and roles that will require human oversight and expertise. While some routine tasks may be automated, the overall demand for pathology technicians is likely to remain relatively stable as AI complements rather than …	Invalid	Rationale/explanation: While AI integration in the pathology setting may streamline processes and increase efficiency, leading to some tasks being automated, the demand for pathology technicians may remain relatively stable due to the complexity and critical thinking skills required in certain aspects of the job that AI may not fully replace by 2030. Additionally, as technology advances, there ma…	Invalid	Rationale: While the integration of AI in the pathology setting may streamline certain tasks and processes, it is unlikely to completely replace the need for human pathology technicians. AI technology is more likely to augment the work of pathology technicians rather than entirely replace them. Additionally, as technology advances, new roles and responsibilities may emerge for pathology technicia…
18	By 2030, due to the integration of AI in the pathology setting,Êthe number of jobs for IT staff willÉ	Invalid	Rationale/Explanation: While the integration of AI in the pathology setting is likely to bring about changes in the nature of work for IT staff, it is anticipated that the overall number of jobs for IT staff will remain relatively stable by 2030. AI implementation may lead to the creation of new roles, demand for specialized skills, and increased efficiency, which could offset any potential job l…	Invalid	Rationale: The integration of AI in the pathology setting is likely to lead to an increase in the number of jobs for IT staff by 2030. As AI technologies become more prevalent in pathology, there will be a growing need for IT staff to support and maintain these systems, develop new applications, and ensure data security and privacy. Additionally, IT staff will play a crucial role in integrating A…	Invalid	Likert scale: 2 Greatly decrease (from -20% to -50%) Rationale: The integration of AI in the pathology setting is likely to streamline processes, automate tasks, and enhance efficiency. This may lead to a decrease in the need for IT staff as AI systems become more self-sufficient and require less manual intervention. By 2030, advancements in AI technology are expected to significantly reduce the …	Invalid	6 Greatly increase (from +20% to +50%) Rationale/Explanation: The integration of AI in the pathology setting by 2030 is likely to greatly increase the number of jobs for IT staff. AI implementation will require skilled IT professionals to develop, maintain, and optimize the AI systems used in pathology. As AI technology continues to advance and become more integrated into healthcare systems, the …	Invalid	Rationale/Explanation: While the integration of AI in the pathology setting may lead to some tasks being automated and potentially impacting the workload of IT staff, it is likely that new roles and responsibilities will emerge due to the implementation and maintenance of AI systems. Therefore, the overall number of jobs for IT staff is expected to remain relatively stable by 2030.
19	By 2030, due to the integration of AI in the pathology setting,Êthe number of jobs in administrative positions willÉ	Invalid	Rationale/Explanation: The integration of AI in the pathology setting is likely to streamline administrative tasks and processes, potentially leading to increased efficiency. While some administrative roles may be affected, new roles may also emerge to support the implementation and maintenance of AI systems. Overall, I believe the number of jobs in administrative positions will remain relatively…	Invalid	Rationale/Explanation: The integration of AI in the pathology setting is likely to streamline administrative tasks, such as data entry, scheduling, and record-keeping. This automation will likely lead to a reduction in the number of jobs in administrative positions within the pathology setting. However, it may not lead to a dramatic decrease in jobs as some level of human oversight and management…	Invalid	Rationale/Explanation: The integration of AI in the pathology setting is likely to streamline administrative processes, leading to some decrease in the number of jobs in administrative positions. AI can automate tasks such as scheduling, record-keeping, and data management, reducing the need for manual administrative work. However, some level of human oversight and decision-making will still be r…	Invalid	Rationale/Explanation: The integration of AI in the pathology setting is likely to streamline administrative processes, leading to some decrease in the number of jobs in administrative positions. AI can automate tasks such as scheduling, record-keeping, and data entry, which may reduce the need for as many administrative staff. However, some level of human oversight and decision-making will still…	Invalid	5 Somewhat increase (from +5% to +20%) Rationale/Explanation: The integration of AI in the pathology setting is likely to streamline administrative tasks, leading to increased efficiency and productivity. While some administrative positions may be replaced by AI systems, the overall demand for skilled professionals to manage and optimize these systems is expected to increase. Therefore, I believe…
20	By 2030, due to the integration of AI in the pathology setting,Êthe ratio of general pathologists willÉ	Invalid	Rationale/Explanation: While AI integration in the pathology setting is expected to streamline certain processes and improve efficiency, it is unlikely to completely replace the need for general pathologists. General pathologists bring unique expertise, critical thinking skills, and human judgment that AI cannot fully replicate. Therefore, it is anticipated that the ratio of general pathologists …	Invalid	5 Somewhat increase (from +5% to +20%) Rationale/Explanation: By 2030, the integration of AI in the pathology setting is likely to lead to an increase in the ratio of general pathologists. AI can assist in tasks such as image analysis, data interpretation, and decision support, potentially increasing efficiency and accuracy. This could result in a higher demand for general pathologists who can wo…	Invalid	Rationale: The integration of AI in the pathology setting is likely to lead to increased efficiency in tasks such as slide analysis and data interpretation. This could result in a decrease in the demand for general pathologists as certain routine tasks may be automated or streamlined by AI systems. However, it is important to note that AI cannot completely replace the expertise and critical think…	Invalid	Rationale/Explanation: While AI is expected to significantly impact the field of pathology by enhancing diagnostic capabilities and streamlining processes, it is unlikely to completely replace general pathologists by 2030. General pathologists bring a unique set of skills, expertise, and decision-making abilities that are not easily replicable by AI. Therefore, the ratio of general pathologists i…	Invalid	Rationale/explanation: While AI integration in pathology may lead to some tasks being automated or streamlined, I believe that the overall demand for general pathologists will not significantly decrease or increase by 2030. Pathologists will still be needed to interpret complex cases, provide clinical insights, and make critical decisions that AI may not be able to fully replace. Additionally, th…
21	By 2030, due to the integration of AI in the pathology setting, the ratio of subspecialized pathologists willÉ	Invalid	Rationale/Explanation: By 2030, the integration of AI in the pathology setting is likely to enhance the efficiency and accuracy of diagnostic processes. This, in turn, may lead to an increased demand for subspecialized pathologists who can work alongside AI systems to provide more specialized and nuanced interpretations of complex cases. The collaboration between AI and subspecialized pathologist…	Invalid	Rationale/Explanation: By 2030, with the integration of AI in the pathology setting, it is likely that the ratio of subspecialized pathologists will somewhat increase. AI can assist in automating routine tasks, allowing pathologists to focus more on complex cases and subspecialties. This increased efficiency and accuracy provided by AI may encourage more pathologists to specialize in specific are…	Invalid	5 Somewhat increase (from +5% to +20%) Rationale: By 2030, the integration of AI in the pathology setting is likely to increase the demand for subspecialized pathologists. AI can assist in streamlining routine tasks, allowing pathologists to focus more on complex cases that require specialized knowledge and expertise. This shift is expected to lead to an increased emphasis on subspecialization wi…	Invalid	Rationale/Explanation: While AI integration in pathology may improve efficiency and accuracy in certain tasks, leading to more streamlined workflows, it is unlikely to significantly alter the need for subspecialized pathologists. The expertise and nuanced interpretation provided by subspecialized pathologists are likely to remain essential in the field, even with the adoption of AI technologies.	Invalid	Likert scale: 6 Greatly increase (from +20% to +50%) Rationale: By 2030, the integration of AI in the pathology setting is likely to lead to a significant increase in the ratio of subspecialized pathologists. AI technologies can assist in streamlining routine tasks, enabling pathologists to focus more on complex cases and specialized areas of pathology. This shift is expected to drive the demand …
22	By 2030, due to the integration of AI in the pathology setting, the number of specialized "computational" pathologists willÉ	Invalid	Rationale/Explanation: By 2030, the integration of AI in the pathology setting is likely to increase the demand for specialized "computational" pathologists. While AI can automate certain tasks and improve efficiency, there will still be a need for human experts to oversee and interpret the results generated by AI systems. As AI technology advances, there will be a growing need for pathologists w…	Invalid	Rationale/Explanation: By 2030, the integration of AI in the pathology setting is expected to greatly increase the demand for specialized "computational" pathologists. With AI technologies becoming more advanced and widespread in pathology practices, there will be a growing need for professionals who can effectively utilize and interpret AI-generated data, collaborate with AI systems, and ensure …	Invalid	Rationale/explanation: By 2030, the integration of AI in the pathology setting is expected to increase the demand for specialized "computational" pathologists. As AI algorithms become more sophisticated and prevalent in analyzing pathology data, there will be a growing need for professionals who can understand, interpret, and optimize these AI tools within the context of pathology. Specialized co…	Invalid	Likert scale: 6 Greatly increase (from +20% to +50%) Rationale: By 2030, the integration of AI in the pathology setting is expected to greatly increase the number of specialized "computational" pathologists. As AI technologies become more advanced and integrated into pathology workflows, there will be a growing need for pathologists with expertise in utilizing and interpreting AI-generated data. …	Invalid	Rationale: By 2030, the integration of AI in the pathology setting is expected to greatly increase the demand for specialized "computational" pathologists. As AI technologies become more advanced and prevalent in pathology practices, there will be a growing need for professionals who can effectively work with and interpret the data generated by these AI systems. Specialized computational patholog…
23	By 2030, due to the integration of AI in the pathology setting, the number of overall jobs in Pathology willÉ	Invalid	Rationale/Explanation: While AI integration in pathology may automate certain tasks and increase efficiency, it is unlikely to completely replace human pathologists by 2030. Instead, AI is more likely to augment the work of pathologists, leading to a redistribution of tasks rather than a significant decrease in the overall number of jobs in pathology. New roles may also emerge to manage and optim…	Invalid	Rationale/explanation: While AI integration in pathology may lead to some tasks being automated and potentially impacting certain roles within the field, it is also likely to create new opportunities and roles that require human expertise. Therefore, I believe the overall number of jobs in pathology is likely to remain relatively stable by 2030, with a slight increase or decrease within the range…	Invalid	Rationale/Explanation: While AI integration in pathology may streamline certain processes and tasks, it is unlikely to completely replace human pathologists by 2030. Instead, AI is more likely to augment the work of pathologists, leading to increased efficiency rather than a significant decrease in overall jobs. Additionally, as technology advances, new roles and opportunities may emerge within t…	Invalid	Rationale/Explanation: While AI integration in the pathology setting is likely to automate certain tasks and processes, leading to some job displacement, it is also expected to create new opportunities and roles within the field. Overall, the impact on the number of jobs in pathology is anticipated to be relatively balanced, with some job roles being replaced by AI technologies while new position…	Invalid	6 Greatly increase (from +20% to +50%) Rationale/Explanation: By 2030, the integration of AI in the pathology setting is likely to greatly increase the number of overall jobs in Pathology. AI technologies are expected to create new roles and opportunities within the field of pathology, such as AI specialists, data analysts, and AI system developers. These new positions will complement the existin…
24	Beyond 2030 (by 2040), due to the integration of AI in the pathology setting, the number of jobs for pathologists willÉ	Invalid	Rationale: The integration of AI in the pathology setting is likely to enhance the efficiency and accuracy of certain tasks, such as image analysis and data interpretation. However, it is also expected that AI will complement rather than completely replace human pathologists. Human expertise, critical thinking, and patient interaction are aspects of the job that AI may not fully replicate. Theref…	Invalid	Rationale/Explanation: While AI integration in the pathology setting is expected to streamline processes and improve efficiency, it is unlikely to completely replace the need for human pathologists. Pathologists bring a level of expertise, critical thinking, and decision-making abilities that AI may not fully replicate. Therefore, it is anticipated that the number of jobs for pathologists will re…	Invalid	Rationale: By 2030, the integration of AI in the pathology setting is likely to have a limited impact on the overall number of jobs for pathologists. While AI technologies will enhance efficiency and accuracy in certain aspects of pathology, the need for human pathologists is expected to remain stable as they will still be required to interpret complex cases, provide context to AI-generated resul…	Invalid	Rationale/Explanation: By 2030, the integration of AI in the pathology setting is likely to streamline certain tasks and processes, potentially increasing efficiency and accuracy. However, the role of pathologists is multifaceted and involves complex decision-making that goes beyond what AI can currently accomplish. Pathologists are still expected to provide critical insights, interpret results, …	Invalid	6 Greatly increase (from +20% to +50%) Rationale/Explanation: By 2040, the integration of AI in the pathology setting is likely to greatly increase the number of jobs for pathologists. AI can enhance efficiency, accuracy, and productivity in pathology tasks, leading to an increased demand for pathologists to oversee and interpret AI-generated results, provide clinical context, and make critical d…
25	Beyond 2030 (by 2040), due to the integration of AI in the pathology setting, the overall number of jobs in Pathology willÉ	Invalid	Rationale/Explanation: By 2040, the integration of AI in the pathology setting is likely to lead to advancements in efficiency and accuracy of diagnostic processes. While some tasks may be automated or augmented by AI, there will still be a need for human pathologists to interpret results, make clinical decisions, and provide patient care. Therefore, the overall number of jobs in pathology is exp…	Invalid	6 Greatly increase (from +20% to +50%) Rationale/Explanation: The integration of AI in the pathology setting is likely to greatly increase the overall number of jobs in Pathology by 2040. AI technologies can enhance efficiency, accuracy, and productivity in pathology processes, leading to increased demand for skilled professionals to work alongside AI systems, interpret results, validate findings…	Invalid	Rationale: While AI integration in the pathology setting may streamline certain processes and tasks, ultimately, it is likely that the overall number of jobs in pathology will remain relatively stable by 2040. AI may create new roles and opportunities within the field, offsetting any potential job losses from automation. Additionally, the demand for pathology services is expected to continue grow…	Invalid	Rationale: By 2030 and beyond, the integration of AI in the pathology setting is likely to lead to increased efficiency, accuracy, and productivity in various tasks such as image analysis and data interpretation. While AI may streamline certain aspects of pathology work, it is also expected to create new opportunities and roles within the field. Therefore, the overall number of jobs in pathology …	Invalid	Rationale/explanation: By 2030, the integration of AI in the pathology setting is likely to lead to some tasks being automated and streamlined, potentially increasing efficiency. However, it is also expected that new roles will emerge in areas such as data analysis, AI oversight, and quality control. Therefore, while there may be some shifts in job roles and tasks within the field of pathology, t…
