# Supplementary material for: How does AI perform compared to human expert panels in medical Delphi studies? A pilot study through the lens of pathology
Source: J Pathol Inform. 2026 Apr 15;21:100661. doi: 10.1016/j.jpi.2026.100661 (PMC13185839; doi:10.1016/j.jpi.2026.100661)
Supplement: Supplementary material 1 — Original data used in the study and code for the Delphi-GPT application. [file mmc1.zip › Delphi-Results-&-Code-Sent-to-copy/Category-2-Run-Results/completed-ai-survey2-GPT-4o-temp1-w-avg.csv]

Question #	Specified Statement	AI Rating 1	AI Explanation 1	AI Rating 2	AI Explanation 2	AI Rating 3	AI Explanation 3	AI Rating 4	AI Explanation 4	AI Rating 5	AI Explanation 5	Average AI Ratings
16	By 2030, due to the integration of AI in the pathology setting, the number of jobs for pathologists willÉ	Invalid	**Rationale:** By 2030, the integration of AI in the pathology setting is likely to lead to a reduction in some of the routine tasks currently performed by pathologists, such as image analysis and diagnostic support. AI tools can significantly enhance the efficiency and accuracy of these tasks, thereby reducing the amount of time pathologists need to spend on them. This could lead to a decreased …	Invalid	Rationale: By 2030, the integration of AI in pathology is expected to streamline many diagnostic processes, potentially automating routine tasks and improving the efficiency of pathology labs. AI could perform preliminary assessments and screenings, reducing the need for pathologists to handle these more monotonous tasks personally. As a result, while there will still be a need for human oversigh…	Invalid	### Likert Scale Ranking: 3 (Somewhat decrease from -5% to -20%) ### Rationale/Explanation: The integration of AI in the pathology setting is likely to streamline many processes that currently require human intervention. AI can assist in tasks such as image analysis, diagnosis, and even some aspects of administrative work, thereby potentially reducing the demand for certain tasks traditionally pe…	4	Rationale/Explanation: By 2030, the integration of AI in the pathology setting is likely to transform the nature of pathologists' work rather than eliminate their jobs entirely. AI tools are expected to become valuable assistants, performing repetitive and time-consuming tasks such as image analysis and data processing. This will allow pathologists to focus on more complex and nuanced diagnosis a…	3	**Rationale/Explanation:** The integration of AI in pathology is expected to streamline several processes, automating routine tasks such as image analysis, pattern recognition, and diagnosis support. AI can significantly increase efficiency and accuracy, thereby reducing the time pathologists spend on repetitive and labor-intensive tasks. Consequently, the demand for pathologists to perform these…	3.5
17	By 2030, due to the integration of AI in the pathology setting, the number of jobs for pathology technicians willÉ	Invalid	Rationale/Explanation: By 2030, AI is likely to have a significant impact on the pathology field, but not necessarily in a way that drastically alters the number of jobs for pathology technicians. AI technologies will probably improve efficiency, accuracy, and diagnostic capabilities, which could lead to some changes in job roles and responsibilities. However, human oversight and expertise will s…	Invalid	I would rank the statement "By 2030, due to the integration of AI in the pathology setting, the number of jobs for pathology technicians willÉ" as a 4 (Remain the same). ### Rationale: 1. **Efficiency vs. Job Reduction**: AI technology is expected to make pathology work more efficient by automating certain tasks such as image analysis and diagnosis. However, this increased efficiency doesn't nece…	Invalid	Rationale/Explanation: By 2030, the integration of AI in the pathology setting is expected to streamline many processes that are currently labor-intensive. AI technologies have the potential to automate a significant portion of tasks that pathology technicians perform, such as preparing slides, conducting routine analysis, and even initial screening of samples for abnormalities. This automation c…	Invalid	3 Somewhat decrease (from -5% to -20%) **Rationale/Explanation:** AI integration in pathology is likely to automate a significant number of routine and repetitive tasks traditionally performed by pathology technicians. This includes tasks such as image analysis, data entry, and basic diagnostic processes. These advancements will improve efficiency and accuracy but will also reduce the need for a …	Invalid	**Rationale/Explanation:** By 2030, the integration of AI in the pathology setting might streamline many processes, enhancing efficiency and accuracy in diagnostics. However, AI will most likely not entirely replace human technicians, as the technology will still require skilled personnel to manage, interpret, and validate AI-generated data and results. Pathology technicians will still be essenti…
18	By 2030, due to the integration of AI in the pathology setting,Êthe number of jobs for IT staff willÉ	Invalid	Ranking: 6 Greatly increase (from +20% to +50%) Rationale/Explanation: The integration of AI in the pathology setting will likely require substantial IT support for several reasons. First, the development, implementation, and maintenance of AI systems will necessitate specialized IT skills. This includes the need for data management, software updates, cybersecurity, and troubleshooting of AI syst…	6	Rationale/Explanation: The integration of AI into the pathology setting will necessitate significant support from IT staff to develop, implement, maintain, and update the AI systems. As AI technology advances, the complexity and demands for seamless integration into clinical workflows will increase. This will create a substantial need for more IT professionals with specialized skills in AI, machi…	Invalid	7 – Dramatically increase (from +50% to +100%) ### Rationale/Explanation: The integration of AI in the pathology setting is expected to significantly increase the demand for IT staff for several reasons. First, AI implementation will require substantial support for the development, deployment, and maintenance of AI systems within pathology departments. These systems will need skilled IT professio…	Invalid	**Rationale/Explanation:** The integration of AI into the pathology setting will likely require more IT staff to develop, implement, maintain, and support AI systems. AI applications in pathology, such as image analysis, data management, and diagnostic support, will necessitate robust IT infrastructure and specialized skills to ensure smooth operation, integration with existing systems, and secur…	Invalid	6 Greatly increase (from +20% to +50%) **Rationale/Explanation:** The integration of AI in the pathology setting will likely require more specialized IT staff to manage, maintain, and develop the AI systems. This includes roles related to data management, software development, system integration, cybersecurity, and ongoing technical support. As AI systems become more complex and widely adopted, t…	6.0
19	By 2030, due to the integration of AI in the pathology setting,Êthe number of jobs in administrative positions willÉ	3	Rationale: The automation capabilities of AI are likely to streamline a variety of administrative tasks in the pathology setting by 2030. This includes tasks such as scheduling, data entry, billing, and managing patient records, which can be done more accurately and efficiently by AI systems. Consequently, the demand for human administrative positions could decrease, although not drastically enou…	3	Rationale: The integration of AI in the pathology setting is likely to automate several administrative tasks, such as scheduling, data entry, and record-keeping. AI systems can efficiently handle routine, repetitive tasks that typically require significant human involvement, thereby reducing the need for administrative positions. While some administrative roles will be necessary to oversee these …	5	Rationale/Explanation: The integration of AI in the pathology setting is likely to result in an increase in the number of administrative positions, although this increase may not be dramatic. The introduction of AI will necessitate additional administrative roles focused on overseeing the implementation, maintenance, and regulatory compliance of AI systems. These roles could include data manageme…	4	### Rationale/Explanation: The integration of AI in the pathology setting is likely to streamline many administrative tasks, such as scheduling, data entry, and record management. AI can help in automating routine activities, which may reduce the need for some administrative positions. However, the complexity of healthcare systems and the need for human oversight in administrative roles suggest t…	Invalid	**Likert Ranking: 3 (Somewhat decrease from -5% to -20%)** **Rationale:** AI is expected to automate many routine administrative tasks, such as scheduling, data entry, and record management. This automation can lead to increased efficiency and reduced need for manual intervention in these areas. Consequently, the demand for administrative personnel may decrease as these tasks are more efficiently…	3.75
20	By 2030, due to the integration of AI in the pathology setting,Êthe ratio of general pathologists willÉ	3	Rationale: The integration of AI in pathology is expected to significantly enhance diagnostic accuracy and efficiency by automating many routine and labor-intensive tasks. General pathologists, who do not specialize in particular areas of pathology, might see a noticeable decrease in demand for their services as AI systems take over more of the generalist diagnostic tasks. These AI tools can hand…	Invalid	**Rationale/Explanation:** AI integration in pathology is expected to significantly enhance diagnostic accuracy, streamline workflows, and reduce the need for general pathologists. Advanced AI systems will increasingly handle routine diagnostic tasks, such as image analysis and anomaly detection, more efficiently than humans. This technological evolution will likely lead to a reduction in the dem…	3	Rationale: The integration of AI in pathology is likely to lead to a decrease in the need for general pathologists rather than specialists due to the automation of routine tasks and the ability of AI to handle large volumes of standard analyses. AI systems can perform tasks such as image analysis, basic diagnostics, and pattern recognition with increasing accuracy and efficiency. This means that …	Invalid	3 Somewhat decrease (from -5% to -20%) ### Rationale/Explanation: By 2030, the integration of AI in the pathology setting is likely to somewhat decrease the ratio of general pathologists. AI technologies have the potential to automate many routine and labor-intensive tasks that general pathologists currently handle, such as initial screening and preliminary diagnosis. This automation can improve …	3	**Rationale/Explanation:** By 2030, the integration of AI in the pathology setting is likely to somewhat decrease the ratio of general pathologists. Here’s why: 1. **Efficiency Gains:** AI tools can enhance diagnostic speed and accuracy, reducing the need for as many general pathologists who handle a broad range of cases. AI can automate routine tasks such as image analysis and preliminary diagno…	3.0
21	By 2030, due to the integration of AI in the pathology setting, the ratio of subspecialized pathologists willÉ	Invalid	### Rationale/Explanation: With the integration of AI in pathology by 2030, it's likely that the role of subspecialized pathologists will somewhat increase. Subspecialized pathologists, who focus on specific areas of pathology, will benefit from AI tools that can handle routine and mundane tasks such as image analysis, data entry, and initial diagnostics. This will allow them to concentrate more …	4	#### Rationale: The integration of AI in pathology is expected to enhance the efficiency and accuracy of pathologic diagnoses by supplementing the expertise of pathologists, rather than completely replacing them. AI can automate certain routine tasks, which could potentially free up pathologists to focus more on complex, highly specialized cases. However, it is unlikely that this will dramaticall…	Invalid	Rationale/Explanation: The integration of AI in pathology is likely to improve efficiency, accuracy, and diagnostic capabilities, allowing pathologists to take on more complex and specialized tasks. As AI can handle routine tasks and initial screenings, pathologists will have more time to focus on areas that require higher expertise and nuanced judgment. This shift will likely increase the need f…	Invalid	**Rationale/Explanation:** The integration of AI in pathology settings is likely to assist and enhance the capabilities of pathologists rather than replace them, particularly in the realm of subspecialization. AI can handle routine and repetitive tasks, enabling pathologists to focus on more complex analyses and decision-making processes that require their expertise. By 2030, AI tools will likely…	Invalid	I will choose: **5 - Somewhat increase (from +5% to +20%)** ### Rationale/Explanation: 1. **Increasing Complexity and Volume of Data**: AI is expected to handle a significant portion of routine tasks and initial data processing. This would allow general pathologists to focus more on subspecialized areas, where human expertise is still unparalleled. 2. **Enhanced Focus on Subspecialization**: As A…	4.0
22	By 2030, due to the integration of AI in the pathology setting, the number of specialized "computational" pathologists willÉ	Invalid	Rationale: By 2030, the integration of AI in pathology is expected to significantly enhance the capabilities of traditional pathologists rather than replace or dramatically increase the number of specialized "computational" pathologists. AI tools will likely become integral assets aiding all pathologists, similar to how advanced imaging techniques support radiologists today. The increased efficie…	Invalid	Likert ranking: 6 (Greatly increase from +20% to +50%) Rationale/Explanation: As AI becomes more integrated into pathology, there will be a significant need for pathologists who are well-versed in both medical diagnostics and computational methodologies. The advent and adoption of AI tools in pathology will likely create a demand for pathologists who can bridge the gap between traditional computa…	Invalid	Rationale/Explanation: The integration of AI in pathology is expected to significantly increase the demand for specialized "computational" pathologists. AI tools and algorithms will generate vast amounts of data and require expert interpretation, integration, and validation. Computational pathologists, who are skilled in both pathology and computational techniques, will be essential for these tas…	6	Rationale: The integration of AI in pathology is expected to significantly enhance data analysis capabilities, automate routine tasks, and introduce advanced diagnostic tools. This shift necessitates a new breed of pathologists who specialize in understanding and leveraging these AI tools. By 2030, the demand for specialized "computational" pathologists will likely increase greatly as institution…	Invalid	Rationale/Explanation: The integration of AI in the pathology setting is likely to result in an increased demand for specialized "computational" pathologists. These professionals will be essential for developing, managing, and interpreting AI algorithms and systems. They will play a critical role in bridging the gap between traditional pathology and computational approaches, ensuring the reliabil…	6.0
23	By 2030, due to the integration of AI in the pathology setting, the number of overall jobs in Pathology willÉ	Invalid	Rationale: The integration of AI in pathology is likely to enhance efficiency and accuracy, potentially creating new opportunities and roles rather than eliminating existing ones. AI can assist pathologists in diagnosing diseases more quickly and accurately by analyzing vast amounts of data that would be challenging for humans alone. This can lead to a greater need for specialists who understand …	Invalid	4 Remain the same (from -5% to +5%) ### Rationale/Explanation: The integration of AI in the pathology setting is likely to bring significant changes but not necessarily a drastic reduction or increase in overall jobs. AI will likely enhance diagnostic precision and efficiency, leading to changes in job roles rather than the number of jobs. Pathologists may increasingly focus on complex cases, qua…	4	Rationale: By 2030, the integration of AI in the pathology setting is likely to result in shifts within the types of jobs available rather than a dramatic overall decrease or increase in the number of jobs. AI will likely automate repetitive tasks such as image analysis, allowing pathologists to focus on more complex diagnostic tasks and patient interactions. While some jobs may be reduced due to…	Invalid	**Likert ranking: 4 (Remain the same - from -5% to +5%)** **Rationale/Explanation:** The integration of AI into the pathology setting is likely to streamline many processes and introduce efficiencies that can reduce the time and effort needed for certain tasks. For instance, AI can assist in automating repetitive and time-consuming tasks such as image analysis, thereby potentially reducing the ne…	4	**Rationale/Explanation:** By 2030, the integration of AI in the pathology setting is likely to introduce efficiencies and technological advancements that will transform the workflow and operations within pathology departments. However, these changes are not expected to significantly alter the overall number of jobs within the pathology field. 1. **Efficiency and Workflow Enhancement:** AI will a…	4.0
24	Beyond 2030 (by 2040), due to the integration of AI in the pathology setting, the number of jobs for pathologists willÉ	Invalid	**Rationale/Explanation:** By 2040, the integration of AI in the pathology setting is likely to somewhat decrease the number of jobs for pathologists for several reasons. AI is expected to enhance efficiencies significantly in diagnostic processes, image analysis, and even predictive analytics. These advancements will likely reduce the need for manual interpretation of pathology slides, allowing …	3	**Rationale/Explanation:** By 2040, the integration of AI in the pathology setting will likely automate many routine and repetitive tasks. AI can assist in faster and more accurate diagnosis, streamline workflows, and reduce the need for manual labor in several domains of pathology. This efficiency may reduce the demand for pathologists in certain aspects of their current roles, leading to a some…	Invalid	**Ranking: 3 Somewhat decrease (from -5% to -20%)** **Rationale/Explanation:** By 2040, it's likely that AI will have achieved a significant level of sophistication in analyzing pathological data, leading to efficiencies in the diagnostic processes which can partially replace some of the routine tasks currently performed by pathologists. AI's ability to quickly and accurately analyze large volume…	Invalid	3 Somewhat decrease (from -5% to -20%) **Rationale:** While AI is expected to significantly enhance efficiency and accuracy in pathology, it is unlikely to fully replace human pathologists by 2040. Here are the key points supporting this ranking: 1. **Augmented Efficiency**: AI will likely streamline many routine tasks, such as image analysis and diagnostic processes, reducing the need for pathol…	3	Rationale/Explanation: By 2040, I anticipate that the integration of AI in the pathology setting will somewhat decrease the number of jobs for pathologists. AI technologies are becoming increasingly sophisticated and capable of performing many of the routine diagnostic tasks traditionally handled by pathologists. This includes image analysis, detection of abnormalities, and even making preliminar…	3.0
25	Beyond 2030 (by 2040), due to the integration of AI in the pathology setting, the overall number of jobs in Pathology willÉ	Invalid	**Likert Ranking: 4 (Remain the same)** **Rationale/Explanation:** While AI integration in pathology is poised to revolutionize various processes and make certain tasks more efficient, it is important to consider that the role of pathologists extends beyond tasks that can be readily automated. AI will likely take over repetitive and time-consuming tasks such as image analysis, thus improving effi…	3	Rationale/Explanation: By 2030, the integration of AI in the pathology setting is likely to have a noticeable but not overwhelming impact on the overall number of jobs in the field. AI technologies will streamline various processes, leading to increased efficiency in tasks such as image analysis, diagnosis, and reporting. This may reduce the need for some positions that are heavily focused on the…	Invalid	Rationale/Explanation: By 2040, the integration of AI in pathology is expected to mature significantly, leading to more efficient workflows and enhanced diagnostic capabilities. However, while AI can automate routine tasks and provide decision support, it will not entirely replace the need for human pathologists. Instead, AI will likely shift the nature of the work rather than drastically reducin…	Invalid	### Final Likert Ranking: 4 Remain the same (from -5% to +5%) ### Rationale/Explanation: 1. **AI Augmentation Over Replacement**: While AI technologies offer significant benefits in terms of speed, accuracy, and efficiency in pathology, they are more likely to augment rather than replace human pathologists. AI can handle routine tasks, enabling pathologists to focus on more complex cases, thus ma…	Invalid	Ranking: 4 (Remain the same, from -5% to +5%) Rationale/Explanation: The integration of AI in pathology is likely to enhance efficiency and accuracy in the field. However, this does not necessarily translate into a significant reduction or increase in the overall number of jobs. While AI can automate certain tasks, it often requires human oversight and interpretation, particularly in complex case…	3.0
